# Supplementary material for: Transcriptomics and Fitness Data Reveal Adaptive Plasticity of Thermal Tolerance in Oysters Inhabiting Different Tidal Zones
Source: Front Physiol. 2018 Aug 20;9:825. doi: 10.3389/fphys.2018.00825 (PMC6120431; doi:10.3389/fphys.2018.00825)
Supplement: Supplementary file 1 [file Table_1.XLS]

## Sheet: Supplementary Table 1. Summary 
Sample	Sample_ByQJ-0h-1	Sample_ByQJ-0h-2	Sample_ByQJ-0h-3	Sample_ByQJ-24h-1	Sample_ByQJ-24h-2	Sample_ByQJ-6h-1	Sample_ByQJ-6h-2	Sample_ByQJ-6h-3	Sample_ByQX-0h-3	Sample_ByQX-24h-3	Sample_ByQX-6h-1	Sample_ByQX-6h-2	Sample_LTJ-0h-1	Sample_LTJ-0h-3	Sample_LTJ-24h-1	Sample_LTJ-24h-2	Sample_LTJ-24h-3
Total reads	31929312	33474390	32914444	32805252	32075876	31528622	31858936	32194680	27835634	28659900	31641366	26832278	29770226	31328956	33309830	32996348	31945472
Total Mapped	16136219(50.54%)	17130523(51.18%)	17031361(51.74%)	16988921(51.79%)	16284534(50.77%)	15918904(50.49%)	16118788(50.59%)	16025431(49.78%)	14842854(53.32%)	15124039(52.77%)	16788703(53.06%)	14197148(52.91%)	15631321(52.51%)	14451213(46.13%)	16818016(50.49%)	16886693(51.18%)	16303624(51.04%)
Multiple mapped	1804598(5.65%)	2177362(6.50%)	2621109(7.96%)	2277330(6.94%)	1745180(5.44%)	1742630(5.53%)	1673373(5.25%)	1655760(5.14%)	1627994(5.85%)	1608235(5.61%)	1643419(5.19%)	1436834(5.35%)	1490033(5.01%)	1407021(4.49%)	1797293(5.40%)	1917635(5.81%)	1691633(5.30%)
Uniquely mapped	14331621(44.89%)	14953161(44.67%)	14410252(43.78%)	14711591(44.85%)	14539354(45.33%)	14176274(44.96%)	14445415(45.34%)	14369671(44.63%)	13214860(47.47%)	13515804(47.16%)	15145284(47.87%)	12760314(47.56%)	14141288(47.50%)	13044192(41.64%)	15020723(45.09%)	14969058(45.37%)	14611991(45.74%)
Read-1	7427631(23.26%)	7677043(22.93%)	7441596(22.61%)	7579213(23.10%)	7520826(23.45%)	7346109(23.30%)	7435453(23.34%)	7448945(23.14%)	6907528(24.82%)	7047479(24.59%)	7892747(24.94%)	6721894(25.05%)	7444370(25.01%)	6755966(21.56%)	7731222(23.21%)	7646293(23.17%)	7523589(23.55%)
Read-2	6903990(21.62%)	7276118(21.74%)	6968656(21.17%)	7132378(21.74%)	7018528(21.88%)	6830165(21.66%)	7009962(22.00%)	6920726(21.50%)	6307332(22.66%)	6468325(22.57%)	7252537(22.92%)	6038420(22.50%)	6696918(22.50%)	6288226(20.07%)	7289501(21.88%)	7322765(22.19%)	7088402(22.19%)
Reads map to '+'	7205653(22.57%)	7512195(22.44%)	7234219(21.98%)	7391815(22.53%)	7310042(22.79%)	7121580(22.59%)	7255156(22.77%)	7217360(22.42%)	6648890(23.89%)	6794442(23.71%)	7610072(24.05%)	6431233(23.97%)	7114007(23.90%)	6557239(20.93%)	7552934(22.67%)	7530979(22.82%)	7340334(22.98%)
Reads map to '-'	7125968(22.32%)	7440966(22.23%)	7176033(21.80%)	7319776(22.31%)	7229312(22.54%)	7054694(22.38%)	7190259(22.57%)	7152311(22.22%)	6565970(23.59%)	6721362(23.45%)	7535212(23.81%)	6329081(23.59%)	7027281(23.61%)	6486953(20.71%)	7467789(22.42%)	7438079(22.54%)	7271657(22.76%)
Non-splice reads	8295616(25.98%)	8635542(25.80%)	8167104(24.81%)	8081885(24.64%)	7909543(24.66%)	7923795(25.13%)	8154645(25.60%)	8041326(24.98%)	7561996(27.17%)	7462816(26.04%)	8453583(26.72%)	7361308(27.43%)	7904034(26.55%)	7327965(23.39%)	8921503(26.78%)	8606423(26.08%)	7998415(25.04%)
Splice reads	6036005(18.90%)	6317619(18.87%)	6243148(18.97%)	6629706(20.21%)	6629811(20.67%)	6252479(19.83%)	6290770(19.75%)	6328345(19.66%)	5652864(20.31%)	6052988(21.12%)	6691701(21.15%)	5399006(20.12%)	6237254(20.95%)	5716227(18.25%)	6099220(18.31%)	6362635(19.28%)	6613576(20.70%)
Reads mapped in proper pairs	10976688(34.38%)	11853750(35.41%)	11220778(34.09%)	11618882(35.42%)	11503726(35.86%)	11041272(35.02%)	11370490(35.69%)	11234970(34.90%)	10095912(36.27%)	10398200(36.28%)	11559564(36.53%)	9688484(36.11%)	10680736(35.88%)	9998608(31.91%)	11704948(35.14%)	12089268(36.64%)	11498570(35.99%)
Sample	Sample_LTJ-6h-1	Sample_LTJ-6h-2	Sample_LTJ-6h-3	Sample_LTX-0h-1	Sample_LTX-0h-2	Sample_LTX-0h-3	Sample_LTX-24h-1	Sample_LTX-24h-3	Sample_LTX-6h-1	Sample_LTX-6h-2	Sample_LTX-6h-3	Sample_LTX24Hh2	Sample_ByQJ-24h-3	Sample_ByQX-0h-1	Sample_ByQX-0h-2	Sample_ByQX-24h-1	Sample_ByQX-24h-2	Sample_ByQX-6h-3
Total reads	30894288	33115828	32420338	32195622	32577750	31555502	32609658	32391618	33093834	32787902	32521388	31405992	32830380	31844294	31345602	32101488	32692362	32192782
Total Mapped	15469386(50.07%)	16967268(51.24%)	16534533(51.00%)	16508428(51.28%)	16405261(50.36%)	15855716(50.25%)	16705804(51.23%)	16745331(51.70%)	17114268(51.71%)	16989085(51.82%)	16688265(51.31%)	16557814(52.72%)	17487208(53.27%)	17006956(53.41%)	16737271(53.40%)	17010389(52.99%)	17697767(54.13%)	17134182(53.22%)
Multiple mapped	1566467(5.07%)	1676192(5.06%)	1686920(5.20%)	1793045(5.57%)	1524422(4.68%)	1529735(4.85%)	1763359(5.41%)	2224731(6.87%)	1667702(5.04%)	1732778(5.28%)	1743212(5.36%)	1743784(5.55%)	2019064(6.15%)	1754274(5.51%)	1586719(5.06%)	1846466(5.75%)	2013691(6.16%)	1780312(5.53%)
Uniquely mapped	13902919(45.00%)	15291076(46.17%)	14847613(45.80%)	14715383(45.71%)	14880839(45.68%)	14325981(45.40%)	14942445(45.82%)	14520600(44.83%)	15446566(46.68%)	15256307(46.53%)	14945053(45.95%)	14814030(47.17%)	15468144(47.12%)	15252682(47.90%)	15150552(48.33%)	15163923(47.24%)	15684076(47.97%)	15353870(47.69%)
Read-1	7285216(23.58%)	7871803(23.77%)	7666633(23.65%)	7541817(23.42%)	7720369(23.70%)	7570122(23.99%)	7725475(23.69%)	7482434(23.10%)	8002891(24.18%)	7898652(24.09%)	7678148(23.61%)	7770203(24.74%)	8014022(24.41%)	7953187(24.98%)	7867561(25.10%)	7914806(24.66%)	8147531(24.92%)	7990523(24.82%)
Read-2	6617703(21.42%)	7419273(22.40%)	7180980(22.15%)	7173566(22.28%)	7160470(21.98%)	6755859(21.41%)	7216970(22.13%)	7038166(21.73%)	7443675(22.49%)	7357655(22.44%)	7266905(22.35%)	7043827(22.43%)	7454122(22.70%)	7299495(22.92%)	7282991(23.23%)	7249117(22.58%)	7536545(23.05%)	7363347(22.87%)
Reads map to '+'	6988066(22.62%)	7674388(23.17%)	7454533(22.99%)	7392909(22.96%)	7481206(22.96%)	7215482(22.87%)	7516132(23.05%)	7294799(22.52%)	7771643(23.48%)	7671786(23.40%)	7503093(23.07%)	7453622(23.73%)	7774955(23.68%)	7667144(24.08%)	7613955(24.29%)	7629526(23.77%)	7890105(24.13%)	7715136(23.97%)
Reads map to '-'	6914853(22.38%)	7616688(23.00%)	7393080(22.80%)	7322474(22.74%)	7399633(22.71%)	7110499(22.53%)	7426313(22.77%)	7225801(22.31%)	7674923(23.19%)	7584521(23.13%)	7441960(22.88%)	7360408(23.44%)	7693189(23.43%)	7585538(23.82%)	7536597(24.04%)	7534397(23.47%)	7793971(23.84%)	7638734(23.73%)
Non-splice reads	8094745(26.20%)	8692875(26.25%)	8236893(25.41%)	8471642(26.31%)	8540968(26.22%)	8207577(26.01%)	8236856(25.26%)	7862895(24.27%)	8560927(25.87%)	8545383(26.06%)	8259214(25.40%)	8252030(26.28%)	8550935(26.05%)	8655160(27.18%)	8644980(27.58%)	8512861(26.52%)	8694414(26.59%)	8557601(26.58%)
Splice reads	5808174(18.80%)	6598201(19.92%)	6610720(20.39%)	6243741(19.39%)	6339871(19.46%)	6118404(19.39%)	6705589(20.56%)	6657705(20.55%)	6885639(20.81%)	6710924(20.47%)	6685839(20.56%)	6562000(20.89%)	6917209(21.07%)	6597522(20.72%)	6505572(20.75%)	6651062(20.72%)	6989662(21.38%)	6796269(21.11%)
Reads mapped in proper pairs	10813020(35.00%)	11850772(35.79%)	11597354(35.77%)	11574712(35.95%)	11534696(35.41%)	10589292(33.56%)	11588042(35.54%)	11327334(34.97%)	11854382(35.82%)	11797402(35.98%)	11738058(36.09%)	11452552(36.47%)	11979724(36.49%)	11601460(36.43%)	11738308(37.45%)	11571414(36.05%)	12045514(36.85%)	11737966(36.46%)
