# Supplementary material for: Transcriptomics and Fitness Data Reveal Adaptive Plasticity of Thermal Tolerance in Oysters Inhabiting Different Tidal Zones
Source: Front Physiol. 2018 Aug 20;9:825. doi: 10.3389/fphys.2018.00825 (PMC6120431; doi:10.3389/fphys.2018.00825)
Supplement: Supplementary file 2 [file Table_2.XLS]

## Sheet: Supplementary Table 2. Standard
	ByQX.0h.1	ByQX.0h.2	ByQX.0h.3	ByQX.24h.1	ByQX.24h.2	ByQX.24h.3	ByQX.6h.1	ByQX.6h.2	ByQX.6h.3	ByQJ.0h.1	ByQJ.0h.2	ByQJ.0h.3	ByQJ.24h.1	ByQJ.24h.2	ByQJ.24h.3	ByQJ.6h.1	ByQJ.6h.2	ByQJ.6h.3	LTJ.0h.1	LTJ.0h.3	LTJ.24h.1	LTJ.24h.2	LTJ.24h.3	LTJ.6h.1	LTJ.6h.2	LTJ.6h.3	LTX.0h.1	LTX.0h.2	LTX.0h.3	LTX.24h.1	LTX.24h.2	LTX.24h.3	LTX.6h.1	LTX.6h.2	LTX.6h.3
CGI_10000002	3.51311	3.52519	3.38744	3.53509	3.37396	3.44343	3.43859	3.30492	3.42117	3.34651	3.45638	3.47804	3.48433	3.349	3.3602	3.37836	3.39428	3.45477	3.51881	3.6114	3.3879	3.56939	3.59038	3.45411	3.37036	3.44567	3.5119	3.47664	3.41696	3.55615	3.4947	3.38522	3.56441	3.36629	3.44304
CGI_10000003	3.02579	2.99234	2.92353	3.11119	2.99325	2.98685	3.07236	3.00953	2.9588	3.01172	3.07503	2.9985	3.14221	3.15224	3.10744	3.08386	3.1348	2.96936	3.00519	2.92816	2.96945	3.05919	3.02384	3.0036	2.95709	3.10691	3.08625	3.08052	3.00506	3.09289	2.95811	2.95629	2.96614	2.95423	3.04732
CGI_10000009	4.85354	5.00074	4.67115	5.61974	5.58871	6.21076	5.4338	5.39858	5.01729	4.74501	4.87305	4.75571	5.53671	5.95864	6.12673	5.68377	5.28604	5.72016	5.11829	4.95211	6.20625	5.30587	5.63589	4.96152	5.13545	4.98702	4.83151	4.95574	4.97301	6.12282	5.9142	5.76781	5.19506	5.36248	5.07762
CGI_10000013	6.62882	6.69016	6.87702	6.87598	6.84013	6.98243	7.02243	6.6886	6.41407	6.65806	6.72138	6.74715	6.747	6.59882	6.61805	6.77649	6.87614	6.75379	6.55374	6.71453	6.54841	7.27316	7.02069	6.78894	6.76339	6.70384	6.9102	6.89595	6.84758	6.79006	6.79309	6.73551	6.85738	6.90563	6.78484
CGI_10000015	6.42373	6.44785	6.30107	6.43602	6.41544	6.44779	6.40039	6.43046	6.33565	6.3635	6.36778	6.44878	6.7031	6.67705	6.47494	6.4001	6.5502	6.54296	6.16551	6.20838	6.47302	6.58368	6.24574	6.27669	6.37004	6.47839	6.26068	6.36609	6.58535	6.49195	6.29587	6.28084	6.4511	6.428	6.26709
CGI_10000016	3.393	3.40571	3.2967	3.4023	3.43583	3.2765	3.42199	3.33175	3.26541	3.28649	3.45964	3.51515	3.30639	3.39096	3.41359	3.3321	3.5051	3.40536	3.22936	3.30797	3.36714	3.22126	3.32976	3.29405	3.27966	3.26178	3.34672	3.26273	3.34138	3.38367	3.31332	3.37041	3.398	3.36569	3.30738
CGI_10000018	2.70445	2.68687	2.78054	2.70211	2.75315	2.77513	2.70448	2.73712	2.78262	2.67946	2.80224	2.89431	2.64954	2.77192	2.74072	2.72613	2.77592	2.80073	2.73292	2.74485	2.63899	2.75148	2.63455	2.63814	2.63398	2.70016	2.73663	2.79319	2.70096	2.71605	2.70269	2.79251	2.70947	2.7594	2.71455
CGI_10000019	4.24936	4.40204	4.32289	4.16978	4.17531	4.45034	4.23514	4.24897	4.18824	4.27224	4.34539	4.3324	4.18902	4.32912	4.35312	4.23679	4.26403	4.26815	4.25305	4.23665	4.26606	4.34078	4.42346	4.25953	4.13775	4.19436	4.11065	4.27982	4.2109	4.23649	4.21567	4.26529	4.29504	4.21751	4.27255
CGI_10000026	5.40787	5.57765	5.40613	5.55036	5.03379	5.47628	5.35316	4.93384	5.10609	5.37468	5.35262	5.06467	5.56008	5.4647	5.41155	5.2286	5.51578	5.61308	5.42014	5.39488	5.36021	5.51106	5.53849	5.44327	5.35981	5.415	5.38356	5.13854	5.21681	5.40458	5.41909	5.24011	5.17393	5.40455	5.40724
CGI_10000028	4.28062	4.3492	4.39726	4.25979	4.32379	4.42247	4.37896	4.36502	4.42691	4.38319	4.41958	4.35127	4.49829	4.39132	4.31737	4.48817	4.37085	4.51639	4.32759	4.46474	4.29334	4.35647	4.40041	4.15131	4.31534	4.43876	4.36379	4.22742	4.28564	4.42665	4.30468	4.31267	4.28068	4.29215	4.27965
CGI_10000030	3.27365	3.27196	3.19141	3.17486	3.25826	3.26256	3.19455	3.21072	3.14239	3.18119	3.15389	3.21754	3.16992	3.18428	3.29438	3.24177	3.37147	3.3148	3.17355	3.23677	3.38924	3.34395	3.24047	3.27483	3.19047	3.34852	3.31671	3.18975	3.22123	3.15595	3.2241	3.17303	3.13377	3.15399	3.24756
CGI_10000031	5.18631	5.42528	5.13513	5.60017	5.51173	5.45089	5.33988	5.26553	5.44559	5.51926	5.53144	5.2458	5.51266	5.38948	5.53746	5.3184	5.53702	5.30466	5.26299	5.41611	5.39317	5.47716	5.40099	5.57164	5.27757	5.23387	5.52862	5.49211	5.48197	5.44726	5.36542	5.45033	5.37422	5.40667	5.50734
CGI_10000033	9.69643	10.3786	9.48629	9.8568	10.2039	10.2091	9.84224	9.85908	10.422	10.0408	10.0969	10.0257	9.92862	9.97843	9.9843	10.1111	10.4793	9.89171	10.0616	10.0285	10.6759	10.9849	10.3903	10.1402	9.78189	10.0925	9.78364	10.1787	10.1358	10.2107	9.82582	10.2654	10.0843	9.98762	10.0399
CGI_10000038	5.98994	5.71477	5.7062	5.84005	5.67979	5.62756	5.72004	5.67941	5.84071	5.78241	5.82201	5.74617	5.66183	5.61618	5.61033	5.805	5.68191	5.7135	5.73656	5.44063	5.63169	5.62021	5.63115	5.58351	5.82785	5.7216	5.55911	5.81593	5.62896	5.44431	5.59668	5.54127	5.61917	5.61346	5.47388
CGI_10000039	4.98198	4.59113	4.67754	4.73276	4.49136	4.65208	4.88156	4.52648	5.07687	4.98068	4.75647	4.71518	4.71744	4.76418	4.80606	4.5982	5.06281	4.79015	4.74203	4.79212	4.72297	4.81234	4.57363	4.61808	4.50272	4.62681	4.91368	4.89952	5.06256	4.86113	5.18806	4.58258	5.02428	5.22425	4.59255
CGI_10000041	9.1046	8.42896	9.28899	8.66837	8.66154	8.77452	8.14403	7.73173	8.58279	9.26822	8.33358	9.14757	9.07722	8.68143	8.48805	9.11817	9.43074	9.32573	7.85207	7.95587	8.38868	9.57332	8.94072	9.02852	8.45185	8.87131	9.29523	8.93538	8.73598	9.2593	9.1289	8.92466	9.0587	9.02684	8.79428
CGI_10000045	3.22534	3.24146	3.15091	3.3348	3.11348	3.23476	3.3703	3.22517	3.18865	3.16321	3.51048	3.42569	3.42281	3.12955	3.19229	3.34887	3.16307	3.32441	3.65582	3.35306	3.36424	3.42867	3.1883	3.56347	3.31839	3.30021	3.22467	3.2377	3.28619	3.13103	3.3208	3.43026	3.14567	3.1661	3.18399
CGI_10000048	4.89539	4.9161	5.09495	6.2189	6.10969	5.95894	6.26895	6.03825	5.85614	4.87101	4.94406	4.9529	5.9371	6.298	6.04532	5.69168	5.9294	5.65513	5.01404	4.86061	6.22469	5.9147	5.42709	5.33208	5.55377	5.39716	5.1908	4.99387	5.17775	6.34114	6.34309	6.07227	5.42681	5.38689	5.44098
CGI_10000049	3.92226	4.01977	3.96035	3.82241	4.06192	3.87927	3.92233	3.99453	3.84132	3.91249	3.8316	3.9786	3.7317	3.91827	3.83105	3.81148	4.05735	3.8905	3.91389	3.81874	4.16615	3.82687	3.90387	4.14464	3.753	3.83517	4.11061	3.97096	3.92827	3.86646	4.03009	3.96985	4.02717	4.17896	4.09117
CGI_10000050	9.12077	8.75105	8.87376	9.05216	9.2561	9.30729	9.42776	9.15973	8.84953	8.65709	8.41207	8.8492	9.14275	8.7857	8.98534	8.51878	9.21043	8.78324	9.3076	9.16986	8.92867	9.6585	8.1997	9.21312	8.99578	9.0415	9.06869	9.06941	9.19352	9.30782	9.09925	9.24899	9.38883	9.31948	9.21263
CGI_10000051	4.31392	4.43237	4.37036	4.49475	4.40601	4.591	4.47662	4.46245	4.62174	4.51641	4.42879	4.35665	4.45482	4.46395	4.62583	4.36661	4.51544	4.51474	4.39616	4.34407	4.42239	4.61019	4.59714	4.44685	4.59046	4.40756	4.60059	4.56488	4.43769	4.68233	4.37163	4.43667	4.61353	4.35962	4.43062
CGI_10000052	8.20809	8.11354	8.14106	7.59137	7.94971	6.85066	7.98588	6.93886	7.92365	7.39704	7.93472	7.41535	8.71443	8.04197	8.74829	8.96095	8.27975	7.66125	8.72157	8.50052	8.73779	7.87029	8.90262	8.59205	8.86105	8.50303	8.05781	7.43268	6.54354	7.06216	8.15932	8.68512	7.47547	7.50236	7.97069
CGI_10000055	2.16552	2.18323	2.16441	2.19972	2.52372	2.18014	2.23638	2.21905	2.16503	2.22547	2.17963	2.18669	2.22919	2.14447	2.30632	2.16119	2.19449	2.30475	2.38358	2.20655	2.17102	2.23006	2.48216	2.16986	2.14592	2.14547	2.1467	2.16381	2.19876	2.18088	2.16464	2.18124	2.17705	2.16246	2.14503
CGI_10000057	5.8504	5.86257	5.61824	5.75175	5.51161	5.89783	5.78592	5.48566	5.90434	5.54336	5.63793	5.64364	5.60573	5.72926	5.63442	5.3658	5.64386	5.63324	5.81009	5.82252	5.66763	6.13084	5.68787	5.58099	5.58068	5.53833	6.0838	6.12247	5.71529	6.00523	5.93184	5.75206	5.58352	5.79197	5.81272
CGI_10000058	4.10315	3.99806	4.13703	4.11004	3.99967	4.16444	4.10323	4.10277	4.12762	4.02193	4.00148	4.02487	4.12412	4.12076	4.21738	4.05153	4.03309	4.08297	4.12023	4.1053	3.97051	3.97067	4.16583	4.12774	4.10836	4.15595	3.99874	4.15886	3.99249	4.10408	4.05572	4.21808	4.12434	4.11182	4.03161
CGI_10000059	3.36045	3.22128	3.31237	3.26698	3.22222	3.30587	3.31692	3.27062	3.20448	3.29752	3.39804	3.29413	3.30415	3.28783	3.29118	3.35321	3.29703	3.19796	3.24981	3.24685	3.30578	3.17972	3.32883	3.31808	3.1689	3.29364	3.28555	3.32437	3.26509	3.32241	3.3279	3.29458	3.25422	3.23035	3.23099
CGI_10000060	8.61917	8.51217	8.54562	7.95603	7.62704	8.30985	8.14914	8.62463	8.33499	8.04706	8.33212	8.31084	8.11934	7.88003	8.49464	8.3705	8.51814	7.98659	8.27753	8.34034	8.13249	8.49039	7.88207	8.08849	8.6127	8.2822	8.17454	8.36753	8.25187	8.25134	8.47831	8.38804	8.21981	7.86022	8.59339
CGI_10000061	4.09309	4.40529	4.22887	4.08837	4.51153	4.06551	4.39665	4.14284	4.21798	4.17843	4.20249	4.37552	4.56181	4.25391	4.58799	4.1223	4.4605	4.42481	3.99859	4.12265	4.46636	4.38712	4.53724	3.95098	4.19758	4.39083	3.94385	4.08619	4.13478	4.36669	4.13893	4.03403	4.33154	4.15892	4.1139
CGI_10000063	6.08982	5.85306	6.17073	5.95631	5.85804	5.84077	5.708	6.02812	6.03749	5.96673	5.81768	5.86724	5.78951	5.71538	5.77678	5.77396	6.05332	6.01578	5.58662	5.66054	5.73576	6.08136	5.88618	5.65037	5.56517	5.69314	5.81727	5.4734	5.67658	5.40035	5.64211	5.75741	5.63744	5.79067	5.82139
CGI_10000064	1.83665	1.78402	1.74733	1.80041	1.7845	1.76393	1.80229	1.76639	1.72897	1.72805	1.81375	1.76846	1.76354	1.72829	1.76769	1.72815	1.73081	1.74595	1.72871	1.76918	1.73027	1.75117	1.80121	1.77045	1.76511	1.76447	1.83609	1.72871	2.09852	1.93853	1.80087	1.74687	1.91315	1.9207	1.87722
CGI_10000066	6.81711	7.9348	6.42826	7.20614	6.92936	7.88308	7.41129	7.5175	7.86733	7.36304	7.14416	6.94563	7.72161	7.63843	7.61577	6.60626	8.03784	6.63979	6.79522	6.62808	7.05792	6.57762	7.86033	6.78223	6.84063	7.17509	7.24151	8.86873	7.98134	6.65374	7.35809	7.93452	7.38028	6.91748	6.65164
CGI_10000067	5.5468	5.46193	5.56569	5.95943	5.20775	5.88512	5.84821	5.85515	5.51878	5.3536	5.87195	5.61623	5.28098	5.7706	5.61674	5.78483	5.57847	5.65271	5.63902	5.61464	5.42056	6.55921	4.99573	5.76494	5.22589	5.55295	4.87431	5.4236	5.45868	5.29053	5.63982	5.85983	4.89435	4.84124	5.32407
CGI_10000070	3.25179	3.21896	3.44983	3.37406	3.11853	3.28455	3.31155	3.22013	3.15275	3.0944	3.14699	3.19377	3.17895	3.30746	3.15679	3.19091	3.2647	3.1622	3.13317	3.14198	3.20294	3.30579	3.33643	3.25162	3.16731	3.2132	3.17031	3.27476	3.31711	3.16552	3.1519	3.19837	3.26033	3.21015	3.28409
CGI_10000074	4.84633	4.81163	5.04746	4.88423	5.3199	5.04484	4.89269	4.95036	5.05311	4.85817	4.88468	4.87651	4.93951	5.15872	4.91721	4.86147	4.82519	4.85304	5.22178	5.08404	5.14574	5.59095	5.13533	5.30854	5.0927	5.23692	5.30769	5.07838	5.29024	5.39264	5.35624	5.1562	5.43456	5.26526	5.12465
CGI_10000075	3.61591	3.52385	3.48975	3.55193	3.49285	3.56041	3.55658	3.44224	3.45839	3.6317	3.65384	3.56501	3.64068	3.58444	3.59258	3.5949	3.71535	3.76886	3.68747	3.61496	3.47202	3.62674	3.49104	3.57338	3.45619	3.59152	3.49221	3.48803	3.60747	3.61918	3.55307	3.4218	3.59144	3.52979	3.62927
CGI_10000076	3.90191	3.75333	3.75064	3.78125	3.81651	3.77449	3.77083	3.80134	3.7842	4.00197	3.8297	3.77965	3.90839	3.84023	3.77624	3.96051	3.85469	3.84121	3.86481	3.74935	3.79311	4.04452	3.81348	3.80498	3.71752	3.71521	3.73788	3.71666	3.87805	3.79169	3.78251	3.97829	3.73543	3.77302	3.74402
CGI_10000077	11.2214	11.3598	11.0682	11.614	11.3298	11.309	11.3782	11.2705	11.0342	11.508	11.4551	11.4028	11.5481	11.4711	11.2925	11.2769	11.7601	11.4453	11.203	11.2282	11.6241	11.9867	11.3869	11.4227	11.2404	11.2317	11.6026	11.3829	11.2559	11.5789	11.4781	11.3348	11.4515	11.4993	11.3187
CGI_10000080	8.06252	8.17997	6.91792	7.87236	7.24442	7.28768	7.25864	7.23032	7.74516	8.1584	7.41113	7.76581	7.52236	7.58144	7.87641	7.49235	8.01035	7.79905	8.18198	7.84113	8.01084	7.86729	7.75408	8.15765	7.51803	7.49361	8.36	7.69394	7.93467	7.82829	8.01409	7.61461	7.88063	7.58091	7.61767
CGI_10000082	7.56373	7.292	7.49246	7.64149	6.8618	7.0965	7.11281	7.04932	7.61152	6.99171	7.54924	7.43439	6.98587	6.75967	7.54592	7.52286	7.27296	6.84483	7.31608	7.1351	7.39234	7.356	7.06353	6.95829	6.26942	6.97234	7.50157	7.29151	6.99926	7.0955	7.02157	7.05284	6.64717	7.2349	7.02315
CGI_10000083	3.2916	3.23047	3.18124	3.2125	3.26218	3.25138	3.34711	3.20025	3.19897	3.10937	3.1444	3.23957	3.11187	3.12725	3.10064	3.18741	3.18737	3.2895	3.21078	3.24228	3.21687	3.33134	3.3166	3.23041	3.11446	3.2537	3.27601	3.1953	3.25531	3.19392	3.28767	3.17909	3.24204	3.27795	3.20708
CGI_10000084	2.99267	2.89219	2.90802	2.94107	2.87511	2.95255	2.99272	3.00799	2.83802	3.09717	3.01108	2.96715	3.16851	3.17694	3.04419	2.99191	2.84504	2.86992	2.93965	2.8983	2.95903	2.95915	2.81915	2.97353	2.9721	3.11183	3.00727	2.88984	2.95548	2.85445	2.90851	2.95501	2.8676	2.85342	2.95225
CGI_10000085	10.2173	10.4714	10.1049	10.497	10.458	10.3455	10.2905	10.2573	10.5118	10.0317	10.4273	10.2663	10.2826	10.1915	10.3617	10.23	10.7153	10.28	10.1685	10.058	10.5407	10.8691	10.2593	10.4312	10.2287	10.1333	10.244	10.3619	10.3569	10.3406	10.2417	10.3535	10.2309	10.274	10.3549
CGI_10000086	3.72684	4.00742	3.90536	3.76768	3.5705	3.81627	3.58937	3.80273	3.65924	3.94988	3.80046	3.66745	3.58346	3.8108	3.64717	3.67865	3.68529	3.64997	3.68826	3.59484	3.61972	3.71436	3.67552	3.79414	3.86417	3.81957	3.78705	4.09356	3.80797	3.80562	3.78387	3.89997	3.93665	3.89203	3.69977
CGI_10000087	3.79193	3.98911	3.92858	4.01097	3.73859	3.97417	4.14392	3.75659	4.11617	3.726	3.93118	3.93186	4.25274	3.77899	3.74219	3.92389	3.94638	4.33218	3.98083	3.95144	3.99665	3.82975	3.80648	3.9112	3.99582	3.64003	3.87293	3.9941	3.85036	3.67838	3.64123	3.9241	3.65562	3.82898	4.01242
CGI_10000088	5.73369	5.73758	5.69121	5.79829	6.001	5.81811	5.68614	5.64522	5.81604	5.23776	5.54658	5.50247	5.25189	5.72117	5.67236	5.28322	5.8912	5.49892	5.32105	5.36298	5.48424	5.6454	5.4846	5.45954	5.29524	5.60973	5.3753	5.37446	5.50754	6.33901	5.74064	5.77123	5.96501	5.43522	5.59132
CGI_10000090	5.06783	5.05175	5.18327	5.24457	5.22621	5.17698	5.15067	5.01654	5.12292	5.20444	5.15208	5.33102	5.00319	5.2071	5.0921	5.06339	5.11019	5.07135	5.04049	5.09376	5.1791	5.16719	5.26998	4.95149	4.82136	5.107	5.15924	5.14472	5.25792	5.0722	4.95664	4.87878	5.08963	4.97883	5.06612
CGI_10000091	5.32081	5.52735	5.62561	5.34357	5.27193	5.3601	5.49377	5.32016	5.61659	5.34803	5.44747	5.42339	5.37659	5.29519	5.11956	5.4233	5.30445	5.16423	5.50251	5.58645	5.32296	5.19676	5.25352	5.37537	5.31789	5.2519	5.71008	5.61781	5.45354	5.45844	5.36892	5.32473	5.47983	5.16803	5.20849
CGI_10000093	6.40397	6.5072	6.41137	6.74323	6.59889	6.58731	6.17267	6.48259	6.3714	6.10657	6.58081	6.2429	6.49182	6.28052	6.63485	6.59766	6.59643	6.5344	6.3862	6.35062	6.8003	6.34822	6.90829	6.30217	6.60223	6.03557	6.67416	6.52966	6.63619	6.5567	6.56427	6.56798	6.49456	6.54178	6.15403
CGI_10000095	6.5376	6.92035	6.08416	6.70865	6.28271	6.54606	6.77929	6.70794	6.68751	6.22388	6.89194	6.56366	6.4323	6.67774	6.5348	6.76112	6.79652	6.55463	6.72491	6.5097	6.57268	6.3168	6.67125	6.32203	6.97805	6.666	6.52578	6.58445	6.54007	6.62557	6.5313	6.63012	6.60259	6.63716	6.83337
CGI_10000098	6.86612	6.74132	6.6802	6.75573	6.77511	6.70881	6.83496	6.87116	6.83884	6.69264	6.72231	6.83894	6.8285	6.51642	6.64453	6.83621	6.94036	6.70881	6.89594	6.83831	6.543	6.43404	6.50608	6.71478	6.94014	6.49997	6.92755	6.84219	7.02557	6.87574	6.76737	6.80161	6.86252	6.79359	6.91499
CGI_10000101	5.84929	6.12081	5.96444	5.95434	6.14231	6.00495	5.8169	5.80486	5.99113	5.98422	6.02499	5.86435	6.03266	5.97438	5.77489	6.18818	6.20272	6.076	5.99292	5.81645	5.80808	5.89203	5.9227	6.08227	6.0051	5.91313	6.1626	6.16391	6.09363	6.11898	5.97675	6.13837	5.98056	6.24236	6.03729
CGI_10000102	4.76647	4.65515	4.70572	4.71858	4.82841	4.91461	4.87561	4.73989	4.56588	4.76462	4.76671	4.83456	4.72953	4.8743	4.76359	4.80288	4.94532	4.84376	4.76582	4.74819	4.7222	4.97051	4.774	4.98155	4.70331	4.58737	4.76449	4.86004	4.92415	4.64415	4.78475	4.75171	4.70271	4.76707	4.86087
CGI_10000106	7.85212	7.88372	7.96723	8.14928	8.21099	8.01503	7.8232	7.74264	8.37183	8.14564	7.87915	7.88059	8.12564	7.91398	8.09743	7.88829	7.61134	8.02716	7.76567	7.87502	7.92998	7.88683	7.61062	8.04069	7.54287	7.85817	8.25565	8.21423	7.80255	7.944	7.59602	8.05012	7.53339	7.93853	8.22521
CGI_10000109	7.39124	7.74544	8.00582	7.39768	7.77888	8.01882	7.4721	7.64459	7.91429	7.86921	7.84268	7.77676	7.86	8.08256	7.92311	8.12714	7.88163	7.80409	8.08251	7.96397	7.92386	7.63806	7.6876	7.76023	7.6254	7.95264	7.47779	7.54772	7.64242	7.89244	8.16348	7.5338	7.82822	7.89771	7.88517
CGI_10000110	3.84285	3.91374	3.88164	3.9888	3.97047	3.80044	3.85807	3.77933	3.80973	4.11821	3.98781	3.92843	3.81358	3.88165	3.75028	3.74833	3.78987	3.75117	3.8926	3.85641	4.06071	3.78159	3.65553	3.92549	3.90782	3.8329	3.74535	3.9466	3.75711	3.78733	3.83877	3.84875	4.03136	3.82865	3.95238
CGI_10000113	6.82635	6.89232	6.6062	6.81869	6.62342	6.89678	6.82024	6.76648	6.79224	6.75442	6.50506	6.75497	6.77146	6.74325	6.60562	6.65305	6.79417	6.87714	6.85208	6.71608	6.7708	6.55635	6.71537	6.7452	6.77573	6.62663	7.05064	6.82772	6.56547	6.78242	6.73239	6.78713	6.9022	6.79772	6.70601
CGI_10000119	3.21684	3.15471	3.21437	3.23348	3.45872	3.66207	3.23651	3.21669	3.15462	3.18776	3.17149	3.15767	3.62338	3.43701	3.38611	3.24322	3.60133	3.19019	3.13235	3.13587	3.85162	4.0962	3.34314	3.28813	3.53535	3.33676	3.13345	3.13234	3.17356	3.44601	3.1951	3.2863	3.22357	3.46929	3.15194
CGI_10000120	5.33935	5.35915	5.03197	5.11077	4.87499	5.52377	5.30202	5.31387	5.4598	5.69965	5.19382	5.41036	5.46965	5.69254	5.31506	5.33973	6.0933	5.2034	5.88904	5.83287	5.4693	5.6646	5.73501	5.27524	5.67477	5.59599	5.40737	5.13619	5.52638	4.80502	5.35421	5.72564	5.27482	5.11041	5.24854
CGI_10000122	5.52821	5.60734	5.65709	5.71985	5.62185	5.60894	5.56075	5.61147	5.55503	5.66394	5.71181	5.73498	5.56506	5.52888	5.52026	5.85725	5.65945	5.61816	5.41907	5.60417	5.32368	5.21184	5.55309	5.67245	5.51223	5.58686	5.46907	5.58209	5.51973	5.6157	5.52935	5.50728	5.56151	5.39345	5.68089
CGI_10000123	6.24258	6.12705	5.95615	6.23257	6.20449	6.28496	6.11632	5.96956	6.28519	6.19868	5.93041	5.99786	6.02057	6.05565	5.89457	5.93287	6.03784	6.11484	5.98641	5.98727	5.91991	6.31341	6.13179	5.96192	6.07875	6.11866	6.16999	6.141	6.14843	6.10205	5.79291	6.02902	5.9234	5.89249	6.11679
CGI_10000124	6.59098	6.38555	6.41968	6.69886	6.68419	6.57595	6.50463	6.70413	7.04339	6.7292	6.53298	6.62543	6.56163	6.53828	6.53321	6.6112	6.90205	6.79925	6.50988	6.4891	6.60399	6.49924	6.39095	6.33423	6.66043	6.47884	6.75998	6.90918	6.80165	6.7206	6.86913	6.79294	6.75944	6.88435	6.62351
CGI_10000125	6.76467	6.92469	6.92987	6.63535	6.83822	6.8595	6.83251	6.84414	6.89931	6.89618	6.61865	6.85572	6.8337	6.80579	6.7216	6.83018	7.06174	6.82132	6.87796	6.88192	6.55705	7.01466	6.73242	6.88436	6.87622	6.80789	6.77424	6.80912	6.78244	6.75509	6.79068	6.66105	6.78093	6.84138	6.85766
CGI_10000126	5.17413	5.29517	5.08188	5.16217	5.39306	4.85477	5.18542	4.94675	4.95755	5.02369	4.96365	5.04765	4.95007	5.46154	5.04054	5.33089	5.57095	5.25001	4.93427	5.0808	5.16792	5.10321	4.95621	4.99467	4.80066	5.0232	5.16029	4.78285	5.15628	5.24567	5.08403	5.0981	5.21292	5.32021	4.9117
CGI_10000128	4.27324	3.85058	4.08611	4.12401	4.05281	3.90704	3.81657	3.99545	4.04994	3.95581	3.93553	4.06647	4.20197	4.04306	4.19242	4.24431	3.83759	3.90371	3.87955	3.98039	4.17191	4.18569	3.93169	3.80836	3.97332	4.01229	3.8511	3.87949	3.86298	3.90943	3.75918	3.95626	4.03416	3.87438	4.13602
CGI_10000129	4.26822	4.35032	4.27675	4.38442	4.31138	4.38582	4.2383	4.26788	4.23585	4.33422	4.14829	4.27967	4.45292	4.43743	4.27527	4.39782	4.41891	4.33018	4.34198	4.34352	4.35881	4.52152	4.34871	4.27509	4.35671	4.29882	4.32404	4.39315	4.28734	4.42613	4.33384	4.41624	4.3448	4.29338	4.4667
CGI_10000130	6.14017	6.22629	6.28507	6.41626	6.13088	6.12667	5.9682	6.24739	6.40745	6.10429	6.12107	6.20565	6.10355	6.33569	6.39523	6.29793	6.16247	6.37793	6.388	6.16313	6.17865	6.02622	5.62985	6.36677	5.99956	6.45699	5.74394	6.2905	6.04339	5.71017	5.88135	5.83501	5.79673	5.95839	6.35629
CGI_10000131	5.18156	5.00726	4.71501	4.74761	4.97254	4.97433	4.99856	4.91887	4.96863	5.06804	5.00677	4.97772	4.98263	5.0357	5.18521	4.87189	5.21935	4.94286	4.91937	5.16899	4.80279	5.38222	5.5041	4.95292	4.80822	4.9917	5.35822	5.12127	4.94513	5.20771	4.97807	5.018	5.06538	4.99539	4.97342
CGI_10000134	12.0153	11.4983	11.2906	12.5928	12.6122	12.1533	12.1001	11.6302	11.2777	11.4913	11.7185	11.7151	12.2874	12.0898	11.7807	11.1462	12.7273	11.4782	11.4746	11.7113	12.6924	12.8219	11.0826	11.7041	11.7862	12.3557	12.507	12.2755	11.9755	13.0695	12.5549	12.6513	11.9291	11.9446	12.771
CGI_10000135	5.65392	6.11079	5.99264	5.69313	5.99286	6.03425	5.66499	5.97677	5.96281	5.9235	5.84452	5.70079	5.90118	5.67254	5.61209	5.91512	5.68293	5.88021	5.51991	5.73141	5.56709	5.59393	5.60167	5.87	5.65849	5.93135	5.20016	5.69676	5.77404	5.57351	5.4652	5.55343	5.46067	5.54077	5.83132
CGI_10000136	10.1883	9.88184	9.79275	10.0788	9.8542	10.396	10.2751	10.0764	10.1267	9.28098	9.75144	9.53457	9.85324	9.42207	9.52535	9.56154	9.72799	9.58638	9.26598	9.39887	9.09934	8.97838	9.38656	9.24253	9.38687	9.0077	9.57217	10.1669	9.77998	9.61563	9.53439	9.8368	9.61862	9.69017	9.48471
CGI_10000138	4.16297	4.49091	4.44522	4.48482	4.31961	4.09712	4.4398	4.08332	4.28458	4.23005	4.53076	4.33231	4.59926	4.13205	4.06487	4.57669	4.16889	4.15077	4.62455	4.41646	4.69332	4.77409	4.10233	4.09285	4.21201	4.52715	4.61573	4.86797	4.56679	4.56289	4.2825	5.11367	4.48978	4.36131	4.55688
CGI_10000139	8.96255	8.81656	8.82882	8.66998	8.84801	8.93928	8.75698	8.64177	8.9804	8.61406	8.43003	8.40768	8.85122	8.95318	8.9922	8.58581	8.88084	8.39363	8.6675	8.80503	8.8615	9.34564	8.67945	9.05897	9.09303	8.87391	8.87114	8.8361	8.9362	8.81411	8.54336	8.63994	8.6941	8.43406	8.62273
CGI_10000144	5.98714	6.18274	6.34722	5.55208	7.0863	6.15702	5.91805	6.55998	6.51377	5.97428	5.90075	5.89544	5.81721	5.7982	5.73506	6.13229	5.8665	5.91794	6.018	5.852	6.44213	6.7589	6.77212	6.80166	7.26724	6.64301	5.9026	6.52528	6.27411	6.61985	5.99728	5.92809	6.41532	6.22054	6.19043
CGI_10000145	6.85824	7.00651	6.64187	6.64091	6.74613	6.67278	6.67524	6.68133	6.77904	6.43124	6.65927	6.81031	6.87359	6.5769	6.77585	6.59539	6.86833	6.81456	7.05992	6.9335	6.71517	6.82234	6.70042	6.7364	6.80147	6.95862	6.88442	6.63943	6.82766	6.82626	6.90886	6.80626	6.75613	6.58716	6.79612
CGI_10000147	10.9055	10.6126	10.952	10.9274	11.4845	10.8381	11.2145	10.9279	11.3015	11.2021	11.0635	10.7181	10.5929	10.2452	10.9585	10.6061	10.9094	10.5777	9.74891	10.3503	11.3965	11.4633	10.9969	10.6653	10.4172	10.0978	11.1533	10.5505	10.7795	11.1404	11.0576	10.762	11.1195	11.223	11.0765
CGI_10000148	2.65959	2.65821	2.50973	2.62533	2.57983	2.60576	2.62866	2.67439	2.56221	2.52343	2.50836	2.512	2.64911	2.60334	2.56525	2.64517	2.7029	2.58854	2.5602	2.54983	2.57217	2.77073	2.71521	2.62365	2.57703	2.62258	2.5455	2.52658	2.54348	2.52611	2.59445	2.52638	2.6428	2.64941	2.52543
CGI_10000154	2.27618	2.3533	2.62873	2.31975	2.13281	2.16719	2.17097	2.20733	2.1325	2.1812	2.14889	2.17395	2.18401	2.2	2.15349	2.1118	2.13829	2.11205	2.15034	2.19443	2.11482	2.257	2.15141	2.17691	2.1506	2.18572	2.25876	2.1126	2.13165	2.11246	2.15119	2.57792	2.12941	2.16673	2.16705
CGI_10000156	2.34472	2.32593	2.41245	2.30693	2.38052	2.62126	2.32623	2.34466	2.36217	2.41936	2.35861	2.38423	2.46931	2.52443	2.30774	2.42053	2.52438	2.57872	2.32506	2.58313	2.42752	2.44591	2.50815	2.40655	2.44395	2.37697	2.36249	2.30675	2.37764	2.32474	2.34381	2.30669	2.38792	2.35867	2.37582
CGI_10000157	4.96313	4.90566	5.0407	5.01615	5.24531	5.07091	4.74107	4.80516	5.11555	4.93501	5.08893	5.27004	5.3823	5.28479	5.28992	4.91397	5.29095	4.99477	4.9359	4.82421	5.13886	5.2212	5.06844	4.94173	5.01357	5.09873	4.83454	4.85369	5.326	4.95766	4.81524	5.1948	4.8564	4.78596	4.91354
CGI_10000163	4.86723	5.18624	4.79024	4.98099	4.89327	5.01062	5.01508	5.02563	4.83646	5.17994	4.70455	4.91112	4.82947	4.92325	4.89111	5.01551	5.07704	4.92487	5.08409	4.86207	4.85096	4.97844	4.77901	4.88655	4.77364	5.02713	4.91695	4.7575	4.94064	5.27108	4.83353	4.99673	5.03852	4.94044	4.76426
CGI_10000165	4.81905	5.20682	5.05355	4.88098	4.91685	4.95703	5.05318	4.95562	4.93918	4.69866	5.19492	5.062	4.92895	4.65738	4.99314	5.05349	4.77041	5.12351	4.70022	4.74241	4.98884	4.80805	5.18449	4.83283	5.02755	4.84628	5.30097	5.11232	5.20129	5.00921	5.14184	5.14099	4.93603	5.30039	5.00296
CGI_10000166	5.88698	5.85252	5.99751	5.7824	5.93341	5.76342	5.87753	5.92379	5.89958	5.67549	5.84669	5.98977	5.71641	5.72067	5.85426	5.86673	5.56047	5.77405	5.8265	5.78749	5.95569	5.68098	6.06092	5.81444	5.92354	5.79092	6.21442	5.9638	6.16394	5.88678	6.1558	6.04311	6.07791	6.1156	6.03744
CGI_10000167	9.27059	7.53967	8.80074	8.44584	9.54738	8.68419	8.62602	8.68953	8.4588	7.77753	7.24963	8.37555	7.96692	8.43607	8.67044	8.02443	8.07274	8.37451	9.3745	9.01615	9.94035	9.02072	10.3642	8.62306	9.2464	8.37579	8.85722	7.8322	8.78296	9.44265	10.1527	8.92933	8.9474	8.76371	8.42132
CGI_10000171	4.06104	4.27631	4.2324	4.24522	4.16923	4.19559	4.10914	4.22556	4.10683	4.18295	4.21951	4.15061	4.2062	4.21579	4.24813	4.18574	4.24442	4.19087	4.16014	4.12245	4.15063	4.40962	4.27458	4.30899	4.08705	4.1717	4.13846	4.27982	4.26703	4.2514	4.17889	4.15902	4.18138	4.28228	4.16783
CGI_10000174	10.2522	10.0862	9.73279	10.3296	10.1084	10.3047	10.5769	10.0983	10.2074	10.0873	9.61709	10.1328	10.4561	10.0369	10.1842	10.0678	10.8031	9.66158	10.1412	10.1253	10.2717	10.9742	10.3617	10.5467	9.97414	10.1733	10.1016	9.76431	9.84574	9.83348	9.82935	9.81324	10.1721	10.2965	9.69005
CGI_10000175	4.9052	4.94043	5.0295	4.97085	4.94359	4.88401	4.94398	4.99255	4.95228	5.01596	5.03245	4.99978	5.08412	4.99424	5.06377	4.94303	5.04901	4.9027	5.01275	4.99373	4.97483	4.96144	4.98726	4.91023	5.05932	5.00855	4.97883	4.96613	5.0123	4.97388	4.98533	4.96447	4.92525	5.03289	5.12697
CGI_10000187	4.74761	4.79997	5.0078	4.82024	4.67279	4.86877	4.77596	4.70314	4.58926	4.79015	4.73881	4.84756	5.19095	4.82421	4.5076	4.53718	4.78823	5.4216	4.98044	5.00403	4.80168	4.99247	4.8113	4.69958	4.7784	4.99706	4.85358	4.87792	4.96911	4.82467	5.04154	5.22331	4.85908	4.77897	4.65533
CGI_10000190	4.34362	3.93979	3.92104	3.90333	4.36598	3.96832	4.35514	4.28332	4.18875	4.14964	3.9834	4.21893	3.98327	4.08705	4.17104	4.17837	3.97631	4.14377	4.05109	4.20936	4.32266	4.20966	4.60911	4.37701	4.29738	4.21825	4.24384	4.0815	4.29518	4.29196	4.28965	4.2327	4.32482	4.06063	3.9012
CGI_10000191	2.21407	2.24661	2.19495	2.17757	2.14265	2.17553	2.2141	2.17903	2.17847	2.26525	2.15803	2.2183	2.434	2.29795	2.12423	2.18968	2.43753	2.12287	2.31983	2.23763	2.14619	2.16655	2.12366	2.12507	2.19439	2.1413	2.26326	2.14158	2.14155	2.22616	2.2615	2.27414	2.17247	2.19176	2.14086
CGI_10000192	3.05781	3.13396	3.1312	3.18725	3.12049	3.25512	3.13566	3.21959	3.13366	2.98324	3.09453	3.01157	3.25262	3.09254	3.15589	3.01555	3.19954	3.0785	2.95338	2.9379	3.0725	3.15731	3.11814	3.08669	2.97102	3.06759	3.05713	3.02107	3.0372	3.00375	3.00607	3.09872	2.95064	2.96917	3.03461
CGI_10000194	11.9556	12.2503	11.472	11.7654	12.0974	12.1784	12.0558	11.4809	12.0309	11.858	12.0148	11.908	12.1352	11.7843	11.8022	11.7553	12.1009	11.7591	11.9887	12.0301	11.5684	12.4619	12.0157	12.1025	11.6523	11.4021	11.6326	11.8184	11.8187	11.6709	11.7141	11.8438	11.7459	12.1092	11.811
CGI_10000195	4.00484	3.92506	4.02835	4.08327	4.03413	4.0335	4.04876	4.12997	4.05999	4.08592	4.03138	3.95141	3.93029	4.1539	4.01138	4.0764	4.0603	4.08176	3.93607	3.9026	4.04759	4.03178	4.01628	4.02592	4.04059	3.90268	4.01838	4.13159	4.01072	4.25605	4.0984	4.0381	4.05929	4.03163	4.07306
CGI_10000199	5.98358	5.87418	6.08329	5.92558	5.87005	5.73004	6.04747	5.97442	5.79757	5.87511	5.80215	5.65513	5.48836	5.75716	5.89706	5.75812	5.82431	5.52225	5.37858	5.54804	5.89111	5.62692	5.71361	5.64062	5.68284	5.7472	5.86714	5.70119	6.03706	6.13022	6.03451	5.71978	5.93521	5.97975	5.85103
CGI_10000201	2.7425	2.6762	2.65819	2.78434	2.62439	2.76436	2.71035	2.75794	2.64171	2.69937	2.71859	2.76486	2.67158	2.78925	2.67917	2.77296	2.7286	2.7473	2.65739	2.75084	2.68619	2.62838	2.7088	2.73764	2.67445	2.73641	2.70974	2.75284	2.76765	2.72099	2.65851	2.70597	2.71361	2.85814	2.76402
CGI_10000206	3.94843	3.77641	3.92801	4.12276	4.11799	4.09943	3.90047	4.03696	3.94623	4.03544	4.10907	4.18458	3.97772	4.00256	4.03053	4.10031	3.94828	4.0564	3.94084	3.99349	3.93837	3.8656	4.11365	3.88059	3.92656	3.96846	4.09039	4.21325	3.90976	4.06488	4.04606	4.0666	4.05891	3.99221	3.88988
CGI_10000207	6.07198	6.51886	6.48527	7.78535	8.3168	8.53517	7.16919	7.88483	7.51214	6.37643	5.85604	6.48553	8.23986	8.39739	8.41163	7.82865	7.74298	7.41558	5.67251	5.93745	8.49514	7.56947	7.36069	6.43593	6.85781	6.04008	6.09983	5.7372	5.89318	7.08832	7.23646	8.03507	6.67598	6.2903	7.08077
CGI_10000209	5.61344	5.63838	5.53847	5.89303	5.53954	5.51002	5.57225	5.64254	5.59759	5.70824	5.52667	5.58539	5.48405	5.58959	5.58698	5.6548	5.35907	5.74979	5.52135	5.60472	5.50214	5.31069	5.60572	5.71358	5.73516	5.68262	5.56923	5.65142	5.56274	5.55787	5.55165	5.39479	5.59166	5.644	5.69167
CGI_10000210	3.70874	3.64346	3.71897	3.7187	3.66113	3.63585	3.72408	3.85046	3.76578	3.72984	3.55217	3.74934	3.66533	3.69288	3.74538	3.67553	3.72542	3.72233	3.60641	3.7051	3.68063	3.91341	3.90949	3.79063	3.62371	3.69948	3.92456	3.74527	3.70122	3.8497	3.70494	3.60585	3.67263	3.8058	3.78082
CGI_10000212	3.85376	3.86859	3.61682	4.17333	3.80027	3.63537	4.48328	3.8873	3.88485	4.06745	4.30585	3.84713	3.59221	3.59159	4.43462	4.04617	4.57848	3.88323	4.31139	4.19908	3.6023	3.62718	3.59512	3.83886	4.3343	4.05117	3.5956	3.5939	3.59386	3.61516	3.59487	3.59367	3.96083	3.59231	3.59259
CGI_10000213	4.55833	4.62075	4.69889	4.5766	4.32694	4.47116	4.48767	4.44199	4.51339	4.76922	4.62373	4.58722	4.53632	4.55816	4.72036	4.75406	4.59789	4.45238	4.51948	4.57863	4.65242	4.55149	4.5263	4.64377	4.64924	4.56944	4.69484	4.57264	4.6819	4.31917	4.55219	4.69191	4.56028	4.60004	4.7058
CGI_10000215	4.29999	4.13693	4.19479	4.45993	4.43618	4.25596	4.32666	4.16966	4.13662	4.34139	4.34218	4.35458	4.36554	4.32595	4.3618	4.29684	4.2569	4.18275	4.34021	4.45985	4.33497	4.4557	4.43109	4.03007	4.53797	4.20396	4.24292	4.20626	4.22036	4.12982	4.22509	4.16129	4.16102	4.156	4.09642
CGI_10000218	3.96977	3.89338	3.92057	3.9203	3.95515	3.96907	3.96985	4.01138	4.00888	4.00868	4.06841	3.98115	3.89675	3.92282	3.97678	3.93335	3.97887	3.8659	4.02808	3.98517	4.02869	3.84775	4.08522	3.99232	3.98975	3.97224	4.01027	4.02799	3.8879	3.98568	3.84441	3.82512	3.95627	3.99379	3.95487
CGI_10000219	5.78298	6.11399	5.9744	6.0009	6.18274	6.15007	6.12829	5.83795	6.14491	5.68195	5.99181	5.66996	6.07431	5.9214	5.89765	5.60303	6.06226	5.94208	6.08743	6.05608	6.17929	6.20546	5.91336	6.07411	6.11507	6.217	5.93829	6.21662	6.05367	5.81238	5.88044	5.91684	6.17839	6.2028	5.96029
CGI_10000224	4.16474	3.84342	3.76664	4.21016	3.69279	4.04482	4.09216	3.93933	3.84292	3.48287	3.72593	3.64902	3.64688	3.5033	3.60921	3.73434	3.51825	3.50353	3.73309	3.96236	3.6606	3.58041	3.79889	3.79635	3.54532	3.52482	3.58599	3.52553	3.76315	3.95942	3.78288	3.81987	3.50155	3.48443	3.48464
CGI_10000226	6.54933	6.33382	6.40936	6.35417	6.62688	6.01855	6.14042	6.53462	6.53419	5.88994	6.22386	6.08608	5.7869	6.29755	6.15929	6.22139	5.9737	6.42049	5.57834	5.7713	7.69905	6.14198	6.08983	7.14062	6.59576	6.2213	6.23221	6.28842	5.67449	6.53849	7.05824	5.98618	6.28278	6.16212	6.43905
CGI_10000229	7.32301	7.37862	7.02284	6.94119	7.51286	7.31682	6.66444	7.04913	7.44215	7.07771	7.37921	7.55218	7.95608	7.11812	6.83739	7.02959	7.53251	7.31645	7.53242	7.5293	7.83727	7.30918	8.28633	7.75104	7.51101	7.61465	7.52206	7.51897	7.39236	7.47818	7.72255	6.89721	6.86226	7.04103	8.27391
CGI_10000232	3.97371	4.76143	4.51144	3.9064	4.24225	4.57025	4.41287	4.14376	4.3687	3.89817	4.18995	3.95909	4.51235	3.99988	4.37064	4.03369	3.90141	3.90112	4.06411	4.35531	4.32936	5.36114	4.10536	4.62509	4.02793	4.61758	3.97286	3.88321	4.49347	3.88234	3.88478	3.96741	4.42542	3.94354	4.04056
CGI_10000235	6.502	6.40753	6.59605	6.88282	6.95365	6.83176	6.62194	6.75471	6.40638	6.55672	6.47784	6.75127	6.85253	6.87593	6.79815	6.83059	6.84422	6.69536	6.81477	6.90136	7.02736	6.91945	6.81466	6.8739	6.4366	6.74481	6.5714	6.42387	6.48313	6.65794	6.97578	6.57559	6.48545	6.68994	6.12783
CGI_10000237	9.24967	9.69281	9.35213	9.5625	9.67659	9.68233	9.59231	9.58043	9.42346	9.4317	9.5822	9.54363	9.54485	9.58683	9.57158	9.51505	9.41007	9.4772	9.46481	9.55128	9.83732	9.63043	10.0781	9.47785	9.7656	9.49041	9.67882	9.61957	9.59737	9.63903	9.59896	9.34737	9.44488	9.41779	9.48023
CGI_10000240	2.89413	2.91022	2.98753	2.90866	2.94399	2.93688	2.84142	2.92757	2.89326	2.98892	2.93588	2.99877	2.95095	2.99302	2.91383	2.99059	2.98333	2.87182	2.92373	3.0014	2.86544	3.02668	2.95819	2.91999	3.08465	2.99864	3.02043	2.90755	2.85735	3.10666	2.97308	3.04214	2.94542	2.90477	3.02437
CGI_10000241	3.86248	3.82876	4.02626	3.91705	3.98014	3.77139	3.98043	3.97994	3.76118	3.64566	3.93427	3.87216	3.73665	3.97054	3.86844	4.0516	3.78556	3.76893	3.99642	3.90789	3.98367	3.81612	4.10357	4.1792	3.79214	4.0191	4.10678	3.75766	3.72267	3.93971	3.96115	4.18278	3.8684	3.83362	3.81915
CGI_10000242	6.23615	6.58487	6.88663	6.90988	7.21456	6.9452	6.96676	7.04945	6.51477	6.51345	6.44705	6.48058	6.70666	6.86411	6.66997	6.97954	6.84547	6.67949	7.003	6.99462	6.71035	6.96256	6.7843	6.34063	7.03436	6.73802	6.87692	7.12564	6.9406	7.05212	6.55218	6.98277	7.17733	6.9048	7.25621
CGI_10000244	2.55394	2.57448	2.65124	2.61332	2.69061	2.68286	2.63471	2.59516	2.6144	2.99488	3.06575	3.01022	2.55245	3.02696	2.95017	2.89964	3.15868	2.55229	2.61249	2.55533	2.60197	2.62392	2.55363	2.57854	2.63188	2.64891	2.57462	2.66802	2.57334	2.55291	2.55352	2.55304	2.55156	2.55249	2.5526
CGI_10000245	4.34316	4.41523	4.3979	4.45526	4.54921	4.69919	4.28912	4.34272	4.39044	4.49632	4.33433	4.41019	4.43881	4.26645	4.40403	4.30083	4.41113	4.07893	4.06776	4.0979	4.12369	4.52103	4.36427	4.23833	4.19452	4.1306	4.03702	4.29206	4.06763	4.13051	4.11937	4.23578	4.23176	4.42856	4.03184
CGI_10000246	6.69784	6.57151	6.43487	6.7849	6.55354	6.49457	6.58627	6.4946	6.57029	6.89188	6.82932	6.55438	6.77489	6.82467	6.96041	6.98162	6.6581	6.90567	6.90056	6.82209	7.00852	6.61318	6.77447	6.94707	6.88228	6.73586	6.35425	6.32336	6.5102	6.82857	6.78993	6.72704	6.67829	6.71343	6.71752
CGI_10000254	4.99253	5.30442	5.17735	6.08949	5.7405	6.17139	6.21921	5.54723	6.50516	4.93917	4.78297	4.90156	5.56045	5.29643	5.77834	5.54433	5.26074	5.73441	4.92083	5.01336	5.90877	6.52603	5.72224	5.00209	5.43679	5.06831	4.9907	4.83523	4.89985	6.37856	5.96472	5.638	5.39279	5.31663	5.33244
CGI_10000258	3.30023	3.36783	3.298	3.28014	3.50675	3.22364	3.22541	3.35224	3.41556	3.33855	3.43456	3.40969	3.44865	3.53944	3.39015	3.52279	3.29556	3.37352	3.44081	3.42909	3.62301	3.33071	3.6215	3.40036	3.47102	3.42404	3.35169	3.46976	3.36362	3.53564	3.33307	3.58839	3.29013	3.35944	3.60643
CGI_10000259	4.97621	5.08549	5.04326	5.15691	5.13523	5.27847	4.96286	5.07683	5.02397	4.9867	5.16819	5.07221	5.20757	5.18213	5.12537	5.08195	5.17447	5.02191	4.89481	4.95697	5.0744	5.0195	4.87315	5.06471	4.97766	5.20871	5.1662	5.09639	5.23287	5.08063	5.06937	5.06	5.12729	5.127	5.2013
CGI_10000261	4.66733	4.5921	4.43966	4.83707	4.58242	4.73844	4.54378	4.61949	4.36785	4.72817	4.7348	4.66174	4.41404	4.57874	4.32681	4.65175	4.72085	4.71123	4.50539	4.49268	4.58174	4.50819	4.38252	4.33772	4.49354	4.43379	4.52855	4.37757	4.36225	4.52836	4.35051	4.39159	4.53233	4.62997	4.74722
CGI_10000263	6.65072	6.77125	6.64571	6.60397	6.36184	6.70095	6.566	6.55732	6.61512	6.64623	6.52268	6.67916	6.65638	6.52745	6.46878	6.57116	6.73403	6.61841	6.57435	6.55806	6.47711	6.52188	6.33449	6.67038	6.22794	6.41563	6.47724	6.53823	6.43	6.52346	6.63613	6.68421	6.65384	6.54476	6.6102
CGI_10000264	3.84191	3.90337	3.75501	4.14681	3.9352	3.90782	4.04688	4.01988	3.88771	4.04	3.9752	3.99068	4.23182	4.09431	4.14273	3.98112	4.13854	3.78317	3.98324	3.918	4.10861	4.03872	3.98911	3.95612	3.86842	3.91049	3.7389	4.0099	3.75385	3.80275	3.83896	3.99551	4.00199	3.8317	3.87807
CGI_10000265	9.77719	10.1403	9.45673	9.92768	10.2713	10.0602	10.1785	9.91725	10.205	10.1313	9.93114	10.2214	10.4624	10.3036	10.1306	10.0288	10.4777	10.3535	10.1727	10.1849	10.7114	10.5902	9.82829	9.78967	10.1614	10.0775	9.86253	9.99815	10.095	9.70711	9.87846	10.378	10.0546	10.1151	10.4384
CGI_10000266	5.48617	5.38051	5.52125	5.64823	5.47368	5.42193	5.37098	5.54403	5.35272	5.83405	5.58472	5.4834	5.66248	5.74511	5.68839	5.60952	5.66557	5.54908	5.79731	5.88467	5.76797	5.80816	5.93883	5.94485	5.79207	5.56467	5.73649	5.78862	5.69899	5.4984	5.37618	5.59896	5.72653	5.87424	5.38367
CGI_10000267	4.06684	4.04936	3.98269	3.93203	4.06667	4.02253	4.19451	3.91795	3.98526	4.57188	4.23365	4.15364	4.2795	4.08936	4.10445	4.16352	3.9625	4.34145	4.35827	4.2421	4.0958	3.91514	3.98455	4.12145	4.11679	4.29941	3.98625	3.9472	3.82084	4.04037	4.20114	3.85846	3.9027	4.18526	4.17433
CGI_10000271	6.09235	6.31302	6.42202	6.22382	6.23248	6.1261	6.27337	6.39097	6.11343	6.30142	6.05871	6.08249	6.34182	5.99465	6.0814	5.85295	5.67309	6.38955	6.1998	6.10251	6.24081	5.73029	6.09262	6.10009	6.08173	6.45039	6.1527	6.14071	6.5303	6.308	6.34982	6.02838	6.29034	6.33637	6.30488
CGI_10000272	6.40881	6.2394	6.24876	6.29471	5.58917	6.52628	6.07429	5.82326	6.35851	6.85147	6.69415	6.64933	6.7511	6.92108	6.90332	6.71809	7.0234	6.56786	6.5292	6.40078	6.81634	6.94284	6.37318	6.28516	6.36955	6.52171	6.49315	6.71896	6.70025	6.27977	6.42804	6.36261	6.3691	6.41707	6.53855
CGI_10000274	5.39775	5.22165	5.76845	5.25735	5.56441	5.25677	5.26794	5.2246	5.34304	5.43589	5.78742	5.32882	5.53683	5.34772	5.22145	5.60599	5.64613	5.571	5.91638	5.9411	5.25493	5.5964	5.14458	5.8829	5.10728	5.41053	5.5515	5.7439	5.84454	5.43292	5.65996	5.53195	5.74414	5.75717	5.20121
CGI_10000279	6.41695	6.91838	6.6695	6.76184	6.87956	6.96089	6.78245	6.43405	6.69389	6.58531	6.5714	6.54649	6.85155	6.75451	6.90372	6.84598	6.90833	6.30839	6.34501	6.5326	6.25375	6.4597	5.73791	6.621	6.30025	6.47041	7.16033	6.97488	6.92693	7.16231	6.77326	6.79256	6.82705	6.75342	6.34651
CGI_10000281	3.31962	3.23768	3.21943	3.34535	3.27176	3.38095	3.36498	3.23845	3.18588	3.19669	3.30855	3.35885	3.29356	3.24625	3.20625	3.39943	3.39877	3.29241	3.35767	3.26266	3.26894	3.35592	3.47049	3.26607	3.34421	3.28152	3.42033	3.46441	3.29821	3.32672	3.37552	3.38484	3.38297	3.24778	3.35282
CGI_10000282	6.27828	6.29568	6.20487	6.22879	6.23717	6.15626	6.17806	6.14111	6.19688	6.3221	6.05322	6.12416	6.26181	6.16731	6.16945	6.30162	6.22905	6.1943	6.00427	6.24522	6.10554	6.08473	6.13284	6.06993	6.34713	6.1646	6.32869	6.3715	6.23646	6.27683	6.26521	6.38926	6.33824	6.27072	6.3468
CGI_10000283	7.34272	7.26736	7.51303	7.59248	7.4519	7.5327	7.54838	7.46479	7.50013	7.01156	7.28159	7.14692	7.36185	7.05124	7.24535	7.08016	7.11003	6.90474	6.93023	7.08171	7.17247	7.31551	6.88972	7.19753	7.14125	7.22857	7.43838	7.60809	7.23639	7.32483	7.27429	7.42349	7.21739	7.36367	6.78232
CGI_10000284	7.8264	8.06744	8.10104	8.02729	7.91805	7.9479	7.8957	7.95149	7.88491	7.91177	7.98427	7.84572	7.81562	7.95091	7.99978	7.92908	7.73234	7.9306	8.01911	7.93254	7.61357	7.35912	7.86543	8.02369	7.92526	7.95716	7.87413	7.90848	8.1276	7.94238	7.93393	7.93747	8.01478	7.97508	8.0173
CGI_10000285	4.48573	4.69694	4.67977	4.73312	4.51361	4.50932	4.54122	4.56718	4.46849	4.60354	4.56992	4.59653	4.50645	4.5029	4.52245	4.61862	4.59509	4.46436	4.51622	4.45802	4.68638	4.62077	4.56286	4.52682	4.68788	4.63693	4.59151	4.52936	4.54217	4.40114	4.49432	4.52805	4.42814	4.54549	4.65384
CGI_10000286	4.26835	4.29614	4.2622	4.38875	4.39702	4.14323	4.08087	4.38334	4.25022	4.3496	4.46023	4.38505	4.57998	4.6146	4.19372	4.42652	4.12302	4.14026	4.3979	4.79975	4.7072	4.0744	4.30929	4.35504	4.16501	4.52556	4.26694	4.47198	4.2587	4.25634	4.33643	4.44636	4.43228	4.20612	4.29594
CGI_10000289	4.02343	3.89181	4.18388	4.07673	4.08283	4.10903	4.36055	4.19102	4.02124	3.94376	4.1454	4.13815	4.0661	4.21334	4.09013	4.08634	3.98721	4.1675	4.07392	3.98707	4.08041	3.90503	3.97383	4.09049	4.18155	4.04312	3.89217	4.0878	4.20404	4.13866	4.26872	4.01498	4.19172	4.30451	4.17213
CGI_10000293	5.97258	6.20956	5.8272	6.02963	5.67529	6.05021	5.73796	5.85068	5.84547	5.92634	5.99394	6.285	5.92127	6.22989	5.8002	5.85793	6.29145	5.99704	5.99586	6.0583	5.91666	5.9172	6.22781	5.8691	6.20854	5.86641	6.32432	6.03939	5.96799	6.12254	5.97961	6.23725	6.01645	6.1981	5.84766
CGI_10000300	4.40702	4.51603	4.40079	4.52539	4.31766	4.4996	4.48844	4.44002	4.51549	4.3143	4.46748	4.38338	4.59256	4.46361	4.602	4.38263	4.69847	4.53624	4.49208	4.58536	5.20925	4.47341	5.57449	4.61064	4.73117	4.5877	4.57537	4.31043	4.32835	4.56036	5.22976	4.50547	4.70677	4.49719	4.46936
CGI_10000301	4.30026	4.3269	4.2793	4.35012	4.42438	4.46493	4.32949	4.34323	4.32643	4.58472	4.09428	4.26542	4.28249	4.33394	4.42109	4.28954	4.46763	4.28051	4.48504	4.34703	4.31468	4.50488	4.4574	4.38508	4.13383	4.42139	4.44815	4.36012	4.29043	4.38328	4.45571	4.31792	4.25787	4.42667	4.56331
CGI_10000304	8.09847	8.23057	8.20254	8.06217	8.23912	8.08891	8.24326	8.30146	8.13896	7.912	7.95765	7.862	7.80203	7.83617	7.98507	7.80506	7.91558	7.88802	7.87149	8.38225	8.24234	8.36799	8.53801	8.2009	8.2931	8.19146	8.37338	8.09164	7.81104	8.16921	8.08606	8.21535	7.95324	8.15816	8.22388
CGI_10000307	6.26992	6.24627	6.38409	6.43531	6.23377	6.38135	6.24349	6.43059	6.32214	6.47796	6.41151	6.4025	6.66167	6.39511	6.47458	6.58371	6.39985	6.08154	6.01247	6.38933	6.29108	6.67259	6.56665	6.31286	6.04785	6.46904	6.32568	6.25363	6.36662	6.44783	6.2658	6.15183	6.3513	6.13553	6.55568
CGI_10000308	2.88974	3.09925	2.95209	2.87034	2.92325	2.86755	2.88977	3.03135	2.92201	2.86385	2.89926	3.01063	2.89915	2.89789	2.9099	3.12665	2.8868	3.04321	2.88618	2.91374	2.90124	2.80205	2.87125	2.91703	2.86983	2.91758	3.07294	2.88614	2.98035	3.02201	2.96834	2.86903	2.95383	2.89937	2.9313
CGI_10000309	4.09537	4.25353	4.23573	4.35971	4.24246	4.27661	4.14201	4.22854	4.25303	4.16031	4.23622	4.1831	4.26125	4.23252	4.30469	4.24079	4.19653	4.27121	4.20506	4.10715	4.24667	4.37293	4.13877	4.17841	4.10492	4.16061	4.30642	4.11891	4.258	4.26792	4.16723	4.30697	4.18534	4.24928	4.22501
CGI_10000310	7.01855	7.26132	7.05292	7.13731	6.95321	6.77111	7.00618	6.94594	6.97773	7.65639	7.54642	7.35029	7.27388	6.80488	7.16223	7.69729	6.70385	7.86886	7.43818	7.2633	6.93362	6.76079	6.53266	7.06954	6.59548	7.17689	6.51924	7.49759	7.16387	6.4892	6.69216	6.75519	7.0232	7.29399	6.51746
CGI_10000313	4.82159	5.03182	4.72571	5.02448	5.01273	5.1224	5.04718	5.00083	4.81806	4.82595	4.78549	4.74533	5.108	4.84751	4.78686	4.90335	4.7796	5.03364	4.82315	5.00412	5.03911	5.29127	5.145	4.93783	4.81114	4.89789	4.81976	5.03021	4.96193	5.00366	4.93349	4.92465	5.13361	5.01682	5.01915
CGI_10000315	4.91783	4.84877	4.98107	4.93288	5.10177	4.89514	5.11266	5.04768	5.02121	4.95807	4.91614	4.94865	5.07941	4.86247	4.78961	4.98423	4.81611	5.01391	5.00971	4.91527	4.8923	4.58455	5.1359	4.95315	4.90576	4.96	4.8635	4.90361	4.93999	4.91209	5.11349	4.9505	5.06893	4.96312	4.99884
CGI_10000316	3.70709	3.80031	3.71965	3.57982	3.75585	3.77455	3.81732	3.83158	3.72191	3.77904	4.02496	4.14621	3.86913	3.74074	3.96345	3.98176	3.71471	3.78534	3.76427	3.75138	3.84475	3.89169	3.81389	3.77375	3.93152	3.69987	3.68939	3.7489	3.85064	3.77712	3.72049	3.71679	3.88253	3.68073	3.72899
CGI_10000317	2.56617	2.59938	2.61422	2.53004	2.64881	2.54587	2.58337	2.61659	2.67821	2.67777	2.76416	2.73275	2.68364	2.56119	2.61977	2.60693	2.65329	2.5933	2.51212	2.67355	2.64689	2.5347	2.59889	2.62651	2.61345	2.56326	2.70865	2.61287	2.68866	2.65784	2.63073	2.52954	2.55935	2.62518	2.57863
CGI_10000318	2.86109	2.84402	2.79372	2.88711	2.77932	2.75728	2.81304	2.99088	2.76121	2.8153	2.83543	2.74757	2.75653	2.7556	2.76444	2.86047	2.81525	2.849	2.75909	2.82079	2.8093	2.71227	2.72565	2.89246	2.85607	2.77494	2.90559	3.04505	2.91364	2.72396	2.7254	2.75873	2.82922	2.77305	2.72323
CGI_10000321	8.40994	8.77847	8.48986	8.32818	8.33504	8.2413	8.49109	8.57251	8.58312	8.52955	8.6456	8.57556	8.55261	8.41017	8.7229	8.38881	8.49089	8.54419	8.46533	8.38778	8.45813	8.2963	8.42137	8.6657	8.28999	8.58646	8.76932	8.06871	8.74246	8.50243	8.49249	8.32693	8.53041	8.55722	8.44686
CGI_10000324	2.51442	2.4589	2.53021	2.47707	2.49633	2.52746	2.45906	2.47786	2.51374	2.58567	2.5268	2.57146	2.55915	2.55793	2.51628	2.58698	2.5458	2.52613	2.51206	2.60791	2.73096	2.63282	2.53098	2.5395	2.72693	2.80047	2.51407	2.51204	2.59443	2.6821	2.68773	2.54561	2.62826	2.49312	2.57575
CGI_10000325	4.4214	4.54146	4.64333	4.23948	4.54446	4.58324	4.70896	4.50495	4.55352	4.67188	4.24925	4.43486	4.24907	4.50344	4.50147	4.4079	4.57759	4.68486	4.69229	4.66814	4.57321	4.57355	4.51372	4.65571	4.49474	4.65584	4.27768	4.53129	4.47942	4.1259	4.20461	4.31946	4.44271	4.42993	4.14382
CGI_10000326	3.13312	3.18016	3.27934	3.13027	3.19697	3.07795	3.16571	3.24184	3.1482	3.18027	3.10977	3.236	3.25614	3.21269	3.16966	3.13778	3.13348	3.21341	3.206	3.15751	3.10942	3.07103	3.16369	3.26018	3.17679	3.15925	3.21141	3.16056	3.20582	3.2607	3.16304	3.26196	3.13585	3.21516	3.23019
CGI_10000329	4.44262	4.48646	4.75075	4.61935	4.61538	4.69066	4.51881	4.69076	4.85225	4.51393	4.88177	4.74659	4.84354	4.82817	4.7151	4.82103	4.84753	4.57551	4.54939	4.5823	4.43777	4.34476	4.49976	4.62085	4.55113	4.72982	4.71295	4.20534	4.49285	4.57269	4.40585	4.57472	4.21768	4.18315	4.41159
CGI_10000333	5.29296	5.17327	5.0775	5.36321	5.27056	5.53856	5.33578	5.17651	5.30927	5.34982	5.13628	5.09027	5.40613	5.20016	5.22616	5.18242	5.47469	5.24549	5.20857	5.13817	5.07128	5.40541	5.54933	5.04749	5.16366	5.2704	5.26829	5.13677	5.25298	5.29124	5.16896	5.13505	5.18632	5.09981	5.27373
CGI_10000334	8.05907	8.01688	7.94821	8.10693	8.15567	8.16888	8.07382	7.90628	8.22259	7.86244	7.86878	7.85258	7.89551	8.20984	8.59094	7.91842	8.32445	8.15718	8.05386	7.75224	8.64409	7.86278	8.48302	8.29839	8.21021	8.08507	8.08217	8.09487	7.89871	7.93666	8.33709	8.12063	8.15396	8.13298	8.23841
CGI_10000335	3.69613	3.79834	3.59797	3.88663	3.83211	3.77259	3.90798	3.67739	3.59855	3.77948	3.67034	3.77498	4.16251	3.75287	3.73647	3.9352	3.65234	3.85926	3.79284	3.81272	4.44539	3.98564	4.07392	3.83582	3.99374	3.96301	3.81518	4.01706	3.82391	3.98858	3.79634	3.91073	3.93042	3.68807	3.89125
CGI_10000336	3.13681	3.2452	3.24318	3.19099	3.11711	3.27067	3.24646	3.29623	3.38629	3.45443	3.32997	3.55228	3.50213	3.28277	3.38062	3.38007	3.6068	3.55776	3.17206	3.16	3.26226	3.3169	3.34088	3.24033	3.17246	3.27267	3.15572	3.15377	3.33606	3.17126	3.20935	3.11595	3.51184	3.25366	3.18768
CGI_10000337	7.75899	7.56894	7.2527	7.94486	7.77452	7.77948	7.56796	7.646	7.53814	7.56003	7.57385	7.45858	7.78515	7.78094	7.7101	7.65435	7.93456	7.72435	7.36093	7.35402	7.70859	8.18942	7.44201	7.61211	7.49379	7.4594	7.88796	7.7271	7.75038	7.87504	7.78445	7.69853	7.70178	7.87962	7.87796
CGI_10000338	7.14088	6.85291	7.0798	7.04931	7.26715	7.24296	7.17432	6.52822	7.23296	6.28456	6.61656	6.65962	7.14441	6.47977	6.35186	6.31403	6.84153	6.64346	6.74738	7.05008	6.72107	7.71887	7.51062	7.07432	7.83204	6.80004	7.49114	6.3765	7.5114	7.81623	7.8094	6.96175	7.53142	7.23614	7.14562
CGI_10000340	5.55439	5.41571	5.47757	5.38407	5.61482	5.41559	5.50077	5.61443	5.45021	5.46898	5.51894	5.51247	5.47696	5.5615	5.5694	5.46373	5.49763	5.62863	5.70457	5.56554	5.70925	5.36656	5.54687	5.58042	5.67247	5.65471	5.67846	5.61394	5.44851	5.52969	5.64293	5.79236	5.56361	5.52956	5.45905
CGI_10000347	5.95267	6.07616	6.01353	6.10762	5.9814	6.29682	6.01961	5.8803	6.18137	5.94508	5.85287	6.08502	5.97667	5.92364	5.85351	5.88642	5.89378	6.10575	6.09185	6.12224	6.01121	6.30711	5.68793	6.14073	6.11985	6.0347	6.16128	6.15563	6.23689	6.23032	5.95103	5.91829	5.93256	6.0884	6.17672
CGI_10000348	3.00342	3.0028	3.13713	2.95893	3.27655	3.01942	2.95977	2.95971	3.10248	2.95638	3.78336	2.96129	3.1119	2.9778	3.04798	2.9567	2.9654	2.95729	3.02133	3.15235	2.96362	3.73565	3.4811	2.98662	2.95873	2.95824	3.06449	2.95855	3.15233	3.5721	3.41512	3.06031	3.35735	3.11222	3.67787
CGI_10000349	4.00738	3.99031	4.01692	4.16427	4.15961	4.06435	3.97675	3.99187	3.94322	4.01254	3.99289	4.09239	3.94862	4.05885	4.08764	4.15384	4.00987	3.96207	4.05654	3.97249	4.12594	4.23598	4.08992	4.04335	4.09859	4.15748	4.07855	4.04252	4.06999	4.10721	4.16628	4.09585	4.01123	3.94897	4.14059
CGI_10000350	5.43268	5.91748	5.48989	5.46682	5.4443	5.78568	5.42072	5.51274	5.88684	5.5493	5.64544	5.9475	5.41096	5.77211	5.16517	5.47452	5.40469	5.25851	5.36628	5.42527	5.59688	5.21259	5.97713	5.25234	5.39337	5.21465	5.56432	5.58749	5.59692	5.51032	6.10136	5.52403	5.36751	5.22115	5.83797
CGI_10000353	3.96354	3.74077	3.87026	4.02328	3.94922	3.93437	3.92052	3.85927	3.90321	3.89599	3.81607	4.01821	3.86126	3.94249	3.72606	3.79622	3.94409	3.88855	3.98081	3.9655	4.03866	3.84753	3.87223	3.87741	4.09484	3.93757	3.90436	3.82118	3.99368	3.90939	4.05055	3.89635	3.97278	4.03528	3.97389
CGI_10000354	3.67321	3.57536	3.54301	3.48152	3.54749	3.59221	3.54769	3.64664	3.49953	3.55517	3.47546	3.57205	3.41219	3.56032	3.48937	3.54356	3.41417	3.56115	3.47988	3.5754	3.69133	3.51991	3.55967	3.46342	3.52674	3.4939	3.53142	3.51068	3.5256	3.6477	3.4982	3.38075	3.70083	3.56317	3.56425
CGI_10000355	3.70796	3.80504	3.86127	3.73821	3.92347	3.70027	3.8224	3.85214	3.8047	3.75634	4.00374	3.80014	3.83642	3.79065	3.99893	3.72748	3.94095	3.94048	3.76848	3.81977	3.94191	4.24557	3.89207	3.77449	3.78508	3.81236	3.80575	3.73638	3.78387	3.86965	3.77167	3.91205	3.8403	3.90494	3.74846
CGI_10000358	3.23839	3.43322	3.37029	3.30602	3.30893	3.25213	3.35851	3.32562	3.40322	3.41309	3.43474	3.34903	3.37768	3.48491	3.34644	3.42879	3.48775	3.44642	3.38334	3.33414	3.49129	3.35941	3.32392	3.5855	3.4841	3.38159	3.38894	3.36811	3.32085	3.3815	3.30676	3.32041	3.32656	3.40696	3.3489
CGI_10000359	4.05237	4.0696	4.01143	4.04891	4.66901	4.23708	4.08921	4.10675	4.10511	4.22461	4.54787	4.21869	4.34268	4.6105	4.55933	4.26873	4.2666	4.1423	4.44032	4.49208	4.55073	4.62139	4.32096	4.412	4.30175	4.24055	4.14054	4.4283	4.27182	4.49321	4.04977	4.18154	4.15038	4.36852	4.06174
CGI_10000360	4.57419	4.67287	4.8176	4.56745	4.72897	4.76854	4.77982	4.79134	4.58648	4.86843	4.7416	4.64779	4.70459	4.74864	4.55	4.71944	4.68521	4.66386	4.88914	4.9669	4.82492	4.65386	4.61491	4.7893	4.74302	4.78525	4.67401	4.71588	4.62218	4.69957	4.84247	4.83305	4.95187	4.54173	4.93831
CGI_10000362	4.4348	4.20615	4.44008	4.37221	4.4074	4.51344	4.47423	4.61583	4.34777	4.50727	4.42563	4.2678	4.31787	4.57172	4.37337	4.46515	4.41334	4.77366	4.43586	4.5093	4.30015	4.59387	4.34675	4.47885	4.34209	4.4703	4.45932	4.23412	4.44832	4.32348	4.15198	4.43437	4.24973	4.36024	4.2293
CGI_10000364	4.35058	4.42755	4.40987	4.28693	4.40447	4.39846	4.41782	4.364	4.427	4.37152	4.27663	4.37811	4.33115	4.23084	4.34446	4.47937	4.33522	4.44098	4.35365	4.38295	4.45572	4.25621	4.4383	4.34691	4.48032	4.48623	4.34902	4.54468	4.29817	4.26721	4.30295	4.31136	4.36973	4.38356	4.30602
CGI_10000369	3.30291	3.34641	3.38563	3.29875	3.3028	3.42936	3.43176	3.28706	3.28565	3.36752	3.166	3.20891	3.36222	3.37302	3.29168	3.32964	3.4888	3.33323	3.21821	3.17344	3.30529	3.25233	3.28508	3.24935	3.31275	3.21723	3.30201	3.21818	3.16767	3.28011	3.3298	3.23397	3.32659	3.23111	3.37721
CGI_10000371	4.72696	4.76337	4.79545	4.85423	4.82886	4.73272	4.82927	4.86415	4.74983	4.71674	4.79076	4.7834	4.67758	4.69999	4.79001	4.88962	4.75407	4.68832	4.79061	4.87869	4.80865	4.44186	4.98799	4.77221	4.78034	4.81074	4.89662	4.83789	4.83759	4.74965	4.78499	4.73904	4.72695	4.77925	4.86155
CGI_10000374	7.84789	8.11959	7.86881	8.0522	8.04327	8.20063	8.23728	8.0802	8.20319	8.43661	8.26737	8.37491	8.56947	8.47333	8.43725	8.41084	8.37665	8.61977	8.03315	8.18495	8.06161	8.17536	7.69864	8.26674	8.40125	8.39316	8.0269	8.1324	8.50483	8.12879	8.37877	8.34409	8.23293	8.17395	8.26212
CGI_10000380	6.27485	5.4331	6.08303	6.19923	6.35506	5.84063	6.36867	6.47594	5.47964	6.23184	6.08589	6.01344	5.76129	6.11583	6.03026	5.64404	6.0174	5.96309	5.92346	5.65807	6.19339	6.53082	5.73395	6.02223	5.98279	5.56522	5.89295	5.70997	5.87364	5.86808	6.18881	6.00337	5.80023	5.70601	6.30316
CGI_10000381	9.29284	9.30335	9.3558	9.24831	9.33313	9.49351	9.31905	9.35071	9.35825	9.30104	9.31976	9.35905	9.28812	9.54069	9.34596	9.36	9.41355	9.3996	9.31679	9.46087	9.43442	9.45789	9.54989	9.51546	9.42513	9.40455	9.4551	9.32785	9.33833	9.37493	9.50393	9.25451	9.3807	9.33508	9.35355
CGI_10000384	11.5292	11.6259	11.4163	11.5713	11.6886	11.8485	11.4092	11.4587	11.5017	11.5108	11.5136	11.4413	11.6857	11.5663	11.2327	11.4883	11.5284	11.5209	11.102	11.0724	11.8072	12.2623	11.3336	11.5714	11.2402	11.3779	11.4148	11.4949	11.2639	11.4885	11.4125	11.2011	10.9489	11.3929	11.101
CGI_10000389	2.6505	2.81198	2.54421	2.58705	2.56694	2.54335	2.56698	2.56691	2.60888	2.65718	2.68008	2.569	2.54313	2.58374	2.5455	2.74455	3.08186	2.98131	2.72072	2.59248	2.5477	2.61902	3.49872	2.54708	2.56561	2.54366	2.54466	2.56537	2.54387	2.54364	2.6484	2.54379	2.89057	3.2424	2.69894
CGI_10000390	3.2339	3.3237	3.19751	3.30544	3.58895	3.32578	3.3259	3.2008	3.39279	3.08798	3.10785	3.1165	3.15872	3.18943	3.05627	3.12277	3.18736	3.05343	3.3722	3.34072	3.05871	3.39967	3.16513	3.24971	3.38693	3.10942	3.32452	3.27348	3.21164	3.24135	3.12955	3.27264	3.05252	3.12527	3.07237
CGI_10000391	4.64749	4.80911	4.58316	4.77908	4.68811	4.6934	4.52873	4.57466	4.84253	4.87352	4.75063	4.79553	4.82838	4.6982	4.848	4.6929	4.88255	4.84612	4.91545	4.69612	4.46762	4.79738	4.72223	4.74771	4.52097	4.73497	4.71265	4.55004	4.7383	4.75867	4.66853	4.7124	4.61236	4.61279	4.70501
CGI_10000396	1.80894	1.80885	1.80868	1.80867	1.80894	1.94426	1.80895	1.80893	1.88259	1.84241	1.89503	1.80946	1.8082	2.05716	1.80926	1.96974	2.07991	1.86085	1.82715	1.88815	1.81024	1.9117	1.80879	2.07983	1.84558	2.0918	1.93464	1.80854	1.80853	1.87987	1.96552	1.8085	1.80776	1.98897	1.80828
CGI_10000402	11.0266	10.9373	10.9734	10.8575	10.8125	10.8729	10.7993	10.6904	10.9762	11.1135	11.2305	11.1931	11.0037	11.1606	11.1985	11.1976	11.3824	11.06	11.2714	11.4195	10.9494	11.3526	10.9011	11.0016	11.1329	11.093	10.9445	10.8572	10.9356	10.9517	10.8233	10.9623	10.7164	10.899	10.9483
CGI_10000405	8.03603	8.05457	7.89057	8.21935	7.89799	7.86322	8.04677	8.07911	7.98631	8.00898	7.88505	7.93611	7.66199	7.7752	7.9386	7.9224	7.7503	7.9793	8.0986	7.98363	7.79946	7.66629	7.71442	7.91338	7.94358	7.71488	8.07496	8.08869	7.88846	7.99538	7.94863	8.03198	7.95732	8.05509	8.05075
CGI_10000406	3.30478	3.28743	3.40527	3.34724	3.35158	3.18284	3.27214	3.43802	3.34983	3.27531	3.32525	3.31139	3.39564	3.32321	3.44514	3.33514	3.3107	3.32385	3.31508	3.20692	3.30373	3.22959	3.23701	3.3179	3.45725	3.40038	3.27146	3.51742	3.28375	3.32859	3.31778	3.29899	3.41246	3.43566	3.46228
CGI_10000408	5.78521	5.92182	5.94261	6.13655	6.4031	6.19738	6.26873	5.9161	5.87945	5.79375	5.73736	6.21737	6.2124	5.90844	6.18924	5.97286	6.29976	6.03667	5.65558	5.6905	6.20597	6.53487	5.85597	5.78443	6.04875	5.85859	6.28602	5.86411	5.78769	6.38674	5.91581	6.1495	6.03875	5.99972	6.2526
CGI_10000411	1.76077	1.72273	1.72257	2.07558	1.98785	1.72221	1.72282	1.86532	1.72271	1.93828	1.85683	1.76281	1.93121	1.722	1.72311	1.80642	1.7246	1.92979	1.87659	1.82037	1.74523	1.7862	1.76015	1.72378	1.79479	1.72234	1.76053	1.741	1.72243	1.72234	1.72262	1.7224	1.75604	1.74021	1.72219
CGI_10000412	4.21104	4.33882	4.32069	4.3203	4.45553	4.2967	4.46777	4.27105	4.26856	4.09568	4.35858	4.1549	4.14961	4.19279	4.1516	4.14457	4.43851	4.20836	4.31683	4.24166	4.43438	4.51302	4.32365	4.2155	4.30488	4.18516	4.32634	4.406	4.23231	4.36545	4.46028	4.26035	4.56794	4.48623	4.34808
CGI_10000413	5.14597	5.34382	5.30228	5.4012	5.59677	5.38404	5.51492	5.39185	5.35428	5.08025	5.34842	5.21936	5.2704	5.3316	5.3957	5.16273	5.4523	5.30081	5.46586	5.22595	5.58834	5.46194	5.37457	5.43807	5.47837	5.30341	5.4322	5.41591	5.3301	5.51654	5.42521	5.17105	5.63584	5.43045	5.29651
CGI_10000418	7.42397	7.37203	7.15853	6.91163	7.32933	7.24326	7.20645	7.46058	6.59232	7.04406	7.0713	7.03677	7.0423	6.79752	7.26248	7.04746	6.90866	7.2086	7.13664	7.37199	6.77615	7.41009	7.01136	7.22556	7.09153	7.42662	6.87937	6.45622	6.83185	6.91363	7.1946	7.06025	6.66909	6.35071	7.34559
CGI_10000423	3.94419	3.89515	3.90765	4.05095	3.97411	3.95865	3.94427	4.05857	3.86218	3.81294	4.10001	3.95564	4.02425	3.86471	4.26494	3.84635	3.68675	3.84981	4.02058	3.9755	4.05189	4.42202	4.1313	4.08839	3.8249	4.40704	3.87967	3.82398	3.71611	3.73413	3.87694	3.84	3.88849	3.71385	3.81999
CGI_10000425	6.41377	6.35056	6.50861	6.5147	6.40531	6.52356	6.42191	6.43632	6.34106	6.30859	6.55008	6.27191	6.38068	6.37238	6.44982	6.17345	6.51417	6.12086	6.63013	6.48972	6.66003	6.86944	6.53677	6.50223	6.33515	6.62862	6.33611	6.41849	6.46265	6.5327	6.05411	6.30349	6.40916	6.64854	6.40096
CGI_10000426	5.89816	5.87313	6.21068	5.67947	6.2412	5.99643	6.29579	5.96343	5.68701	5.90758	6.25249	5.78735	5.64557	6.17744	6.15931	5.97329	6.02861	6.06493	5.59986	5.85214	5.99725	5.81362	6.18203	6.09393	5.64005	5.92625	5.87518	5.89507	5.79533	5.74752	6.14939	5.81405	5.83191	5.63467	5.94369
CGI_10000427	1.58392	1.56502	1.56438	1.56432	1.52711	1.5629	1.60208	1.56534	1.52702	1.52617	1.75172	1.52754	1.54469	1.52639	1.62236	1.52626	1.5287	1.52643	1.52678	1.5277	1.5282	1.80474	1.91086	1.60892	1.58209	1.74136	1.52706	1.59933	1.54549	1.54524	1.66853	1.58153	1.52612	1.52651	1.52656
CGI_10000428	5.88778	5.94466	5.64767	6.06295	5.85926	5.94586	5.9153	5.53572	5.72186	6.15811	5.79051	5.79672	6.09112	6.15704	5.77601	5.86422	5.61507	5.84963	5.96054	5.84776	6.03301	6.17519	5.40361	5.915	5.39667	6.01019	6.12834	5.86491	5.08231	5.69095	5.75937	5.50401	6.11529	5.56711	5.69369
CGI_10000433	2.87397	2.82257	2.91854	3.01871	2.85727	2.81927	2.90636	2.82307	2.889	2.81634	2.98299	2.86178	2.91211	2.91044	2.97269	3.01639	2.92939	2.91101	2.88585	2.84554	2.92213	2.88688	2.93523	2.93563	2.83787	2.86895	2.90558	2.85384	2.96074	2.8846	2.8719	2.86952	2.81597	2.91239	2.94232
CGI_10000434	5.31488	5.29974	4.98203	5.3739	5.04552	5.09071	5.43517	5.18826	5.17215	4.81759	4.98303	5.07557	5.22799	5.31623	4.93706	5.24792	5.36147	5.66935	5.25375	5.09542	5.11447	5.23865	5.21848	5.33695	5.56797	4.96136	5.32284	5.59397	5.31729	5.53626	5.32662	5.25166	5.67829	5.30298	5.41118
CGI_10000436	6.65584	6.62853	6.54614	6.44509	6.54108	6.55561	6.63561	6.66819	6.62726	6.64458	6.76889	6.47098	6.41415	6.3735	6.49168	6.45673	6.48277	6.57024	6.49186	6.56419	6.64922	6.11163	6.41152	6.41292	6.74573	6.38891	6.717	6.77077	6.59276	6.72118	6.4736	6.63742	6.79854	6.61114	6.58157
CGI_10000437	4.11964	4.10335	4.12578	4.37676	4.246	4.15298	4.078	4.06319	4.2423	4.0887	3.92787	4.10508	4.05944	4.18202	3.94469	3.95359	3.89176	4.07082	4.09536	3.9153	3.97813	3.96045	4.05981	3.97348	3.99681	3.91531	4.24421	4.05389	4.13458	4.0228	3.96848	4.02421	3.82364	4.17485	3.8966
CGI_10000438	3.58654	3.45184	3.46793	3.51835	3.45264	3.46406	3.47063	3.43434	3.39622	3.64816	3.60228	3.6117	3.69677	3.65445	3.66811	3.52338	3.65462	3.51075	3.57927	3.61516	3.57557	3.90805	3.73836	3.46172	3.69405	3.43066	3.55397	3.63767	3.62324	3.70285	3.77473	3.483	3.69732	3.65792	3.52872
CGI_10000440	2.08188	2.13871	2.08111	2.06145	2.10145	2.06097	2.338	2.19324	2.15679	2.11398	2.07975	2.08337	2.24871	2.06068	2.08279	2.11462	2.25333	2.15061	2.15431	2.12477	2.1489	2.06351	2.10079	2.25931	2.09996	2.06115	2.06173	2.06128	2.06127	2.06114	2.06154	2.08057	2.71432	2.27927	2.33799
CGI_10000441	10.5248	10.5246	10.2465	10.5093	10.7075	10.4556	10.7633	10.6272	10.6695	10.3327	9.93198	9.78241	10.1505	10.2513	10.3629	10.2535	10.289	10.3323	10.0604	9.94383	11.5625	10.1126	11.9836	10.8301	10.4002	10.4975	10.4512	9.99519	10.1701	10.412	11.5646	10.535	10.4271	10.3499	10.3775
CGI_10000444	2.3709	2.26393	2.28208	2.31757	2.26405	2.26322	2.26407	2.31906	2.26391	2.43353	2.52249	2.50477	2.31492	2.42307	2.40753	2.2968	2.38898	2.37857	2.33393	2.47723	2.40143	2.45386	2.3005	2.39847	2.2997	2.36604	2.28265	2.35063	2.3168	2.34972	2.31796	2.29925	2.34408	2.48224	2.38028
CGI_10000445	3.95864	3.92725	3.90906	3.84708	3.92912	3.93021	4.02822	3.88307	3.88129	4.03457	4.15067	3.92425	3.82424	3.91135	3.90478	4.07321	3.9338	3.96706	3.96363	4.03246	3.87128	3.88898	3.89599	4.04073	3.96497	3.91882	3.94278	4.03034	3.89123	4.0014	4.04865	3.92002	3.90464	3.98286	3.88645
CGI_10000455	6.70588	6.71273	6.84698	6.766	6.60317	6.75156	6.77991	6.76552	6.87559	6.75718	6.55322	6.59036	6.54494	6.57331	6.72089	6.62547	6.36648	6.66026	6.71795	6.62643	6.72796	6.22909	6.48008	6.6792	6.67464	6.79264	6.72903	6.88818	6.87627	6.88544	6.74505	6.976	6.80451	6.70095	6.74349
CGI_10000456	5.24331	5.21637	5.08813	5.32723	5.16032	5.15963	5.23206	5.26504	5.28245	5.22697	5.21235	5.14132	5.38107	5.35672	5.2449	5.2524	5.46526	5.09319	5.19251	4.99187	5.15518	5.45919	5.25896	5.35358	5.13541	5.21083	5.39587	5.35086	5.22597	5.36474	5.10284	5.28873	5.19272	5.0596	5.18164
CGI_10000460	5.40206	5.66048	5.43208	5.34562	5.51411	5.50996	5.46518	5.28631	5.45943	5.37046	5.44906	5.21547	5.40914	5.17837	5.3597	5.52543	5.46179	5.33232	5.34019	5.41063	5.48213	5.25756	5.20473	5.2474	5.51616	5.46996	5.43124	5.35113	5.45511	5.31279	5.22875	5.46313	5.17865	5.32601	5.42284
CGI_10000462	3.64088	3.58726	3.60333	3.60319	3.79669	3.58226	3.72236	3.67412	4.08277	3.75719	3.75211	3.66499	3.72325	3.64551	3.62735	3.68875	3.73919	3.98287	3.7876	3.61335	3.77904	3.67609	3.76444	3.72425	3.70063	3.75696	3.65693	3.88019	3.84143	3.83877	3.77781	3.74372	3.95923	3.78012	3.80843
CGI_10000464	3.27629	3.98049	3.29733	3.27521	3.27626	3.27378	3.2763	3.27623	3.42151	3.27188	3.59521	3.27828	3.82015	3.8269	3.27751	3.73692	3.82233	3.49833	3.27473	3.27899	3.28131	3.28135	3.29793	3.5721	3.27495	3.27431	3.82196	4.22001	3.91315	3.27429	3.38117	3.79511	3.76749	4.03085	3.33635
CGI_10000466	7.67848	8.14893	7.84984	7.71871	7.64624	7.69393	7.95996	7.861	8.02874	7.35492	7.16243	6.97497	7.53975	7.29408	7.64607	7.6	7.30807	7.39241	7.7802	7.67323	7.77859	7.7976	7.90321	7.82652	7.92123	7.83483	7.76688	7.90519	7.8175	7.55079	7.33784	7.81788	7.88448	8.03657	8.14231
CGI_10000467	3.86059	4.2285	3.95576	3.95553	3.87773	4.07691	3.89483	3.99103	4.00426	4.22682	3.97756	4.11995	4.19637	3.96047	4.15519	4.06727	4.10889	4.2478	4.14764	4.03589	4.09522	4.27271	3.94173	4.08889	4.05711	4.15682	3.97478	4.05568	3.98359	4.03927	3.98742	3.99768	4.02384	4.10084	4.1758
CGI_10000472	5.60553	5.32757	5.26227	5.56941	5.61594	5.20214	5.04984	5.7367	6.07939	6.15504	5.54577	5.10217	5.36809	6.02159	5.71604	5.75808	5.25567	5.17997	6.13695	6.02489	6.3837	5.39871	5.59739	5.43072	6.21239	6.02612	5.35738	5.55184	5.54031	5.57878	5.98973	4.99937	5.55298	4.97314	5.45848
CGI_10000475	6.18546	6.10188	6.24858	6.50223	6.45983	6.34458	6.31067	6.30944	6.24252	5.77326	5.8815	5.60866	6.33767	6.01117	5.93682	6.04636	5.98114	6.01367	6.26964	6.16619	6.21865	6.24596	6.02419	6.13829	5.94423	6.03238	6.11305	5.89907	6.02858	6.22487	6.34676	6.17402	6.20986	5.94343	6.24475
CGI_10000477	3.56301	3.97687	3.62735	3.70431	3.59774	3.93566	3.796	3.7678	3.69251	3.51801	3.60444	3.65594	3.72299	3.61815	3.52918	3.48396	3.58256	3.70724	3.67197	3.78468	3.65086	3.68608	3.75034	3.6109	3.73191	3.67001	3.73819	3.74463	3.71608	3.55768	3.77699	3.93119	3.82655	3.52116	3.76558
CGI_10000478	10.2495	10.3888	10.2398	9.94351	9.9058	10.1238	10.2304	10.036	10.1352	10.115	10.2596	10.2555	10.1372	10.1444	10.5124	10.1182	10.3165	10.0632	10.4627	10.4751	10.0361	10.5918	10.0775	10.1399	10.3129	10.2895	10.1884	10.3262	10.1381	10.2863	10.2054	10.402	10.1939	9.966	10.3577
CGI_10000482	4.02147	4.14051	4.29026	4.20333	4.03745	4.05588	3.97134	4.18415	4.28321	4.10136	4.0971	4.14087	4.16422	4.00646	4.22033	4.10397	4.12398	4.06665	4.17364	4.20338	3.98914	3.93126	4.12487	4.15288	4.04678	4.144	4.39838	4.11893	4.22478	4.22173	3.9852	4.159	4.31312	4.21533	4.09863
CGI_10000485	5.05083	4.94487	5.02888	4.99109	5.05054	4.90129	4.92075	4.93392	5.07051	5.11704	5.22355	5.15364	5.02295	5.07498	5.15692	5.05762	4.97662	5.19063	5.09398	5.06375	5.03108	4.94443	5.13738	5.08833	5.03801	5.12272	5.24499	5.20985	4.94801	5.24323	5.18836	5.17777	5.19264	5.02375	5.25434
CGI_10000486	6.0321	5.45823	5.94317	5.40855	5.94106	6.08809	5.85149	5.66388	5.53807	5.81483	5.86425	5.64126	6.14252	5.91525	5.81958	5.84726	5.95179	5.68859	5.82916	5.83942	5.7723	5.57039	5.65707	5.82489	5.19657	5.67312	5.70629	5.63381	5.77101	5.99288	6.16477	5.9968	5.96563	6.1105	5.99104
CGI_10000487	7.77543	7.56922	7.79153	7.7225	7.74208	7.83846	7.71787	8.01244	7.72004	7.38305	7.69367	7.75308	7.59565	7.65685	7.44412	7.60073	7.577	7.45862	7.71964	7.54956	7.48019	7.50414	8.03378	7.71451	7.64432	7.73026	7.86965	7.87448	7.86672	7.58023	7.64287	7.74347	7.94995	7.64077	7.63292
CGI_10000488	3.32507	3.40164	3.3535	3.3533	3.37273	3.36308	3.41824	3.40307	3.41606	3.49966	3.41871	3.34791	3.33163	3.38835	3.34536	3.43969	3.27008	3.51933	3.46625	3.31594	3.32227	3.35814	3.27349	3.40468	3.39742	3.40894	3.30795	3.43898	3.28797	3.36507	3.38485	3.38094	3.36887	3.41891	3.3478
CGI_10000492	12.5583	10.5956	10.4468	11.6596	11.7726	11.2798	12.2806	11.7593	10.762	10.5133	11.3131	10.9294	11.9087	11.6933	10.3824	11.6059	11.393	11.2544	11.6574	11.5678	13.0349	11.3608	11.683	12.2069	11.1481	11.8215	12.3706	12.1631	10.9205	12.5674	12.2288	11.9972	11.6737	11.8946	11.8122
CGI_10000494	6.97478	6.5292	6.86298	6.60256	6.83611	6.72061	6.5797	6.57843	6.94813	6.96902	7.13677	7.00744	6.75458	7.10175	6.96861	6.64956	7.06309	6.82641	7.01719	6.98431	6.64594	6.78181	6.29747	6.53496	6.83763	6.57023	6.99915	7.00597	7.37679	6.97521	7.08041	6.59065	7.39646	7.20155	6.54255
CGI_10000496	6.98648	7.05062	7.03211	6.91516	7.03423	6.96736	6.92302	7.057	6.98384	6.94622	6.91193	7.04934	7.03915	7.0126	7.05871	6.96632	6.91863	7.09623	7.12032	7.09299	6.83202	7.24102	7.01689	7.26251	6.99661	7.16786	6.85755	7.10948	6.96733	6.81745	6.90073	6.75791	6.91219	6.90028	6.97726
CGI_10000502	6.24341	5.72632	6.0876	5.82099	5.9055	5.54317	6.00432	5.98228	5.82887	6.23974	6.49324	6.40021	6.33784	6.3153	6.40909	6.36569	6.03644	6.11622	6.57594	6.29468	6.1865	5.92256	6.20878	6.43271	6.00544	6.0354	6.37706	6.33252	6.53443	6.44727	6.04292	6.27007	6.39234	6.29662	6.30759
CGI_10000504	5.02334	4.95099	5.2309	5.17487	5.12621	5.25571	5.13885	5.06266	5.05919	5.26253	5.23123	5.19488	5.32805	5.08175	5.28819	5.13305	5.12693	5.27695	5.33529	5.21406	5.0497	5.09334	5.0578	5.02669	5.06411	5.25168	5.08682	5.11122	5.29628	5.28174	5.3813	5.43778	5.17978	5.36497	5.39359
CGI_10000507	3.81442	3.84485	3.85733	3.85707	3.7102	3.98763	4.06919	3.99156	3.9051	3.79686	3.933	3.7878	3.75494	3.92971	3.80241	3.78316	3.82485	3.90364	4.04455	3.95273	3.70031	3.95124	4.01401	3.94494	3.98283	3.9385	4.00364	4.00704	4.03191	3.89655	3.90312	3.95348	3.90869	3.94659	3.96117
CGI_10000509	6.30634	6.6281	6.10024	6.4805	5.97886	6.46231	5.96611	6.24568	6.64076	6.95117	6.84349	6.23613	6.4706	6.17092	7.17205	7.18434	6.56611	6.14262	5.88965	6.00296	6.11509	6.3682	6.23674	6.07414	6.25488	5.71791	6.78775	7.83765	6.4549	6.54751	7.23234	7.26162	6.85296	6.54649	7.18872
CGI_10000511	2.69482	2.81639	2.99238	2.78387	2.71115	2.6037	2.80397	2.84648	2.78691	2.58378	2.56781	2.55171	2.56778	2.6839	2.55137	2.56687	2.55407	2.65262	2.62279	2.59243	2.55304	2.59532	2.7091	2.57351	2.67417	2.56854	2.91251	2.6569	2.67338	2.56853	2.60638	2.79496	2.63302	2.63717	2.62078
CGI_10000520	3.43255	3.56727	3.59972	3.43153	3.51276	3.50661	3.43256	3.49331	3.65217	3.48409	3.42985	3.62981	3.46855	3.63764	3.43371	3.42878	3.53101	3.48661	3.77981	3.88009	3.82592	3.79553	3.78651	3.8478	3.70963	3.80379	3.80308	3.72298	3.80656	4.25532	3.81249	3.56249	4.10249	3.87283	3.70208
CGI_10000522	5.35446	5.22668	5.42056	5.57607	5.34243	5.30403	5.52477	5.44259	5.38363	5.28337	5.62028	5.51949	5.41877	5.56222	5.3439	5.37477	5.56196	5.41485	5.45546	5.43048	5.30484	5.58787	5.37062	5.33442	5.32829	5.43001	5.29201	5.49484	5.33687	5.42975	5.45444	5.443	5.30308	5.40955	5.41215
CGI_10000526	2.35896	2.30643	2.33978	2.25131	2.37552	2.48601	2.49846	2.43894	2.34101	2.3167	2.26844	2.27196	2.31942	2.26806	2.29029	2.26762	2.29706	2.26817	2.28722	2.44977	2.33378	2.31442	2.42148	2.45471	2.41882	2.47468	2.27034	2.49062	2.26934	2.251	2.2514	2.26924	2.30021	2.41342	2.35254
CGI_10000533	8.17132	8.22393	8.3195	8.20384	8.12624	8.28239	8.26475	8.01591	8.07362	8.22802	8.20002	8.04007	8.41406	8.18976	8.20047	8.06666	8.33249	8.11235	8.16965	8.18314	8.11987	8.25095	8.16661	8.15371	7.97804	8.22511	8.15562	7.97623	8.18772	8.23966	8.28986	8.01338	8.32771	8.13214	7.92451
CGI_10000535	2.87142	2.7767	2.75634	2.98332	2.83483	2.75552	2.83492	3.09158	3.08904	3.08902	2.77433	2.77898	2.75531	3.3712	3.05617	2.87678	2.82871	3.00215	2.75604	2.95099	2.80356	2.82479	2.75656	3.14649	3.25699	2.75581	2.79645	2.75603	2.83154	2.83072	2.88662	2.77539	2.93669	2.86362	2.89763
CGI_10000536	8.58675	8.10201	8.14359	8.24157	8.62148	8.06578	8.47348	8.79197	8.18314	8.14735	8.0798	8.2489	8.58169	8.60665	8.82044	8.27112	8.25036	8.39965	8.92571	8.73855	8.70943	8.68939	8.4859	8.77885	8.67436	9.01675	7.96425	8.857	8.57122	8.1489	8.72434	8.89271	8.43502	8.52462	8.58471
CGI_10000537	3.40624	3.40437	3.24601	3.44246	3.29839	3.29092	3.42064	3.26505	3.28076	3.31473	3.40588	3.33783	3.4323	3.34761	3.26813	3.23993	3.26326	3.3483	3.42629	3.41944	3.38251	3.38269	3.47171	3.36168	3.49281	3.50102	3.34539	3.36985	3.29364	3.26043	3.26326	3.3395	3.28447	3.25848	3.30607
CGI_10000541	6.34994	6.28081	6.13244	6.30134	6.40873	6.18048	6.37281	6.14688	6.17751	6.43886	6.09548	6.26788	6.35956	6.41901	6.40784	6.24519	6.12799	6.21058	6.20396	6.0979	6.37406	6.25048	6.15703	6.24368	6.24099	6.20583	6.02576	6.24537	6.43729	6.4304	6.21574	6.30569	6.32893	6.42257	6.13555
CGI_10000542	7.02598	7.45958	7.43273	6.88992	7.01244	7.06728	7.34166	7.18575	7.23678	7.13694	7.43391	7.45329	7.17473	7.25886	7.23392	7.13028	7.19733	7.51976	7.03885	7.01088	7.43492	7.25903	7.39783	7.34763	7.41723	7.10705	7.13121	6.57756	7.09167	7.22488	6.73323	7.01027	6.30767	7.12299	6.57832
CGI_10000552	6.1694	6.1076	6.11728	6.32861	6.26534	6.43915	6.25762	6.15005	6.33116	6.20309	6.3065	6.37856	6.40562	6.23588	6.35841	6.38637	6.3509	6.27765	6.29741	6.22784	6.28051	6.45817	6.22227	6.07511	6.16735	6.21783	6.38768	6.37248	6.41438	6.40072	6.21053	6.30981	6.13356	6.54987	6.19113
CGI_10000553	5.78816	5.83528	6.15039	5.76397	5.78778	5.92866	6.05156	6.05045	6.02797	5.89177	5.96656	6.14506	5.67711	5.95015	5.887	6.20157	6.20693	6.04916	6.01128	6.10794	5.98788	6.05508	5.97412	5.88128	5.78172	5.97133	6.00579	5.72561	5.96822	5.80382	5.71271	5.77644	5.92256	5.85114	5.80576
CGI_10000555	7.06373	7.77115	8.0804	7.36291	7.42908	7.95718	7.926	7.52576	7.88395	7.76816	7.64999	7.86725	7.22536	7.66974	7.20914	7.53876	6.56645	7.81816	7.89566	7.8981	7.3569	7.73047	7.95807	7.60679	7.79838	7.76096	7.63358	6.86351	7.13122	7.96331	7.74169	7.64668	7.51897	7.16511	7.61008
CGI_10000557	6.97048	6.96295	7.28855	6.44857	7.101	6.75912	7.16439	6.68566	7.20888	6.78241	6.68772	6.4891	6.20536	6.44718	6.41493	6.91959	6.63387	6.50402	6.89029	6.97238	7.10329	6.41868	6.8231	6.73197	7.21387	7.15258	7.55956	7.05326	7.3683	6.86901	6.93619	7.43888	6.88271	7.13948	7.11468
CGI_10000558	4.04193	3.60084	3.84475	3.6961	3.73037	3.95634	3.61816	3.74327	3.5852	3.51983	3.44543	3.61403	3.55727	3.40935	3.57817	3.62248	3.43465	3.42721	3.7444	3.4993	3.48878	3.40852	3.58436	3.40631	3.45005	3.44811	3.63152	3.39521	3.33747	3.44804	3.48644	3.483	3.33492	3.33645	3.33663
CGI_10000561	5.95455	5.96895	6.16942	6.01572	5.91367	5.94866	6.03155	6.0397	5.91828	5.92149	5.90552	6.13268	6.09181	6.00839	6.0205	6.01643	6.20978	6.15723	6.1992	6.11633	6.22897	6.32495	5.9945	5.85295	6.20279	6.07288	6.14151	6.23566	6.03503	6.21428	6.14077	6.08482	5.98927	6.22233	6.16729
CGI_10000573	9.98705	10.0891	9.86235	10.2365	10.317	10.157	10.0755	9.90465	9.87334	10.2577	10.0545	9.93743	10.2439	10.0644	10.1213	10.0494	10.4257	10.2236	9.50384	9.63537	10.3625	10.7169	9.92813	10.1601	9.82796	9.71781	10.2035	10.1166	9.98158	10.2524	9.91678	9.9914	10.0175	10.1899	9.8835
CGI_10000576	2.50652	2.54169	2.55754	2.46865	2.54234	2.50362	2.71692	2.54229	2.5757	2.51795	2.61626	2.56419	2.60086	2.5026	2.50795	2.59744	2.68655	2.51976	2.50471	2.60124	2.69395	2.53239	2.46884	2.56854	2.58977	2.58796	2.50625	2.5047	2.52221	2.5718	2.55801	2.53913	2.73245	2.7429	2.84313
CGI_10000577	4.65102	4.62044	4.70824	4.88954	4.53421	4.68305	4.57998	4.60859	4.67435	4.83287	4.78551	4.57773	5.00977	4.68784	4.77789	4.74091	4.75058	4.71332	4.54013	4.59776	4.71799	4.78672	4.64633	4.65184	4.62721	4.58098	4.77642	4.82045	4.72783	4.64886	4.72258	4.68946	4.76766	4.77478	4.65698
CGI_10000579	5.35305	4.97711	5.35982	5.29946	5.34268	5.12891	5.51735	5.26925	5.37668	4.99838	5.06415	4.99604	5.58408	5.34829	5.08947	5.23372	5.15929	5.0352	5.17409	5.11666	5.15197	5.00436	5.07245	5.12835	5.25448	4.88969	5.25635	5.51147	5.37142	5.35694	5.07059	4.95164	5.17355	4.86837	5.32055
CGI_10000580	4.35925	3.88997	3.76187	3.70234	3.8917	3.91144	4.16756	3.9878	4.01504	3.69706	4.05325	3.91892	4.09193	3.75545	4.29764	3.94804	3.80633	3.79192	4.04964	3.95661	4.14259	3.84017	4.56064	4.41372	3.83413	4.2644	3.93996	4.06317	3.72153	3.96045	3.70276	4.13947	3.75202	3.67958	3.69992
CGI_10000581	7.94468	8.04158	8.22421	8.02503	8.24214	8.24218	8.17154	8.32059	8.06942	8.08213	8.23334	8.22517	8.21738	8.20508	7.9894	8.1866	8.16543	8.17269	8.15989	7.95982	8.23568	8.12792	8.85659	8.07151	8.00001	7.91844	8.40666	8.10599	8.33395	8.47308	8.33966	8.16824	8.24219	8.14817	7.99194
CGI_10000585	6.30846	6.23442	6.12341	6.45637	6.37945	6.43811	6.28368	6.38659	6.2593	6.4174	6.26995	6.46577	6.3007	6.21232	6.22315	6.16002	6.2637	6.1547	6.31522	6.368	6.4127	6.68903	6.36978	6.63129	6.38015	6.26008	6.49853	6.33062	6.18881	6.14649	6.21007	6.27197	6.14953	6.2046	6.34375
CGI_10000587	2.68615	2.63854	2.50189	2.7106	2.48389	2.50074	2.60758	2.67075	2.58979	2.62478	2.59947	2.50426	2.5347	2.56658	2.61101	2.53305	2.59012	2.55074	2.82709	2.69756	2.60359	2.63968	2.63776	2.67019	2.51954	2.60196	2.48381	2.50146	2.55373	2.63302	2.57221	2.57016	2.56382	2.55148	2.53515
CGI_10000588	4.66302	4.46803	4.7307	4.69303	4.86618	4.75216	4.83382	4.66254	4.68558	4.52049	4.516	4.57746	4.6265	4.58294	4.52565	4.4644	4.5618	4.40489	4.76129	4.76447	4.74514	4.61364	4.81628	4.60612	4.66523	4.82412	4.90592	4.78409	4.78379	4.77989	4.73264	4.97545	4.81643	4.4709	4.70424
CGI_10000590	6.0569	6.03213	6.26939	6.14865	6.23908	6.12629	6.14825	6.16439	6.04076	6.51443	6.00562	6.00475	6.06864	6.11242	5.95159	6.33116	6.11888	6.39651	6.21445	6.11497	6.18625	6.38264	6.05746	5.9763	5.98907	6.14302	6.03426	6.1823	6.26725	6.09126	6.19443	6.09505	6.2996	6.2396	6.15778
CGI_10000591	7.87431	7.60569	7.75828	7.62849	7.86197	7.65516	7.91633	7.90716	7.7286	8.07945	8.17493	8.20024	7.92577	8.11117	7.96645	8.18918	7.70743	8.04725	7.72054	7.87959	7.57275	6.93454	7.71627	7.55671	7.93188	7.83967	7.69808	7.96459	7.76962	7.55978	7.77565	7.69026	7.63525	7.76536	7.89455
CGI_10000594	3.84258	3.7102	3.83591	3.67586	3.77219	3.74462	3.69615	3.77203	3.72527	3.77512	3.75685	3.68772	3.60494	3.75399	3.73312	3.66459	3.61194	3.69766	3.83241	3.87404	3.79942	3.58689	3.7834	3.83915	3.89769	3.86816	3.78552	3.77795	3.79168	3.62403	3.73863	3.79083	3.7335	3.77091	3.60573
CGI_10000595	10.9993	9.87881	10.9605	10.7188	11.0012	10.8115	10.6631	10.8862	10.8622	10.7783	11.2257	11.0182	10.9723	10.9169	11.2079	11.0101	11.2655	10.642	10.9191	10.8028	11.4698	11.8131	11.1768	10.7554	9.98283	10.9567	11.336	10.8219	10.7156	10.565	10.4403	10.647	10.4912	10.7805	10.1953
CGI_10000596	4.88961	5.62864	5.33493	4.88474	4.91531	6.26539	5.87774	5.25818	5.88022	5.4588	5.57007	4.89856	5.95824	4.92262	5.45537	5.2372	5.50772	5.40333	5.82344	6.14397	6.29868	6.32833	6.92452	5.33355	6.23499	5.96528	6.39458	6.50629	6.1239	6.48226	6.28445	6.40579	6.58069	5.76334	5.31803
CGI_10000601	7.02093	6.93228	6.96104	6.76399	6.71084	6.73732	6.92777	7.00851	6.79624	6.81084	7.01745	6.96531	6.82197	6.8125	6.98115	6.9297	6.97019	6.86478	6.9094	6.88805	6.73514	6.815	6.58198	6.60555	6.74519	6.74728	6.77952	7.0437	6.98351	6.95321	6.76891	6.87541	6.88837	6.81725	6.88895
CGI_10000602	9.38992	9.59837	9.32902	9.6435	9.57002	9.22654	9.49456	9.64533	9.63736	10.2053	10.2382	9.9856	9.69109	9.62892	10.01	9.76423	10.1912	10.267	9.77544	9.68518	9.53748	10.3288	8.92097	9.66339	9.77569	9.69969	9.61668	9.9109	9.39214	9.92532	9.81663	9.29137	9.7896	9.83856	9.75553
CGI_10000603	3.93552	4.20377	3.93155	4.4047	3.81628	4.32273	3.89757	4.10429	4.23025	3.90103	3.83126	3.90392	3.90642	3.98983	3.90146	3.90252	3.92097	4.19396	4.43147	4.38611	4.27575	4.05087	4.17412	3.86774	4.87258	4.09167	3.97092	4.01563	4.01546	4.50646	4.35123	4.10807	4.49263	3.88846	3.90748
CGI_10000605	7.30528	7.33539	7.42833	7.45104	7.56471	7.71016	7.5525	7.22345	7.18515	7.12062	7.22278	7.32362	7.44772	7.35224	7.49585	7.25779	7.53969	7.24797	7.34185	7.32635	7.49401	8.12085	7.43241	7.37446	7.32577	7.14779	7.45502	7.28865	7.43002	7.5297	7.48022	7.53955	7.41699	7.45409	7.35969
CGI_10000606	4.74958	4.80109	4.84665	4.7273	4.72073	4.77014	4.77746	4.64484	4.85186	4.97785	4.79277	4.76484	4.80491	4.97944	4.78722	4.92073	5.11887	5.03088	4.58814	4.82695	4.67595	4.84656	4.91075	4.77979	4.65229	4.87395	4.89069	5.06971	4.88928	4.86189	5.00818	5.03832	5.1129	4.93318	4.76936
CGI_10000609	8.09746	7.99422	8.27536	7.88756	8.16092	7.86186	8.20385	8.09255	8.11071	8.23763	8.01105	8.09411	8.01701	8.19596	8.18747	8.12667	7.84773	8.22044	8.07381	8.22851	8.22015	7.33935	8.14368	8.12775	8.17108	8.2575	8.06729	8.12685	7.98756	8.12621	8.10551	8.11604	8.04383	8.10917	8.05521
CGI_10000610	5.57166	5.52633	5.54884	5.58712	5.53063	5.45887	5.51014	5.43203	5.62347	5.35038	5.61845	5.38176	5.5251	5.4893	5.63588	5.47173	5.65058	5.43987	5.40403	5.40149	5.59111	5.4881	5.42591	5.5344	5.54489	5.39945	5.41859	5.43743	5.58027	5.63894	5.51072	5.4993	5.61951	5.49636	5.61307
CGI_10000611	10.0647	10.052	9.88301	10.0397	10.1478	10.1867	10.2334	10.2197	10.011	9.78828	9.82222	9.83452	9.99498	10.0348	9.93156	9.89086	10.1293	10.0656	9.87855	10.0385	10.0061	10.3478	9.8956	10.2292	10.0355	9.99981	10.2085	9.97847	10.0176	10.144	10.0306	10.075	9.83458	10.0186	9.95671
CGI_10000612	2.76767	2.79949	2.7817	2.90142	2.84757	2.74608	2.84773	2.75064	2.71544	2.758	2.79252	2.75448	2.85138	2.80603	2.80404	2.8609	2.85717	2.7915	2.74784	2.8082	2.8661	2.83236	2.87507	2.84573	2.76473	2.76333	2.79991	2.79613	2.76414	2.82548	2.81404	2.79564	2.75748	2.76149	2.71294
CGI_10000614	5.28309	4.98268	5.10387	4.91538	5.2603	5.3272	5.19003	5.29344	5.14799	5.27385	5.4085	5.29407	5.43485	5.32622	5.22692	5.33789	5.27662	5.3477	5.43478	5.52761	5.20095	5.4908	5.39032	5.22999	5.38117	5.18143	5.15013	4.7751	5.41575	5.22726	5.29565	5.2412	4.94987	5.07413	5.16307
CGI_10000615	7.86058	7.92467	7.72901	8.04419	7.93286	7.87819	7.73041	7.72429	7.87757	7.87146	7.61971	7.73775	7.93981	7.9551	7.91218	7.73499	8.12274	7.75745	7.69028	7.82095	7.79323	8.41184	7.81027	7.72737	7.83754	7.78677	7.9018	7.98888	7.83518	7.81026	7.86539	7.89256	7.72321	7.84479	7.8348
CGI_10000616	7.441	7.38712	7.7052	7.50363	7.41005	7.45821	7.34225	7.40429	7.28802	7.28428	7.50863	7.56057	7.49894	7.57635	7.4365	7.42941	7.48338	7.52198	7.56804	7.4355	7.47151	7.23636	7.48123	7.48754	7.47945	7.37342	7.52663	7.72267	7.57553	7.21557	7.25189	7.46573	7.4325	7.44669	7.59032
CGI_10000618	8.83854	8.98914	8.90782	9.02418	9.02243	9.05856	8.9687	8.91791	9.04841	8.77562	8.87799	8.7967	9.10425	9.13138	9.08059	8.90418	9.21816	8.92136	8.97804	8.98386	8.93757	9.57104	8.78733	8.83737	8.78981	8.88262	8.87364	8.78828	8.81747	9.04122	8.83828	8.86055	8.80589	8.85368	8.80913
CGI_10000619	6.11786	6.23437	6.20767	6.17302	6.17177	6.07109	6.08009	6.24769	6.30458	6.23835	6.33007	6.27171	6.01824	6.29967	6.35494	6.11013	6.3701	6.44906	6.27867	6.28268	6.15139	6.22018	5.98039	6.08524	6.34904	6.44632	6.20325	6.07578	6.42026	5.89672	6.11498	6.17947	6.0564	6.28761	6.2986
CGI_10000623	3.93294	4.03009	3.89776	4.05157	3.91762	4.07837	3.99136	4.07152	3.93067	3.92465	4.11064	4.05935	3.91841	4.0835	4.01282	4.06718	3.88119	4.02409	3.91035	3.93058	3.99005	3.87298	4.00151	4.02954	3.89635	3.95171	3.96129	4.09739	3.9249	3.93737	3.86758	3.92418	3.90964	3.93306	3.84516
CGI_10000627	5.88079	5.81132	5.90071	5.58144	5.84419	6.04071	5.86306	5.9318	5.81035	5.72749	5.777	5.7313	5.66925	5.83184	5.8892	5.83989	5.84106	5.74395	5.73733	5.7401	5.73472	5.67584	5.94029	5.71054	5.83492	5.78931	5.64885	5.62145	5.78506	5.81653	5.79597	5.80174	5.74268	5.72055	5.64157
CGI_10000630	2.51529	2.62108	2.53323	2.71248	2.55234	2.63154	2.55239	2.5523	2.56964	2.73894	2.61486	2.74084	2.64582	2.5652	2.535	2.64241	2.60162	2.51401	2.63421	2.71262	2.5973	2.59738	2.60381	2.64982	2.58542	2.58423	2.73086	2.63417	2.61801	2.61702	2.77083	2.68005	2.80113	2.59897	2.58307
CGI_10000633	9.09049	9.29763	8.98465	9.4344	9.48168	9.51881	9.39494	9.39296	9.24119	9.14785	9.08742	9.00088	9.41683	9.31227	9.05619	9.02189	9.332	9.09972	8.64911	8.65183	9.46263	9.53397	9.37499	9.17767	8.94593	8.95929	9.54444	9.18098	9.19081	9.50932	9.59573	9.23542	9.22671	9.21788	9.21543
CGI_10000634	3.07897	3.0262	3.12449	2.98924	3.12804	3.1637	3.11211	2.99021	3.11057	3.03568	3.08716	3.0843	3.19024	3.1455	3.13252	3.06832	3.18957	3.11665	3.16785	2.97289	3.22886	3.14621	3.2709	3.17575	3.26653	3.02354	3.14304	3.13788	3.10679	3.04054	3.15611	3.1219	3.15431	3.23143	3.16329
CGI_10000635	5.32241	5.18997	5.6062	5.36826	5.60229	5.54092	5.98016	5.41354	5.13278	5.75671	5.70915	5.25389	5.19211	5.29632	5.51379	5.37619	5.53474	5.27498	5.43759	5.42359	5.45023	4.87047	5.78137	5.46114	5.2957	5.21429	5.17753	5.09375	5.21802	5.22688	5.62661	5.31481	5.19953	5.27943	5.3828
CGI_10000639	5.10948	5.2361	5.20679	5.32234	5.37438	5.26494	5.19496	5.14641	5.26791	5.1479	5.06981	5.27346	5.18636	5.1919	5.10803	5.30569	5.17774	5.29616	5.05632	5.12164	5.38435	5.41636	5.36713	5.31765	5.35802	5.23988	5.10725	5.11918	5.01598	5.115	5.06309	5.10522	5.05283	5.09481	5.18962
CGI_10000640	5.2457	5.35368	5.21139	5.42566	5.2805	5.36925	5.24584	5.35741	5.16749	5.26518	5.26105	5.35911	5.50842	5.37787	5.2939	5.36073	5.23883	5.40818	5.07975	5.30951	5.25804	5.3931	5.57119	5.06482	5.34259	5.17785	5.33401	5.27512	5.39009	5.35539	5.36948	5.29522	5.3136	5.25046	5.20727
CGI_10000644	2.41562	2.24369	2.33181	2.31476	2.281	2.45	2.28105	2.36741	2.2623	2.37033	2.44844	2.45457	2.50268	2.50006	2.33662	2.42951	2.45975	2.27751	2.2615	2.24472	2.30641	2.30647	2.28036	2.2655	2.33113	2.24316	2.36693	2.24329	2.39449	2.29614	2.31524	2.26136	2.30833	2.29495	2.24295
CGI_10000645	6.0648	6.11592	5.90612	6.17335	6.12144	6.14259	5.88099	5.97621	6.10688	6.02056	6.1935	6.06888	5.96117	6.06048	5.91763	5.96175	6.03011	5.78625	5.8188	5.71046	6.0857	6.11356	6.10441	5.92326	5.71171	5.9209	5.86747	5.87902	5.97166	5.99206	5.775	5.89589	5.91744	5.95366	5.78408
CGI_10000646	6.08365	6.15758	5.81992	6.12102	5.78378	5.96103	6.12902	5.97563	6.13933	6.26686	5.77317	5.88172	6.18245	5.95805	6.19955	6.09216	6.32652	6.08758	6.46078	6.29652	6.48986	6.22265	6.17085	6.32434	6.02641	6.40322	6.49687	6.07813	5.964	6.28024	6.11639	6.06648	6.17627	5.94669	6.26273
CGI_10000649	6.30279	6.3301	6.5126	6.23364	6.09516	6.40259	6.32823	6.31031	6.39258	6.62151	6.35208	6.45614	6.47918	6.61286	6.47354	6.26274	6.26097	6.33833	6.37404	6.38766	6.26892	6.33627	6.29306	6.42411	6.37779	6.49571	6.32424	6.35061	6.4034	6.37427	6.30665	6.34769	6.37935	6.33751	6.33343
CGI_10000658	3.83705	4.07117	3.81536	3.81518	3.78103	3.73688	3.90664	3.88942	3.79878	4.19623	4.0257	3.82547	4.07871	4.14888	4.20228	3.80539	3.96034	4.20786	3.899	4.00297	4.6917	3.77338	3.95195	4.07329	3.81431	4.01788	3.79944	4.20075	4.03452	4.26397	4.08163	3.77643	4.1491	3.99807	3.71735
CGI_10000659	3.92844	3.99973	4.07546	4.03628	4.10772	3.97335	3.97336	3.95826	4.01322	3.94894	3.95753	3.96905	4.062	3.95461	4.07834	3.90943	3.89189	3.92746	3.96469	3.97276	4.09038	3.84742	3.91026	4.01037	4.03457	4.0038	4.04183	3.96461	3.99243	4.15098	3.98311	4.04485	3.83335	3.91503	3.88637
CGI_10000661	3.78219	3.629	3.52317	3.55883	3.59668	3.62066	3.8623	3.61358	3.90808	3.88645	3.75045	3.68822	3.75019	3.60151	3.94608	3.7566	3.69563	3.94101	3.50383	3.69156	3.63199	3.59467	3.56008	3.822	3.68762	3.59021	3.56109	3.75841	3.57459	3.57341	3.81741	3.89736	3.51594	3.73705	3.57159
CGI_10000662	2.34868	2.26057	2.27775	2.24155	2.26096	2.22241	2.24235	2.24229	2.242	2.62109	2.25783	2.3714	2.24022	2.29097	2.36902	2.30604	2.40635	2.48379	2.22273	2.264	2.30634	2.24606	2.24189	2.32325	2.24136	2.31039	2.48601	2.32792	2.24116	2.2935	2.26009	2.37546	2.28868	2.49927	2.35712
CGI_10000669	9.728	10.0624	9.91179	10.0874	9.98224	10.1065	10.0898	10.3754	10.0227	9.8448	9.97982	9.80477	10.161	9.86104	10.2825	10.2823	10.1848	9.91863	10.3742	10.1098	9.69665	10.5014	9.94938	9.91905	10.0148	10.1076	9.97325	10.1104	9.90013	10.0702	10.0729	9.97351	10.1183	10.0824	9.84334
CGI_10000672	4.13462	4.35243	4.25774	4.0811	4.1802	4.24637	4.19524	4.10244	4.06762	4.17942	4.19012	4.2524	3.98979	4.43605	4.17292	4.29667	4.12208	3.98869	4.29254	4.25747	4.52206	4.73705	4.14651	4.05143	4.06352	3.99297	3.94286	3.97648	4.35351	4.38471	4.11442	4.06161	4.42281	4.02399	4.34448
CGI_10000673	4.5196	4.7811	4.7413	4.54061	4.39396	4.72643	4.63004	4.35958	5.011	4.43272	4.48582	4.54816	4.68892	4.68423	4.78648	4.66706	4.46662	4.51131	4.67829	4.45852	4.68538	4.82501	4.71085	4.53091	4.51043	4.41639	4.76045	4.43425	4.53676	4.69759	4.55648	4.53571	4.61459	4.5279	4.73645
CGI_10000675	6.0238	5.9913	5.91669	5.9901	6.01447	5.94207	6.06733	5.97765	6.00823	5.85897	5.68015	6.10562	6.14693	6.0555	6.16773	6.15022	6.10049	5.9134	5.91865	6.17453	5.72063	6.1422	6.12314	6.05358	5.97732	5.90323	6.1211	5.89928	5.88912	5.79184	5.68039	5.94399	6.0508	6.03222	6.00212
CGI_10000676	4.97156	4.88151	4.83694	5.13944	4.94729	4.8379	5.08264	5.10231	4.77244	4.85878	4.94363	4.91505	4.80889	4.66779	4.90839	4.7612	4.94679	5.02669	5.00166	5.03345	4.8705	4.91388	4.84024	4.93207	4.91075	5.02971	5.13002	5.08546	4.96745	4.88013	5.1791	5.15007	4.83249	5.01013	4.75753
CGI_10000677	2.7758	2.75868	2.78763	2.7565	2.93383	2.85312	2.69314	2.87943	2.726	2.71598	2.71991	2.79883	2.76585	2.76419	2.71302	2.68561	2.68694	2.71899	2.69018	2.67976	2.75798	2.66371	2.67464	2.7006	2.8162	2.65535	2.67522	2.69015	2.70674	2.78402	2.67434	2.65562	2.71538	2.78098	2.75171
CGI_10000680	2.90632	2.85117	2.92146	2.90417	2.83244	2.9662	2.90635	2.8701	3.00478	3.0182	3.09454	3.07715	3.01023	2.97857	3.14545	3.11401	2.94093	3.07913	2.93688	2.91171	2.87665	3.02592	3.07891	3.05479	3.07519	2.98357	3.18918	2.86816	3.03049	2.88515	2.86913	2.88556	2.88082	2.93356	2.86684
CGI_10000681	3.97842	3.94211	4.27306	3.9398	4.28156	4.01654	3.92536	3.96086	4.0101	4.19643	4.54003	4.17768	3.99906	4.25273	4.15808	4.21193	4.18251	4.41536	4.20624	4.09092	4.08691	3.99827	3.95886	4.09785	3.92132	4.20304	4.01108	4.18002	3.97211	4.25266	4.1721	4.27875	4.16996	4.07492	4.2595
CGI_10000682	4.32682	4.35669	4.60759	4.30527	4.4483	4.40332	4.40485	4.35847	4.43113	4.55346	4.74741	4.55942	4.46841	4.5392	4.64023	4.61307	4.39899	4.69418	4.42371	4.38993	4.65005	4.33431	4.52523	4.3806	4.3514	4.5754	4.54115	4.51744	4.61373	4.44841	4.41433	4.51602	4.64857	4.50736	4.63764
CGI_10000683	6.92494	7.08865	7.14635	7.08592	7.05536	7.16659	6.98328	6.93697	6.93601	7.04443	7.23956	7.18522	6.9078	6.87303	7.03769	6.9229	6.9871	7.15161	6.89533	7.05328	6.88714	6.95493	7.06131	7.00504	6.95086	7.02249	7.17277	7.1351	6.95808	7.0783	6.91616	7.03855	7.10135	7.07773	7.05496
CGI_10000684	7.02195	7.18687	7.03363	7.08728	7.22118	7.24638	7.18388	7.05888	7.22843	7.03052	7.24376	6.99281	7.21812	7.08607	6.8918	7.08996	7.34921	7.05532	7.15171	7.14961	7.04849	7.53135	7.25117	7.25647	7.00219	7.13208	7.15642	7.30512	7.26063	7.25231	7.22627	7.04983	7.16025	7.29718	7.15719
CGI_10000686	4.03676	3.83985	3.78962	3.89567	3.98501	3.96753	4.15411	4.04872	4.05779	3.77611	3.85713	3.85123	3.87113	3.86843	3.71041	3.77778	3.95989	3.96248	3.87857	4.04456	3.79561	3.77735	3.94059	3.87706	3.81991	3.76981	3.87105	3.75485	3.92055	3.78574	3.83779	3.84828	3.90152	3.8856	3.73494
CGI_10000687	3.71336	3.23123	3.23057	3.23051	3.2316	3.25114	3.23164	3.23156	3.52676	3.62074	3.25062	3.23368	3.35276	3.22813	3.46528	3.61005	3.23918	3.73693	3.23002	3.41356	3.23681	3.35762	3.47399	3.71782	4.56584	3.25192	3.23138	3.23	3.94875	3.66845	3.54115	3.9778	3.22683	3.5441	3.76786
CGI_10000689	9.07412	8.27686	8.48826	9.02488	10.4885	9.67829	9.25995	9.78998	8.73939	9.1042	9.1409	9.27717	9.64749	9.26229	8.89514	9.30072	8.86801	9.81644	9.23092	9.19837	10.0226	10.3402	9.72274	10.196	9.63484	9.03504	8.75837	9.34438	8.20157	8.92126	8.2501	9.0372	8.47137	7.67216	8.7894
CGI_10000690	9.95258	10.0371	10.0722	10.0939	10.1606	10.1143	10.007	9.96352	9.86698	10.0529	9.96721	10.0795	9.89991	10.0991	10.1336	10.1343	10.3178	9.9922	10.022	10.1887	10.2181	10.3532	10.0211	10.0929	10.2318	10.1315	10.1324	10.0868	10.0958	10.1089	10.0924	10.2375	9.99073	10.2788	10.3116
CGI_10000691	5.17497	5.28297	5.39588	5.39523	5.33258	5.37786	5.45875	5.33225	5.28221	5.27218	5.45981	5.43199	5.40268	5.25056	5.44361	5.1498	5.54819	5.21782	5.43894	5.35133	5.16343	5.16378	5.20782	5.42233	5.3504	5.28852	5.39502	5.16021	5.31485	5.61657	5.28994	5.31323	5.39007	5.26803	5.29264
CGI_10000692	4.81895	4.92893	4.86157	5.18373	4.96179	5.03518	5.08637	5.09846	5.01502	5.0161	4.78327	5.26461	5.26822	4.94665	5.14972	5.32091	5.27773	5.47754	4.99092	5.55561	5.26447	6.06793	5.06709	5.01119	5.7166	5.24924	4.91485	5.24368	5.0949	4.94477	5.03875	4.90266	4.9622	5.2388	4.95364
CGI_10000695	5.13386	5.2082	5.67842	4.93042	4.95321	4.95969	5.14565	5.0345	5.30914	5.08691	5.13696	5.17839	5.0567	5.34414	5.08531	5.44956	5.27081	5.07687	4.98134	4.99026	5.09503	4.84758	4.96239	5.11172	5.08447	4.96432	5.03286	5.09393	5.24575	5.16831	4.98798	5.10382	5.30095	4.95698	5.0355
CGI_10000696	6.80627	6.80564	6.86254	6.68334	6.50329	6.43525	6.81956	6.94609	6.83001	7.12901	6.89644	7.05298	6.52125	6.61204	6.72486	6.97445	6.80754	6.94373	6.96662	6.8823	6.63021	6.27067	6.54472	6.69595	7.04447	6.77549	6.66929	6.98248	6.65924	6.45268	6.49889	6.64199	6.91951	6.90843	6.89028
CGI_10000697	7.52341	7.51054	7.54117	7.38011	7.51361	7.559	7.54179	7.33351	7.53607	7.52748	7.47825	7.34252	7.45043	7.5181	7.49824	7.50415	7.35732	7.42956	7.48017	7.53881	7.30728	7.09507	7.25506	7.63033	7.28489	7.46184	7.28563	7.21191	7.29016	7.45676	7.52821	7.34526	7.39726	7.49674	7.29566
CGI_10000698	2.40756	2.37245	2.42183	2.43781	2.57613	2.38595	2.37302	2.45675	2.47126	2.38254	2.49248	2.4463	2.44806	2.40036	2.33789	2.35081	2.44236	2.51919	2.38765	2.33897	2.4183	2.39961	2.40626	2.41603	2.31794	2.31772	2.39003	2.42048	2.37067	2.49584	2.3364	2.55365	2.36626	2.38539	2.38578
CGI_10000701	6.8621	6.48363	6.70296	6.62831	6.73532	6.76976	6.73612	6.63092	6.72051	7.43113	6.84921	7.01344	7.12245	6.99192	6.68442	6.95356	6.62644	7.18595	6.73477	6.62176	6.60797	6.3221	6.54876	6.84226	6.6972	6.89591	6.7245	6.54036	6.93179	6.81756	6.75556	6.79712	6.64213	6.75735	6.7419
CGI_10000706	1.94551	2.02022	1.92476	1.9047	1.90502	1.90425	1.90504	1.90502	1.98332	2.05835	1.94228	2.04496	1.90413	1.90398	1.90542	2.02752	2.13759	2.42701	1.94374	1.92748	1.90661	1.90662	1.90484	1.90628	1.92453	1.92406	1.90496	1.90454	1.92433	1.90441	1.98265	1.92423	2.17459	2.48313	2.09675
CGI_10000707	5.13874	4.97324	5.03256	5.19336	5.10324	5.04323	5.07947	5.18302	5.11085	4.92756	5.18373	5.238	5.28888	5.14663	5.04003	5.2006	5.10766	5.35331	5.05223	5.15448	5.05969	4.91089	5.07346	5.09096	5.27078	5.01142	5.17013	5.26796	5.11071	5.09524	4.983	5.15381	5.04572	5.23396	5.22678
CGI_10000712	7.02216	7.29803	7.21103	7.80361	7.43486	7.27746	7.5142	7.30483	7.35103	7.57526	7.02853	7.3003	7.30274	7.51032	7.16002	6.69487	6.87951	7.42947	7.59413	7.64199	7.50346	6.96568	6.81475	7.11845	7.0902	7.66757	7.06929	6.64435	6.79613	6.93555	6.70264	7.08776	6.83397	7.21529	7.06419
CGI_10000713	4.44067	4.69192	4.34652	4.405	4.32082	4.53687	4.55895	4.45414	4.51739	4.39601	4.60224	4.57613	4.40652	4.30314	4.34359	4.35783	4.46054	4.34837	4.41579	4.41497	4.62801	4.77008	4.39367	4.64346	4.26572	4.37047	4.45287	4.35828	4.56859	4.46641	4.53948	4.45516	4.48262	4.49786	4.57104
CGI_10000717	2.87089	3.02515	2.91785	2.97887	2.87083	2.9289	2.90449	2.95234	2.88681	2.9656	2.94272	2.9431	2.8326	2.9837	2.85557	3.00814	2.92321	2.95603	2.81691	2.85788	2.95267	2.91741	2.85269	2.89669	2.93259	2.88341	3.06706	2.91628	2.91619	2.94568	2.93425	2.97619	2.95073	2.89727	3.07965
CGI_10000720	4.56686	4.38142	4.3929	4.263	4.28469	4.30689	4.41443	4.51383	4.45537	4.57592	4.46565	4.54351	4.51725	4.90424	4.7539	4.6136	4.42611	4.7165	4.54099	4.47728	4.46193	4.30622	4.39541	4.51586	4.51706	4.51195	4.31785	4.71366	4.29478	4.51178	4.67834	4.63536	4.61808	4.71073	4.494
CGI_10000731	2.57812	2.54249	2.52364	2.50557	2.46886	2.50389	2.48808	2.52513	2.57695	2.6274	2.7722	2.6349	2.48575	2.5368	2.54554	2.62897	2.70659	2.79516	2.52281	2.49024	2.49211	2.53307	2.46862	2.56971	2.55785	2.55643	2.54277	2.50499	2.54017	2.60532	2.67166	2.46816	2.6691	2.92591	2.61894
CGI_10000733	6.93457	7.16734	7.10612	7.0315	6.99168	7.1691	7.11046	6.87242	6.95827	7.04133	7.00719	6.90338	7.14079	7.08416	7.12328	6.66683	7.15471	6.91643	7.03923	6.95825	6.97944	7.37285	6.95521	7.01525	6.99666	6.89651	7.10549	6.76486	6.89056	7.24266	7.24874	7.14958	7.09845	6.74906	6.95335
CGI_10000735	2.56192	2.61259	2.70406	2.62728	2.66198	2.71241	2.56194	2.56185	2.64491	2.73107	2.66813	2.70021	2.6228	2.6368	2.63296	2.57353	2.64805	2.65222	2.6573	2.68672	2.58686	2.64245	2.59545	2.56639	2.73137	2.64069	2.64551	2.61003	2.56012	2.59294	2.70488	2.60965	2.70357	2.54198	2.54215
CGI_10000738	4.30944	3.96586	4.18835	4.01303	4.16824	4.06732	4.08122	4.09595	4.25697	4.01314	4.00506	4.06	4.21255	4.17115	4.2316	4.16671	4.2774	4.07776	4.18445	4.15755	4.34043	3.88566	4.06252	4.39254	4.28591	4.39048	4.03298	4.11608	4.02648	4.08481	4.12082	3.92666	4.0695	4.12214	4.03703
CGI_10000740	4.48712	4.50254	4.97711	4.91383	4.88048	4.92948	5.19961	4.63237	4.68721	5.09784	4.56834	4.73493	4.86161	4.88849	4.84572	4.43421	4.61573	4.71735	4.70551	4.89659	4.84311	4.5846	4.65765	4.92127	5.05082	4.75367	4.64593	4.6361	4.67805	4.55851	4.51716	5.02699	4.67961	4.68179	4.64261
CGI_10000741	4.56279	4.64806	4.78375	5.0579	4.57789	4.51689	4.56288	4.87326	4.70158	4.83779	4.64261	4.66594	4.82196	4.66439	4.82904	4.74394	4.62514	4.70337	4.77865	4.67123	4.5429	4.67372	4.84539	4.6352	4.78077	4.55039	4.92478	4.87878	4.67897	4.57968	4.68545	5.00465	4.60242	4.76667	4.79166
CGI_10000745	5.17887	4.93572	5.32712	5.2838	5.41019	5.11615	5.19142	5.1137	5.26877	5.37231	5.07429	4.96875	4.94833	5.19088	4.96323	5.14966	4.97117	5.451	5.21074	5.09703	5.32954	5.02403	5.31087	5.24447	5.47681	5.06919	5.58548	5.64313	5.5331	5.42272	5.45686	5.08461	5.42256	5.47386	5.34823
CGI_10000747	6.83094	6.81104	6.77314	6.78517	6.67304	6.73221	6.71006	6.71584	6.94693	6.78908	6.88892	6.81508	6.72482	6.92189	6.89119	6.76104	6.86601	6.73175	6.93102	6.69787	6.56934	6.57	6.8808	6.76473	6.73405	6.70185	6.71975	6.7229	6.72232	6.66667	6.91761	6.77254	6.71706	6.6161	6.66268
CGI_10000748	5.2083	5.11267	5.08199	5.45875	5.17461	5.01792	5.15218	4.88537	5.13559	5.50226	5.17573	5.14916	5.53262	5.08159	5.17675	5.28938	5.12279	5.32663	5.19058	5.2158	4.90532	5.26467	4.99612	5.02178	4.97622	5.07244	4.82056	4.98757	4.91819	5.0478	5.08412	4.77823	5.14465	5.16556	5.14631
CGI_10000750	4.12216	4.14917	4.20041	4.11562	4.07586	4.46966	4.50732	3.86331	3.88228	4.08119	4.14675	4.26364	3.94844	4.10155	4.36986	4.19121	4.02243	4.17108	4.29728	4.29585	4.01334	4.2151	4.07276	4.35802	3.86127	4.13876	4.00958	4.28515	4.00373	4.13862	4.40628	4.24673	3.99071	4.03029	4.03133
CGI_10000751	6.46145	6.46315	6.60768	6.34337	6.46901	6.56034	6.63983	6.58971	6.58992	6.67776	6.57456	6.40881	6.73567	6.55133	6.64743	6.51957	6.63698	6.72384	6.59805	6.48054	6.57586	6.60857	6.55844	6.40252	6.43123	6.49781	6.68827	6.69527	6.42677	6.51225	6.41546	6.73418	6.58748	6.57531	6.51619
CGI_10000754	4.08055	3.99363	3.91397	3.97504	3.93429	3.85984	3.86858	3.93415	3.84984	4.11078	4.00756	3.92703	3.93604	4.01783	4.00263	4.31469	4.11556	3.85737	4.02935	4.09911	4.02377	4.10065	4.03532	4.03347	3.98827	4.06689	4.06539	4.09563	4.13297	4.06674	4.08817	4.00025	3.9275	3.93644	3.96684
CGI_10000755	6.0464	5.92903	5.8735	5.5898	5.81838	5.5484	6.06275	5.7973	5.76033	5.89542	5.92758	6.21545	5.64051	5.91102	5.8557	6.00714	6.04737	5.94738	6.03812	6.14405	5.84133	5.4152	5.96128	5.63253	5.64783	6.00765	5.82579	5.92056	5.77669	5.95768	6.38399	5.82486	5.92523	5.88439	5.86944
CGI_10000756	3.89826	3.84121	4.01034	3.96205	4.04743	3.97043	4.03228	4.10643	3.99791	3.92883	3.81504	4.12144	3.95247	3.94991	3.90328	3.89852	3.88668	3.96648	4.12301	3.99907	4.48675	4.08017	4.99077	3.91443	4.36384	3.97336	3.91509	4.22573	4.05202	3.95721	4.01162	4.06559	3.92765	3.86934	4.03072
CGI_10000758	1.98837	1.98816	1.98781	1.98778	1.98835	1.98701	1.98837	1.98834	2.01391	2.0098	2.86729	2.01645	1.9868	1.98653	2.06671	2.01023	1.99232	1.98662	1.98752	1.98983	2.1981	3.17803	2.01375	2.3988	2.013	2.75366	1.98824	1.98751	1.9875	1.98729	1.98793	1.98742	2.00955	1.98684	1.98696
CGI_10000759	7.55348	7.62988	7.682	7.5662	7.6674	7.44128	7.34993	7.49983	7.71094	7.408	7.62376	7.63787	7.65481	7.58694	7.72834	7.56033	7.78991	7.38603	7.34954	7.62554	7.53473	8.09405	7.56302	7.36012	7.5869	7.55938	7.43596	7.5772	7.54093	7.09983	7.10331	7.68929	7.3688	7.31157	7.39471
CGI_10000760	3.00926	3.11251	2.90996	3.17186	3.13054	2.88838	2.91108	3.06311	3.16006	2.92508	3.32255	2.95539	2.98296	3.20114	3.05007	2.96236	3.14892	2.92684	3.63058	3.5594	2.91649	2.98261	2.9104	3.50431	2.88915	3.10493	2.88988	2.88899	2.96769	2.94794	2.91019	2.88888	2.88697	3.03558	2.98373
CGI_10000761	5.64552	5.81562	5.78869	5.57775	5.63441	5.73157	5.65632	5.56698	5.77841	5.80786	5.84748	5.80239	5.64975	5.51675	5.85608	5.73778	5.83229	5.61537	5.72585	5.58677	5.70684	5.79321	5.57201	5.55082	5.56344	5.5332	5.81771	5.89895	5.75327	5.72931	5.697	5.69446	5.70171	5.74549	5.73944
CGI_10000762	5.02876	5.14675	5.15121	5.10488	4.96097	5.04305	5.04183	5.18384	5.146	5.18671	5.05165	5.00573	5.18408	5.03457	4.99925	5.08624	5.13562	5.12753	5.01461	5.179	5.37915	5.0169	5.28155	4.96326	5.24304	5.11863	5.26616	5.13414	5.20928	5.21503	5.04686	5.2774	5.18392	5.07557	5.05416
CGI_10000763	2.72062	2.67102	2.63626	2.7173	2.75151	2.71289	2.75167	2.72043	2.61976	2.66232	2.66567	2.69337	2.76942	2.64878	2.7244	2.67852	2.76091	2.66489	2.65211	2.76144	2.70092	2.66432	2.63687	2.68045	2.76147	2.72962	2.63744	2.61848	2.6012	2.66753	2.65349	2.66807	2.80153	2.68143	2.85007
CGI_10000765	2.62969	2.68946	2.74363	3.09658	2.60845	2.73831	2.70983	2.58671	2.9115	2.96795	2.64523	2.58789	2.96614	2.68177	2.65263	2.7499	2.70916	2.68219	2.60692	2.58829	2.65952	2.63687	2.60787	2.58901	2.58599	2.58562	2.60825	2.64755	2.58583	2.58561	3.28683	3.47237	2.5841	2.62571	2.58527
CGI_10000766	5.19656	5.13403	5.25068	5.01275	5.13758	4.987	5.32429	5.24034	5.1212	5.31603	4.98401	5.22944	5.21854	5.25334	5.28721	5.20585	4.98987	5.38482	5.04797	5.10027	5.14856	4.81647	5.03028	5.08426	5.19326	5.2292	5.11106	5.35261	5.35221	5.05664	5.27394	5.35037	5.13509	5.15495	5.24261
CGI_10000767	7.01831	7.24272	7.10722	7.11156	7.01773	6.81551	6.93657	7.02923	6.83968	6.90664	7.14254	7.05055	6.91847	6.85197	7.28936	7.0726	7.08406	7.09404	7.07439	7.05775	6.84637	7.11429	6.96314	7.13624	7.23264	7.09326	6.9704	6.98138	6.9928	7.00864	6.88789	7.08158	6.91978	6.97456	7.03649
CGI_10000768	5.65437	5.55604	5.30611	5.58513	5.63599	5.45912	5.63658	5.43472	5.49468	5.51283	5.29937	5.4919	5.3798	5.30574	5.51514	5.66505	5.4937	5.40864	5.55995	5.71801	5.29764	5.52758	5.38288	5.50352	5.22505	5.35619	5.48688	5.26245	5.45975	5.53516	5.46935	5.43681	5.64735	5.28765	5.34928
CGI_10000770	4.16116	4.23858	4.07047	4.37323	4.16102	4.13337	4.1444	4.31366	4.07227	4.26963	4.45411	4.5462	4.47604	4.24915	4.24811	4.38601	4.23161	4.35599	4.31673	4.41675	4.77787	4.40786	4.56392	4.3115	4.39644	4.11913	4.37997	4.24626	4.27486	4.21408	4.29436	4.27391	4.30703	4.37171	4.26825
CGI_10000772	5.87372	6.87509	5.82001	6.25113	6.5941	6.23523	6.2785	6.08428	6.47683	5.8366	5.63808	5.874	6.25396	5.98964	6.12538	5.7794	6.13794	5.90209	6.17009	6.02422	7.58794	7.68884	6.87531	6.91063	6.16431	6.49052	6.10254	6.18854	5.77119	6.69466	6.21973	6.4312	6.17179	6.11106	6.09502
CGI_10000773	5.19937	5.41938	5.33948	5.32812	5.24846	5.36329	5.27268	5.33978	5.35678	5.04108	5.34895	5.15154	5.4893	5.66401	5.50757	5.30471	5.3741	5.31382	5.36457	5.34829	5.31284	5.20713	5.19338	5.27677	5.17368	5.33891	5.13164	5.18389	5.32204	5.31752	5.36312	5.28768	5.28665	5.30803	5.4206
CGI_10000776	6.53611	6.36269	6.74017	5.9528	6.50069	6.19091	6.389	6.7512	6.5453	6.98261	7.12131	6.75295	7.06398	7.01938	6.74639	7.05026	6.89759	7.02783	6.92374	6.85007	6.89886	6.93312	6.76839	6.95168	6.91092	6.9211	7.20424	6.08393	6.68723	7.28163	6.77137	6.4626	6.80339	6.72647	6.97938
CGI_10000778	2.69296	2.69277	2.69245	2.92815	2.82138	2.69172	2.83842	2.69293	2.69274	2.88336	2.79661	2.80956	2.74562	2.8581	2.90832	2.95482	3.08011	2.70966	3.07367	2.82954	2.85491	2.71708	2.69266	2.85142	2.71133	2.71076	2.76824	2.80003	2.94005	3.0827	2.7118	2.83261	2.69067	3.05224	2.94891
CGI_10000779	8.29228	8.15269	8.38102	8.09021	8.1783	8.23948	8.21289	8.14302	8.0612	8.16048	8.19372	8.20198	8.1116	8.26467	8.37321	8.311	8.21856	8.35806	8.45808	8.36611	8.11248	7.82298	8.21741	8.25083	8.30753	8.31769	8.18017	8.21624	8.30378	8.41588	8.32644	8.39558	8.2493	8.33022	8.33015
CGI_10000783	10.9419	10.867	9.46788	11.4049	10.8066	10.9847	11.1971	10.766	10.777	10.3687	10.8137	10.3157	10.4714	10.8341	10.8447	10.4237	10.8599	10.4435	10.2181	10.0703	11.4224	11.1721	10.0156	10.5989	10.4279	11.1183	10.3043	9.95993	10.0264	10.8586	10.7271	10.8516	10.0405	10.5908	10.8741
CGI_10000788	5.50282	5.23038	5.2366	5.80753	5.29641	5.75664	5.58714	5.44163	5.42638	5.28249	5.21773	5.35446	5.31094	5.12251	5.02609	5.15613	5.30627	5.16364	5.30334	5.27434	5.08729	5.66454	5.4949	5.11188	5.16848	5.43801	5.43948	5.53837	5.58227	5.27512	5.2637	5.44089	5.48718	5.67825	5.31436
CGI_10000789	8.81097	8.76499	8.74109	8.91716	8.88156	9.13297	8.88937	8.9522	8.77049	9.0546	8.89466	8.88273	9.10349	8.87212	8.88428	8.88005	9.19181	9.06866	8.78463	8.86465	8.89428	9.27613	8.95859	8.96388	8.76207	8.74775	9.0519	8.84792	8.90742	8.97602	8.94507	8.88028	8.92861	8.99235	9.05362
CGI_10000790	4.93835	4.75099	4.6321	4.65796	4.73008	4.53841	4.70559	4.76588	4.6093	4.59241	4.66812	4.43708	4.69201	4.65126	4.48436	4.75023	4.7406	4.57507	4.71615	4.47536	4.58827	4.66506	4.58004	4.84021	4.742	4.66323	4.88541	4.60088	4.57298	4.57019	4.63378	4.55783	4.79632	4.65609	4.99016
CGI_10000792	4.10705	4.07974	3.84197	3.902	3.83083	4.01333	4.1535	3.67205	3.7962	3.82533	3.98547	3.99338	3.80201	4.06593	3.85298	3.95166	4.05972	4.23488	3.70608	3.73595	3.6811	3.9054	3.85957	3.97751	3.77605	4.11263	3.76304	3.8546	3.83912	3.85242	3.63184	3.70561	3.69838	3.97293	3.86411
CGI_10000793	5.68635	5.95636	5.62083	5.75989	5.5302	5.96796	5.73663	5.70591	5.86633	5.63834	5.73509	5.61269	5.60779	5.58065	5.89932	5.53	5.47189	5.71162	5.7439	5.68867	5.98809	5.71764	5.58181	5.49605	5.59526	5.54291	5.5749	5.76222	5.82391	5.91597	5.64477	5.74129	5.83589	5.87196	5.47722
CGI_10000794	6.37855	6.13746	6.39876	5.36452	6.19285	6.16751	5.28877	6.64126	5.13866	6.64016	5.23842	7.39201	6.74462	7.45799	6.97484	7.06443	7.51162	5.49167	7.20712	6.78815	6.56567	6.32878	5.23647	6.60509	5.76749	6.66893	6.89488	5.02182	5.25041	5.12631	5.13581	5.99776	5.7179	5.16899	6.78277
CGI_10000795	6.20486	6.89832	6.73335	6.5079	6.50214	6.89852	6.67375	6.83086	6.64453	6.35254	6.3961	6.56868	6.46022	6.37866	6.00474	6.54444	6.40863	6.76929	6.36623	6.55648	6.28916	5.7824	6.52385	6.74426	6.43045	6.72153	7.03475	6.83601	6.90627	6.91405	6.78671	6.59281	6.89968	6.97204	6.64548
CGI_10000796	2.28421	2.49237	2.40098	2.36896	2.31997	2.35007	2.37123	2.41936	2.31952	2.50089	2.33337	2.34022	2.4541	2.28315	2.42321	2.34749	2.28655	2.48022	2.31835	2.30416	2.38169	2.28583	2.38617	2.30504	2.44549	2.41363	2.43426	2.33517	2.38379	2.31789	2.40155	2.44403	2.34635	2.38089	2.41176
CGI_10000811	7.34614	7.25674	7.11223	7.51777	6.99708	7.24983	7.28735	7.19372	7.11113	7.45863	7.1984	7.3003	7.13425	7.26748	7.18315	7.11083	7.54343	7.20717	7.27028	7.55546	8.25524	8.37155	7.50618	8.12001	7.57933	7.61259	7.2766	7.21462	7.0682	6.80478	7.16613	7.07173	7.06688	7.24309	6.72536
CGI_10000812	5.32325	5.49371	5.4854	5.40699	5.50765	5.3591	5.43044	5.38818	5.34049	5.19528	5.40479	5.33354	5.44236	5.21766	5.27758	5.24551	5.13732	5.36069	5.23664	5.24173	5.32906	5.32949	5.25848	5.3547	5.15091	5.31225	5.2131	5.2365	5.40054	5.67216	5.26825	5.31481	5.46427	5.24688	5.33719
CGI_10000817	3.71658	4.37542	3.7747	3.83006	4.28426	3.89252	3.95328	3.90364	4.1495	3.88385	3.84131	3.94718	3.84116	4.03509	3.81885	3.85367	3.74851	3.87316	4.00515	3.95075	4.07797	4.22174	4.40233	4.3	3.97682	4.03103	4.09867	3.82841	3.79206	4.01675	4.20787	4.06029	4.02621	3.82427	4.36996
CGI_10000818	5.5701	5.51602	5.78228	5.5208	5.97201	5.84259	5.88861	5.5694	5.79979	5.64739	5.84595	6.28635	6.01031	5.75822	5.89743	6.06149	5.61366	6.10128	5.52763	5.55007	5.73642	5.65342	5.71863	5.40497	5.69869	5.47284	5.64862	5.74567	5.69512	6.27531	5.59606	5.43592	5.6933	5.70896	6.05781
CGI_10000819	6.19785	6.3541	5.81021	6.83546	6.8249	6.80105	6.82577	6.08305	6.84288	5.88083	6.18919	6.06827	5.96191	6.66325	6.14567	5.45493	5.95873	6.44219	6.95201	6.71413	7.1802	7.05286	6.36669	6.85799	6.19556	6.68555	6.24188	6.06002	6.63263	6.94735	5.72505	5.81464	5.7074	6.18059	5.68837
CGI_10000821	5.12021	5.1517	5.17879	5.41215	5.09549	5.21542	5.08345	5.08275	5.21783	5.26102	5.04364	5.11504	5.09097	5.26435	5.22557	5.16731	5.19221	5.15473	5.17293	5.29643	4.97187	5.07638	4.99965	5.22053	5.00671	5.27192	5.1416	5.01769	4.97765	5.0009	5.22446	5.18178	5.02651	5.08009	5.33917
CGI_10000822	7.37415	7.37102	7.22092	7.24742	7.25257	7.46735	7.26454	7.13445	7.14502	7.33099	7.36088	7.40056	7.18719	7.21471	7.14737	7.27325	7.04001	7.28019	7.35078	7.42013	7.35921	6.8475	7.55586	7.36623	7.36533	7.27637	7.34405	7.43966	7.43898	7.38443	7.47868	7.28118	7.46458	7.41223	7.30362
CGI_10000826	5.50304	5.74767	5.57768	5.60755	5.51401	5.34643	5.49175	5.47938	5.56371	5.57426	5.53435	5.55988	5.64146	5.67984	5.65691	5.56034	5.66719	5.64631	5.71393	5.61251	5.59471	5.82057	5.70904	5.74108	5.48785	5.51336	5.58744	5.72251	5.51774	5.77533	5.53797	5.52678	5.6793	5.50337	5.69951
CGI_10000839	6.59951	7.09577	6.11741	6.22107	5.7314	6.01476	6.19821	5.95126	5.72627	5.92585	6.13067	6.25078	6.30197	5.89059	5.9423	5.82878	5.8179	5.60981	6.79115	6.70565	6.37008	6.81605	6.38586	6.76937	6.61565	5.82867	6.85181	6.67659	7.00149	7.58461	7.02776	6.85354	7.47117	7.05162	7.22073
CGI_10000840	5.08184	5.52782	5.25424	5.41527	5.20333	5.21507	5.16488	5.19027	5.19917	5.30409	5.32244	5.35628	5.30079	5.40558	5.43344	5.44371	5.57911	5.13449	5.23679	5.29329	5.36624	5.41335	5.36992	5.40094	5.31868	5.09318	5.49324	5.24839	5.34767	5.3219	5.41857	5.29202	5.22662	5.32293	5.42509
CGI_10000841	3.5565	3.49599	3.38176	3.46249	3.45079	3.56958	3.49778	3.52729	3.46498	3.44917	3.37718	3.42447	3.37708	3.60261	3.45545	3.45085	3.45979	3.40818	3.41337	3.55633	3.55272	3.48696	3.49495	3.41261	3.50639	3.42796	3.52642	3.54784	3.41323	3.50324	3.52352	3.4598	3.54395	3.48497	3.66883
CGI_10000843	2.68653	2.73516	2.74902	2.68454	2.78309	2.72922	2.78325	2.85542	2.68569	2.73856	2.71285	2.77457	2.72812	2.69606	2.73966	2.64725	2.68042	2.79966	2.80657	2.67341	2.83387	2.71445	2.65112	2.6371	2.74805	2.68288	2.71938	2.71605	2.73174	2.71499	2.66811	2.74678	2.76625	2.66511	2.84309
CGI_10000850	5.57573	5.50209	5.5524	5.81396	5.65044	5.56709	5.66126	5.59706	5.53643	5.62315	5.64383	5.65464	5.78742	5.7377	5.544	5.6191	5.74145	5.60954	5.53486	5.64142	5.74534	6.03444	5.66336	5.75251	5.53748	5.69393	5.75498	5.56779	5.70836	5.73965	5.73783	5.65846	5.60072	5.71015	5.74007
CGI_10000851	5.6091	5.6745	5.6944	5.76562	5.83167	5.77041	5.66999	5.73535	5.7115	5.53273	5.71408	5.69583	5.71349	5.56611	5.24009	5.58787	5.48779	5.40331	5.40903	5.58755	5.46455	5.81414	5.96872	5.50584	5.38621	5.58413	5.62676	5.67755	5.44503	5.59403	5.58847	5.62719	5.59827	5.57339	5.69102
CGI_10000852	8.01451	8.26008	8.29564	7.98901	7.88563	8.48844	8.21276	7.9528	8.00016	8.23718	7.79866	8.05709	8.08816	8.03377	7.92674	8.0608	8.32038	8.34355	7.64361	7.81078	7.88433	8.2366	8.08808	7.88885	7.68747	7.93044	7.5587	7.93245	8.07418	8.17278	7.92355	7.68279	7.95492	8.22838	8.00911
CGI_10000853	6.82182	6.92429	7.13324	6.65543	7.11591	7.58867	7.33394	6.84219	7.1812	7.08781	6.67137	6.7092	6.91302	7.14463	6.84438	6.7534	7.01128	7.23755	6.88851	6.87845	7.10898	6.90575	7.04239	6.97209	6.97469	6.83374	6.83182	6.96999	7.02819	7.02596	6.97899	6.78196	7.07262	7.31631	7.00228
CGI_10000854	9.47006	10.2048	10.1553	10.048	10.1013	9.54577	9.73989	9.90603	9.97876	9.60181	9.99395	10.3549	9.62203	10.1443	9.10082	10.2575	10.6504	9.72203	9.48694	9.69475	9.37277	10.1152	8.55766	9.43692	9.31538	9.19983	8.87893	10.373	9.77643	9.81783	9.02228	9.3764	9.63534	8.93336	9.56001
CGI_10000855	4.09263	4.03053	4.33476	4.35568	4.01671	3.94154	4.27625	4.18857	3.9495	4.07869	4.06093	4.05884	3.97176	3.99998	4.14356	4.10785	4.01704	4.23627	3.96162	4.04663	3.98894	3.91352	3.94889	3.98455	4.26436	3.91011	4.27407	3.94516	4.12424	4.08027	4.15666	4.36975	4.09035	4.14211	4.13064
CGI_10000859	6.7593	6.61683	6.88321	6.70557	6.66783	6.46819	6.81816	6.71024	6.79028	6.98396	6.81812	6.74703	6.70521	6.85942	6.80836	6.86929	6.62054	6.8051	6.80709	6.73062	6.54796	6.00451	6.56614	6.54929	6.82362	6.60353	6.7814	6.84315	6.86607	6.6954	6.6611	6.75303	6.92944	6.80106	6.74965
CGI_10000860	8.34779	7.58934	5.85093	6.64748	7.58287	7.72798	7.19082	8.26972	7.19471	8.20942	8.191	8.13611	8.58297	8.26846	6.47939	7.77272	6.96887	8.51499	6.71333	7.19632	7.22021	8.13964	8.03225	8.32922	8.26628	6.94501	7.00523	7.94262	8.62292	7.4933	7.13106	7.94846	7.54444	7.47929	7.82926
CGI_10000864	7.20135	7.12118	7.26429	7.33086	7.46832	7.01461	7.172	7.35238	7.23218	7.44494	7.26727	7.27046	7.36423	7.48506	7.38432	7.32118	7.25634	7.38024	7.24224	7.2314	7.61062	6.7004	7.45121	7.33795	7.41706	7.36555	7.08599	7.35493	7.28895	7.41641	7.33145	7.35116	7.45605	7.35192	7.43884
CGI_10000865	8.95372	8.84686	8.8641	8.96697	9.06374	8.94693	8.86168	9.12651	8.87451	8.89486	8.76332	8.74929	9.14066	9.0187	9.10409	8.76024	9.00635	8.98593	8.98426	8.88029	9.01641	8.83449	8.9894	9.05398	9.12123	9.03481	8.85756	8.97992	8.9988	8.9883	8.99017	9.06689	8.99817	8.82322	9.02721
CGI_10000866	4.35917	4.3708	4.44619	4.37985	4.25267	4.35633	4.42825	4.37299	4.47603	4.28899	4.29822	4.50904	4.31222	4.33684	4.33755	4.15452	4.35796	4.55499	4.52627	4.37684	4.42221	4.43728	4.56926	4.42946	4.493	4.46336	4.49027	4.51457	4.33451	4.22728	4.39534	4.4404	4.55141	4.38085	4.36915
CGI_10000867	7.8178	7.7288	7.8264	7.84084	7.76704	8.00209	7.93055	7.98632	7.70508	7.65695	7.85553	7.95715	7.84346	7.87893	7.92079	7.91602	7.9903	7.91444	7.68886	7.79714	7.61426	8.02906	7.60838	7.6871	7.96663	7.83142	7.76666	7.68412	7.70968	7.77984	7.88907	7.99076	7.62136	7.7646	7.94999
CGI_10000869	6.58907	6.58905	6.51526	6.18905	6.2719	6.49612	6.31799	6.41007	6.37074	6.29682	6.2367	6.33994	6.43154	6.44493	6.33705	6.24493	6.51956	6.51771	6.70557	6.57201	6.56491	6.71118	6.59836	6.49991	6.3808	6.41732	6.40718	6.50559	6.52615	6.60573	6.56101	6.64178	6.34822	6.55176	6.44413
CGI_10000870	5.53485	5.68392	5.70966	5.48979	5.59527	5.4509	5.49224	5.35038	5.34624	5.70073	5.29591	5.40994	5.47776	5.40769	5.3892	5.38948	5.24645	5.47374	5.37112	5.59998	5.82125	5.57486	6.20499	5.4053	5.34928	5.39006	5.6589	5.4062	5.43982	5.29203	5.66002	5.4921	5.50527	5.39193	5.58025
CGI_10000871	6.55118	6.55822	6.71003	6.48996	6.63715	6.49979	6.44929	6.57074	6.64839	6.30397	6.40771	6.24729	6.28847	6.39854	6.38916	6.35788	6.25094	6.37121	6.50277	6.41275	6.31157	5.93633	6.56772	6.37112	6.67474	6.40785	6.58115	6.36778	6.62718	6.41507	6.38048	6.18128	6.4542	6.33895	6.3741
CGI_10000877	6.95928	6.99495	7.13833	6.91955	7.09422	6.99955	6.89471	6.85242	6.98146	6.8477	7.22597	6.92484	7.03064	7.00412	7.04417	7.1116	6.94072	6.95633	6.94759	6.6487	6.98673	7.17021	6.8559	6.86728	7.01156	6.93329	7.0678	6.87771	6.92193	6.88252	6.89233	6.97995	7.06256	7.06999	7.14109
CGI_10000879	5.33468	5.4611	5.47326	5.25169	5.32262	5.35205	5.34644	5.57028	5.35281	5.56315	5.48832	5.34381	5.23388	5.4722	5.33581	5.51832	5.42406	5.43611	5.35177	5.41043	5.32378	5.16893	5.30471	5.38869	5.58842	5.30205	5.28453	5.5767	5.40515	5.46115	5.29074	5.47399	5.4372	5.40108	5.60443
CGI_10000883	3.28188	3.31174	3.24612	3.19562	3.24915	3.22558	3.21537	3.26551	3.45278	3.30899	3.4496	3.20205	3.33005	3.34173	3.26983	3.26734	3.1929	3.32854	3.35079	3.35642	3.24625	3.38353	3.19659	3.20617	3.21209	3.33441	3.32762	3.26044	3.32151	3.44273	3.14244	3.32087	3.25014	3.33044	3.45132
CGI_10000884	3.53213	3.74751	3.55695	3.69264	3.34322	3.63098	3.5166	3.77411	3.63132	3.48112	3.44106	3.42258	3.39133	3.40674	3.30505	3.3192	3.45801	3.54497	3.41211	3.51257	3.62141	3.37198	3.5592	3.48329	3.41277	3.39375	3.77262	3.70133	3.78371	3.32154	3.32294	3.42845	3.48007	3.37434	3.51924
CGI_10000886	7.24348	6.73761	7.4362	7.30516	7.40131	7.27909	7.29923	7.37811	7.01729	6.96198	7.13639	7.052	7.20767	7.1922	7.20988	7.1228	6.79098	7.26822	7.14741	6.9192	6.94582	6.38324	7.69692	6.99339	7.0308	6.99949	6.96967	7.21571	7.05551	6.73244	7.1519	7.35073	7.43887	6.80842	7.08703
CGI_10000889	3.47305	3.50462	3.47018	3.60692	3.59796	3.65264	3.55326	3.50572	3.56638	3.68932	3.48073	3.623	3.54085	3.49437	3.45925	3.4923	3.54911	3.51002	3.61824	3.61162	3.59107	3.55789	3.60937	3.63326	3.68555	3.71807	3.59694	3.51611	3.48463	3.52974	3.64969	3.57505	3.58811	3.58397	3.43348
CGI_10000890	8.24857	8.21429	8.27495	8.03837	8.21964	8.20528	8.1486	8.19972	8.31234	8.18084	8.13762	8.27098	8.2909	8.27017	8.1841	8.11859	8.19557	8.26879	8.16329	8.04266	8.05373	7.92302	7.9742	8.03858	8.20358	8.03117	8.10833	8.07961	8.20937	8.07277	8.11865	8.07536	8.00362	7.95209	8.13762
CGI_10000893	4.79142	4.7628	4.73168	4.90825	4.80359	4.86137	4.79154	5.01903	4.77492	4.74063	4.66483	4.85873	4.80133	4.83067	4.93177	4.69508	4.70679	4.751	4.57455	4.81492	4.86111	4.97006	4.89135	4.85169	4.7673	4.80994	4.71133	4.68769	4.81338	4.71088	4.67971	4.65923	4.71452	4.84732	4.59762
CGI_10000895	5.04386	5.19225	5.41478	4.44984	5.60436	5.51685	5.03207	4.7543	4.76723	5.34804	4.94039	5.01602	5.02289	5.10352	4.91497	4.86544	4.73513	5.1942	5.09402	5.03615	5.03397	4.55911	5.10531	5.52013	4.99326	5.04478	4.47412	4.55102	4.42644	4.7079	4.61161	4.5107	4.76377	4.83603	5.18333
CGI_10000898	6.83959	6.8889	6.78106	6.92315	6.7157	6.94017	6.77999	7.04321	6.78497	6.79218	6.79165	6.58426	6.69849	6.77513	6.68552	6.80655	6.97187	6.73959	6.80373	6.87623	6.77387	7.10339	6.82812	6.84399	6.62502	6.66593	6.92186	6.70912	6.91281	6.86381	6.82435	6.87464	6.7121	6.68613	6.68311
CGI_10000900	2.49892	2.41435	2.46406	2.55651	2.46615	2.44493	2.43226	2.51462	2.43159	2.37733	2.37786	2.47043	2.39488	2.47452	2.50227	2.42651	2.46252	2.41128	2.56896	2.63048	2.5636	2.43958	2.5583	2.4746	2.58395	2.50883	2.4319	2.44659	2.47883	2.39553	2.4645	2.49414	2.47147	2.46028	2.52179
CGI_10000903	6.2553	6.28368	6.4072	6.26424	6.27217	6.47881	6.29837	6.49462	6.37146	6.3911	6.50477	6.4869	6.33815	6.33738	6.22907	6.40544	6.26852	6.38403	6.43408	6.43065	6.16442	6.11089	6.21052	6.36847	6.28513	6.3307	6.61835	6.31371	6.40463	6.1982	6.28526	6.31084	6.42066	6.46673	6.20618
CGI_10000905	9.57769	9.59665	9.31756	9.9858	9.82404	9.6817	9.64874	9.65649	9.97531	9.68901	9.71928	9.71445	9.60898	9.83946	9.98314	9.74862	9.89932	9.81995	9.8662	9.7359	10.2064	10.5564	10.1453	10.0853	9.84071	10.0537	9.3832	9.5882	9.41857	9.63576	9.67947	9.57624	9.35256	9.63529	9.60116
CGI_10000906	5.97743	6.10629	6.07116	6.13638	5.88715	6.14486	5.92857	5.99559	6.03588	6.15798	6.0089	5.71774	5.92698	5.96574	5.96506	6.12077	6.088	5.99473	5.96479	6.09088	5.88446	6.30058	6.1028	6.05204	6.09165	6.34413	5.82062	6.07966	5.86649	6.21936	6.04834	6.25816	6.15402	5.83026	6.34556
CGI_10000910	4.93096	4.77306	5.44165	4.6801	4.77629	4.75348	5.18074	5.02082	4.65411	4.79944	4.69476	4.82293	5.20135	5.51754	5.00275	5.40018	5.02246	5.24556	4.41809	4.43527	4.62491	4.83705	4.57075	4.41833	4.35711	4.35522	4.68687	4.73431	4.90151	4.43583	4.75519	4.35589	4.9854	4.79018	4.37399
CGI_10000912	5.20382	5.24594	5.27181	4.92283	5.07668	5.02787	5.28362	5.26072	5.36145	5.30265	5.42406	5.328	5.19592	5.16811	5.12833	5.32704	5.42193	5.13497	5.41429	5.27957	5.28036	5.26849	5.04416	5.23227	5.12947	5.11078	5.5777	5.0761	5.25437	5.36178	5.05619	5.17374	5.17677	5.12709	5.39154
CGI_10000914	5.00393	4.70884	4.92784	4.46382	5.04449	4.85548	5.02478	4.71144	4.84037	5.07321	4.3236	5.21896	4.6746	4.86896	4.51101	5.07877	4.58016	4.73883	5.0358	4.76271	4.86664	4.5491	4.66351	4.72843	4.70111	4.65329	5.04203	5.25154	5.06402	4.47752	4.38887	4.65498	4.68737	4.49082	4.81921
CGI_10000915	3.27853	3.25737	3.25683	3.56679	3.39406	3.25559	3.27855	3.25764	3.37452	3.84744	3.25529	3.4899	3.25526	3.6065	3.51904	3.42953	3.33363	3.6077	3.25638	3.55938	3.52213	3.58948	3.3556	3.78267	3.56514	3.64329	3.86053	3.25637	3.54888	3.87349	3.3914	3.33406	3.85468	3.25533	3.27528
CGI_10000918	4.87471	4.90643	4.84107	4.81584	4.90985	4.86291	4.82529	4.84973	4.78256	4.95035	4.88222	4.78861	4.83595	4.87703	4.79614	4.81417	4.68757	4.8212	4.99138	4.84837	4.8123	4.93374	4.99136	4.84562	4.85033	4.84446	4.73013	4.84815	4.84787	4.7307	4.68377	4.88169	4.8967	4.80071	4.87345
CGI_10000919	4.88982	4.7526	4.54565	4.74663	4.8781	4.89642	4.80696	4.78117	4.67036	4.70539	4.80392	4.8502	4.84892	5.15026	4.92506	4.901	4.71159	4.78876	4.85125	4.72295	4.64735	5.06451	4.46317	4.88123	4.52774	4.76406	4.90976	4.79228	4.61881	4.63059	4.76179	4.6882	4.65219	4.81589	4.48848
CGI_10000920	6.02676	6.15237	6.09789	5.89884	6.00629	6.06681	6.09458	6.13942	6.21948	6.22538	6.1731	6.16072	6.2045	6.25012	6.14023	6.30433	6.09306	6.09161	6.37346	6.44387	6.29501	6.10599	6.09478	6.24415	6.39738	6.31763	6.21463	6.28023	6.30937	6.04671	6.30029	6.32143	6.11172	6.47696	6.36242
CGI_10000923	4.45299	4.35071	4.47203	4.53431	4.43909	4.43495	4.3971	4.49241	4.55166	4.35559	4.5539	4.57248	4.43212	4.47884	4.50234	4.55479	4.34188	4.4298	4.40109	4.4436	4.59787	4.57226	4.44861	4.37496	4.40256	4.38452	4.62258	4.54203	4.44145	4.38438	4.43364	4.4793	4.4687	4.39284	4.54477
CGI_10000931	3.02884	2.78264	2.73776	3.59807	3.22194	2.71408	2.76147	2.8047	2.80376	3.61898	2.8931	2.80961	2.91078	2.73503	2.71672	2.9399	2.72104	3.08451	3.61756	3.0102	2.71941	2.90507	2.73823	2.71865	2.73739	2.71445	2.71569	2.71474	2.71472	2.71444	2.71528	2.71461	2.71257	2.71386	2.73593
CGI_10000932	3.13553	3.26452	3.20007	3.30521	3.28101	3.16404	3.23521	3.15275	3.27916	3.20485	3.19461	3.17459	3.39871	3.19305	3.18993	3.26371	3.22495	3.32161	3.21417	3.17626	3.36506	3.18182	3.30748	3.26595	3.28976	3.22812	3.23433	3.36985	3.30265	3.16523	3.15124	3.28786	3.18931	3.26884	3.2554
CGI_10000933	3.69912	3.60935	3.77109	3.36401	3.5309	3.5049	3.40467	3.54743	3.44158	3.57362	3.36252	3.38748	3.41808	3.41711	3.46434	3.43328	3.43847	3.5023	3.87274	3.68754	3.62102	3.49434	3.40365	3.58181	3.57371	3.58592	3.82674	3.99694	3.80318	3.55503	3.52782	3.58706	3.68094	3.85005	3.69508
CGI_10000934	6.77596	6.71699	6.59343	6.59248	6.68267	6.78944	6.66949	6.7162	6.64701	6.42621	6.7708	6.63091	6.72135	6.61446	6.52229	6.67531	6.78862	6.43885	6.62002	6.73818	6.65839	7.03033	6.78336	6.6947	6.49548	6.6609	6.69954	6.32592	6.44987	6.71956	6.74175	6.396	6.75319	6.61811	6.74559
CGI_10000935	8.37733	8.73811	8.63364	8.80826	8.74943	8.808	8.79323	8.74177	8.7477	8.10085	8.58109	8.45407	8.60444	8.57457	8.7344	8.47993	8.80386	8.43541	8.43543	8.51083	8.62179	8.52029	8.54611	8.5617	8.56993	8.83838	8.67827	8.68422	8.69731	8.59611	8.61156	8.53315	8.39511	8.40908	8.41464
CGI_10000936	5.94332	5.58367	5.95065	5.7199	5.68437	5.54678	5.61074	5.68398	5.95188	5.82023	5.75941	5.46332	5.83522	5.6101	5.69028	5.44907	5.55925	5.52704	5.40016	5.47061	5.80102	6.02724	5.53504	5.79714	5.67729	5.70764	5.57415	6.09554	5.59074	5.80676	5.47228	5.56708	5.78419	5.66736	5.60996
CGI_10000937	3.14068	3.20071	3.15291	3.22637	3.25951	3.14768	3.23161	3.17185	3.18552	3.06569	3.16121	3.16355	3.10051	3.17358	3.17674	3.09764	3.08899	3.25574	3.11996	3.1325	3.20774	3.12149	3.15437	3.13621	3.07176	3.14956	3.0567	3.19555	3.13548	3.16449	3.169	3.11941	3.0807	3.1759	3.19111
CGI_10000940	3.35675	3.55502	3.40862	3.49077	3.37524	3.48495	3.68215	3.61439	3.42737	3.78534	3.45255	3.56714	3.58377	3.49631	3.59317	3.6036	3.38911	3.5819	3.44079	3.43648	3.58253	3.32227	3.37415	3.38275	3.40782	3.48711	3.41064	3.68352	3.61858	3.61613	3.5818	3.48803	3.69613	3.54255	3.55783
CGI_10000941	7.65385	7.54752	7.60525	7.40441	7.60974	7.4629	7.67525	7.6223	7.66483	7.60641	7.40634	7.54588	7.487	7.4714	7.44272	7.6163	7.3629	7.67368	7.57132	7.52045	7.47065	6.99673	7.57457	7.57189	7.64908	7.60102	7.51767	7.66419	7.60083	7.47423	7.61433	7.61886	7.58882	7.68696	7.71489
CGI_10000942	4.04973	3.94716	4.1345	4.18923	4.15495	4.33475	4.15523	4.06527	4.16625	4.01399	4.08077	4.07546	4.06596	4.07787	4.08753	4.10247	4.23244	4.28348	4.02668	4.0952	4.30168	4.00145	4.1652	4.10174	4.32299	4.16964	4.19514	4.29775	4.07274	4.32835	4.29244	4.15768	4.22505	4.17699	4.08218
CGI_10000947	6.98727	6.98605	7.46758	7.12176	7.26981	6.92561	7.08866	6.89492	6.94043	6.82396	6.94321	6.99998	6.95445	6.86382	7.0046	6.88348	7.02235	6.9658	6.91896	7.0389	7.23693	7.32805	7.15778	7.06884	7.12178	7.13482	6.84293	7.11691	6.59817	6.86465	7.17441	6.7786	7.02606	6.98571	6.87925
CGI_10000949	1.98144	1.96044	1.96023	1.96021	1.96056	1.95973	2.06029	2.02165	1.96042	2.16339	1.97927	1.96125	2.01723	1.95943	1.96099	1.97841	2.13912	1.99807	1.96005	1.9835	2.32208	1.96229	1.98098	2.28424	2.01966	2.05573	1.96049	1.98024	1.96003	1.9599	1.98082	1.95998	2.31449	2.66254	2.17151
CGI_10000951	6.4703	6.39704	6.51502	6.5471	6.37962	6.50831	6.57309	6.34721	6.30794	6.42742	6.23557	6.46699	6.2517	6.20142	6.28268	6.28996	6.35576	6.25474	6.23038	6.39153	6.43636	6.47787	6.01778	6.36009	6.53592	6.29968	6.48759	6.3304	6.39156	6.40701	6.27689	6.18257	6.33906	6.25304	6.36709
CGI_10000953	5.1226	5.06275	4.96034	4.88096	5.01914	4.95904	4.88973	4.87512	5.10678	4.92919	5.04816	5.14424	5.11143	5.11606	5.17898	4.9803	4.93219	5.0109	5.20648	4.96722	5.10535	4.81953	5.03723	5.05749	4.90581	5.0235	4.87375	5.02755	5.15681	4.92619	5.17614	5.07092	5.06084	5.11236	4.92085
CGI_10000954	7.02289	7.05376	7.30538	7.42844	7.09166	7.40137	7.16338	7.42395	6.85291	7.2512	6.94708	7.04796	7.27004	7.25948	6.95052	7.17186	7.27534	7.0393	7.29883	7.2786	7.084	7.27991	7.32383	7.2643	7.19121	7.2303	7.01832	7.27898	7.09003	7.09373	7.04528	7.31872	7.05572	7.20219	7.21191
CGI_10000956	5.06601	4.94232	5.05543	4.98545	4.91947	4.95995	5.06615	4.97045	4.95435	4.83195	5.07889	5.05117	4.90766	4.95168	5.05544	4.95755	4.95151	5.01054	4.89359	5.08192	4.90394	4.82724	5.11393	5.03283	5.12657	5.15882	4.99345	5.21014	5.01555	5.08831	5.11174	5.00256	5.00675	4.89585	5.039
CGI_10000960	5.83886	6.08809	5.9397	5.98712	6.38943	6.1139	5.89261	6.24622	5.62178	5.93893	6.05031	6.00105	6.37119	6.56212	6.37828	6.44638	5.63398	6.13416	6.0788	6.16921	6.07268	6.579	6.36093	6.0969	5.69861	6.21503	5.82502	5.94185	5.82976	5.95509	5.83967	5.78487	6.20584	6.34236	5.97445
CGI_10000961	3.73673	3.61999	3.71653	3.70068	3.87934	3.70992	3.6557	3.76687	3.71908	3.6092	3.78033	3.69676	3.83369	3.92809	3.75817	3.8136	3.7175	3.76441	3.78774	3.78124	3.72614	4.09366	3.77869	3.73869	3.66765	3.82648	3.79529	3.77342	3.7441	3.85272	3.63607	3.63326	3.77009	3.92097	3.61405
CGI_10000968	4.40436	4.40173	4.63115	4.50269	4.73507	4.51478	4.43251	4.41807	4.44273	4.56499	4.46299	4.46096	4.32813	4.36738	4.60794	4.47805	4.2817	4.60891	4.49862	4.37731	4.46865	4.49808	4.27955	4.40077	4.5005	4.31883	4.45783	4.27474	4.51055	4.58854	4.22898	4.15564	4.55188	4.42498	4.20495
CGI_10000974	3.4149	3.7756	3.53756	3.45013	3.63797	3.39093	3.41493	3.50728	3.62026	3.86856	3.60664	3.49657	3.7555	3.72645	3.61385	3.74671	4.04077	3.44419	3.46677	3.57118	3.66754	3.44648	3.37416	3.67733	4.18269	3.51693	3.54098	3.53518	3.44866	3.35251	3.35355	3.48374	3.36895	3.60687	3.37159
CGI_10000975	8.06136	8.12944	8.07786	7.85157	8.16669	8.03184	7.6797	7.80308	8.20292	7.81583	8.1676	7.95032	8.03224	8.15436	8.06182	8.0941	8.21276	8.01768	8.11703	8.07388	7.97599	7.85197	7.9183	7.76051	7.72934	7.928	8.06273	8.05116	8.04024	8.06095	7.93673	7.96652	7.8519	7.81872	7.99895
CGI_10000978	4.37036	4.4865	4.34931	4.67819	4.38422	4.44402	4.58432	4.35568	4.38125	4.39158	4.25041	4.35424	4.29458	4.55112	4.27162	4.24449	4.3715	4.32094	4.48856	4.35873	4.29119	4.60859	4.52083	4.44108	4.52596	4.255	4.46262	4.19277	4.39999	4.38382	4.51903	4.31602	4.28414	4.32353	4.43084
CGI_10000979	5.19694	5.28716	5.21051	5.4793	5.24509	5.08215	5.41816	5.20866	5.15436	5.59401	5.5317	5.45329	5.23595	5.18495	5.23455	5.72582	5.07877	5.76452	5.4076	5.29882	5.26153	4.82603	4.99965	5.41526	4.93193	5.33266	5.01774	5.51648	5.33722	4.82687	5.04223	5.07579	5.21588	5.31201	5.0544
CGI_10000980	7.40935	7.22725	7.27882	7.58847	7.80837	7.73297	7.6213	7.94292	7.66911	7.17206	7.41227	7.33526	7.45395	7.50158	7.16377	7.14566	7.30067	7.47869	7.525	7.33185	7.53411	7.66251	7.54603	7.29545	7.16428	7.55536	7.60723	7.72148	7.41042	7.54182	7.7162	7.543	7.49409	7.58269	7.32202
CGI_10000982	3.52676	3.50959	3.45925	3.59595	3.66998	3.56047	3.52681	3.51078	3.52496	3.52347	3.45412	3.64104	3.46967	3.52784	3.59328	3.59392	3.57333	3.42124	3.55042	3.53751	3.56357	3.59648	3.4929	3.52567	3.68707	3.51889	3.57132	3.64736	3.59318	3.5188	3.65201	3.51979	3.52246	3.66494	3.4706
CGI_10000983	7.57405	7.73761	7.44657	7.82282	7.5394	7.6305	7.29841	7.33913	7.47977	7.7138	7.89308	7.79084	7.44608	7.73845	7.82595	8.23192	7.79985	7.8843	7.8041	7.84693	7.69574	8.24058	7.45553	7.35952	7.63127	7.56746	7.21026	7.76193	7.74951	7.40417	7.71555	7.79594	7.35557	7.27458	7.58479
CGI_10000986	3.96562	3.73244	4.28278	4.00889	3.7329	3.72967	3.73296	4.13616	3.75403	3.74721	4.34211	4.18098	4.09994	4.41729	4.21574	4.4003	3.74249	3.72874	3.7309	3.94372	4.43859	3.93557	4.18643	4.38069	4.52711	4.66866	4.20292	3.73089	3.92304	3.84964	4.04196	3.93944	3.8749	3.88265	4.04496
CGI_10000988	4.77886	4.98339	4.38219	3.95161	4.9173	4.33788	5.01479	4.56462	4.56038	4.35237	5.1083	3.95784	4.3346	3.9469	3.95629	4.35609	3.96858	5.01311	3.95062	3.95927	3.96395	5.10679	3.95255	4.45799	3.95108	3.94978	3.95332	4.37738	3.95053	4.86133	4.79949	5.25463	3.94432	3.94806	3.9485
CGI_10000990	3.41627	3.44716	3.37967	3.36252	3.36517	3.4386	3.39963	3.3994	3.39816	3.50145	3.32423	3.57959	3.43702	3.34015	3.38608	3.61866	3.44157	3.43572	3.53075	3.59818	3.48603	3.37804	3.46185	3.49802	3.47388	3.42523	3.53811	3.75239	3.63593	3.51431	3.47628	3.32627	3.56518	3.55079	3.34186
CGI_10000992	2.9401	2.85774	2.95174	2.98101	2.94	2.85371	2.89206	2.84113	2.93854	2.98041	2.90019	2.9786	2.95917	2.88341	2.87814	2.99567	2.87246	2.83622	2.97897	2.89891	2.90485	2.92283	2.84027	2.9537	2.88861	2.9027	2.92363	2.93469	2.90376	2.91808	2.90603	2.90335	2.9659	2.83685	3.00223
CGI_10000993	5.71949	5.75471	5.69595	5.6204	5.84445	5.8857	5.81752	5.8165	5.7339	5.76402	5.81288	6.02604	5.90394	5.77878	5.64822	5.83033	5.83371	5.75391	5.56923	5.52964	5.58064	5.76209	5.63718	5.77004	5.51192	5.72355	6.10884	5.71905	5.63583	5.70349	5.77793	5.70677	5.71546	5.85624	5.9005
CGI_10000994	7.90802	7.61034	7.93149	7.99398	8.22223	7.79152	8.04869	7.81397	8.0305	7.79107	8.18546	8.22989	8.23045	8.18384	8.14312	8.33493	8.28471	8.06541	7.63497	7.65061	8.03718	8.05419	7.77472	7.81076	8.06174	7.80828	7.98807	8.11569	8.18985	8.00416	7.8647	8.02768	8.29002	8.50635	8.18601
CGI_10000995	7.19196	6.99785	7.22467	7.01655	7.15196	7.05523	7.18669	7.1164	7.29763	7.24155	7.17049	7.34821	7.0763	7.36385	7.17126	7.33284	7.1416	7.13087	7.15453	7.08305	7.23306	6.85058	7.32842	7.16417	7.19172	7.19956	7.2198	7.23384	7.19678	7.08905	7.24467	6.97118	7.32248	7.1339	7.00498
CGI_10000998	3.9776	4.17058	4.12523	3.90698	3.99395	4.08845	4.04204	4.08743	4.07041	4.13066	4.16683	4.17237	4.36816	4.17577	4.12426	4.10713	4.12686	4.28262	4.17583	4.16248	3.97651	4.16201	4.14172	4.09294	4.29873	4.25912	4.28502	4.12188	4.14901	4.22316	4.18101	4.07835	4.20276	4.04378	4.15566
CGI_10000999	3.22659	3.13282	3.17763	3.11467	3.11743	3.12656	3.11755	3.22631	3.16435	3.13579	3.18517	3.18912	3.12541	3.21108	3.26144	3.27366	3.22658	3.1837	3.20508	3.26883	3.1664	3.1489	3.04801	3.14563	3.09769	3.12813	3.26799	3.14499	3.17541	3.1589	3.22287	3.06356	3.12027	3.09426	3.09476
CGI_10001000	3.03361	3.16976	3.20744	3.10198	3.12797	3.25581	3.21252	3.1498	3.21023	3.00098	3.25378	3.28149	3.17881	3.13657	3.21843	3.21135	3.15415	3.09497	3.07775	3.18289	3.16968	3.09664	4.30155	3.16556	3.26254	3.18309	3.1704	3.0056	3.07762	3.07648	3.16793	3.03	3.11116	3.11786	3.00393
CGI_10001001	3.11851	3.40162	2.9795	3.10628	3.11818	3.08965	3.17991	3.11784	3.2336	3.00565	3.08549	3.53805	3.25934	4.78838	3.19391	3.07186	3.06037	3.3625	3.10072	3.54763	3.77531	3.77591	11.9132	3.85	3.72392	3.09589	3.29374	3.21975	3.10019	3.15596	3.22921	2.9054	3.18023	3.02413	3.08854
CGI_10001002	4.31789	4.14914	4.2449	4.30925	4.13572	4.26025	4.26578	4.30465	4.00091	3.93788	4.2187	4.19319	4.05931	4.16086	4.15804	4.35487	4.34747	4.29199	4.38833	4.3127	4.31615	4.09289	4.13264	4.17308	4.06592	4.30203	4.08703	4.34174	4.19991	4.26408	4.21904	4.19898	4.28041	4.09083	4.40082
CGI_10001004	5.75566	5.50961	5.79144	5.72109	5.73465	5.72252	5.68166	5.71321	5.65371	5.8247	5.80322	5.93526	5.76562	5.85698	5.70767	5.59927	5.78164	5.78897	5.59481	5.78017	5.90222	6.00548	5.82558	5.80679	5.609	5.90327	5.92054	5.75481	5.90035	5.85137	6.00951	5.97159	5.88716	5.89895	5.92667
CGI_10001005	8.12018	8.30633	8.12718	8.10505	8.24395	8.13803	8.0954	8.31717	8.19483	8.16916	8.21778	7.98991	8.19216	8.24032	8.28677	8.15209	8.31556	8.22673	8.23172	8.12056	8.08144	8.52344	8.26123	8.26132	8.21528	8.24898	8.33356	8.30344	8.17659	8.24844	8.1629	8.29326	8.28154	8.30929	8.33144
CGI_10001010	9.43452	9.63402	9.40213	9.50981	9.51816	9.53121	9.48838	9.30062	9.57037	9.22043	9.31828	9.36858	9.50658	9.28901	9.25286	9.42105	9.35931	9.37373	9.4425	9.4626	9.52016	9.07157	9.41646	9.62471	9.42296	9.22068	9.51117	9.61925	9.5645	9.48297	9.39212	9.32781	9.53561	9.58563	9.34138
CGI_10001011	4.89667	4.7929	4.86288	4.96504	4.48288	4.84882	4.71293	4.75494	4.58614	4.73337	4.74605	4.72726	4.82123	4.80467	4.64469	5.0134	4.89949	4.99313	4.95985	4.98229	4.68463	5.02977	4.91408	4.85669	4.91815	4.71243	4.85805	4.75647	5.07055	4.96577	4.87691	4.95782	4.81679	4.97751	4.78684
CGI_10001013	7.69997	7.55027	7.85903	7.43164	7.59506	7.30391	7.60961	7.63026	7.63465	7.62264	7.73276	7.77292	7.43685	7.33398	7.54174	7.60837	7.49314	7.54139	7.68509	7.64957	7.36905	6.82527	7.80743	7.51104	7.58851	7.53353	7.84172	7.83912	7.59132	7.5145	7.6223	7.5386	7.75859	7.64397	7.65708
CGI_10001015	5.64629	5.91538	5.59808	5.95645	5.54727	5.39834	5.98998	6.32314	5.60498	5.01481	5.81532	5.45795	6.13532	5.44431	5.92117	5.886	5.98889	5.72338	5.70453	5.59126	5.69506	5.85648	6.4394	5.88301	6.36807	6.21626	5.68913	5.70435	5.70393	6.07406	5.85453	5.78372	5.57653	5.80663	5.73196
CGI_10001016	6.33549	5.65879	6.59674	6.43363	7.01182	6.37464	6.60533	6.56362	5.94081	5.99973	6.47517	6.06957	5.95633	6.67459	6.03814	6.15997	5.76146	6.4742	5.52562	5.64923	5.83412	5.3638	6.00075	5.83427	5.99981	5.84193	6.42248	6.15989	5.64449	6.27124	6.26901	5.97365	5.72347	5.79569	6.45583
CGI_10001017	4.95733	5.22116	4.99738	4.88098	4.98257	4.86856	4.8904	5.05493	5.03906	4.75542	4.73649	4.75264	5.02446	4.9733	4.82738	4.56334	5.32565	5.05407	4.79126	4.83856	5.30785	4.69945	5.1583	4.74788	4.76246	4.78815	5.32449	5.01556	4.9671	5.45896	5.34247	5.08148	5.10965	5.28075	5.03892
CGI_10001018	7.93898	7.72836	7.20734	7.82672	7.90074	7.52539	7.69631	7.82464	7.60346	7.02336	7.37553	7.20895	7.57015	7.15137	7.49033	7.32388	6.88887	8.03408	7.22755	7.97015	7.63588	7.64171	7.80075	7.43137	8.14161	7.5466	7.82062	7.56929	7.77389	7.73053	7.34395	7.66451	7.68276	7.82449	7.21167
CGI_10001019	4.86628	4.81274	4.7815	4.93717	4.98052	4.90062	4.92563	4.90171	4.83747	4.70304	4.89711	4.69069	4.7662	4.67017	4.92585	4.75725	4.78839	5.10492	4.80271	4.81162	4.89859	4.57522	4.91946	4.76413	5.11884	4.73437	5.06876	4.9953	4.83948	4.94931	4.62842	4.74941	4.83477	4.89752	4.86572
CGI_10001020	4.87373	4.71061	4.84066	4.59239	4.81512	4.83698	4.8275	5.11102	4.79906	4.65185	4.6641	4.8705	4.63683	4.63321	4.90885	4.62867	4.7274	4.80746	4.61847	4.58481	4.67976	4.41205	4.8562	4.67224	5.00405	4.64371	4.73822	4.94237	4.60366	4.78457	4.77125	4.71243	4.88767	4.59542	4.76701
CGI_10001021	11.1326	10.838	11.0414	10.9355	10.9977	10.9572	10.8418	10.8992	10.6643	10.7256	10.7208	10.6942	10.7647	11.0113	10.6485	10.6921	11.0388	10.8673	10.7684	10.7113	10.6501	11.2536	10.7437	10.8192	10.7537	10.8343	11.1017	10.4329	10.7556	10.8979	10.8158	10.7954	10.6336	10.4512	10.6052
CGI_10001022	5.29056	5.27512	5.48609	5.13608	5.25595	5.35624	5.36615	5.02295	5.41063	5.14124	5.20324	5.19017	5.26935	5.13929	5.33747	5.19144	5.31941	5.24413	5.16892	5.34272	5.35648	5.57972	5.3059	5.3334	5.32959	5.37253	5.321	5.35753	5.29469	5.39163	5.29272	5.26025	5.1846	5.19213	5.34519
CGI_10001025	4.44473	4.65223	4.57761	4.54102	4.38682	4.54068	4.38709	4.41593	4.52126	4.56899	4.47648	4.31918	4.59447	4.3225	4.43904	4.44228	4.32721	4.53441	4.48673	4.4491	4.29838	4.75132	4.4404	4.32893	4.60939	4.34534	4.61987	4.53675	4.46025	4.50854	4.35204	4.43233	4.63026	4.42473	4.3708
CGI_10001026	3.16525	3.19457	3.081	3.0809	3.22577	3.17128	3.24045	3.24009	3.2382	3.2191	3.12483	3.18842	3.13999	3.1533	3.20113	3.12149	3.19112	3.13895	3.18977	3.15816	3.14807	3.21672	3.23744	3.27445	3.11328	3.12742	3.11618	3.2328	3.06307	3.23076	3.04702	3.07957	3.11957	3.10938	3.14095
CGI_10001039	2.84989	2.86553	2.87991	2.83093	2.945	2.84433	2.9146	2.91435	2.88153	2.92763	2.87469	2.9051	2.97525	2.90296	2.88631	2.8863	2.88517	2.84275	2.90921	2.8559	2.89714	2.89726	2.88108	2.94462	2.79658	2.8455	2.86591	2.84639	2.86243	2.89256	2.83143	2.93819	3.00528	2.91956	2.89066
CGI_10001043	1.99757	2.01683	1.99726	2.01634	2.01708	2.01533	2.01711	1.99755	2.07233	2.11337	2.13372	2.16601	2.05063	2.01472	2.07539	2.11455	2.33707	2.23614	2.07031	2.09691	1.9991	2.0824	2.05398	1.99878	2.01616	2.01571	2.01693	1.99709	2.01597	2.01569	2.01653	2.01587	2.18717	2.49236	2.1959
CGI_10001047	6.24966	6.81025	7.01692	6.92232	6.68013	7.04516	6.93378	6.50633	6.29176	6.34992	6.22439	6.05123	6.6066	6.54289	6.68969	6.01675	6.63029	6.42727	6.0031	6.73658	6.44453	6.69371	7.05793	6.68923	6.43617	6.47275	6.266	6.55481	6.84274	6.32233	6.13136	6.0005	6.98148	6.94157	6.36453
CGI_10001049	5.05075	4.88542	4.91329	4.95643	4.53538	5.00181	4.88932	5.03006	4.7326	4.83417	4.95773	4.90868	4.68629	4.74824	4.93633	4.91428	4.74602	4.74964	4.71021	4.8528	4.71398	4.8468	4.79766	4.82367	4.69801	4.86967	5.03809	4.81413	4.696	4.57459	4.6877	4.86034	4.63218	4.84989	4.57118
CGI_10001050	8.43755	8.14237	8.24323	8.25162	8.47002	8.13972	8.39496	8.44446	8.24411	8.40804	8.64336	8.54138	8.35323	8.46563	8.38592	8.58897	8.46161	8.55247	8.28076	8.06317	8.29356	7.70542	8.30738	8.25135	8.29866	8.49966	8.0036	8.52004	8.25453	8.35345	8.20872	8.33054	8.62759	8.72853	8.54979
CGI_10001052	4.98083	4.86742	4.97209	5.21228	4.92654	5.21532	4.82571	4.98032	5.12318	5.20208	5.0868	5.01126	5.19117	5.12443	5.27849	5.1384	5.37686	5.08301	5.06582	5.15588	5.03736	5.02369	5.18679	5.14474	4.94324	5.1399	4.88282	5.14429	5.12217	5.07304	4.97391	5.2806	5.10002	4.95672	5.34681
CGI_10001056	6.90013	6.83394	6.88588	6.49022	7.15252	6.73136	6.82931	6.88166	6.61869	6.46397	6.65265	6.49005	6.29041	6.71445	6.74846	6.60396	6.55639	6.71764	6.82322	6.87959	6.52044	7.09109	6.93295	6.8043	6.97683	6.82103	6.60004	6.13133	6.40409	6.75375	6.22081	6.65268	6.37842	6.30132	6.62296
CGI_10001061	2.60854	2.64081	2.6549	2.60619	2.6253	2.72364	2.51904	2.71979	2.76152	2.64436	2.53547	2.55828	2.55263	2.70576	2.62846	2.56783	2.54349	2.55226	2.60513	2.64951	2.60073	2.6381	2.57293	2.79836	2.68469	2.68234	2.68875	2.62143	2.62135	2.60418	2.63961	2.65264	2.56685	2.61832	2.56993
CGI_10001063	4.32645	3.84896	3.589	3.51169	3.83725	3.54801	4.23797	3.82261	3.53274	3.61322	3.61872	3.55777	3.78957	4.04151	3.49358	3.78246	3.61298	3.48917	3.76888	3.76195	3.68501	3.62682	3.69545	3.96492	3.56952	3.63912	3.68041	3.53073	3.79796	3.67258	3.71084	3.51075	3.91791	3.92166	3.99436
CGI_10001064	3.20219	3.18045	3.2214	3.35275	3.20216	3.53082	3.33924	3.20212	3.26241	3.53054	3.29321	3.18245	3.23759	3.49677	3.49681	3.17741	3.61572	3.32702	3.20022	3.31059	4.26796	3.35825	3.71317	3.41044	3.46573	3.64006	3.44064	3.24031	3.20017	3.54832	3.3712	3.19998	3.37026	3.52861	3.19891
CGI_10001065	5.04833	5.09306	5.05056	5.02536	5.12014	5.24869	5.07313	5.00952	5.12709	5.07304	5.11198	4.88465	4.9954	5.11694	4.89425	4.86812	5.0627	5.10798	5.20093	5.06153	5.7123	4.90716	5.04235	5.40636	5.34649	5.08799	4.91232	4.99539	5.03258	5.04083	5.23023	5.05531	5.02565	4.89143	4.92059
CGI_10001066	6.19175	5.8545	6.1836	5.71055	6.38724	5.81508	6.04917	5.98885	6.17619	6.49716	6.01555	6.24821	6.28871	6.07006	6.19423	6.59503	6.25085	6.6974	6.06291	6.12689	6.11163	5.69371	5.64784	6.01325	6.00024	6.01953	5.97615	6.39366	5.7173	6.23842	5.82561	6.26509	6.55654	6.31797	6.18195
CGI_10001070	3.55476	3.58594	3.44509	3.67338	3.60373	3.49421	3.5205	3.5545	3.63264	3.4711	3.68963	3.49091	3.60403	3.43939	3.7457	3.94584	4.02844	3.73958	3.47992	3.51199	3.50027	3.5004	3.50069	3.53517	3.42561	3.65337	3.55375	3.5642	3.49729	3.49595	3.5345	3.42476	3.41882	4.26606	3.44128
CGI_10001071	3.09618	2.74247	2.88481	3.16389	2.74266	3.14083	2.80017	2.99797	2.79939	2.8096	2.74121	2.80347	2.92497	2.98066	3.00465	2.84332	2.89331	2.74102	2.915	2.76473	2.74527	2.74529	2.8524	2.95357	2.81579	2.88166	2.74255	2.86656	2.74185	3.10806	2.99407	2.74177	3.00095	2.74123	2.94122
CGI_10001072	3.71071	3.8805	3.80376	3.7882	3.91055	3.86847	3.83884	3.83847	3.80628	3.93373	3.85275	3.89389	3.81007	3.86349	3.93212	3.94874	3.80506	3.90412	3.80139	3.7356	3.8471	3.89559	3.98513	3.79208	3.92921	3.8987	3.74352	3.88756	4.01371	3.75355	3.78931	3.90008	3.91994	3.83902	3.95861
CGI_10001073	3.3169	3.46676	3.44928	3.32971	3.45469	3.41353	3.31694	3.39593	3.46636	3.46941	3.55329	3.49449	3.45246	3.36664	3.38606	3.37832	3.33944	3.42374	3.29582	3.28967	3.33235	3.33248	3.28155	3.38092	3.34459	3.29467	3.28248	3.34372	3.34361	3.32661	3.28106	3.2953	3.37538	3.32384	3.32457
CGI_10001074	3.8701	3.86758	3.66056	3.87574	3.74294	3.80142	3.72781	3.90786	3.82716	3.89965	3.75831	3.6176	3.9225	3.71296	3.74876	3.81857	3.75966	3.69898	3.75053	3.83166	3.7327	3.81462	3.82621	3.72836	3.76613	3.80452	3.66309	3.69032	3.83352	3.76274	3.64486	3.68966	3.69314	3.60682	3.73103
CGI_10001075	4.03001	3.89206	3.96965	4.12586	4.04783	4.06825	3.95436	3.91377	4.54058	5.0163	3.90521	5.00801	4.11379	4.37638	4.09007	4.00994	4.4981	4.4233	3.94844	4.0048	4.64711	3.97324	4.20606	3.98995	4.04091	4.16601	3.99191	4.12257	4.02196	4.05448	3.93159	4.08923	3.88059	4.42773	4.14646
CGI_10001076	4.93854	5.20952	5.09151	5.07616	5.80279	5.72615	5.34975	4.92024	5.63912	5.80543	5.28063	5.33749	5.11622	4.99512	5.2265	5.46306	5.9915	5.4833	4.85544	5.06197	5.91939	5.09838	5.77882	5.34751	5.13166	5.34793	5.05307	5.74858	5.18339	5.11113	4.98392	5.29378	4.83665	5.88436	5.19864
CGI_10001077	3.95497	4.01053	4.00653	3.88838	3.8434	3.95587	4.04062	4.06691	4.07716	4.0361	3.99507	4.01072	3.93954	3.95098	3.96148	3.90527	3.97679	4.08151	4.08175	3.90455	3.98153	3.80353	3.87436	4.02245	3.99073	4.02738	3.90783	4.03005	4.08142	3.83667	3.9939	3.98825	4.08226	4.09665	3.86638
CGI_10001078	6.84574	6.74959	6.93204	6.81887	6.95729	6.92596	6.94625	6.92066	6.67433	6.78011	6.87811	6.89595	6.82862	6.88526	6.89475	6.7564	6.97827	6.73821	6.9215	6.79046	6.54972	6.56011	6.80097	6.59894	6.84627	6.68425	6.94145	7.20811	7.04801	7.09577	6.95958	7.23094	6.69729	6.5854	6.70856
CGI_10001089	5.25716	4.81127	5.24537	4.95233	5.55014	5.14966	5.24618	5.47333	5.21833	4.70133	5.1459	5.39684	5.15702	5.45266	5.03011	5.35741	5.39726	5.27173	5.35186	5.04276	4.95022	5.26665	4.82737	5.1923	4.8728	5.25574	4.81212	5.04672	5.17106	5.2232	5.31146	5.39651	5.22378	5.52553	5.40318
CGI_10001100	5.13303	5.98228	5.78912	5.1529	5.00114	5.16745	5.48929	5.46679	5.27071	5.71148	5.12109	5.03428	5.48119	5.14458	4.99247	5.15236	5.7107	5.98795	5.90948	5.46805	5.12868	6.06042	5.35703	5.01218	5.24784	4.96907	5.23259	5.1032	5.27097	5.99171	5.65231	4.93498	6.03043	5.0455	5.71715
CGI_10001102	6.94946	7.61478	7.88514	7.18942	7.45065	7.50005	6.97976	6.86934	7.33642	7.30581	7.26902	7.26392	7.63925	7.18689	7.53826	7.2803	7.45023	7.4267	7.43151	7.05307	7.2093	7.58152	7.5724	7.44366	6.65922	7.41295	7.47914	6.80789	7.49418	7.67883	7.53807	7.57585	7.82526	7.23235	7.57658
CGI_10001106	2.82153	2.86923	2.75026	2.75019	2.96088	2.76559	2.80458	2.93163	2.89994	2.7946	2.89024	2.75396	2.84527	2.87357	2.8247	2.84179	3.10338	2.81322	2.80102	2.79245	2.77754	2.90534	2.80317	2.75638	2.74988	2.78342	2.91596	2.86508	2.81738	2.92281	2.78567	2.89471	2.85438	2.8757	2.79867
CGI_10001109	7.32843	7.75157	7.79341	7.69237	7.91143	7.82258	7.79116	7.94071	7.66967	7.50658	7.46469	7.51108	7.60147	7.69346	7.41028	7.52069	7.79766	7.6147	7.45484	7.37219	7.17246	7.8232	7.61061	7.59729	7.26543	7.58863	7.39587	7.24857	7.33943	7.35804	7.50535	7.42574	7.49229	7.47973	7.37639
CGI_10001110	8.38559	8.44067	8.39875	8.43462	8.54515	8.68017	8.35221	8.39014	8.36837	8.25288	8.317	8.32241	8.69791	8.47994	8.36597	8.48417	8.64395	8.35738	8.36769	8.34245	8.37586	8.97451	8.2925	8.32379	8.40533	8.49322	8.36156	8.43607	8.4043	8.5388	8.45253	8.56016	8.56941	8.49221	8.40153
CGI_10001111	5.72882	5.57688	5.59357	5.71497	5.8473	5.9949	5.80985	5.76929	5.55136	5.82897	5.77984	5.91253	6.03293	5.98844	5.8741	5.7166	5.89617	5.79323	5.74936	5.77382	5.81385	5.9737	5.7519	5.76783	5.66911	5.59412	5.87199	5.77856	5.87014	5.97988	5.90781	5.78576	5.79072	5.82608	5.8202
CGI_10001114	7.35576	6.99624	7.27961	6.96238	7.29028	6.86435	7.42178	7.34964	7.07869	7.33328	7.38582	7.40234	7.18804	7.26832	7.18448	7.45234	6.71896	7.47805	7.27326	7.0757	7.17213	6.044	7.01826	7.23829	7.32242	7.40097	7.24411	7.20009	7.36849	7.09568	7.26361	7.39259	7.31458	7.21068	7.25094
CGI_10001116	6.19356	6.36933	7.17995	6.07014	7.62266	7.19376	7.4449	6.52481	5.11467	5.8989	5.07052	5.94557	5.37259	6.32643	5.49462	5.32233	6.32846	6.0993	5.5296	5.68193	6.71985	6.99898	7.44431	6.21487	5.7688	6.08386	5.75821	5.5936	5.13009	6.27629	5.48791	5.66612	5.37053	5.59205	5.87282
CGI_10001121	3.94114	4.05794	4.06739	3.87116	3.90853	3.97421	3.9412	3.95666	4.1113	3.92067	3.97231	4.16884	3.9277	4.10214	3.91365	3.90761	4.00997	4.01239	4.20052	4.1612	4.12249	4.04708	4.08369	4.05607	4.00969	3.94727	3.80286	4.077	4.11559	3.97697	4.28511	4.2103	3.93415	3.94315	3.91369
CGI_10001122	3.54056	3.50834	3.47461	3.49014	3.61263	3.55767	3.62658	3.56991	3.53852	3.52066	3.51321	3.63816	3.62231	3.61934	3.61973	3.66423	3.66902	3.5945	3.51872	3.47019	3.4952	3.47754	3.52275	3.58993	3.39144	3.47138	3.44458	3.47274	3.51853	3.42346	3.5369	3.51791	3.5056	3.49867	3.40571
CGI_10001126	9.59803	9.69633	9.78044	9.50512	9.56441	9.61783	9.55542	9.7418	9.66716	9.63733	9.36674	9.55741	9.35277	9.47288	9.54174	9.62245	9.62476	9.51153	9.70769	9.73996	9.47086	9.20991	9.59118	9.7499	9.80755	9.79184	9.64392	9.68741	9.4891	9.32329	9.52127	9.57636	9.53691	9.72751	9.46143
CGI_10001127	8.72968	8.6641	8.71695	8.57263	8.32752	8.46542	8.69543	8.67706	8.51502	8.56109	8.43191	8.3731	8.37168	8.66824	8.43627	8.67372	8.31407	8.552	8.58037	8.5338	8.47316	8.1799	8.45267	8.40623	8.52731	8.69665	8.56309	8.64062	8.25268	8.26914	8.46183	8.56299	8.54291	8.60585	8.20776
CGI_10001128	5.38083	5.32062	5.52679	5.33562	5.38048	5.4331	5.43393	5.30078	5.42834	5.14983	5.37902	5.40346	5.31528	5.26563	5.34957	5.42397	5.43895	5.33313	5.36291	5.3173	5.20585	5.47147	5.23474	5.54198	5.36549	5.35812	5.58086	5.26144	5.40427	5.2918	5.20782	5.49007	5.58505	5.20119	5.46987
CGI_10001129	6.65021	6.82503	6.07298	6.30063	6.25634	6.45433	6.47245	6.74414	6.35824	6.52705	6.66573	6.91127	6.56198	6.56028	6.50112	6.27298	6.76218	6.77588	6.51845	6.87081	6.63827	6.75339	6.51921	6.34736	6.83591	6.70829	6.80982	6.49459	6.88119	6.81726	7.05494	6.82211	6.81995	6.83505	6.67058
CGI_10001130	4.97787	4.92412	4.98013	4.78071	5.0369	5.07602	4.95316	4.92699	5.07724	5.16932	4.98527	5.04566	4.93822	4.77871	5.04972	5.13776	5.07267	5.03657	5.00982	5.08809	4.88522	5.05112	4.9474	4.98913	5.05683	5.02805	5.10122	4.9135	4.97447	4.77427	5.02889	4.99643	4.7272	4.87712	4.97638
CGI_10001132	3.9271	3.89686	3.83536	3.74123	3.7451	3.85598	3.77828	3.72802	3.85325	3.9713	4.23511	4.00832	3.75032	3.63222	3.9491	3.83357	3.89607	3.68437	3.87561	3.85506	3.85083	3.9152	3.96292	3.829	3.81879	3.73791	3.86914	3.65355	3.81743	3.84468	3.94841	3.7549	3.7877	3.76621	3.94846
CGI_10001136	8.29588	8.2133	7.95286	8.22552	8.03218	8.1177	8.00958	7.67699	8.12974	8.54692	8.26699	8.27012	8.53721	8.55868	8.49228	8.3201	8.30477	8.29258	8.52442	8.43288	8.69588	8.44031	8.31432	8.40555	8.40984	8.18401	8.02735	7.8726	7.91847	8.44578	8.26983	8.19931	8.22973	8.14344	8.15867
CGI_10001137	2.49865	2.57767	2.5903	2.47969	2.44655	2.50917	2.51537	2.48153	2.54639	2.59088	2.50831	2.46722	2.52369	2.45933	2.48386	2.47443	2.49497	2.5228	2.52739	2.43053	2.41188	2.49084	2.51383	2.50715	2.4451	2.46139	2.49815	2.54295	2.49521	2.47803	2.52946	2.51103	2.66823	2.62535	2.52451
CGI_10001157	2.48592	2.53631	2.58226	2.48432	2.58561	2.63523	2.48594	2.50327	2.48525	2.51098	2.57607	2.48888	2.61945	2.48091	2.58985	2.57225	2.57417	2.46448	2.48361	2.48994	2.45372	2.63642	2.46741	2.59907	2.69586	2.48299	2.46784	2.53336	2.54924	2.49973	2.48472	2.50018	2.54078	2.51441	2.59177
CGI_10001160	2.3816	2.29123	2.29101	2.3959	2.31016	2.32583	2.32862	2.38147	2.34597	2.3563	2.34244	2.38589	2.40713	2.35816	2.34844	2.49102	2.45416	2.3906	2.36146	2.35061	2.29311	2.62267	2.39705	2.49427	2.41147	2.32641	2.39798	2.29082	2.29081	2.48551	2.49049	2.37784	2.55357	2.40736	2.32572
CGI_10001162	4.89429	4.94105	5.0049	5.09033	4.86771	4.77884	4.62529	4.82655	4.96449	5.46822	4.90471	5.24548	5.15546	4.81205	4.98138	5.22815	4.68313	4.60796	4.91734	4.69235	5.00624	4.79107	4.7501	4.84476	4.80215	4.79695	4.78243	4.84088	4.9169	5.02728	5.14362	5.17009	4.92168	4.97456	4.74995
CGI_10001165	9.24943	9.33289	9.10424	9.92548	9.71851	9.63094	9.44438	9.40599	9.45186	9.51766	9.44504	9.28116	9.86753	9.70052	9.6601	9.36114	9.76068	9.53871	9.25785	9.25717	9.41512	9.78565	9.20334	9.2247	9.32557	9.27772	8.99158	9.49669	9.32821	9.65775	9.53761	9.42857	9.36036	9.37602	9.38205
CGI_10001167	3.02844	3.17818	2.63259	2.87208	2.63316	3.1351	2.90982	2.63314	3.39549	2.63067	2.69069	2.63431	2.63152	2.63125	2.67716	2.6309	2.83729	2.69004	2.63229	2.94097	2.78912	2.63607	2.85799	3.07172	3.01866	2.73024	2.63304	2.63228	2.63226	2.69224	2.63271	2.63218	2.63053	2.63157	2.63169
CGI_10001170	7.02513	7.37296	6.98576	7.24244	7.01812	7.48306	6.95935	7.12755	7.26565	7.09331	7.08754	6.92565	7.04652	7.03064	7.29528	7.10764	6.93439	7.26991	6.48096	7.10908	7.2028	7.14738	7.46852	7.20653	7.1742	6.99874	7.26513	7.37879	6.99984	7.11099	7.09491	7.43934	6.95671	7.22062	7.34299
CGI_10001174	4.58833	4.76852	4.68391	4.76249	4.88009	4.73758	4.6777	4.70505	4.87585	4.86746	4.82933	4.70667	4.88351	4.69213	4.85732	4.79567	4.90173	4.80308	4.73288	4.55442	4.74408	4.58442	4.79158	4.57836	4.76023	4.62072	4.74393	4.87566	4.99908	4.8378	4.84943	4.9169	4.83331	4.90537	4.72417
CGI_10001175	6.87474	6.91097	6.9518	6.93915	6.87417	6.62736	6.71757	6.92927	6.80751	6.83788	6.88066	6.81087	6.71415	6.77168	6.83851	6.82837	6.8518	6.86165	6.85133	6.71112	6.94738	6.54844	7.02158	6.98626	6.70051	6.83077	6.91987	6.95804	6.8187	6.94398	6.99559	6.76984	6.89048	6.78261	6.69168
CGI_10001177	3.3984	3.45777	3.39467	3.49687	3.42939	3.35853	3.45963	3.366	3.41232	3.42502	3.38799	3.42191	3.57516	3.41533	3.50928	3.44078	3.47714	3.40147	3.40798	3.39149	3.49888	3.41684	3.39618	3.50894	3.31295	3.43588	3.33227	3.43767	3.43753	3.46432	3.41091	3.47952	3.35202	3.37299	3.35825
CGI_10001183	2.80265	2.81845	2.7665	2.84864	2.9285	2.84413	2.85208	2.85185	2.83459	2.80819	2.81214	2.84159	2.81204	2.84136	2.85591	2.83945	2.85686	2.87149	2.74842	2.82632	2.8679	2.98279	2.80129	2.81151	2.83206	2.8458	2.80213	2.81541	2.7656	2.91962	2.80084	2.81497	2.96007	2.79637	2.82845
CGI_10001184	3.6839	3.42252	3.34208	3.35784	3.5102	3.35205	3.49671	3.46811	3.47993	3.19874	3.33517	3.31875	3.25336	3.26909	3.22447	3.3155	3.3161	3.25266	3.47324	3.33871	3.25062	3.71647	3.24025	3.37819	3.40282	3.33849	3.24095	3.25625	3.23843	3.45686	3.44951	3.4721	3.31322	3.30353	3.33614
CGI_10001186	3.95485	3.96557	3.9349	3.78928	3.79334	3.84309	3.84045	3.77709	4.01569	3.99775	3.79747	3.92539	3.86928	3.93275	3.89174	4.00096	3.85739	3.94649	4.0075	3.88444	3.94307	3.86412	3.91009	4.02163	3.8778	3.90203	3.95333	3.83298	3.77156	3.80104	3.74182	3.80208	3.81852	3.71987	3.78338
CGI_10001187	7.13183	6.65576	6.86923	6.67849	6.6621	6.60999	6.84172	6.29215	6.89184	6.81333	6.61773	6.52314	7.00584	6.81695	6.90075	6.94867	6.49548	6.79702	6.85296	6.80851	6.61557	6.14156	6.78013	6.64749	6.65977	6.7975	6.27912	6.93621	6.85208	6.36842	6.58886	6.65919	6.43479	6.40815	6.54938
CGI_10001188	4.31325	4.59442	4.40187	4.37531	4.22126	4.45134	4.23745	4.08208	4.40629	4.3631	4.4245	4.42516	4.44793	4.44371	4.39225	4.40308	4.27475	4.39717	4.4475	4.37461	4.22818	4.50296	4.41795	4.41219	4.30478	4.46775	4.15363	4.30328	4.47102	4.3815	4.26393	4.31622	4.34882	4.3092	4.28267
CGI_10001189	5.39286	5.3134	5.17613	5.2945	5.61288	5.31094	5.18614	5.23542	5.20684	5.32939	5.19473	5.32831	5.51434	5.34187	5.35371	5.42038	5.29628	5.48416	5.24361	5.19848	5.40764	5.45256	5.36478	5.4069	5.21024	5.28449	5.23363	5.26649	5.29966	5.10187	5.16538	5.33035	5.27559	5.23024	5.40079
CGI_10001190	5.47029	5.54777	5.39643	5.59342	5.43254	5.45409	5.61772	5.60623	5.64269	5.73483	5.65941	5.63179	5.7656	5.83112	6.01538	5.79024	5.68517	5.64503	5.69598	5.59589	5.47213	6.02165	6.00034	5.67777	5.40593	5.39915	5.63532	5.20763	5.57624	5.63245	5.65802	5.66499	5.50646	5.53987	5.79501
CGI_10001193	5.58826	5.50416	5.27906	5.87827	5.39936	5.47726	5.65289	5.58746	5.35936	5.39174	5.60381	5.24074	5.50186	5.52406	5.66062	5.6383	5.72305	5.44796	5.6738	5.72566	5.19161	5.10841	5.08332	5.53626	5.13872	5.48402	5.44212	5.26061	5.44719	5.43177	5.6589	5.35669	5.06744	5.30956	5.31191
CGI_10001194	3.87494	3.64646	3.6443	3.81308	3.59433	3.93134	3.64779	3.79053	3.66317	3.56689	3.62159	3.78706	3.82847	3.55129	3.92348	3.72549	3.67239	3.5867	3.64249	3.70951	3.89557	3.85106	3.9589	3.79788	3.79742	3.68966	3.85986	4.10287	3.7958	3.68957	3.66186	3.98421	3.5833	3.63826	3.76164
CGI_10001195	3.23256	3.27868	3.16243	3.17946	3.21596	3.20841	3.1821	3.32525	3.18097	3.28992	3.29725	3.3045	3.20722	3.18996	3.21979	3.27784	3.11726	3.26679	3.30337	3.41255	3.38161	3.2495	3.32252	3.39089	3.24389	3.38413	3.2793	3.10825	3.17819	3.47155	3.16288	3.2267	3.23185	3.29745	3.19211
CGI_10001199	7.44457	7.49714	7.40157	7.71934	7.71096	7.72494	7.51066	7.42223	7.58081	7.48213	7.49016	7.51786	7.79958	7.70426	7.7431	7.43614	7.79151	7.34835	7.28465	7.41932	7.61117	8.34942	7.70192	7.80274	7.36803	7.6828	7.60819	7.38436	7.32368	7.72923	7.45282	7.35914	7.38246	7.51416	7.63595
CGI_10001200	8.37416	8.53765	8.41317	8.31397	8.3704	8.37848	8.46433	8.44566	8.32628	8.38935	8.51732	8.54317	8.37688	8.36993	8.35455	8.37886	8.39532	8.38802	8.50783	8.44235	8.40141	8.09196	8.58	8.39338	8.38236	8.44448	8.30963	8.53298	8.40702	8.3305	8.54734	8.43392	8.4701	8.39566	8.42306
CGI_10001203	8.40301	8.88394	8.54662	8.39371	8.17449	8.14566	8.3915	8.47571	8.73061	8.47823	8.23974	8.27571	8.07521	8.04092	8.34069	8.14236	8.24809	8.41701	8.43518	8.3265	8.59004	8.178	9.23764	8.34231	8.63332	8.48364	8.4434	8.07426	8.25846	8.43229	8.91969	8.44408	8.58898	8.27514	8.26824
CGI_10001204	5.32426	5.26943	5.24113	4.87559	5.16436	5.42633	5.39069	5.01378	5.15984	5.14941	5.20923	5.17391	5.20874	5.20303	5.23471	5.21605	5.32519	4.74954	5.23483	5.26234	5.14116	5.05853	5.0089	5.21848	5.12728	5.21956	5.35023	5.17029	4.75813	4.98325	5.03364	4.8239	4.97282	5.0525	5.19128
CGI_10001213	3.1371	2.98056	3.02755	3.1172	3.19215	3.17666	3.07823	3.13678	3.14871	3.01546	3.051	3.05482	2.97386	3.01912	3.05187	3.07471	3.11021	3.13319	2.89056	2.87437	2.93732	2.87564	2.87259	3.01024	2.90894	2.87187	2.98096	3.04108	2.96063	3.12637	2.96249	2.94334	2.93754	2.99006	2.87153
CGI_10001216	4.45171	4.04608	4.08717	4.12751	4.09004	4.02021	4.9585	4.39243	4.24258	4.11541	4.76822	4.79857	4.17664	4.30711	4.43261	4.43113	4.98417	4.11974	4.4385	4.31385	4.76867	4.52386	4.0456	4.14566	4.42629	4.56432	4.42088	4.76499	4.02175	4.8261	4.65828	4.86542	4.15091	4.01969	4.80899
CGI_10001217	7.31364	7.08904	7.66915	7.54198	7.56076	7.39248	7.33018	7.43116	7.29322	7.3547	7.56028	7.17534	7.33009	7.32936	7.33352	7.50135	7.03088	7.16726	7.62585	7.58399	7.25323	7.60544	7.24499	7.74324	7.60699	7.55156	7.24122	7.29132	7.5969	7.30351	7.11326	7.44215	6.99586	7.29624	7.68513
CGI_10001220	3.5291	3.59641	3.3849	3.47973	3.40416	3.47368	3.52916	3.46858	3.59599	3.52048	3.52861	3.42695	3.68752	3.52586	3.54989	3.43842	3.5971	3.62828	3.47769	3.41173	3.48865	3.61465	3.40255	3.39712	3.50808	3.29754	3.49843	3.52126	3.38347	3.47584	3.33401	3.58814	3.45044	3.39645	3.39704
CGI_10001221	3.23802	3.47369	3.32121	3.41312	3.44755	3.40592	3.34111	3.25593	3.28978	3.46247	3.31494	3.31425	3.57062	3.32851	3.31186	3.32625	3.43843	3.34426	3.55682	3.67451	3.30514	3.32382	3.41546	3.33822	3.28731	3.30189	3.27315	3.23518	3.38109	3.28546	3.23655	3.26939	3.38132	3.34587	3.39113
CGI_10001222	8.81336	9.01294	8.75609	8.76901	8.75735	8.91475	9.05991	8.91922	8.63841	8.78384	8.69106	8.79345	9.03006	8.72451	8.87018	8.71046	9.08692	8.91741	8.85625	8.84798	8.8598	9.0965	8.97925	8.82912	8.70886	8.91069	8.9061	9.01407	9.20668	8.8662	8.8133	8.78877	9.10939	8.92439	9.10155
CGI_10001223	9.62915	9.69073	9.63501	9.65338	9.59482	9.62258	9.70414	9.67207	9.64802	9.64699	9.57841	9.73116	9.55838	9.52133	9.62577	9.5474	9.5654	9.55741	9.48021	9.59417	9.61358	9.4353	9.72008	9.50544	9.46974	9.53431	9.63508	9.72182	9.78035	9.49773	9.48102	9.61887	9.71165	9.61383	9.70988
CGI_10001224	3.23632	3.16912	3.33593	3.30737	3.187	3.36773	3.26772	3.35516	3.28092	3.2493	3.19517	3.27595	3.22585	3.26794	3.41745	3.20696	3.24455	3.146	3.23068	3.19442	3.16303	3.16312	3.18542	3.26752	3.23149	3.37096	3.15216	3.21498	3.16619	3.22911	3.18488	3.34566	3.24831	3.13005	3.27141
CGI_10001225	3.89015	3.69451	3.85412	3.88292	3.58016	3.78495	3.69592	3.82958	3.72942	3.87389	4.05913	4.15179	3.75158	4.36677	4.10947	3.76183	3.95474	3.93526	3.55773	3.56217	3.58748	3.56464	3.55872	3.71001	3.65506	3.59692	3.797	4.1487	3.59761	3.78766	3.99312	4.1574	3.93661	3.59538	3.753
CGI_10001226	3.02123	3.03649	3.12516	2.93389	3.12965	3.24587	3.10024	3.11487	2.98671	3.03957	3.10288	3.02641	3.07406	2.94852	3.02441	3.13837	2.98214	2.99724	3.00101	3.06232	3.06976	2.93934	3.03582	2.99532	3.03372	3.00007	3.06864	3.16398	3.01706	3.07745	3.06663	3.10764	3.13509	3.07437	3.14533
CGI_10001227	7.64879	7.68544	7.64423	7.71304	7.74099	7.84074	7.72487	7.95192	7.78515	7.64804	7.509	7.6689	7.74437	7.70905	7.72116	7.67443	7.89543	7.74463	7.75569	7.79716	7.43749	7.78096	7.80546	7.73446	7.55763	7.57675	8.00918	7.83691	7.8211	7.83071	7.81651	7.71446	7.95027	7.83336	7.75138
CGI_10001228	5.91496	5.98747	5.88059	6.02282	6.01113	6.13252	6.09134	5.99212	6.18097	5.88234	6.04717	6.13828	5.97786	5.93453	6.17606	6.10832	6.06508	6.03323	6.10834	6.26937	5.90525	6.36617	5.91662	5.95774	6.02776	6.21537	5.99892	5.76531	6.07492	5.9913	5.8937	6.07269	5.85026	6.06427	5.87903
CGI_10001229	6.55715	6.60251	6.83718	6.29124	7.34048	7.01145	6.92168	6.60813	6.82106	6.66156	6.98784	6.59973	6.90703	6.84878	6.68032	6.77297	6.83348	6.53566	7.05243	7.04661	6.53439	7.26305	6.5107	6.88116	6.85087	7.13088	6.91689	7.31565	6.99668	7.35913	7.007	6.95366	7.18415	6.8349	7.2765
CGI_10001230	3.29826	3.11709	3.31836	3.27829	3.10134	3.15709	3.16688	3.32459	3.11688	3.08953	3.04408	3.08902	3.15557	3.22476	3.1388	3.24822	3.06143	3.06021	3.09721	3.1773	3.18629	3.017	3.1164	3.16518	3.0811	3.23205	3.04853	3.02859	3.12942	3.12813	3.08235	3.08012	3.07324	3.34371	3.18629
CGI_10001233	3.10315	2.97316	3.03763	3.00524	3.08789	2.96896	3.07265	2.9738	3.07088	3.04138	2.98457	3.06393	3.13235	3.08848	2.994	3.02803	3.00814	3.24458	3.11088	2.99741	3.09167	3.05732	2.97271	3.05375	3.03661	3.12312	2.93806	3.03584	2.9537	3.07987	2.97232	3.08088	3.02591	3.04699	3.07741
CGI_10001235	3.1432	3.25793	3.18461	3.05895	3.11114	3.28439	3.09484	3.18877	3.21604	3.142	3.11811	3.19763	3.05536	3.11641	3.29372	3.1578	3.05581	3.07067	3.1377	3.24593	3.08972	3.10814	3.17155	2.99209	3.2118	3.10543	3.21709	3.09067	3.09059	3.12089	3.10884	3.04091	3.08262	3.0716	3.23269
CGI_10001238	4.43253	4.43003	4.26714	4.34969	4.4896	4.27806	4.41771	4.48938	4.50018	4.44407	4.52045	4.44548	4.56903	4.41037	4.64239	4.47327	4.42934	4.54216	4.53105	4.55184	4.70196	4.65176	4.35217	4.51874	4.31624	4.52766	4.77154	4.70532	4.36241	4.80061	4.59968	4.62638	4.56497	4.50812	4.70497
CGI_10001244	2.19336	2.17464	2.21046	2.29423	2.22934	2.20888	2.24686	2.21149	2.24603	2.28513	2.20851	2.28556	2.30453	2.36104	2.24901	2.35852	2.29853	2.20813	2.19227	2.23324	2.42757	2.25584	2.22851	2.32534	2.26113	2.40897	2.17469	2.2769	2.27683	2.19197	2.29495	2.29239	2.20661	2.24185	2.22567
CGI_10001245	5.16209	5.18288	5.08671	4.91055	5.74961	5.2933	5.3765	5.40541	5.05105	5.30918	5.48492	5.02913	5.52567	4.89318	5.03742	5.24347	5.21002	5.16362	4.87439	4.90411	5.26622	4.82511	5.14301	5.06142	5.14794	4.83797	5.18448	5.72464	4.82307	4.96511	5.51443	5.65839	5.30608	5.00132	5.88737
CGI_10001246	4.65179	4.55269	4.60866	4.89895	4.61387	4.61918	4.7058	4.46804	4.51065	5.26298	5.04378	4.66334	5.06588	5.10353	5.70138	5.00786	5.16997	5.67521	5.30317	5.00417	5.0546	5.193	5.02134	5.2896	4.9887	5.07671	4.8638	4.99864	4.54744	5.52759	5.31359	4.91975	5.35911	4.61746	4.93749
CGI_10001247	6.91665	6.98695	6.84225	7.03953	6.97491	7.05601	7.05534	6.73247	7.0461	7.16934	7.00933	6.89107	7.24427	7.04338	7.15912	7.003	7.11183	6.95504	6.8598	7.01392	7.08938	7.50905	6.87097	7.39664	6.96203	6.96179	7.11886	7.13467	7.07446	6.96748	6.7957	6.73317	6.9667	7.07154	7.19884
CGI_10001250	4.35416	4.43665	4.45845	4.33319	4.43918	4.25068	4.4794	4.33888	4.17641	4.70325	4.37897	4.54646	4.41854	4.57941	4.57656	4.46041	4.39669	4.41622	4.63883	4.52661	4.59698	4.36743	4.54866	4.39286	4.65119	4.45122	4.27623	4.46709	4.38719	4.52485	4.59268	4.45294	4.43085	4.30904	4.32467
CGI_10001251	6.29709	6.20519	6.23009	6.47243	6.49097	6.66327	6.36118	6.42001	6.28146	6.39212	6.19196	6.29521	5.9181	6.15756	6.30857	6.7699	6.65807	6.37211	6.08417	6.51745	5.9088	6.07143	6.09831	6.41799	6.48121	6.49592	6.17104	6.2549	6.21215	6.11596	6.47036	6.17478	5.43852	6.05553	6.4111
CGI_10001253	4.84437	4.84066	4.72495	4.76243	4.79641	4.74981	4.73353	4.8321	4.72967	4.75622	4.80522	4.76314	4.80482	4.91646	4.87953	4.783	4.73378	4.83498	4.59729	4.85828	4.73158	4.55545	4.70202	4.72353	4.79644	4.66463	4.69146	4.5972	4.72013	4.8692	4.88143	4.71894	4.68241	4.68453	4.72439
CGI_10001256	3.30483	3.19666	3.14952	3.32042	3.15054	3.17059	3.53664	3.1505	3.36155	3.28801	3.94425	3.2912	3.36777	3.14712	3.26715	3.82995	3.80618	3.45042	3.17198	3.27168	3.15567	3.50352	3.14994	3.18009	3.21682	3.17137	3.15033	3.29884	3.14893	3.19358	3.21804	3.17171	3.63849	4.47658	4.03905
CGI_10001257	4.37281	4.56939	4.64889	4.51158	4.61002	4.46096	4.65831	4.51897	4.55592	4.51239	4.52438	4.56148	4.53669	4.48173	4.71502	4.7443	4.55675	4.58273	4.57245	4.38593	4.58432	4.57035	4.64101	4.57634	4.65739	4.68438	4.46173	4.43899	4.40988	4.55641	4.55312	4.64226	4.39264	4.44521	4.52636
CGI_10001258	2.59396	2.6109	2.60995	2.64321	2.70985	2.68659	2.57613	2.66195	2.75326	2.57275	2.75708	2.76337	2.70022	2.63824	2.72976	2.69655	2.71686	2.68441	2.59219	2.65138	2.58	2.7917	2.73799	2.65411	2.74959	2.71813	2.64503	2.62579	2.57489	2.65716	2.61026	2.70408	2.62019	2.65513	2.67112
CGI_10001259	1.84485	1.86372	1.82485	1.82483	1.84483	1.82444	1.84486	1.84481	1.82501	1.82393	1.82435	1.82568	1.82434	1.8242	1.84569	1.82404	1.82715	1.82425	1.88073	1.82587	1.91053	2.05801	1.84444	2.17772	1.84394	1.9323	1.82507	2.26809	2.04468	1.93224	2.04828	1.99811	1.94151	1.82436	2.01028
CGI_10001261	6.94072	7.2029	7.12996	7.1673	7.06828	7.01904	6.85704	7.0555	7.1073	7.30764	7.1876	7.0445	6.94389	7.30402	7.23011	7.04648	7.25058	7.19991	7.1411	6.91213	7.06732	7.39751	7.23967	7.04793	7.10669	7.0766	7.15709	7.21967	7.0067	7.30688	7.08264	7.14808	7.15921	7.11511	7.09764
CGI_10001262	5.54374	5.59682	5.80646	5.70314	5.50707	5.81111	5.51982	5.60069	5.51462	5.85546	5.65988	5.66982	5.7351	5.74625	5.77282	5.75513	5.55907	5.88943	5.87507	5.88572	5.69532	5.52225	5.65862	5.71578	5.92621	5.86069	5.65289	5.51399	5.74384	5.66123	5.68674	5.76028	5.85179	5.70851	5.69247
CGI_10001263	8.55444	8.75967	8.49195	8.77125	8.89114	8.88234	8.83703	8.53894	8.7716	8.69802	8.57935	8.42883	8.72774	8.66247	8.70665	8.90304	8.82773	8.70351	8.7564	8.65411	8.64212	9.10551	8.27443	8.91165	8.81276	8.84222	8.57331	8.52287	8.60432	8.72457	8.35387	8.7173	8.49586	8.44033	8.6526
CGI_10001267	1.84136	1.50443	1.50427	1.50425	1.50452	1.50389	1.50453	1.95189	1.50441	1.5034	1.90443	1.50504	1.96635	1.93803	1.50485	1.50351	1.50642	1.5037	1.50413	1.57108	1.50583	1.50584	1.50437	1.50555	1.50419	1.50402	1.50447	1.50413	1.50412	1.50402	1.50432	1.50408	1.50334	1.50381	1.50386
CGI_10001268	3.52319	3.5417	3.5589	3.57689	3.80479	3.50013	3.50347	3.50337	3.56029	3.74919	3.73019	3.74161	3.589	3.68306	3.48439	3.61826	3.5792	3.75648	3.79481	3.71259	3.82207	3.75796	4.0884	3.6661	4.03915	3.8838	3.68231	3.93575	3.79452	3.96685	3.89301	3.76546	4.03616	3.57207	3.63974
CGI_10001269	7.08498	7.11289	7.40549	7.12182	6.99647	7.03463	7.01033	7.14241	6.90682	7.43278	7.19208	7.04835	7.00262	7.35788	7.10304	7.07816	6.97257	7.32662	7.1563	7.16784	7.25358	6.49498	7.07883	7.02421	7.33595	7.22599	7.13889	7.12852	7.18217	7.06857	7.17174	7.14149	7.32949	7.19295	7.25693
CGI_10001270	5.45607	5.64854	5.52705	5.36417	5.61696	5.6533	5.57967	5.45536	5.49342	5.52093	5.59648	5.42178	5.50294	5.34997	5.32693	5.44936	5.66251	5.19141	5.20667	5.28788	5.36514	5.39212	5.21534	5.32753	5.1664	5.37729	5.85126	5.60521	5.57722	5.47432	5.64261	5.68928	5.38983	5.30963	5.57301
CGI_10001272	5.12982	4.50177	4.9753	4.54175	5.43336	4.79565	5.35768	5.1512	5.25918	4.62168	5.23726	4.82994	4.98144	4.95185	5.16621	4.6412	4.88676	4.51443	4.51956	5.26912	4.99183	5.04814	5.44105	5.03738	5.30354	5.36416	4.98308	5.23505	5.17496	4.72051	5.15313	4.88851	5.19495	5.2471	4.82449
CGI_10001277	5.11712	5.21273	5.20603	5.18184	5.37883	5.34836	5.27418	5.14245	5.22367	5.54389	5.27386	5.34038	5.31408	5.13465	5.08749	5.18587	5.19762	5.40456	5.18873	5.32632	5.25575	5.09072	5.39132	5.15322	5.22572	5.24109	5.21427	5.39829	5.23407	5.17244	5.21988	5.1137	5.30251	5.30505	5.27684
CGI_10001278	3.21813	3.24956	3.36509	3.3081	3.35634	3.19543	3.21816	3.28214	3.28062	3.19095	3.30029	3.33686	3.41868	3.20906	3.36273	3.29531	3.39353	3.34005	3.34854	3.37021	3.30173	3.28486	3.36728	3.22877	3.26195	3.24431	3.26589	3.2611	3.26098	3.21277	3.13048	3.26047	3.1591	3.21057	3.179
CGI_10001279	4.59701	4.68961	4.51569	4.64446	4.69259	4.5364	4.63942	4.537	4.59378	5.08691	4.80753	4.77404	4.6429	4.57281	4.60571	4.6465	4.7101	4.83532	4.70475	4.70195	4.72085	4.61713	4.64815	4.86555	4.97472	4.72538	4.72895	4.79874	4.44888	4.70088	4.53231	4.61224	4.85956	4.68136	4.59221
CGI_10001280	3.13343	3.08022	3.11381	3.25451	3.16669	3.11027	3.13347	3.09863	3.1489	3.34073	3.43403	3.17342	3.15715	3.07508	3.21965	3.1382	3.15335	3.3731	3.19283	3.12274	3.26846	3.12841	3.04337	3.16226	3.33556	3.11154	3.16601	3.32092	3.11242	3.14423	3.14782	3.16097	3.23685	3.23178	3.21837
CGI_10001281	2.20574	2.1063	2.03391	2.21697	2.07133	2.05129	2.19009	2.17388	2.05268	2.06674	2.03338	2.09218	2.10188	2.1788	2.05381	2.05029	2.09977	2.237	2.15351	2.14771	2.11585	2.07672	2.05257	2.20321	2.13794	2.05165	2.07111	2.05192	2.06967	2.05163	2.05243	2.0337	2.35664	2.05108	2.22551
CGI_10001285	7.63547	7.66556	7.96383	7.62002	7.48507	7.43063	7.52057	7.86944	7.4908	7.81034	7.70872	7.76002	7.46556	7.56291	7.58991	7.86326	7.12043	7.84943	7.65552	7.61683	7.27991	6.15355	7.40538	7.33773	7.8003	7.74082	7.36998	7.71552	7.56407	7.29296	7.58188	7.61337	7.62751	7.50943	7.84759
CGI_10001286	3.97536	4.12897	3.70969	3.74641	3.8197	3.95949	4.00357	4.15539	4.06666	3.81867	4.03563	3.7348	3.92928	3.8537	4.13041	3.82038	3.8083	3.80764	3.92267	4.07741	3.80103	4.0521	3.69126	4.12714	3.81476	4.1153	4.0019	4.10692	3.83011	3.9202	3.86563	4.08138	3.97198	3.95752	3.84183
CGI_10001287	7.88087	7.72727	7.69978	7.56009	7.92455	7.57121	7.76173	7.82536	7.93267	8.0655	7.87205	7.83522	7.77099	7.77482	7.84656	7.67717	7.23955	7.89815	7.68752	7.6169	8.11661	7.04559	8.03418	7.76019	7.75576	7.78887	7.59828	7.75028	7.80144	7.82676	7.92783	7.76244	7.8631	7.76516	7.75846
CGI_10001293	6.6144	6.80062	6.99045	6.87181	6.54637	6.78049	6.72318	6.98119	6.93852	6.96456	6.83103	6.87143	6.82402	6.89224	6.83714	6.83899	6.65714	7.02048	6.91097	6.97442	6.87026	6.05516	6.94722	6.7228	7.03303	6.99331	6.68128	6.7783	6.98987	6.76358	6.99467	6.87725	6.92774	6.92084	6.87262
CGI_10001297	2.71062	2.81241	2.7915	2.77172	2.73212	2.70909	2.71063	2.7736	2.86816	2.81965	2.94206	2.75607	2.9879	2.70855	2.77597	2.98149	3.11423	3.37858	2.79031	2.73496	2.78296	2.78304	2.86759	2.71304	2.7098	2.77007	2.73191	2.82798	2.73049	2.73008	2.71012	2.75064	3.13691	3.63018	3.16656
CGI_10001301	4.48639	4.65019	4.54093	4.51597	4.44589	4.49172	4.38954	4.52448	4.53363	4.5227	4.35699	4.33989	4.52455	4.38143	4.30328	4.39078	4.36879	4.43567	4.42126	4.53424	4.24917	4.5256	4.5073	4.53085	4.52608	4.37676	4.49756	4.37934	4.6162	4.28729	4.39857	4.56984	4.42492	4.29852	4.63841
CGI_10001302	3.95613	3.98039	3.86463	3.87902	3.82356	3.78139	3.72304	3.85457	3.7392	4.01181	3.88314	3.8806	4.0702	3.93357	4.01832	4.02678	3.8744	4.0214	3.97208	4.00201	3.97444	3.79346	3.91046	3.90684	3.81763	3.76748	3.72235	3.64676	3.9587	3.94284	3.70308	3.93108	3.71018	3.88338	3.79658
CGI_10001306	2.64276	2.65864	2.60649	2.67307	2.65952	2.56989	2.6256	2.65945	2.65846	2.73565	2.62025	2.66462	2.69835	2.65109	2.64545	2.67986	2.67809	2.8215	2.65567	2.78122	2.86793	2.57592	2.72162	2.68733	2.63982	2.62189	2.60769	2.62264	2.65556	2.58783	2.70548	2.60539	2.601	2.69863	2.66877
CGI_10001309	6.02611	6.01984	5.90172	5.93279	5.92538	5.96276	6.14399	6.29959	5.8775	5.70374	5.53258	5.49321	5.54329	5.49157	5.85049	5.52923	5.28366	5.76642	5.37365	5.52728	5.73407	5.28259	5.35553	5.43131	6.18334	5.63097	5.28479	6.17302	5.65667	4.98826	5.21575	5.77045	5.49858	5.60918	5.04362
CGI_10001310	7.73142	7.77376	7.54498	7.88295	7.69537	7.71649	7.53181	7.71253	7.64475	7.62099	7.792	7.67476	7.80626	7.8535	7.52055	7.59133	7.88043	7.75229	7.87896	7.8552	7.88024	8.30914	7.94801	7.87434	7.79249	7.82433	7.98815	7.75875	7.88884	7.67296	7.9848	7.81429	7.80835	7.85637	7.65904
CGI_10001311	6.98089	7.04989	6.89835	6.91648	6.61933	6.7332	6.97503	6.92326	7.12503	7.1273	7.19376	7.08497	6.78928	6.88982	7.0816	7.1506	7.11141	7.10383	7.06507	6.92152	6.78961	6.54126	6.74593	6.99841	6.80509	6.91152	7.09729	7.01472	6.91252	6.96565	6.93423	6.85172	7.00652	7.01753	7.19926
CGI_10001316	4.92453	4.93294	4.90285	5.16994	5.04849	4.88906	4.98341	5.02692	4.92028	4.61044	4.84961	4.89201	4.98618	4.74267	4.77562	4.82746	5.04312	4.80911	4.75573	4.77122	5.03308	5.17481	5.03174	4.86773	4.78474	4.69648	4.8598	5.14661	4.84804	5.05749	4.78873	4.78161	5.00799	4.89794	5.01032
CGI_10001317	6.44232	6.24114	6.24215	7.03904	6.90148	6.48446	6.56815	6.81144	6.92141	6.86369	6.75177	6.53616	6.8338	6.58255	6.77085	6.8723	6.80018	6.71986	6.54845	6.69881	6.94257	7.1995	6.4841	6.55105	6.781	6.53336	6.87442	6.6857	6.30434	6.54841	6.46374	6.70255	6.53032	6.74017	6.66654
CGI_10001321	2.53261	2.48368	2.43221	2.58751	2.5009	2.60809	2.53266	2.60664	2.59044	2.39364	2.41229	2.4008	2.46101	2.42792	2.45395	2.50346	2.48639	2.36036	2.4142	2.49228	2.46216	2.55113	2.43296	2.45986	2.39707	2.46329	2.43365	2.41418	2.43115	2.37875	2.37963	2.37893	2.35985	2.44523	2.39565
CGI_10001322	6.12148	5.91724	6.09709	6.2774	6.24001	6.39907	6.10347	6.06493	6.27242	6.34561	6.13796	6.10416	6.09496	6.15405	6.20164	6.06065	6.03987	6.2637	6.13296	6.17068	6.0215	6.2236	6.08499	6.11246	6.40007	6.32066	5.99337	6.24642	6.1907	6.11757	6.18688	6.02125	6.10934	6.28497	6.38443
CGI_10001325	9.52277	9.88346	9.99164	9.43112	9.58703	9.47341	9.45101	9.63138	9.79999	9.69219	9.54129	9.50514	9.98294	9.76138	9.53719	9.62658	10.0836	9.68963	9.66502	9.48901	9.38091	9.32245	9.26783	9.28062	9.63704	9.48075	9.80006	9.66722	10.0287	9.68725	9.70512	9.51666	9.98295	9.62966	9.90109
CGI_10001329	4.02575	4.38941	3.85122	3.85105	3.90918	3.79081	4.04131	4.0254	3.99153	3.80531	4.28871	3.86048	4.29919	4.10357	4.3853	4.13756	4.1828	4.37836	4.29051	4.35551	3.96722	4.03859	4.45696	3.84606	4.36867	3.935	4.03978	3.84952	3.86759	3.82982	3.92337	3.88484	3.87402	3.77087	4.03976
CGI_10001331	5.34734	5.36508	5.33582	5.43986	5.41189	5.2034	5.40189	5.46242	5.45752	5.36885	5.4176	5.33461	5.28148	5.37148	5.61829	5.30203	5.50877	5.36334	5.27309	5.5066	5.29033	5.34239	5.24706	5.40283	5.30996	5.3029	5.49903	5.21267	5.32924	5.13107	5.30434	5.24748	5.21716	5.46556	5.29595
CGI_10001332	3.00709	2.88999	2.97232	2.92323	2.97518	3.0132	2.87258	2.97509	2.97396	3.03389	3.01189	3.03002	3.01174	2.99538	3.02715	2.97865	2.97783	3.02488	3.01674	2.99991	3.02448	2.93508	3.00498	3.06948	2.98708	3.13812	2.90766	2.93871	2.9055	3.00018	2.94043	2.92194	2.99101	3.06833	3.08286
CGI_10001333	7.39448	7.40249	8.00076	7.81404	7.7826	7.83641	7.7169	7.79328	7.58705	7.1131	7.45915	7.39157	7.51852	7.42319	7.22333	7.57974	7.30751	7.25296	7.45403	7.54054	7.59367	7.68713	8.24649	7.34163	7.41856	7.16446	7.89338	7.45866	7.53866	7.68699	7.63174	7.64	7.67437	7.25593	7.45533
CGI_10001334	4.75408	4.69627	4.77208	4.93604	4.79328	4.78462	4.64095	4.80582	4.77681	4.83705	4.8745	4.88645	4.87409	4.81267	4.91472	4.84114	4.79633	4.75381	4.75477	4.90518	4.92684	4.99816	4.88534	4.79919	4.73028	4.76417	4.99677	4.64566	4.70133	4.94738	4.89478	4.83959	4.77776	4.75717	4.78381
CGI_10001336	8.0416	8.18554	7.93239	8.13404	7.47683	7.94567	7.93332	7.93554	7.89463	8.01284	7.95887	8.2103	7.98614	8.01189	8.06307	8.08713	8.16981	7.95361	8.11268	8.06011	7.9281	8.35911	8.07593	8.23279	7.85782	8.03625	7.98872	7.9496	8.06218	8.05603	8.11457	7.8998	7.91477	7.94546	7.96152
CGI_10001337	4.12565	4.273	4.21683	4.20322	4.01479	4.0052	4.19722	4.04771	4.13772	4.16699	4.15093	4.35428	4.09477	4.32935	4.25975	4.30175	4.33336	4.18815	4.26364	4.27083	4.07018	4.12169	4.12216	4.08263	4.20139	4.17023	4.15348	4.13105	4.07188	4.11424	4.17793	4.13001	4.07105	4.17792	4.0964
CGI_10001338	6.88234	6.71813	6.85058	6.77999	6.70309	6.68603	6.64443	6.67327	6.47122	6.79043	6.75272	6.76793	6.83227	6.64879	6.82934	6.79278	6.96505	6.54854	6.75116	6.63514	6.72251	7.18022	6.67812	6.59656	6.56604	6.75654	6.97083	6.7964	7.08789	6.87356	6.68899	6.74762	6.79756	6.69397	6.94558
CGI_10001341	5.21692	5.23536	4.81763	5.5045	5.50226	5.11997	5.15778	5.05378	5.2993	5.26162	5.16307	5.13954	5.2495	5.24375	5.11912	5.18387	5.10358	5.17042	5.16538	5.31458	5.56157	5.36369	5.5907	5.28321	5.35846	5.08836	5.17934	5.18835	5.05321	5.00944	5.04707	4.9837	5.06232	5.14045	5.01769
CGI_10001342	5.94314	5.79185	5.91018	5.77224	6.07799	5.743	5.78648	5.70819	5.90913	5.86079	5.73839	5.74478	6.01726	5.73145	5.83391	5.93569	5.89037	5.84178	5.84624	5.85322	5.92539	6.17985	5.77834	6.09742	5.97607	5.71783	6.20757	6.20554	5.97203	5.89612	5.89473	6.04324	5.9173	5.69624	5.99
CGI_10001343	3.54669	3.67595	3.578	3.67252	3.6467	3.605	3.59824	3.59797	3.78903	3.77465	3.71992	3.60531	3.64888	3.74339	3.82722	3.56828	3.7473	3.67621	3.62444	3.5902	3.85401	3.63425	4.04146	3.68097	3.57697	3.65321	3.59735	3.5762	3.85651	3.62263	3.62755	3.62366	3.65483	3.61922	3.67943
CGI_10001344	8.02165	7.96743	7.93298	7.9356	8.20772	8.25362	8.05833	7.95558	8.21609	7.96831	7.96054	8.14346	8.04018	8.07121	8.20269	8.08794	8.3352	7.98743	7.82686	8.25656	8.01341	8.61135	8.26329	8.2792	8.20669	8.34612	7.8098	7.97689	8.03384	7.90597	7.74204	7.81393	7.98639	7.96517	7.75491
CGI_10001345	4.91653	4.98299	5.00355	5.39733	5.1463	5.13062	5.06386	5.19024	5.13043	5.07721	5.0937	5.23491	5.08198	5.15272	5.01054	5.08168	4.94029	5.26278	4.99867	5.16348	5.11178	5.42325	5.16234	5.06198	5.2176	5.11428	5.18829	4.7993	5.01097	5.04427	5.05585	5.14981	4.99456	4.9486	5.17207
CGI_10001346	2.93519	2.93367	2.91625	2.94551	2.77025	2.881	2.92009	2.88868	3.04389	2.83013	2.92386	2.86159	2.83347	2.78413	2.84262	2.83105	2.87518	2.90813	2.88397	2.89736	2.79418	2.9552	2.76977	2.84871	2.83693	2.83551	2.94907	2.86837	2.86828	2.80263	2.94664	2.89861	2.8296	2.95208	2.84992
CGI_10001347	7.60378	7.6263	7.78086	7.55736	7.41223	7.46953	7.50545	7.64646	7.5893	7.70119	7.81666	7.56245	7.56956	7.45932	7.43326	7.49609	7.39554	7.63308	7.65494	7.6016	7.47736	7.04599	7.68875	7.548	7.61362	7.49562	7.58507	7.61685	7.62041	7.59441	7.62109	7.56492	7.51184	7.61791	7.77341
CGI_10001348	8.89361	8.96315	9.09215	8.89189	8.9429	8.8775	9.07864	9.05951	8.94036	8.85898	8.97321	9.03677	8.81057	8.92553	8.85138	9.01133	8.84845	9.06849	9.09947	9.14026	8.92088	8.26366	9.10313	8.98214	9.10188	9.03516	8.86735	9.07557	9.04699	8.96309	8.93309	8.93532	8.92199	8.91484	8.95081
CGI_10001354	4.47288	4.43251	4.40197	4.29178	4.31252	4.32516	4.43562	4.40918	4.21925	4.2305	4.32288	4.39706	4.37517	4.35883	4.40532	4.27488	4.40402	4.33387	4.30329	4.34401	4.46073	4.35866	4.37862	4.43902	4.37345	4.3689	4.22022	4.59088	4.517	4.41982	4.44166	4.35723	4.47843	4.38847	4.37736
CGI_10001357	8.86373	8.70724	8.96698	9.04793	9.22673	8.86549	8.92326	9.04336	8.97576	9.60123	9.3041	9.48517	8.91046	9.10975	9.09866	9.37849	8.72778	9.23137	8.89952	8.77937	8.85446	7.91782	9.14455	9.13199	9.25946	9.11858	8.89215	8.85475	9.16032	8.823	9.26888	9.13538	9.18005	9.38571	8.99912
CGI_10001358	6.4439	6.19308	6.20016	6.19084	6.14516	6.00399	6.29026	6.32787	6.32895	6.20202	6.23556	6.25555	6.14519	6.16269	5.91358	6.23209	6.37078	6.33295	6.18326	6.2133	6.29272	5.97369	6.18953	6.19458	6.11636	6.15968	6.41929	6.27224	6.28713	6.31064	6.22856	6.33679	6.22859	6.28199	6.28562
CGI_10001360	2.755	2.70212	2.68333	2.78473	2.72044	2.73227	2.80434	2.75484	2.71963	2.71205	2.79434	2.81123	2.69817	2.6632	2.75816	2.71285	2.94795	2.79308	2.81425	2.96696	2.92047	2.85608	2.98657	2.74687	2.75155	2.81268	2.73739	2.71748	2.71742	2.76597	2.68359	2.75049	2.69543	2.68116	2.71551
CGI_10001362	5.47805	5.89612	5.398	5.2784	5.63612	5.59107	5.24003	5.61294	5.85993	5.52003	5.94533	6.26738	6.2667	6.06635	6.2086	5.89487	5.9487	5.37276	4.9607	5.33228	5.48036	6.57211	5.71404	6.28255	6.7317	5.41445	5.30269	4.86948	5.4586	5.28465	5.59135	5.79445	5.17965	5.21324	5.45921
CGI_10001364	3.02972	2.97678	2.99286	2.93954	2.99523	2.95522	2.94099	2.95936	2.99422	2.93512	2.93717	2.98164	3.2201	3.12376	3.08371	3.00188	3.3154	3.09596	3.16133	3.27031	3.13252	2.98794	2.92149	2.98567	3.07371	3.14503	2.95906	3.32721	3.04109	2.95608	3.01048	3.0565	3.0896	3.08297	3.06878
CGI_10001365	3.60121	3.62995	3.40862	3.48151	3.56924	3.58942	3.73199	3.55278	3.55125	3.56585	3.57275	3.59425	3.60233	3.6143	3.52337	3.81234	3.58131	3.57115	3.87843	3.69206	3.94926	3.78028	3.48274	3.72945	3.56381	3.78179	3.44744	3.51419	3.49727	3.47908	3.54987	3.47974	3.53499	3.6731	3.47749
CGI_10001366	6.12499	5.72485	5.77454	6.35925	5.51209	6.17998	5.87049	6.14433	5.76796	6.15572	5.63226	5.3686	5.64716	5.64098	5.95186	5.83789	5.72012	5.78514	6.09955	6.58551	7.16936	6.89209	6.89291	6.05291	6.49602	6.35867	7.69047	6.39694	6.83748	7.22936	7.22111	6.35496	6.50431	6.72904	6.36259
CGI_10001369	4.64944	4.61867	4.71904	4.51028	4.59264	4.62933	4.68982	4.46764	4.69881	4.66403	4.63958	4.57663	4.63924	4.66065	4.50795	4.5776	4.73676	4.67456	4.52268	4.73941	5.3349	4.73243	5.07327	4.69515	4.82142	4.5498	4.67452	4.56713	4.7381	4.64668	4.84889	4.68748	4.74323	4.60008	4.66741
CGI_10001372	7.6669	7.54434	7.52024	7.87336	7.73201	7.85048	7.65812	7.62881	7.62476	7.74966	7.67574	7.7509	7.89712	7.8437	7.72086	7.72154	7.95839	7.75927	7.6274	7.7924	7.73784	8.1839	7.64421	7.52996	7.59572	7.70036	7.80538	7.63607	7.68349	7.82597	7.72282	7.77443	7.60841	7.74552	7.83013
CGI_10001373	6.29375	6.38331	6.58769	6.70642	6.68943	6.52027	6.38145	6.53539	6.61786	6.7158	6.23053	6.49508	6.41221	6.38855	6.3754	6.50688	6.31417	6.70039	6.42758	6.47471	6.51202	5.97008	6.23767	6.3451	6.49868	6.46563	6.394	6.61694	6.52247	6.43538	6.50057	6.51287	6.58443	6.39061	6.62934
CGI_10001375	3.77037	3.74013	3.61671	3.69309	3.71332	3.62644	3.71355	3.76999	3.56897	3.67578	3.60963	3.7686	3.95153	3.72245	3.73496	3.6639	3.68487	3.62348	3.61463	3.69689	3.50638	3.7565	3.63429	3.54419	3.64679	3.51303	3.58665	3.73312	3.58217	3.5476	3.6013	3.75932	3.76614	3.6982	3.93296
CGI_10001377	5.64327	5.38929	5.39327	5.37012	5.46991	5.37625	5.39374	5.3581	5.55476	5.44598	5.40439	5.45017	5.45521	5.27511	5.25744	5.5443	5.46172	5.33485	5.29411	5.46951	5.08906	5.59454	5.39798	5.59116	5.44365	5.45657	5.51857	5.6387	5.62108	5.38212	5.48112	5.51881	5.40337	5.56034	5.29528
CGI_10001381	6.42836	6.39762	6.56665	6.44957	6.18336	6.48413	6.38751	6.64412	6.48308	6.48488	6.41135	6.56213	6.44075	6.27242	6.44859	6.29636	6.42043	6.38195	6.44895	6.6389	6.8297	6.41451	6.49535	6.47621	6.46036	6.62198	6.62786	6.69718	6.59646	6.41843	6.35722	6.1975	6.57191	6.70854	6.46802
CGI_10001382	9.17264	9.05239	8.98461	8.85364	8.7133	9.30063	9.14549	9.13236	9.17859	8.70997	8.94573	9.00508	9.14384	9.26697	8.97453	9.11171	9.35958	8.78971	8.99091	9.30145	9.18197	9.68054	9.30414	9.22817	9.24231	9.38207	9.22817	9.47261	9.0761	8.70464	8.90619	9.02591	8.79849	8.91566	8.98507
CGI_10001384	6.84249	6.39402	6.53912	6.49158	6.51743	6.80548	6.71961	6.63673	6.67792	6.84841	6.59991	6.4936	6.52831	6.5484	6.37398	6.66361	6.58745	6.59323	6.81826	6.6635	6.54238	6.19505	6.42518	6.60032	6.67505	6.66978	6.53746	6.45901	7.01	6.46781	6.76751	6.54141	6.51104	7.03124	6.44942
CGI_10001385	2.15421	2.2032	2.20147	2.16898	2.11913	2.11655	2.28171	2.10104	2.1868	2.26357	2.13288	2.13966	2.11615	2.26778	2.15635	2.11501	2.26015	2.16455	2.15149	2.14065	2.19993	2.12447	2.10067	2.17944	2.15188	2.1341	2.1538	2.18412	2.1	2.13407	2.10053	2.27448	2.11434	2.11623	2.14969
CGI_10001389	3.2872	3.42369	3.42088	3.35553	3.30564	3.3001	3.30574	3.24888	3.35754	3.47694	3.51329	3.61317	3.77036	3.28083	3.63414	3.42262	3.30103	3.36471	3.47866	3.38557	3.39373	3.29675	3.37391	3.37173	3.35469	3.51869	3.35824	3.37051	3.43374	3.41661	3.35638	3.43307	3.91605	3.41301	3.41396
CGI_10001391	6.83747	6.89462	6.88853	6.98752	6.74675	6.79011	6.75476	6.67113	6.829	6.96335	6.86501	6.79031	6.729	6.84249	6.71695	6.83651	6.6854	6.76989	6.86577	6.93335	7.09304	6.85153	6.87772	7.03769	6.97674	7.09577	6.67579	6.94351	6.7108	6.99675	6.82228	7.06515	6.87038	6.75099	6.82684
CGI_10001393	3.07722	3.00904	2.9904	3.32119	3.12443	3.06903	3.10911	3.04401	3.0089	3.12049	3.06789	3.04946	3.05225	3.12498	2.99414	3.03357	3.04432	3.01964	3.08773	3.05135	3.07575	3.00054	3.07522	3.26318	3.07285	3.00585	3.04354	3.23008	3.1029	3.1014	3.04201	3.13213	3.13323	3.14171	3.11387
CGI_10001395	3.98844	4.10123	4.14858	4.1356	4.01849	3.99095	4.07638	4.1806	4.07347	4.0487	3.9747	4.13074	4.21547	4.10651	3.97853	3.9974	4.05737	4.15617	3.91937	3.96876	3.88875	4.19297	3.95466	4.10083	3.99689	3.93346	4.10221	3.93506	4.23741	4.07726	4.15015	3.94981	4.06007	4.11053	3.96117
CGI_10001396	5.25127	4.89283	5.47071	4.8873	5.76598	5.57855	5.43439	5.2715	5.35532	5.05551	4.91641	4.75728	5.68005	5.07837	5.17621	4.98645	5.09433	4.99401	4.66319	4.72288	5.25403	4.79413	4.85995	5.32058	5.05113	5.14024	4.76228	4.83696	5.18904	5.08139	4.97665	5.1428	5.00496	5.22694	4.96022
CGI_10001397	5.4856	5.24018	5.4868	5.54942	5.86906	5.57854	5.75404	5.67879	5.36735	6.05517	5.51484	5.68376	5.14912	5.63308	5.80172	5.64557	5.30724	5.77456	5.31038	5.13451	5.49994	5.01672	5.23815	5.79869	5.52141	5.44921	5.91037	6.30626	6.42401	6.32081	6.15283	6.20752	6.51225	6.12397	6.41459
CGI_10001398	6.31074	6.16523	6.31156	6.43817	6.41756	6.6505	6.54349	6.0867	6.32074	6.21384	6.38505	6.33319	6.41412	6.42731	6.36464	6.23781	6.39549	6.29232	6.20526	6.39654	6.49983	6.47589	6.73821	6.60417	6.44856	6.48759	6.59305	6.54254	6.35966	6.51474	6.56953	6.51235	6.40483	6.43013	6.44113
CGI_10001400	7.96838	9.43095	6.09075	6.37898	6.49797	9.37286	8.63915	8.75158	9.16195	6.68499	8.43228	8.43435	6.62842	7.73346	7.43995	6.53708	9.13788	6.85008	6.81889	8.20835	10.1862	10.5409	10.0828	9.54703	9.06355	9.50532	8.69471	6.51399	8.18148	10.5605	8.64726	8.9341	9.11403	9.41946	10.0413
CGI_10001401	3.39658	3.23772	3.33269	3.34757	3.39643	3.37031	3.38206	3.3518	3.27114	3.30512	3.32557	3.27777	3.38237	3.49389	3.29257	3.30663	3.43219	3.33868	3.26815	3.34715	3.37285	3.38941	3.31881	3.36845	3.36126	3.32899	3.32017	3.28412	3.26802	3.35835	3.18468	3.37385	3.24453	3.34035	3.42429
CGI_10001404	4.21825	4.2584	4.12107	4.39314	4.23255	4.29577	4.39084	4.37804	4.1859	4.14855	4.18614	3.99087	4.06452	4.10964	4.13193	4.13642	4.10516	4.11044	4.27705	4.17221	4.43409	4.28079	4.38538	4.28832	3.98299	4.11646	4.25943	4.27695	4.26341	4.45207	4.3716	4.27566	4.51501	4.38898	4.34426
CGI_10001405	6.05656	6.09168	6.01575	6.00638	5.91206	6.08177	5.98734	6.01286	5.91578	5.98852	5.8817	5.81388	5.89041	6.05228	5.92945	5.88372	5.85587	5.88579	5.95537	5.9693	5.97083	5.90807	6.29675	5.95663	6.08473	6.07467	5.83906	5.68965	6.06463	5.92184	6.02745	5.76626	5.88309	6.05351	5.72257
CGI_10001406	4.95521	4.92643	5.10458	4.96969	5.0387	4.96778	4.91697	4.94206	4.95105	4.96045	4.9759	5.03548	4.96396	4.98199	4.9915	4.99791	4.80785	4.92551	4.95306	4.87002	4.94589	5.04018	5.02133	4.93704	5.15174	5.00752	5.00171	5.0451	5.01128	5.15371	4.99607	4.96329	5.07369	4.92925	4.95514
CGI_10001408	4.13963	3.92698	4.11959	4.10664	3.92848	3.94775	3.94436	3.94403	4.01654	4.09451	4.08137	4.04532	3.88589	3.98589	3.9656	4.07337	4.10771	4.05351	3.98166	3.95648	4.07839	3.91501	3.98668	3.89333	3.98284	3.93537	4.19732	3.89073	4.10284	3.92014	4.08273	4.18485	4.12748	4.04317	4.0705
CGI_10001409	5.36419	5.29991	4.84855	5.11385	5.3638	5.08661	5.53992	5.41944	4.80229	5.35937	4.86648	4.99606	4.78675	4.90673	5.08667	4.92983	4.77092	5.34924	5.30506	5.07389	5.24038	5.35593	5.16656	4.95046	5.29798	4.87317	4.96222	4.79518	5.50811	4.94709	4.89753	4.8434	5.50818	5.61594	5.52452
CGI_10001410	6.10278	5.98099	5.99957	5.98033	5.86509	6.03036	5.96751	6.10186	6.03513	6.03399	6.0164	6.42841	6.1217	6.51989	6.07788	6.00744	6.14721	6.18356	6.14329	5.94389	6.07663	6.05762	5.9871	5.9391	6.07381	5.98553	5.77279	5.96378	6.06967	5.92926	6.02085	5.8422	5.93665	5.86871	5.90134
CGI_10001411	3.28513	3.1539	3.28092	3.25035	3.34362	3.18303	3.20571	3.25398	3.35537	3.29458	3.30177	3.27747	3.36842	3.36562	3.33545	3.31009	3.24403	3.28611	3.23318	3.29623	3.163	3.18216	3.17065	3.33321	3.32301	3.38658	3.18837	3.21744	3.3356	3.23175	3.23564	3.13459	3.17802	3.24414	3.22977
CGI_10001415	2.62696	2.62678	2.62648	2.86204	2.64649	2.74797	2.62697	2.82085	2.75406	3.13859	2.66206	2.66815	2.62559	2.83639	2.84218	3.02475	2.67489	2.71314	2.64516	2.79851	2.62935	2.65095	2.89357	2.78526	2.62633	2.76583	2.72006	2.88836	2.68175	2.95368	2.76964	2.82908	2.75708	2.6971	2.62573
CGI_10001418	5.89935	5.90291	5.71872	5.83803	5.80381	5.74082	5.88124	5.8985	5.73659	5.95819	5.63058	5.87045	5.83089	6.02726	5.89817	5.90933	5.7378	5.82631	5.77342	5.87008	5.89059	5.74823	5.8445	5.99155	5.85302	5.91465	5.84017	5.912	5.7827	5.78716	5.89676	5.85634	5.82347	5.69581	5.89686
CGI_10001419	6.67427	6.75727	6.97553	6.54885	6.63951	6.8478	5.95357	6.50553	7.03068	6.46623	6.82995	6.82037	6.52324	6.51435	6.76238	6.45142	6.27802	6.5246	6.24255	6.13073	6.69999	6.98898	6.84701	6.01744	6.86584	6.11046	6.4704	6.43103	6.69655	6.68909	6.24435	6.40313	6.50525	7.10534	5.86518
CGI_10001420	3.18295	3.25126	3.26552	3.37112	3.37659	3.17854	3.21842	3.23541	3.14554	3.28375	3.27474	3.29249	3.19475	3.2878	3.35307	3.32838	3.41473	3.34609	3.16249	3.16846	3.24943	3.26797	3.26691	3.34984	3.24833	3.26231	3.3158	3.49946	3.43623	3.49637	3.37251	3.32433	3.33897	3.33395	3.30583
CGI_10001422	3.29193	3.43371	3.3551	3.32285	3.30893	3.33468	3.43556	3.40526	3.32456	3.35846	3.37896	3.29607	3.33349	3.4863	3.41063	3.35998	3.32671	3.42041	3.44242	3.40066	3.39266	3.37543	3.41793	3.38881	3.39993	3.3824	3.35773	3.48356	3.46989	3.42614	3.47416	3.49581	3.3861	3.50239	3.5163
CGI_10001427	2.05774	2.12937	1.83	1.82999	1.96	1.82959	2.01032	1.95991	2.23487	1.9317	1.82949	1.83084	2.10126	1.84776	1.87072	2.12173	2.03749	1.82939	1.82985	1.83103	1.83168	1.83169	2.02393	1.83138	1.82991	1.82974	1.83022	1.82985	1.82984	1.82973	1.83006	1.8298	1.829	1.82951	1.82956
CGI_10001430	6.67752	6.74052	6.50351	6.70898	6.2296	6.50003	6.33678	6.473	6.60831	6.62095	6.41741	6.30025	6.60451	6.77599	6.56499	6.60358	6.52347	6.68684	6.7835	6.85198	6.73896	6.55719	6.52581	6.68541	6.75276	6.6413	6.462	6.10037	6.44681	6.58054	6.57368	6.26234	6.41716	6.54482	6.50571
CGI_10001431	5.93942	6.28741	6.01572	5.77954	6.19359	5.92081	5.91021	6.09883	5.91329	6.22879	6.40382	6.72927	5.50885	6.32324	5.86548	6.26857	6.71301	5.78222	5.38661	5.88572	5.54763	5.59486	5.61656	5.76205	5.70747	5.33266	6.35576	5.87719	5.77236	5.93782	5.76071	6.07964	5.81234	5.52365	5.96468
CGI_10001432	7.91457	8.06757	8.54796	7.79658	8.43899	8.15036	7.81744	8.00279	8.41308	7.75556	7.80993	7.67875	7.57416	7.55778	7.5635	7.84672	7.51368	7.26979	7.95949	8.26716	8.39476	8.06576	8.88679	8.10312	8.11566	7.84345	8.07111	8.62463	8.70974	8.19962	8.12191	7.91681	7.98644	8.32459	7.83259
CGI_10001436	4.77607	4.73861	4.75469	4.64911	4.60664	4.47812	4.52371	4.68268	4.50599	4.5462	4.73616	4.60898	4.51766	4.68692	4.65624	4.82517	4.69319	4.59365	4.66914	4.55684	4.52573	4.40549	4.42868	4.50303	4.50017	4.68887	4.57818	4.76004	4.56773	4.51002	4.73442	4.51171	4.6966	4.73658	4.3866
CGI_10001439	4.88097	4.68315	4.84991	4.83045	4.41191	4.49336	4.47129	4.56571	4.45357	4.6093	4.39378	4.35969	4.47705	4.6306	4.48007	4.53176	4.5237	4.28364	4.57774	4.6661	4.85009	4.20177	4.34562	4.49972	4.57974	4.54923	4.41061	4.52708	4.27409	4.38439	4.37626	4.55119	4.21083	4.25191	4.55619
CGI_10001440	6.73092	6.74563	6.86082	6.61255	6.86701	7.09054	6.86141	6.86003	6.7585	6.73779	6.89165	6.94297	6.63392	6.77715	6.77476	6.95247	6.77957	6.80579	6.68798	6.84377	6.87075	6.50686	7.28914	6.86623	6.96778	6.93807	6.88842	6.77889	7.0279	6.82315	6.92604	7.03026	6.8204	6.76199	6.62427
CGI_10001441	6.6813	6.6888	6.51816	6.60325	6.72325	6.64329	6.60688	6.53411	6.82701	6.83251	6.7501	6.66391	6.81649	6.8861	6.87065	6.58795	6.87293	6.67146	6.80607	6.84015	6.98166	6.98831	6.95663	6.68156	6.92092	6.75411	6.80595	6.68823	6.6382	6.57209	6.48877	6.73887	6.90798	6.6306	6.55399
CGI_10001443	6.64325	6.69439	6.5703	6.55531	6.41258	6.5774	6.34444	6.40373	6.53035	6.20059	6.38919	6.42881	6.10587	6.09863	6.22959	6.3044	6.28543	6.33419	6.387	6.56969	6.49449	6.28578	6.54936	6.26979	6.44688	6.57369	6.62561	6.56731	6.83811	7.075	6.93577	6.48541	6.88579	6.70286	6.6277
CGI_10001444	9.00768	8.65131	9.30278	9.61986	9.89314	9.5997	10.2095	8.3771	8.22281	9.82511	9.0644	9.32323	9.62228	9.38082	9.60343	9.68048	9.936	9.62455	9.70784	9.94421	10.2054	9.95828	9.41834	9.59296	9.36254	10.0569	9.6458	10.3841	9.48679	9.48033	9.61101	9.40468	9.90678	10.0225	9.20561
CGI_10001445	9.06873	9.11814	9.08417	9.00232	8.80109	8.80357	8.9488	9.12479	9.07051	9.13156	9.08091	9.05314	9.02974	9.25344	9.0584	9.10433	9.0919	9.26728	9.06601	8.94947	9.43147	8.82815	9.1561	9.27431	9.34207	9.17205	8.74255	8.99719	9.07426	9.05803	9.19835	9.00453	9.0859	9.13696	8.93073
CGI_10001446	8.80246	8.80163	8.5586	8.70017	8.61047	8.61902	8.6405	8.64124	8.76111	8.71258	8.82459	8.74095	8.66687	8.85674	8.84033	8.68393	8.95087	8.83324	8.80839	8.70974	8.93109	9.03088	8.86296	8.4967	8.59581	8.57683	8.53419	8.66058	8.49992	8.57627	8.95987	8.80127	8.59637	8.67141	8.47195
CGI_10001447	6.37651	6.40804	6.4755	6.18286	6.35253	6.17866	6.33728	6.45009	6.20158	6.46083	6.34356	6.42483	6.1813	6.44697	6.5076	6.45565	6.07928	6.26002	6.38062	6.33006	6.34812	5.66105	6.28621	6.40042	6.45622	6.33581	6.44709	6.42399	6.15636	6.21303	6.33967	6.3549	6.48788	6.20858	6.42011
CGI_10001449	4.72524	5.54211	5.06098	5.29991	5.39126	4.99401	4.98873	4.60317	5.52498	5.15507	5.28733	5.21619	4.99041	5.25092	5.29705	4.92598	4.67189	5.21184	5.09362	4.73843	5.16012	5.37524	5.38358	5.08118	4.91879	5.4866	5.28986	5.49243	5.32291	5.42759	5.16182	5.12804	4.73686	5.28786	4.99315
CGI_10001450	2.9308	3.05649	2.89412	2.99306	3.02797	2.97271	2.87775	2.85924	2.96313	2.93624	2.90785	3.05193	2.97144	2.93893	2.93363	2.90563	2.8442	2.97041	2.95988	2.93703	2.99704	3.173	2.96267	3.07638	2.96054	3.04918	3.12804	2.97572	2.9912	3.03464	3.05453	2.91003	3.0369	3.03108	2.90836
CGI_10001451	3.03668	3.03606	3.14769	3.13224	3.1201	3.18509	3.22521	3.25237	3.16499	3.20294	3.09571	3.14303	3.1833	3.13873	3.2021	3.2181	3.1256	3.20895	3.06739	3.09477	3.06392	3.06401	3.16435	3.13299	3.17604	3.17329	3.11944	3.11512	3.13038	3.06638	3.11758	3.09896	3.09048	2.99861	3.09646
CGI_10001453	2.54375	2.57618	2.5581	2.57423	2.49088	2.48805	2.50891	2.5088	2.52566	2.72904	2.59978	2.58287	2.65765	2.50381	2.54643	2.50291	2.49936	2.55261	2.54035	2.47465	2.60919	2.60932	2.45356	2.45533	2.45328	2.47103	2.66958	2.55673	2.70546	2.64732	2.525	2.58809	2.60808	2.72553	2.48794
CGI_10001455	4.78167	4.91175	4.67413	4.61974	4.74897	5.02858	4.74929	4.7812	4.8543	4.85979	4.83299	4.59693	4.98882	4.78511	4.80727	4.71971	4.57791	5.13939	5.17068	5.42591	5.87361	5.53567	5.17231	5.55952	5.27102	5.38347	4.82641	5.07369	4.91355	5.03434	4.79101	5.35365	4.65092	4.69614	4.7766
CGI_10001457	6.80311	6.86499	6.85282	6.78305	6.61046	6.66929	6.67907	6.73478	6.88755	6.68745	6.95638	6.72853	6.59066	6.81315	6.74384	6.72767	6.64773	6.67671	6.77399	6.81881	6.61151	6.67975	6.73852	6.84109	6.89388	6.76616	6.90344	6.7542	6.6997	6.87533	6.7142	6.73104	6.81722	6.72429	6.78586
CGI_10001460	5.55097	5.74501	5.76918	5.75178	5.70618	5.88319	5.92349	5.91512	5.38578	5.34194	5.35927	5.54313	5.68268	5.44463	5.44122	5.4372	5.79737	5.88556	5.57184	5.33983	5.24103	5.74799	5.34623	5.29401	5.21638	5.18147	5.68519	5.56165	5.55114	5.13586	5.31811	5.58902	5.351	5.21708	5.51786
CGI_10001462	5.29956	5.44116	5.52184	5.55821	5.82369	5.59004	5.41442	5.35786	5.62929	4.67629	5.12662	4.76686	5.86329	5.21172	5.5723	5.30909	5.68502	4.76355	5.81263	5.58313	5.02472	5.55423	4.98095	5.08512	5.19608	5.0787	5.78405	4.90486	4.84983	5.35617	5.04391	4.9212	5.25623	5.02629	6.08089
CGI_10001464	4.81768	5.09874	5.16044	4.83644	4.92896	5.51183	5.42691	4.81745	5.7389	6.02889	5.72893	5.45026	5.528	5.66781	5.18053	6.22724	5.53827	5.75718	5.26179	5.41905	5.54926	6.45864	5.5145	5.91864	6.0261	5.39075	6.03841	5.45612	5.81566	5.5186	5.48905	5.95024	5.33419	5.59067	5.46619
CGI_10001465	6.03209	6.17122	6.33327	6.21261	6.20331	6.67308	6.40966	5.75822	5.76717	5.97823	6.01109	6.3118	6.15789	6.167	6.24907	6.21388	6.69006	6.49065	5.89009	6.19973	6.34242	6.1451	6.25352	6.36764	6.50665	6.33932	5.97546	6.51485	6.33831	6.02371	5.9455	6.42755	6.45167	6.33924	6.37827
CGI_10001466	5.57604	6.04058	5.56355	5.53966	5.57568	6.07391	5.34075	5.90688	5.67974	6.26196	5.92654	6.04926	5.38166	5.67002	5.848	5.59137	5.95266	5.68201	5.47351	5.66647	5.28871	5.76238	5.94677	5.31377	5.95852	5.40472	5.61845	5.93162	5.84147	5.72787	5.50681	5.01885	5.68081	5.75322	5.47386
CGI_10001468	3.17948	2.95527	3.21464	2.97218	2.99109	3.0197	3.24647	3.17918	3.10426	3.1703	3.06545	3.09742	3.16496	3.22606	3.01084	3.01632	3.06128	3.12236	2.95423	3.01373	3.09077	3.12506	3.05674	3.0162	2.95442	2.98795	3.13519	3.14375	3.09991	3.06821	3.11795	3.08432	3.12976	3.06558	2.98695
CGI_10001470	7.56518	7.38489	7.52932	7.22686	7.39238	7.32884	7.35102	7.31666	7.4869	7.62324	7.66359	7.525	7.19447	7.55713	7.57844	7.53072	7.35631	7.50629	7.66682	7.44934	7.64474	6.63911	7.16323	7.61346	7.72495	7.49474	7.32405	7.6548	7.32207	7.28676	7.52505	7.29206	7.42523	7.57839	7.45349
CGI_10001471	6.60875	7.00156	6.5828	6.69546	6.28206	6.8147	6.79195	7.06114	6.66274	6.52997	6.78287	6.70614	6.60338	6.4503	6.38575	6.4225	6.79735	6.84882	6.72173	6.97551	6.58119	7.30034	7.11033	7.08041	7.13828	6.75454	6.7806	6.8574	6.85679	6.84914	6.57037	7.03711	6.98661	6.60489	6.92961
CGI_10001473	5.03207	4.70849	4.96247	4.71562	4.98379	4.67792	4.77552	4.73717	4.66768	4.78002	4.62209	4.68657	4.60806	4.70823	4.65219	4.4996	4.74221	4.68478	4.88517	4.73395	4.80756	4.51386	4.78195	4.75804	4.56081	4.61471	4.89937	4.90589	4.58871	4.65567	4.70492	4.60215	4.85169	4.70077	4.68997
CGI_10001474	6.22255	5.81586	6.31439	5.97433	6.05506	6.32222	6.19151	6.4103	6.19977	6.08867	6.1683	5.98782	6.04689	5.83143	6.10075	5.9954	6.2528	5.85452	6.18188	6.0278	6.24442	6.01911	6.05543	5.87016	5.9896	5.86103	6.12209	6.24157	5.85537	6.11125	5.92872	6.15541	6.21752	5.78469	5.96175
CGI_10001475	2.54653	2.52882	2.63918	2.5278	2.49409	2.60433	2.47599	2.57972	2.68503	2.59854	2.50874	2.66555	2.61792	2.68563	2.61571	2.58509	2.55982	2.63127	2.66616	2.6987	2.5922	2.55571	2.54542	2.51633	2.4755	2.50972	2.56286	2.52708	2.60708	2.60589	2.51101	2.52682	2.63991	2.60339	2.55781
CGI_10001476	3.07988	3.11756	3.13478	3.15242	3.07986	3.13217	3.17248	3.15457	3.3727	3.37469	3.51633	3.21304	3.27443	3.14756	3.33896	3.33847	3.40287	3.3156	3.24995	3.16042	3.10437	3.34304	3.23777	3.25459	3.21908	3.15053	3.23916	3.13381	3.21817	3.32204	3.22086	3.26454	3.45685	3.42285	3.31886
CGI_10001478	9.01789	8.86817	8.65969	8.85222	8.85077	8.59254	8.79458	8.79034	8.83311	9.20564	9.13457	9.00946	8.93291	8.77554	8.86483	9.1192	8.70353	9.05061	9.07472	8.89266	8.83018	8.01871	8.45532	8.78915	8.92725	8.74989	8.6799	8.75343	8.80972	8.9036	8.77566	8.73944	8.95231	8.84446	8.76087
CGI_10001482	5.01325	5.08965	5.48045	5.24499	5.05389	5.27914	4.84598	4.94037	4.89131	4.92014	4.67202	5.23564	5.0892	5.08423	5.31451	5.07798	5.10643	4.98481	5.3586	5.43256	5.086	5.07188	5.60372	5.00269	5.00149	5.09864	5.12865	5.47269	5.15009	5.28545	5.43204	5.3746	5.1501	5.29488	5.37232
CGI_10001486	2.86824	2.91583	3.05681	2.86545	2.91706	2.84561	2.93293	2.7983	3.06019	3.07329	2.86084	2.83788	2.86074	2.97678	2.87142	2.82629	2.92461	2.93531	2.81389	2.85744	2.82441	2.82448	2.91503	2.96429	2.95773	2.83019	2.86763	2.86416	2.7786	2.86307	2.86614	2.89557	2.84077	2.84491	2.93781
CGI_10001488	4.60698	4.60417	4.80418	4.57171	4.59296	4.54815	4.6207	4.56459	4.82053	4.66005	4.67365	4.66303	4.59863	4.64498	4.60192	4.53815	4.56493	4.57011	4.67267	4.61239	4.75433	4.30074	4.61598	4.60648	4.89099	4.90245	4.68393	4.90686	4.7434	4.52355	4.72759	4.8178	4.71448	4.73194	4.69959
CGI_10001489	5.7515	5.60534	5.43382	5.5249	5.63268	5.84754	5.53697	5.76079	5.62757	5.82775	5.96405	5.9989	5.81551	5.88482	5.9625	5.9684	5.91898	5.98087	5.9371	6.02589	5.81679	5.65632	5.32074	5.65605	5.91588	5.88958	5.63021	5.63622	5.78827	5.70477	5.82735	5.71818	5.72688	5.9723	5.83746
CGI_10001490	6.32481	6.26965	6.18196	6.16316	6.27522	6.46869	6.17946	6.20551	6.44408	6.45979	6.2623	6.3567	6.30813	6.37965	6.32826	6.36206	6.24589	6.47508	6.26734	6.23775	6.20374	6.30943	6.30692	6.25628	6.37181	6.20226	6.3601	6.12835	6.27473	6.20193	6.42399	6.30418	6.41753	6.27088	6.37921
CGI_10001491	5.37204	3.95993	5.13806	3.95851	5.27842	4.22606	3.96074	4.85661	4.77964	5.13718	3.97857	4.52299	4.61449	4.64353	4.57159	4.87536	4.40681	4.86881	3.95752	4.5731	4.07526	4.12364	4.2386	3.96876	4.02927	3.95667	3.96023	3.9575	3.95743	4.45491	3.95906	4.41318	3.97409	4.41811	3.95539
CGI_10001492	2.88564	2.74115	2.7963	3.23885	2.86877	2.72038	2.74151	2.85159	2.79746	3.25875	2.93613	3.03553	2.95051	2.71992	2.76249	2.83967	2.7255	3.09429	2.9863	2.94618	2.78829	2.72432	2.74094	2.7865	2.77759	2.7583	2.72155	2.847	2.75878	2.75827	2.81462	2.81238	2.85334	2.84323	3.03511
CGI_10001493	10.2669	10.0697	9.59684	11.2619	10.6457	9.97112	10.6705	10.6166	9.75062	10.6375	10.1623	10.1767	10.8793	10.6791	9.86452	10.272	10.0807	10.1172	10.8186	10.8005	11.2716	11.659	10.2343	11.0426	10.2641	10.8408	10.4406	10.1463	10.1935	11.185	11.1737	10.6252	10.5424	10.4717	10.9303
CGI_10001497	2.33429	2.33405	2.33366	2.52657	2.33427	2.33275	2.3343	2.35873	2.38186	2.43774	2.58934	2.3355	2.62172	2.33221	2.33504	3.15116	2.62187	2.72284	2.33333	2.33594	2.36417	2.33737	2.33391	2.3367	2.38052	2.35666	2.33414	2.33332	2.3333	2.33306	2.33379	2.33321	2.33144	3.30378	3.03455
CGI_10001501	2.93273	2.88449	2.92894	2.86653	2.80094	2.95215	2.99166	2.85253	3.0034	2.84289	2.90751	2.8571	2.922	2.92021	2.87239	2.90363	2.90647	2.87642	2.79912	2.84087	2.76722	2.80707	2.76467	2.82468	2.88177	2.78149	3.00447	2.94163	3.01115	3.02223	2.85086	2.8806	2.98274	2.95084	2.86267
CGI_10001505	4.74447	4.63992	4.70633	5.83093	5.50516	4.42438	4.40227	4.58003	4.62402	4.7608	4.85008	4.70734	5.81702	4.284	4.30379	4.54673	4.40032	4.762	5.06533	4.98694	4.31989	4.47302	4.37894	4.33843	4.6007	4.39051	4.52865	4.27019	4.41166	4.46359	4.50709	4.26951	4.64223	4.34714	5.19876
CGI_10001507	6.55419	6.4244	6.53629	6.53534	6.63065	6.7677	6.56167	6.73271	6.40675	6.35623	6.38282	6.46342	6.48868	6.50139	6.18822	6.41766	6.42965	6.27574	6.46761	6.50776	6.57772	6.86837	6.70405	6.30086	6.44045	6.67243	6.51315	6.4825	6.582	6.53334	6.41727	6.59291	6.57822	6.38352	6.7434
CGI_10001508	3.92175	4.10725	4.06595	3.97366	3.96567	3.99185	3.95145	3.95105	3.88913	4.07576	3.94946	3.88386	3.83292	3.9048	3.89664	3.81377	4.03871	3.86197	3.9569	3.90323	3.89657	3.72942	3.96234	3.9574	3.92966	3.8972	3.95009	4.08617	4.04929	4.10628	3.9612	3.82119	4.17832	4.07666	3.96458
CGI_10001512	3.2965	3.07787	3.1588	3.23391	3.2394	3.18307	3.0963	3.04267	3.02357	3.06811	3.05501	3.1195	3.02022	3.10302	3.06354	3.53855	3.0966	3.32756	3.24559	3.2382	3.18263	3.20006	3.14443	3.08841	3.02236	3.00324	2.98564	3.00364	3.0749	3.25707	3.23531	3.03974	3.18756	3.08852	3.25362
CGI_10001513	3.55707	3.66339	3.827	3.74006	3.68141	3.60575	3.63037	3.87417	4.16448	3.69414	3.77412	3.80207	3.68565	3.72842	3.76726	3.65015	3.94023	3.55168	3.75254	3.67468	3.52256	3.90995	3.77245	3.69717	3.97601	3.70516	3.8459	3.85035	3.86327	3.68948	3.67832	3.83584	3.72203	3.74588	3.70233
CGI_10001516	7.86	7.86636	7.95532	7.76441	8.04198	7.9827	7.83715	7.9181	7.65397	7.97965	7.76261	7.75288	7.53826	7.50315	7.79181	7.62579	7.60935	7.91616	7.72455	7.85342	7.76314	7.77801	7.6181	7.782	7.74209	7.91896	7.65427	7.66004	7.68546	7.57293	7.42497	7.43745	7.64389	7.91583	7.67532
CGI_10001520	7.31478	7.01308	7.19726	7.14751	7.2645	7.08452	7.2654	7.16269	7.1984	7.16641	7.06589	7.18672	7.13147	7.32959	7.21629	7.39229	7.039	7.21702	7.23754	7.17146	7.20403	6.16146	7.22677	7.23087	7.07964	7.19825	7.06587	7.08647	7.00159	7.07205	7.13058	6.9734	7.16624	7.02	7.0769
CGI_10001521	7.35677	7.3945	7.23197	7.21361	7.15034	7.30855	7.43243	7.43571	7.33155	7.47799	7.28551	7.37691	7.3645	7.57831	7.64991	7.43199	7.56203	7.55045	7.44573	7.42826	7.501	7.11187	7.46178	7.32074	7.44134	7.45488	7.13993	7.3286	7.286	7.35487	7.45278	7.37993	7.32559	7.26546	7.3318
CGI_10001522	8.99953	8.83343	8.84138	8.88548	8.76292	9.05573	8.98202	8.85749	8.67996	8.68812	8.83396	8.99386	8.83285	8.95937	8.85628	8.79902	8.85547	8.88619	8.94273	8.87688	8.72496	8.80496	8.89555	8.82238	8.87227	8.87652	8.82816	8.82029	8.78341	8.9331	9.017	8.8023	8.79162	8.76505	8.76852
CGI_10001525	2.37027	2.21529	2.30269	2.2333	2.28765	2.24961	2.28773	2.33802	2.23375	2.24757	2.33033	2.42454	2.24919	2.24867	2.27196	2.23125	2.2603	2.21438	2.42419	2.32828	2.35201	2.25782	2.28661	2.4002	2.26827	2.36367	2.21534	2.39507	2.30146	2.47718	2.3197	2.25043	2.34022	2.31482	2.31534
CGI_10001526	4.5764	4.49714	4.36937	4.41997	4.40287	4.64522	4.32196	4.41547	4.41239	4.43901	4.39348	4.30509	4.18881	4.43659	4.23921	4.34761	4.32047	4.32751	4.22526	4.29399	4.51972	4.38437	4.30379	4.40545	4.31322	4.43685	4.13542	4.4036	4.33868	4.08008	4.19809	4.28261	4.31759	4.38146	4.29135
CGI_10001527	6.54183	6.50029	6.32908	6.43761	6.29399	6.44193	6.45616	6.42462	6.36291	6.31252	6.4499	6.34314	6.23108	6.24894	6.31364	6.1874	6.52784	6.37104	6.45126	6.30927	6.4753	6.44258	6.33578	6.62393	6.44054	6.45123	6.37455	6.19799	6.42857	6.49973	6.38097	6.43345	6.3537	6.52498	6.52236
CGI_10001528	6.17529	6.20237	6.27735	6.1071	6.18321	6.13594	6.16705	6.14012	6.20125	6.12952	6.08837	6.09777	5.88892	6.04539	5.94455	5.93422	5.93993	6.1246	6.26843	6.25055	6.13114	5.8362	6.1906	6.28651	6.17909	6.11918	6.1547	5.87457	6.15846	6.03928	6.43245	6.18059	6.3125	6.35161	6.38151
CGI_10001529	6.085	6.09768	5.96317	6.39552	6.27024	6.25205	6.11265	5.99697	5.93972	6.29015	6.04238	5.97257	6.1925	6.20748	6.2589	6.09433	6.17009	6.04588	6.015	6.0758	6.19545	6.50621	6.21367	6.18004	6.12739	6.1089	6.19517	6.18217	6.02389	6.25312	6.32421	6.19544	5.98809	6.18604	6.18956
CGI_10001530	6.08702	6.10028	7.37258	6.8453	7.72142	8.14896	7.56106	7.21302	7.00493	7.70605	7.92831	7.76785	7.43341	6.28368	8.30438	7.78095	7.09655	7.51538	8.2811	8.52557	8.18525	7.80529	6.9688	7.45079	7.30679	7.6098	7.2093	8.83092	7.83593	7.90201	8.07811	8.66992	7.72711	8.17097	8.64185
CGI_10001531	8.37935	8.22419	8.50391	8.43838	8.40217	8.32265	8.33414	8.34773	7.98641	8.36354	8.36257	8.44256	8.23049	8.36019	8.2897	8.4876	8.42338	8.44237	8.52354	8.62443	8.33379	8.29212	8.27145	8.40611	8.54676	8.48485	8.45115	8.48211	8.40006	8.40685	8.29518	8.48546	8.25874	8.10565	8.64506
CGI_10001532	4.27699	4.32897	4.25643	4.3869	4.29079	4.30068	4.26286	4.17258	4.24564	4.27449	4.23127	4.19829	4.33579	4.35626	4.488	4.19692	4.29171	4.24279	4.33333	4.27944	4.40913	4.29395	4.34038	4.41425	4.30894	4.30444	4.34317	4.25301	4.39456	4.16349	4.27178	4.22367	4.27286	4.33642	4.35039
CGI_10001533	6.88244	6.8497	7.04108	6.69954	6.77586	6.7767	6.8042	6.87499	6.8419	6.97137	6.75013	6.83366	6.73591	6.6854	6.94912	6.88772	6.60595	6.73652	6.99264	6.90717	6.81503	6.142	7.44603	6.89661	6.975	6.79342	6.63853	6.88908	6.98625	6.81245	6.91598	6.63494	6.78574	6.76418	6.92719
CGI_10001535	5.39218	5.11467	5.30189	5.43148	5.26459	5.76838	5.49501	5.42341	5.31982	5.32882	5.35802	5.34689	5.24629	5.58234	5.06791	5.5233	5.64741	5.46225	5.13236	5.35464	4.99324	5.27692	5.05358	4.96834	5.4383	5.05771	5.41077	5.52121	5.4644	5.39966	5.21891	5.41295	5.52253	5.51335	5.58539
CGI_10001538	10.2811	10.426	10.3557	10.1711	10.3805	10.2376	10.188	10.1388	10.4602	10.4105	10.2353	10.2294	10.116	10.1316	10.1556	10.2735	10.1977	10.1791	10.398	10.4218	10.6775	10.2968	10.4595	10.4276	10.3104	10.1912	10.2414	10.3928	10.2294	10.2872	10.4131	10.2857	10.3732	10.2881	10.286
CGI_10001541	6.19685	6.33457	6.19019	6.28322	6.24957	6.31479	6.23283	6.39363	6.40918	6.03663	6.2858	6.15008	6.3815	6.22119	6.45935	6.32664	6.47321	6.31032	6.17294	5.98522	6.3708	6.30032	6.54915	6.30201	6.33437	6.49261	6.37565	6.26701	6.23324	6.37558	6.41036	6.47036	6.22449	6.20543	6.29008
CGI_10001542	5.36615	5.40337	5.36469	5.37445	5.16399	5.17841	5.2883	5.33282	5.48078	5.32407	5.41199	5.28554	5.2677	5.23998	5.41239	5.33921	5.05823	5.32819	5.29374	5.2929	5.26519	4.79417	5.33751	5.33049	5.45994	5.42322	5.31974	5.16241	5.31524	5.44199	5.3021	5.42609	5.37012	5.4314	5.51504
CGI_10001544	2.5879	2.48454	2.48356	2.6886	2.5715	2.48128	2.46677	2.44792	2.48443	2.82867	2.5144	2.67475	2.69249	2.42744	2.50544	2.52786	2.49643	2.71704	2.69989	2.54493	2.53195	2.43079	2.44749	2.49123	2.51778	2.44641	2.44779	2.50016	2.5001	2.48206	2.44733	2.4647	2.49438	2.42766	2.72074
CGI_10001545	4.11621	4.17172	4.06566	4.15341	4.03853	4.15826	4.22867	4.18767	4.03681	3.95994	4.29224	4.17212	4.16908	4.27643	4.34951	4.36741	4.17207	4.33323	4.15046	4.06633	4.07637	4.33166	4.03617	4.05466	4.23188	4.21447	4.25278	4.16417	4.15018	4.175	4.14085	4.22886	4.03451	4.34746	4.13032
CGI_10001549	2.2661	2.16028	2.15957	2.38365	2.16067	2.14	2.1225	2.17909	2.17852	2.4667	2.22524	2.20093	2.43997	2.22393	2.18099	2.28377	2.12488	2.4123	2.21162	2.14376	2.12413	2.12414	2.14137	2.14468	2.17721	2.14038	2.19685	2.14067	2.14065	2.12185	2.1598	2.17661	2.18881	2.12158	2.50344
CGI_10001550	6.4794	6.62246	6.45432	6.56266	6.33906	6.42122	6.35724	6.42312	6.48692	6.64093	6.71733	6.48118	6.48814	6.34321	6.50005	6.64311	6.3654	6.4753	6.58122	6.57796	6.35164	5.95167	6.45359	6.31633	6.55111	6.6001	6.59824	6.59429	6.59372	6.46774	6.3353	6.52277	6.69355	6.61652	6.4196
CGI_10001551	5.78958	5.96223	5.83222	5.60626	5.7989	5.83788	5.8375	5.89958	5.93647	5.766	5.90849	5.8162	5.75015	5.86768	5.78601	5.84184	5.61132	6.01708	5.76846	5.85518	5.79259	5.37884	5.60012	5.60229	5.75199	5.87167	5.81527	5.8153	5.8771	5.72334	5.78829	5.74646	5.69752	5.8246	5.78245
CGI_10001552	5.35215	5.25202	5.34985	5.28772	5.25587	5.27125	5.17438	5.30999	5.24002	5.18597	5.16893	5.19396	5.26672	5.21893	5.28082	5.32303	5.16264	5.20991	5.32337	5.2009	5.31019	4.99043	5.33469	5.13313	5.29523	5.30831	5.2078	5.12184	5.28165	5.35745	5.15397	5.23703	5.20485	5.23603	5.14821
CGI_10001553	5.37016	5.10157	5.06752	5.37709	5.31567	5.54941	5.32727	5.35882	5.56286	5.02168	5.00788	4.8836	5.21359	4.83086	4.78343	4.90847	5.23364	4.91442	5.01947	5.11696	5.96005	5.47627	6.15469	5.31584	5.10578	5.35527	5.35663	5.18063	5.12953	5.11243	5.5051	4.98808	5.35931	4.99372	5.47079
CGI_10001554	11.8809	11.888	11.828	11.8436	11.9355	12.0446	11.876	11.9046	11.9149	11.8182	11.8412	11.8645	11.8757	11.8742	11.7708	11.82	12.0832	11.8619	11.8328	11.9184	12.0145	12.2505	12.189	11.8996	11.8609	11.8402	11.9625	11.7978	11.8315	11.9097	11.9758	11.8806	11.7942	11.8307	11.677
CGI_10001558	4.69171	5.10779	4.98392	4.59417	4.93094	4.80134	4.569	4.71954	4.89257	4.79455	4.92144	4.89402	5.2229	5.02386	4.89824	4.98812	5.1428	4.92778	4.44002	4.51409	4.89878	4.63378	4.46218	4.72232	4.70907	4.57281	4.38766	4.76016	4.75988	4.54085	4.68539	4.64955	4.6552	5.08543	4.59934
CGI_10001559	8.69389	8.57704	8.93535	8.30314	8.8067	8.53847	8.72073	8.7993	8.86221	8.80316	8.74366	8.67578	8.57696	8.55156	8.67484	8.86886	8.70986	8.81361	8.79526	8.64799	8.61303	8.43254	8.5819	8.56127	8.7211	8.64064	8.79702	8.58857	8.49968	8.4757	8.45991	8.46507	8.43135	8.4291	8.67412
CGI_10001560	2.9686	3.30483	3.27337	3.4232	3.12978	3.17954	2.92834	3.22279	3.26338	2.92554	2.9645	3.01143	2.94567	2.92618	3.19976	3.09703	3.1049	3.25847	2.92734	2.93005	2.95395	2.93156	3.04222	3.01571	2.96668	3.16753	3.40707	3.26964	2.92731	3.13686	2.92781	3.52477	2.92539	2.92654	2.92668
CGI_10001561	5.98735	6.1234	6.12153	6.28536	6.42717	6.40085	6.14599	6.23056	6.10567	5.66178	5.82729	5.73784	5.92633	5.85092	6.21306	5.80139	6.20457	5.81186	6.01964	5.95508	5.83672	6.00787	6.05168	5.79906	6.19463	5.90076	6.28567	5.88625	5.98271	6.14568	6.16483	5.79893	6.07909	6.1849	6.02137
CGI_10001562	3.37793	3.39321	3.3412	3.45305	3.30814	3.33749	3.42686	3.36084	3.48573	3.45194	3.55427	3.40136	3.38458	3.52504	3.50914	3.45395	3.41964	3.47177	3.60108	3.51689	3.52906	3.39378	3.47018	3.49202	3.56401	3.28696	3.27086	3.4205	3.66138	3.35537	3.40779	3.38852	3.37858	3.52844	3.43139
CGI_10001563	4.48549	4.98086	4.6	4.6309	4.76828	4.84681	4.68358	4.87043	4.98008	4.70592	4.8665	4.75672	4.70454	4.72734	4.94236	4.88821	4.631	4.80429	4.92473	5.04696	4.8792	4.87958	5.2044	4.94601	4.93809	4.94208	4.60469	4.89085	4.9674	4.72521	5.00753	4.83012	4.89198	4.58932	4.62108
CGI_10001567	5.93269	6.06838	5.75464	5.77738	5.93226	5.97317	5.82591	5.73023	5.87445	5.74487	6.18113	6.131	6.26537	5.89397	5.70737	5.82524	6.04408	5.8667	5.90045	6.19297	6.27826	6.74919	5.83988	5.73914	5.81914	5.98118	6.45349	6.21756	6.52525	6.24641	6.20037	6.14627	6.03485	6.37005	5.67436
CGI_10001568	7.62299	7.56475	7.89269	7.41708	7.53956	7.21821	7.56881	7.69859	7.59061	7.58205	7.50487	7.62563	7.54898	7.72361	7.47671	7.8217	7.16814	7.60163	7.75139	7.62672	7.59159	6.73435	7.63992	7.57996	7.75655	7.78261	7.4863	7.52443	7.63028	7.49146	7.50326	7.64379	7.72613	7.60257	7.76425
CGI_10001569	7.08537	6.80136	7.13574	7.28203	7.01451	6.81137	6.97839	6.91899	7.07067	7.12048	6.96437	6.90261	6.94561	7.18131	7.02663	7.05822	7.10151	6.99195	7.01979	6.9296	6.84379	6.39343	6.87493	7.2297	7.16042	7.15729	7.23331	6.92228	7.03043	7.02253	6.93711	6.98061	7.01237	7.00589	7.04951
CGI_10001570	3.43563	3.43513	4.41717	3.88395	3.86227	3.43232	3.43565	3.43556	4.19416	4.57545	4.60798	3.84609	3.82378	3.43116	4.08427	4.29614	4.10653	3.85099	3.43357	3.43919	3.44224	3.46892	3.87286	3.46698	3.43387	3.43303	3.43532	3.43356	4.04163	3.433	3.65003	3.43332	3.42949	3.43191	3.4322
CGI_10001571	11.2709	11.3647	11.1304	11.4425	11.5868	11.3645	11.3382	11.3423	11.2022	11.6296	11.4666	11.2359	11.4631	11.481	11.4042	11.4194	11.5396	11.4433	10.9551	10.9896	11.7001	11.9108	11.3945	11.3273	11.0633	11.2107	11.568	11.3672	11.1558	11.3842	11.2144	11.2694	11.1941	11.5059	11.1669
CGI_10001572	12.188	11.3382	11.7414	11.0814	12.4983	12.4726	11.9159	11.8345	11.8599	11.891	12.4613	12.26	11.9238	12.1444	12.177	12.2382	11.7537	12.1372	12.0413	12.0196	12.5152	13.1446	12.586	12.6269	12.6067	12.4326	11.4312	11.8226	11.3781	12.514	11.7219	12.2271	11.7781	11.9197	11.9715
CGI_10001573	7.07908	7.38546	7.1287	7.09883	7.18838	7.02785	7.33802	7.12552	7.45425	6.97599	6.816	6.87073	6.41216	6.70681	6.68055	6.92909	7.04349	7.31388	6.60375	6.92197	7.03792	6.81	8.46048	7.11282	6.88172	7.16925	7.3657	7.53815	7.48645	6.99532	7.28144	7.04349	7.18777	7.02143	7.28605
CGI_10001574	2.13359	2.04768	2.029	2.02894	2.22584	2.02744	2.06601	1.99259	2.16386	2.04199	2.19862	2.03219	2.14001	2.02652	2.28934	2.27282	1.9947	2.19701	2.02844	2.01338	2.16646	1.99405	2.02944	1.99373	1.99223	2.01021	1.99254	2.04599	1.99215	2.1117	1.99237	1.99211	2.07363	2.02712	2.04454
CGI_10001580	3.07901	3.26982	3.13888	3.23884	3.14299	3.18994	3.28554	3.04496	3.15644	3.00242	3.13129	3.10205	2.97028	3.08434	3.06551	3.03569	3.02218	3.00441	3.16622	3.20149	3.24403	3.22877	3.07718	3.1428	3.12236	3.04044	3.00942	3.04139	3.07421	3.02359	3.02599	3.04097	3.06512	3.07059	3.10233
CGI_10001583	1.90082	2.01988	1.86284	1.86283	1.8631	1.86245	1.86311	1.95432	1.86299	1.92922	2.01161	2.04428	1.93186	2.21088	1.86343	2.05139	1.86505	1.86227	1.8992	2.07928	2.08894	1.86445	2.0503	1.94391	1.93459	1.96683	1.86305	1.8627	1.93412	1.93344	1.88164	1.86265	1.89601	1.91512	1.86243
CGI_10001584	6.67975	6.62373	6.60514	6.58234	6.60813	6.62048	6.70041	6.57775	6.76331	6.52964	6.2384	6.80833	6.77714	6.5906	6.73573	6.64589	6.55725	6.9371	6.55154	6.69936	6.58248	6.45737	6.47337	6.73544	6.57774	6.55167	6.61913	6.45715	6.69066	6.72181	6.6651	6.7452	6.70758	6.68736	6.69143
CGI_10001585	8.18202	8.1926	8.17051	7.99585	8.14409	8.37941	8.23755	8.22623	8.1678	7.98806	8.05473	8.13864	8.16279	8.06569	8.16344	8.16618	8.0031	8.07994	8.17043	8.26895	8.26108	8.16739	8.54517	8.35276	8.248	8.17307	8.10073	8.2176	8.17899	8.33855	8.14911	8.20706	8.15849	8.17113	8.15116
CGI_10001588	8.86521	8.76415	8.7547	9.01101	8.72472	8.82967	8.82084	8.61551	8.83806	8.8459	8.85993	8.96315	8.86699	8.97868	9.0498	8.76824	8.7928	8.90415	8.8246	8.73944	8.80848	8.69222	8.61243	8.7137	8.68632	8.70142	8.57286	8.79321	8.83212	8.91332	8.82655	8.97634	8.75248	8.815	8.74804
CGI_10001589	3.81613	3.58144	3.95833	3.72423	4.066	3.92259	3.94388	3.77369	3.81315	3.72058	3.83574	3.64161	3.8228	3.69773	3.56734	3.60414	3.64174	3.59041	3.67644	3.74401	3.70582	3.68859	3.71161	3.70109	3.72287	3.734	3.59941	3.67637	3.59528	3.62714	3.61472	3.57776	3.60196	3.6708	3.65644
CGI_10001590	4.3019	4.20239	4.184	4.13861	4.2613	4.18964	4.23363	4.17454	4.15719	4.23115	4.36487	4.40683	4.17317	4.30132	4.25576	4.23405	4.28019	4.29033	4.16625	4.20539	4.31029	4.44563	4.28421	4.1123	4.10607	4.17851	4.37566	4.29017	4.1511	4.14903	4.34648	4.31418	4.21661	4.26816	4.26973
CGI_10001591	8.52567	8.63717	8.4945	8.57465	8.52492	8.30583	8.63243	8.57472	8.72692	8.42032	8.61851	8.623	8.48908	8.42298	8.575	8.56488	8.35794	8.42454	8.60458	8.6376	8.37836	8.13105	8.20706	8.53362	8.384	8.57911	8.6112	8.6637	8.84271	8.46427	8.36384	8.64282	8.3368	8.58162	8.47571
CGI_10001592	12.381	12.471	13.4762	12.6133	12.4767	13.122	12.7066	12.586	12.9055	12.4482	12.8208	12.7907	12.614	12.5928	12.6857	12.267	12.5049	12.1132	12.7208	12.8151	12.7387	12.0058	12.819	12.5738	12.9882	12.1974	12.3478	11.8977	12.4845	12.1687	12.6623	12.6819	12.047	12.4206	12.5312
CGI_10001595	6.13559	6.07897	5.9406	5.70894	5.79376	5.92911	6.11072	5.90344	6.28091	5.73807	5.94296	6.0969	5.73462	5.84756	5.93131	5.94465	6.3297	6.00965	6.24099	6.12522	6.06468	5.99328	6.09264	5.94638	6.26603	6.07155	6.15637	6.08617	6.16595	6.27559	6.35611	5.87004	6.18845	6.12302	6.07838
CGI_10001603	5.98627	5.878	6.25324	6.17604	6.039	6.26087	6.04992	6.26876	5.98007	6.23656	6.3727	6.09852	6.41943	6.48695	6.51888	6.36631	6.49822	6.45256	5.9861	6.06657	6.39846	6.55702	6.30007	6.38976	5.9679	6.31576	6.11553	6.26842	6.30685	6.51252	6.08776	6.08341	6.34093	6.20775	6.42477
CGI_10001604	7.39821	7.2983	7.66545	7.29427	7.40732	7.28449	7.29045	7.23341	7.39344	7.49879	7.51019	7.49775	7.03659	7.18067	7.14475	7.31626	6.94259	7.22215	7.48865	7.37773	7.32888	6.67132	7.44224	7.25434	7.51507	7.25407	7.47332	7.535	7.41134	7.18762	7.17155	7.23184	7.42321	7.34224	7.4214
CGI_10001612	8.47115	8.49901	8.46971	8.29071	8.25899	8.29748	8.34517	8.4054	8.33068	8.5483	8.40162	8.44667	8.38431	8.20789	8.30226	8.42968	8.22526	8.44477	8.37945	8.25954	8.3163	7.86163	8.16003	8.36649	8.43769	8.39693	8.28946	8.32095	8.37263	8.32515	8.2658	8.44603	8.50742	8.28367	8.46337
CGI_10001613	4.73637	4.59668	4.91976	4.86669	4.72329	4.58248	4.65667	4.72304	4.76971	4.78932	4.89944	4.69958	4.78202	4.85297	4.60738	4.71382	4.67967	4.67125	4.75962	4.7051	4.60011	4.43904	4.83838	4.62544	4.77361	4.75583	4.6821	4.71026	4.73494	4.79071	4.66412	4.78151	4.80832	4.82713	4.67628
CGI_10001614	6.28352	6.14919	6.08696	6.3025	5.88044	6.00056	5.95699	6.21236	6.18988	6.19516	6.11889	6.29267	5.94669	6.1269	6.23264	6.10083	5.89846	6.19257	6.20425	6.04553	6.29954	5.6759	6.1709	6.1699	6.29813	6.3086	6.22559	6.16395	6.18768	5.96943	6.09909	5.98279	6.34787	6.28717	6.13123
CGI_10001615	7.14389	7.17778	7.18767	7.53306	7.41978	7.43356	7.3922	7.32617	7.26566	7.23778	7.23077	7.31037	7.31505	7.23494	6.83427	7.13112	7.15166	7.23336	7.11837	7.09403	7.32551	7.72592	7.52256	7.25202	7.28389	7.22306	7.3724	7.38187	7.24687	7.24912	7.17484	7.41482	7.26684	7.07457	7.16612
CGI_10001618	8.78408	8.68044	8.3888	8.47253	8.60826	8.46835	8.3632	8.42735	8.79947	8.4826	8.42982	8.54017	8.37037	8.386	8.33553	8.3922	8.68697	8.51658	8.41861	8.165	8.4695	8.47994	8.33553	8.14579	8.4439	8.2894	8.48818	8.40402	8.57328	8.6506	8.45434	8.36769	8.60304	8.49165	8.31053
CGI_10001619	4.19341	4.14107	4.33773	4.33735	4.55537	4.21286	4.2724	4.3583	4.40848	4.58241	4.28385	4.35877	4.3111	4.52222	4.36753	4.51616	4.45516	4.3223	4.13665	4.40615	4.33372	4.46566	4.29817	4.27937	4.18722	4.45725	4.15885	4.16992	4.34716	4.46876	4.49116	4.24718	4.37489	4.4262	4.37877
CGI_10001621	3.36328	3.2445	3.20661	3.22466	3.18991	3.16679	3.15081	3.17051	3.64068	3.47635	3.57326	3.28796	3.37834	3.38994	3.26741	3.16455	3.5895	3.20167	3.2054	3.19508	3.15648	3.15653	3.13008	3.19747	3.14928	3.1676	3.53291	3.35546	3.22329	3.61533	3.57855	3.16794	3.66497	3.475	3.2716
CGI_10001622	6.83075	6.6021	6.30077	6.11756	5.89401	5.93305	6.25639	5.58095	6.98923	6.84956	7.10435	6.75953	7.02189	6.88698	6.98073	6.78643	7.49824	6.41693	6.85288	6.51947	6.71328	6.52302	6.42833	6.1908	6.17064	6.83882	6.55898	6.53484	5.9987	7.18264	7.07078	6.79042	7.0519	6.48099	6.50063
CGI_10001623	3.70792	3.94877	3.8327	3.78	3.83764	3.75642	3.88828	3.82006	3.80056	4.91353	4.01572	3.71339	3.77254	3.88395	3.80793	4.09396	4.04927	4.10116	3.89499	3.81438	3.8992	3.8813	3.74487	3.78077	3.79667	3.77632	3.72693	3.84664	3.77784	3.79377	3.76282	3.79486	3.93398	4.53405	4.06976
CGI_10001625	4.03563	3.95794	4.05716	4.35017	4.04983	4.09952	4.10556	3.97528	4.21498	4.0596	4.00314	3.88506	3.86599	3.8641	3.86421	4.00976	3.92502	3.88094	3.80109	3.75099	3.9691	3.85853	3.80357	3.83543	3.92145	3.83549	4.18074	4.25021	4.44824	4.17757	4.17581	3.88712	4.26183	3.94507	3.86716
CGI_10001626	3.99961	4.39117	4.05489	4.29783	3.98333	4.34781	4.26167	3.91569	4.12974	4.17462	3.93728	3.95942	3.83505	3.9814	3.82644	3.9162	3.90465	4.08252	3.83864	3.8092	3.97316	3.79176	3.84119	3.87365	3.87564	4.03425	4.32848	4.17382	4.46539	4.25488	4.18005	4.06469	4.34477	3.85315	4.16542
CGI_10001627	2.89162	2.90814	3.01716	2.95571	2.92575	2.90407	3.00612	3.07889	2.9413	3.00362	2.9506	2.94758	3.00967	2.99344	2.89356	3.0594	2.96132	2.9186	2.90588	2.9319	2.99078	2.99091	3.04802	2.85957	2.98598	3.04189	3.07802	3.0002	2.96976	2.99862	2.95647	2.96931	3.01639	2.90348	2.98162
CGI_10001631	3.03181	2.97953	3.04496	2.96063	3.08033	2.92319	2.94419	3.06432	3.01377	3.18528	3.08427	3.0025	2.991	3.12475	2.96448	3.27259	3.01507	2.92253	2.94213	3.10721	3.00964	3.16606	2.96141	3.07868	3.10555	3.0097	3.0951	3.11919	3.02702	3.18666	3.01281	3.25269	2.98691	2.95773	3.19626
CGI_10001632	8.92204	8.85182	8.93447	8.7371	8.82953	8.63827	8.87087	8.9536	8.88696	8.88847	8.83189	8.92127	8.72229	8.68825	8.82921	8.77128	8.68759	8.7835	8.96589	8.77302	8.84452	8.37769	8.77057	9.04303	8.87022	8.895	8.78732	8.91991	8.91097	8.7692	8.77245	8.81829	8.87417	8.80735	8.95148
CGI_10001633	7.82146	7.60796	7.66171	7.73285	7.80114	7.72825	7.71971	7.78045	7.75117	7.9139	7.79699	7.70595	7.94415	7.61655	7.68473	7.7736	7.65905	7.51685	7.73406	7.71205	7.53648	7.93256	7.5553	7.67228	7.70193	7.77989	7.71414	7.72558	7.75715	7.7361	7.50651	7.77741	7.65365	7.713	7.75752
CGI_10001634	6.02646	5.97506	5.98424	5.81451	6.01701	5.98023	6.07054	6.09483	5.76655	6.2301	6.01814	5.93978	6.1735	6.31836	6.10599	6.24404	6.13163	6.28357	6.04656	6.02856	5.90402	5.80938	6.16632	5.73254	5.97048	5.72447	5.96778	5.81872	5.77469	6.09724	6.09154	5.97357	6.12241	5.74804	6.0554
CGI_10001635	6.75201	6.39113	6.8636	6.96306	6.16637	6.10636	6.71139	6.83429	7.01243	6.62071	6.7106	6.68248	7.1485	7.00154	6.12355	6.31204	6.75946	6.91384	7.39115	6.86135	5.97576	7.18306	6.57496	6.71711	6.96837	6.82114	6.35537	6.89284	6.44249	6.94432	6.70978	5.8323	6.10844	6.63749	6.85521
CGI_10001636	7.56296	7.53219	7.5622	7.48951	7.17189	7.21135	7.04467	7.27422	7.26606	7.67974	7.47704	7.64999	7.22579	7.26479	7.1971	7.50331	7.05632	7.36592	7.47422	7.37071	7.79389	7.1407	8.06826	7.4017	7.31434	7.47421	7.80626	7.61683	7.87835	7.32677	7.41377	7.46075	7.45807	7.45994	7.16822
CGI_10001637	2.40617	2.27975	2.43559	2.27951	2.31786	2.50445	2.42284	2.33619	2.31738	2.27832	2.65756	2.2806	2.47394	2.27869	2.42664	2.66076	2.50008	2.29668	2.3514	2.34034	2.38296	2.28171	2.29864	2.3224	2.27941	2.3676	2.38862	2.44927	2.33388	2.2976	2.29849	2.36809	2.42315	2.48875	2.27896
CGI_10001638	4.13898	4.20959	4.05501	4.23219	4.18339	4.06456	4.35498	4.10766	4.04073	4.15601	4.2453	4.11796	4.28224	4.10569	4.44709	4.30862	4.10858	4.26746	4.11536	4.31375	4.14998	4.27528	4.00586	4.37614	4.11654	4.26468	4.35283	4.21526	4.15932	4.14256	4.37129	4.2915	4.12719	4.06316	4.28464
CGI_10001639	4.47048	4.4964	4.34084	4.46319	4.51293	4.58383	4.72359	4.59245	4.39204	4.59047	4.36327	4.56971	4.50489	4.5141	4.47876	4.5943	4.62588	4.5154	4.83906	4.65449	4.35161	4.47265	4.58777	4.46576	4.46142	4.51194	4.67585	4.6399	4.94552	4.36789	4.62312	4.55285	4.39726	4.59314	4.49388
CGI_10001640	7.83224	7.40326	6.68551	6.97151	7.23608	7.10827	7.9308	7.75568	7.51955	8.54495	8.06972	7.78896	7.74578	8.28854	8.76152	8.48689	8.39852	8.76213	8.08931	8.03258	8.01013	8.5984	7.2453	7.70393	7.87469	8.17613	8.16085	6.6029	8.63039	8.23981	8.74705	6.67195	8.20433	9.15945	7.70013
CGI_10001643	7.21527	7.20742	7.15163	7.21884	7.24565	7.20386	7.34383	7.27019	7.0724	7.05388	6.98213	7.07127	7.12881	7.10261	6.72023	6.97112	7.15112	7.01066	7.1406	6.83711	7.04195	6.87024	7.06925	6.98759	6.92288	6.95612	7.40172	7.14571	7.25255	7.26825	7.12286	7.02861	7.1578	7.02476	7.10275
CGI_10001644	5.11798	5.41052	5.34446	5.22759	5.07806	5.21199	5.10507	5.16778	5.13913	5.1239	5.26162	5.30611	5.26114	5.18023	5.19294	5.17371	5.42155	5.182	5.27663	5.35769	5.40595	5.44826	5.09932	5.30502	5.34064	5.1953	5.16604	5.12824	5.23295	5.17201	5.20766	5.29528	5.15555	5.19753	5.17725
CGI_10001645	4.89939	4.88451	4.94967	4.44948	4.55289	4.72585	4.94141	4.68296	4.79329	4.68435	4.74657	4.54946	4.45713	4.53162	4.99567	4.75877	4.90533	4.51775	4.52789	4.67699	4.91862	4.66495	4.90332	4.54438	4.78472	4.47811	4.4535	4.68366	4.54293	4.82374	4.85818	4.72038	4.75231	4.60681	4.8605
CGI_10001646	4.50511	4.50381	4.47721	4.47705	5.26204	4.47277	4.4803	5.19213	4.47891	5.24577	5.67192	5.80283	4.79283	5.53017	5.6439	5.73775	5.42486	5.02882	5.26374	5.35315	4.92872	4.5484	5.11089	4.82892	5.17624	5.38869	4.47956	4.52334	5.21905	5.85339	5.6111	4.47504	5.29232	5.49901	5.80638
CGI_10001647	5.17705	5.28658	5.17671	5.03704	4.95373	4.99871	5.10856	5.04658	5.00433	5.17929	5.05616	5.1642	5.03197	4.97815	5.14455	5.00947	5.19384	5.16265	5.00733	5.28266	5.20745	5.21975	5.22363	5.097	5.04697	4.97782	5.15223	5.10403	5.10371	5.0647	5.14607	4.9397	5.19606	5.218	5.22057
CGI_10001648	8.85572	8.70451	8.8698	8.38417	8.54646	8.68561	8.67188	8.69534	8.59149	8.54622	8.71141	8.61922	8.56571	8.70193	8.7353	8.70148	8.73423	8.75788	9.0644	9.00875	8.79749	8.8139	9.22068	8.74593	8.97164	8.87572	8.79381	8.76132	8.82472	8.71086	8.9467	8.76354	8.62355	8.72623	8.59937
CGI_10001650	6.59697	6.8269	7.21529	6.72443	7.1708	6.94378	7.2095	7.19397	7.07193	7.05002	6.71243	6.83003	6.91891	6.9091	6.85692	6.70461	6.86532	6.97854	6.62592	6.77785	6.65545	6.27854	6.95285	6.55617	6.76176	6.98227	6.82304	6.70086	6.84241	6.6858	6.864	6.72622	6.6645	6.73386	6.85409
CGI_10001651	2.68919	2.65156	2.68755	2.73948	2.65186	2.70237	2.6519	2.68909	2.74111	2.69867	2.78226	3.03424	2.98684	2.7804	2.63317	2.64848	2.65819	2.74987	2.94509	2.94302	2.73647	2.75556	2.80609	2.9048	2.63199	2.6683	2.75861	2.77089	2.81763	2.66827	2.74017	2.72095	2.86083	2.85618	2.63141
CGI_10001653	11.1166	11.0353	10.993	11.2078	11.4659	11.2712	11.2695	11.3456	11.0714	10.9962	11.2529	11.0403	11.4637	11.7198	11.5247	11.4549	11.3655	11.4328	10.9013	10.8025	11.5141	11.1638	11.3138	11.0528	11.3241	11.169	10.7024	10.9987	10.8291	11.2594	11.2136	11.536	11.2817	12.2171	11.2858
CGI_10001654	5.60966	5.8016	5.57524	5.68923	5.36124	5.67986	5.53003	5.4929	5.71705	5.80199	5.59546	5.69857	5.73027	5.73236	5.67842	5.8002	5.76489	5.86773	5.7671	5.7587	5.84805	5.54817	6.0129	5.74433	5.80555	5.56373	5.58472	5.48828	5.51156	5.76983	5.70256	5.67051	5.66015	5.63666	5.69757
CGI_10001658	9.15742	8.90589	9.04008	8.94301	9.01539	9.13845	9.02452	9.20954	8.8573	8.87136	9.00396	9.07159	8.69864	8.80424	9.04192	9.00792	8.66766	8.94603	8.86842	8.87647	9.15533	8.21482	9.36451	9.00258	8.7665	9.00116	9.15828	9.00027	8.9577	8.94925	8.93749	8.98776	8.90663	8.88824	8.96482
CGI_10001659	9.76038	10.0172	9.96321	9.93449	9.71958	9.99199	9.90839	9.59762	9.78407	9.911	9.95013	9.89045	10.1368	9.68644	9.71629	9.91611	10.1431	10.1432	9.68821	9.86528	10.0627	10.0909	10.0066	9.90466	9.81531	9.58486	10.1481	9.77804	9.93384	10.0277	10.0073	9.93303	10.016	9.9482	9.93551
CGI_10001661	5.96043	5.85534	5.98314	5.53168	5.75937	5.92953	5.658	5.73942	5.53878	5.93654	5.67253	5.55389	5.79276	5.69461	5.86958	5.97205	5.58512	5.82234	5.53798	5.65762	5.62499	5.83694	5.42238	5.88957	5.68253	5.73292	5.76622	5.63803	5.7284	5.58961	5.79568	5.71679	5.67729	5.7119	5.50244
CGI_10001662	3.0645	3.0227	2.85518	3.00556	2.76952	2.92844	2.78776	2.95269	2.93606	3.02695	2.8511	2.84429	2.851	2.93947	3.00255	2.89395	2.96488	3.04602	2.83754	2.77076	2.90482	2.95651	2.76925	3.03026	2.94761	2.88482	2.80537	2.80376	2.85388	2.76863	2.91949	2.901	2.8001	2.88243	2.80253
CGI_10001663	9.16259	8.08255	9.14733	8.31298	9.65205	9.58959	9.62473	9.37263	9.41835	9.89108	10.0696	9.89668	10.1942	9.42973	9.95992	9.68208	10.0066	10.3311	8.27593	8.68489	9.65931	10.505	9.40592	9.5672	8.29822	9.00116	9.6397	9.5849	10.0445	9.89389	9.86331	9.53971	10.1685	9.78515	10.2676
CGI_10001664	4.54721	4.5441	4.46948	4.46909	4.31704	4.52679	4.35149	4.56017	4.55691	4.76525	4.47026	4.30825	4.65665	4.66291	4.52913	4.57652	4.47858	4.65344	4.83742	5.08582	4.60186	4.6022	4.50099	4.60717	4.20221	4.54423	4.26237	4.30983	4.88359	4.3571	4.52711	4.60915	4.26264	4.7639	4.25347
CGI_10001665	11.3328	11.1872	11.4665	11.4946	11.6753	11.4395	11.319	11.4164	11.2778	11.1455	11.441	11.4205	11.3626	11.8363	11.6538	11.5419	11.3092	11.4309	11.3799	11.4291	11.4429	11.4921	11.4259	11.3461	11.4691	11.6012	11.2214	11.3211	11.2067	11.3086	11.4064	11.521	11.307	11.2067	11.2775
CGI_10001667	11.2991	11.3633	11.2994	11.5597	12.1354	11.6289	11.2817	11.236	11.9074	11.7972	11.5257	10.9394	11.6811	11.7908	12.1998	11.8481	11.6869	11.7581	11.8779	11.8774	13.0535	12.0586	12.0313	12.4272	12.12	12.061	10.9816	11.0186	10.8947	11.8666	12.2517	11.7169	11.7513	11.8185	11.7864
CGI_10001673	7.40306	7.16159	7.04788	7.53328	6.87925	7.02462	7.09895	7.25566	7.16016	7.13784	7.15486	7.11899	6.97363	6.96408	7.14093	6.88848	7.139	7.05196	7.32858	7.41682	7.20156	7.42473	7.09863	7.29843	7.20809	7.28137	7.41158	7.16524	7.34163	7.43415	7.10654	7.18881	7.14322	7.1611	7.36978
CGI_10001699	5.92906	6.04818	6.11601	5.70001	6.38783	6.17121	6.18897	5.91795	5.89174	5.87684	5.80605	5.99718	5.70283	6.07049	5.99634	6.0689	5.80975	6.01402	6.14796	6.04646	6.04914	6.44718	6.36475	6.29846	5.94036	6.23173	5.82937	6.10736	6.05617	6.10887	6.3214	5.89461	6.21405	6.10388	5.96958
CGI_10001702	7.56787	7.5318	7.72891	7.64392	7.44163	7.27603	7.56817	7.57111	7.45283	7.72309	7.56989	7.48949	7.50786	7.465	7.52835	7.56464	7.31151	7.50058	7.51514	7.43504	7.45949	6.68359	7.59904	7.60521	7.59583	7.6069	7.55357	7.68122	7.56369	7.59798	7.43503	7.59511	7.67405	7.63271	7.64569
CGI_10001705	6.1999	6.01609	6.33943	6.22538	6.23581	5.97517	5.81597	6.02093	5.9606	6.31502	6.1004	6.12937	6.09972	5.91737	6.00365	6.07413	5.88608	5.99847	6.25849	5.94682	5.65062	5.8463	5.70499	5.51874	5.62175	5.78963	5.86567	5.77326	5.65647	6.01746	6.02708	6.26861	5.63193	5.72386	6.26036
CGI_10001707	3.39049	3.35807	3.3859	3.35532	3.35946	3.39367	3.42042	3.35934	3.27603	3.26635	3.36311	3.38356	3.34813	3.3161	3.45591	3.51582	3.29513	3.30115	3.28994	3.26541	3.32652	3.5918	3.27565	3.3582	3.3388	3.35178	3.32674	3.39809	3.46773	3.25545	3.30856	3.32162	3.46238	3.4202	3.39323
CGI_10001710	6.86589	6.57444	6.7864	6.3122	6.38111	6.30645	6.56031	6.66061	6.4317	6.74174	6.52314	6.4559	6.37438	6.44249	6.49149	6.40949	6.24625	6.5895	6.73058	6.77985	6.61625	6.33131	6.61125	6.44496	6.46334	6.45229	6.48226	6.50367	6.70025	6.22453	6.28951	6.23781	6.30425	6.29276	6.35521
CGI_10001711	6.68309	6.70909	6.29979	6.64996	6.53094	6.70098	6.69668	6.57605	6.38255	6.0415	6.51902	6.31709	6.46551	6.4015	6.54456	6.33265	6.52346	6.39616	6.56418	6.77172	6.99549	6.47932	6.89395	6.75372	6.80147	6.43384	6.57298	7.02015	6.55609	6.366	6.81159	6.61035	6.62861	6.68885	6.82749
CGI_10001712	8.60059	8.66354	8.44142	8.66066	8.65223	8.74506	8.90123	8.69173	8.62859	8.57505	8.46412	8.47921	8.40537	8.41323	8.37639	8.42307	8.64479	8.41172	8.55273	8.60952	9.26075	8.75134	9.80077	8.99897	8.63648	8.46707	9.00683	8.75856	8.586	8.67564	9.08161	8.67974	8.68281	8.50933	8.58836
CGI_10001713	4.76203	4.67892	4.74066	4.99402	4.88187	4.80096	4.65352	4.81154	4.79579	4.84866	4.64755	4.83003	4.89558	4.72111	4.88278	4.94277	4.70284	4.78272	4.82145	4.74377	4.64003	4.79034	4.79438	4.72485	4.61595	4.70713	4.80995	4.80963	4.77332	4.79391	4.64792	4.66901	4.81419	4.78642	4.88832
CGI_10001715	6.51232	6.54177	6.57197	6.43349	6.13305	6.62267	6.6942	6.68666	6.37982	6.43467	6.51852	6.35871	6.39461	6.35506	6.32873	6.51798	6.58717	6.68677	6.74717	6.62356	6.43251	6.67796	5.97634	6.31383	6.34864	6.3709	6.3834	6.43272	6.4245	6.47029	6.43021	6.39073	6.34119	6.48454	6.61468
CGI_10001716	7.48122	7.60924	7.39526	7.47334	7.58919	7.76389	7.5807	7.29359	7.70394	7.55761	7.52612	7.38412	7.777	7.69318	7.68519	7.67881	7.82777	7.7281	7.80105	7.89402	7.58074	7.88666	7.59499	7.71224	7.58799	7.88418	7.59869	7.67013	7.6396	7.76063	7.61334	7.71541	7.65137	7.74904	7.67548
CGI_10001718	9.10458	9.37157	8.99719	8.92064	8.99163	9.13936	9.36523	9.18192	8.95024	8.98515	9.15945	9.01315	9.11255	9.10452	9.19916	9.06966	9.24841	8.89824	9.1309	9.24999	9.15321	9.31312	9.27633	9.35829	9.26659	9.15917	9.08276	9.2634	9.11682	9.22047	9.15831	9.06387	9.18274	9.21947	9.11894
CGI_10001721	5.22334	5.08033	4.9834	5.20053	5.26522	5.23616	5.1679	5.07082	5.12816	5.0987	5.18062	5.16495	5.05612	5.13172	5.01614	5.16783	5.09663	5.17654	5.06903	5.09657	5.1044	5.3127	5.02708	5.3003	5.04623	5.11263	5.19893	4.9922	5.19464	5.00171	5.18159	5.20368	5.37227	5.20198	5.24503
CGI_10001734	5.67076	5.52441	5.45702	5.69615	5.92783	5.70499	5.71075	5.66999	5.68491	5.65083	5.60332	5.62109	5.61292	5.73756	5.53086	5.54754	5.50428	5.43296	5.36088	5.5474	5.52165	6.14764	5.7589	5.83091	5.67322	5.635	5.62632	5.71786	5.81496	5.68376	5.54251	5.77855	5.7193	5.76315	5.80031
CGI_10001737	7.55155	7.60792	7.5386	7.95172	7.64234	7.77013	7.61666	7.57849	7.60186	7.61361	7.56997	7.46707	7.67314	7.45264	7.50878	7.57388	7.68486	7.5918	7.6125	7.57014	7.58228	7.73386	7.58932	7.61624	7.46376	7.83293	7.49771	7.65058	7.44784	7.64928	7.35883	7.62545	7.48433	7.76649	7.53117
CGI_10001740	4.77711	4.38558	4.24944	4.37903	4.06894	4.29115	4.64603	4.42477	4.13356	4.545	3.87149	4.02303	3.87143	4.28369	4.00096	4.03338	3.88551	4.21888	3.894	4.33488	4.13004	3.95093	4.22405	4.20946	3.87358	4.38244	4.29693	4.53957	4.17291	3.91331	4.25107	4.58666	3.8885	4.11962	4.23729
CGI_10001745	5.766	7.2979	7.44107	6.69263	6.48615	7.13811	5.62818	7.89483	6.83776	4.99478	5.43519	6.3922	5.11138	6.67814	6.21769	5.07725	6.10008	6.56966	5.01377	5.64634	6.16835	5.69348	5.87848	5.98671	6.0523	5.8187	5.897	7.01552	6.74388	5.64853	5.01869	6.54219	7.16628	6.40235	5.5771
CGI_10001746	4.53054	4.55272	4.39954	4.70554	4.15153	4.52209	4.32908	4.42048	4.51386	4.58596	4.84509	4.50629	4.51875	4.43858	4.42911	4.65391	4.12227	4.73198	4.47885	4.51171	4.45439	4.59918	4.45907	4.53544	4.51945	4.47562	4.63775	4.3048	4.38118	4.44885	4.47123	4.38027	4.49176	4.38782	4.26762
CGI_10001748	1.67968	1.72475	1.67933	1.67931	1.67967	1.67883	1.67969	1.72515	1.67953	1.79744	1.70046	1.68036	1.67869	1.67853	1.6801	2.17539	1.91747	1.90817	1.67915	1.6806	1.70676	1.68141	1.67947	1.70591	1.67923	1.70116	1.6796	1.67914	1.67913	1.679	1.6794	1.67909	1.79677	2.65865	1.94458
CGI_10001761	4.24997	4.47677	4.26081	4.54313	4.40016	4.55212	4.49271	4.24967	4.35479	4.38093	4.25117	4.42898	4.3658	4.33517	4.49023	4.53761	4.40609	4.2339	4.19304	4.29691	4.34301	4.52201	4.38208	4.13883	4.31996	4.25581	4.6611	4.54989	4.27327	4.51133	4.40806	4.66504	4.54188	4.70119	4.2051
CGI_10001762	5.34688	5.34223	5.09694	5.26106	5.05271	5.42755	4.96645	5.34615	5.15275	5.06467	5.26153	5.08431	5.30151	5.25531	5.25341	5.10507	5.37798	5.18226	5.09186	5.15835	5.38537	5.40734	5.11367	5.2469	5.08107	4.93657	5.11727	5.40408	5.07858	5.50234	5.03214	5.38329	5.12173	5.24109	5.35359
CGI_10001774	4.56862	4.62376	4.12038	4.08037	4.49232	4.5688	4.33438	4.33395	4.26697	4.70464	4.54231	4.49507	4.64171	4.65723	4.47527	4.39514	4.52199	4.92446	4.47982	4.39787	4.54707	4.32923	4.58685	4.39009	4.27908	4.46347	4.30106	4.22804	4.62274	4.29162	4.36007	4.4114	4.52567	4.36175	4.31905
CGI_10001779	3.36231	3.19932	3.15816	3.59702	3.15978	3.21287	4.23542	3.23869	3.32664	3.41271	3.49224	3.22524	3.21179	3.11476	3.44899	3.3866	3.38145	3.32981	3.15728	3.20669	3.40583	3.56596	3.43722	3.25111	3.37135	3.17627	3.40903	3.11622	3.11619	3.2327	3.37422	3.11608	3.11375	3.11522	3.13572
CGI_10001781	2.65804	2.50433	2.76812	2.50296	2.42742	2.42635	2.62633	2.52332	2.42724	2.44381	2.51683	2.4283	2.44508	2.42598	2.44855	2.42571	2.43063	2.46317	2.50201	2.44979	2.82214	2.42964	2.52204	2.72516	2.58851	2.7071	2.46684	2.44619	2.51973	2.51883	2.48501	2.50164	2.62162	2.53397	3.0662
CGI_10001784	4.70809	4.53067	4.73833	4.90935	4.79649	4.77348	4.56451	4.7338	4.60692	4.73256	4.6187	4.77718	4.81519	4.81035	4.7832	4.67565	4.7664	4.61611	4.59952	4.80898	4.74822	4.81698	4.70316	4.667	4.68413	4.74242	4.86418	4.87231	4.89321	4.78993	4.78926	4.68086	4.70683	4.82702	4.7842
CGI_10001786	7.81703	7.69324	7.79745	7.84179	7.67924	7.70345	7.64879	7.66073	7.72576	7.85421	7.82548	7.75889	7.71045	7.93231	7.79665	7.76164	7.41604	7.83116	7.88487	7.84151	7.49022	7.2173	7.65738	7.72959	7.89366	7.55806	7.57765	7.60875	7.83686	7.62163	7.62131	7.58185	7.78941	7.59399	7.79485
CGI_10001789	9.05013	9.22923	9.13794	9.09383	9.08507	9.18525	9.13219	9.10173	9.04225	9.22254	9.25212	9.13161	9.18283	9.29128	9.36885	9.12537	9.24561	9.39808	8.91473	8.91643	8.67017	8.67116	9.07752	9.09503	9.09628	9.44114	9.06593	8.81666	9.16165	8.97485	9.1047	9.03548	9.088	9.15634	8.91909
CGI_10001790	3.31555	3.25932	3.36426	3.31277	3.36776	3.23769	3.67915	3.43284	3.52003	3.68576	3.44925	3.71984	3.30808	3.33987	3.26177	3.74184	3.44922	3.58066	3.41041	3.35947	3.50609	3.34805	3.36571	3.36352	3.44213	3.25691	3.24027	3.32877	3.27583	3.27509	3.27732	3.37795	3.594	3.40489	3.49316
CGI_10001792	6.40718	6.64441	6.56088	6.45959	6.35685	6.33354	6.45508	6.39805	6.13796	6.51962	6.63017	6.50353	6.24281	6.46329	6.58632	6.39437	6.45265	6.5349	6.59772	6.58287	6.49603	6.81718	6.45994	6.41943	6.49933	6.4215	6.31917	6.41286	6.44302	6.48059	6.40989	6.44809	6.52822	6.52207	6.48428
CGI_10001793	8.72245	8.68396	8.6028	8.42449	8.4416	8.40007	8.6843	8.5448	8.73196	8.73085	8.48702	8.54452	8.43049	8.68256	8.86206	8.64355	8.46826	8.59564	8.87897	8.83213	8.69031	8.29981	8.35873	8.95583	8.84648	8.7942	8.78085	8.59376	8.33714	8.78726	8.64603	8.59686	8.64172	8.71558	8.44386
CGI_10001794	6.37205	6.09366	6.79307	5.97427	6.4259	6.30541	6.16026	6.59897	6.53268	6.77439	6.12529	6.38086	6.29066	6.53051	6.16876	6.72825	6.23724	6.83265	6.81296	6.57501	7.11237	5.91491	6.36961	6.18881	6.22332	6.45001	6.15645	6.13578	6.61977	5.87805	5.81539	6.25168	5.95644	5.8422	5.89438
CGI_10001795	3.80981	3.89987	3.95188	4.02904	3.82573	4.02987	3.90217	3.9853	4.08252	4.0924	3.81284	3.85122	3.96519	4.16441	3.93848	4.02954	3.9603	3.81119	3.81876	3.75085	3.83124	3.83142	3.6496	3.77329	3.7881	3.75307	3.91517	3.89296	3.77083	3.95858	3.80633	3.83321	3.87506	3.71701	3.75093
CGI_10001797	9.01803	9.13073	9.13381	8.99584	9.13263	8.94944	9.17583	9.09592	9.07979	9.16075	9.2891	9.04011	8.88651	8.9519	9.01844	9.19991	9.00349	9.108	9.02505	9.11184	9.07435	8.77486	9.25229	9.07872	9.08481	9.08069	8.97004	9.09337	9.12361	9.0231	9.07607	8.93648	9.15244	9.1261	9.13551
CGI_10001798	8.24087	8.89264	7.63102	8.23933	7.68371	8.9128	8.06448	7.78509	8.7792	8.35352	8.76802	8.14932	7.90112	8.30112	8.79507	8.6391	8.18858	8.83676	8.56264	8.67585	8.78452	9.47483	9.56732	8.83041	8.83843	9.01183	7.75916	8.95697	8.70541	8.75412	8.20623	8.77831	9.72407	9.35897	9.44604
CGI_10001800	4.39947	4.91447	4.57898	4.47542	4.66819	4.77873	4.74459	4.75599	4.5393	4.75994	4.51052	4.52278	4.55257	4.75913	4.87034	4.73102	4.44389	4.81428	4.82074	4.84061	4.88582	5.11981	4.78591	4.81702	4.63149	4.69035	4.51051	4.79893	4.77635	4.67776	4.66195	4.66722	4.64332	4.3412	4.62184
CGI_10001801	2.60901	2.39833	2.48353	2.41578	2.59451	2.57035	2.60907	2.48557	2.50107	2.53518	2.43123	2.55634	2.58279	2.50911	2.52169	2.52214	2.42191	2.5535	2.51408	2.52573	2.45906	2.43988	2.4844	2.45751	2.48287	2.43219	2.46848	2.55938	2.51396	2.43216	2.48398	2.43243	2.47591	2.46388	2.41469
CGI_10001802	2.80905	2.75872	2.78995	2.83653	2.7763	2.84586	2.74245	2.80886	2.75856	2.82414	2.75322	2.70947	2.78461	2.85653	2.7795	2.81122	2.79506	2.79891	2.7561	2.74755	2.69301	2.75205	2.68834	2.67197	2.77298	2.73869	2.7922	2.94726	2.78829	2.7713	2.82214	2.80354	2.94223	2.91396	2.83086
CGI_10001803	5.48079	5.73571	5.48087	5.63103	5.50404	5.30157	5.46893	5.67411	5.8704	5.41862	5.74428	5.69126	5.35036	5.29307	5.32297	5.816	5.62438	5.49979	5.57374	5.58225	5.6096	5.88373	5.97991	5.71672	5.59731	5.8073	5.59045	6.03841	5.49704	5.63847	5.5726	5.70748	5.66636	5.27113	5.63035
CGI_10001806	6.17332	5.97231	6.14034	5.88852	6.29238	6.49251	6.38638	6.23788	5.88574	5.87468	6.02363	6.32548	6.36875	6.20639	6.34289	6.24025	6.1611	5.9903	6.00522	6.3058	6.08853	6.16836	6.32669	6.12366	5.79331	6.18303	6.13528	5.96564	5.90305	6.442	5.99649	5.8118	6.20722	5.92781	6.41241
CGI_10001808	8.38702	8.63948	8.85047	8.6064	8.90314	8.7903	8.59476	8.68524	8.54501	8.49589	8.56026	8.71673	8.78616	8.78562	8.84391	8.66506	9.04294	8.60328	8.64182	8.67988	8.60927	9.12386	8.73577	8.76219	8.62265	8.66501	8.60178	8.51102	8.63323	8.3499	8.43217	8.5968	8.50508	8.57154	8.52254
CGI_10001812	3.87613	3.78016	4.07942	3.99455	3.98871	4.03314	3.92025	3.93402	4.01164	3.84015	3.83285	4.04182	3.80273	3.91431	3.92713	3.79849	3.92907	4.01598	3.77629	3.96481	3.76114	3.91737	3.95823	4.04256	3.85467	3.97562	3.91883	3.83856	3.83842	3.83668	3.79492	3.74316	3.88029	3.87633	3.91897
CGI_10001813	7.40427	7.39075	7.60558	7.50818	7.78716	7.63559	7.54159	7.74775	7.45247	7.47055	7.54213	7.54498	7.59743	7.71318	7.58677	7.52931	7.68934	7.45098	7.47338	7.58941	7.58231	7.65798	8.04513	7.38238	7.45355	7.45934	7.71182	7.77054	7.64796	7.58368	7.57009	7.32868	7.46964	7.55191	7.61686
CGI_10001814	5.6313	5.69419	5.79805	5.88895	5.46587	5.91854	5.84088	5.68728	5.52819	5.75108	5.73424	6.00242	5.91259	5.92133	5.94856	5.93554	6.04402	5.82261	5.87316	5.75452	5.80534	5.79488	5.65828	5.81345	5.89386	5.79445	5.81845	5.72116	5.89852	5.90122	5.79128	5.85271	5.85308	5.82842	5.68716
CGI_10001818	5.79741	5.85562	5.84637	5.65329	5.8429	5.59234	5.77861	5.82438	5.7333	5.77103	5.6615	5.59973	5.57656	5.7502	5.68212	5.75061	5.65975	5.76161	5.75708	5.7644	5.85542	5.45813	6.11922	6.10695	5.71163	5.86659	5.66389	5.55846	5.56961	5.62036	5.77683	5.6448	5.81824	5.73972	5.6948
CGI_10001819	9.21398	9.39291	9.35654	9.32762	9.20762	9.33634	9.34051	9.29627	9.4919	9.39983	9.29489	9.37422	9.38783	9.27211	9.32682	9.44112	9.20603	9.36242	9.40856	9.30269	9.36678	8.75985	9.64403	9.38671	9.43263	9.25988	9.19287	9.27928	9.52477	9.30086	9.56293	9.30439	9.4588	9.35248	9.28746
CGI_10001820	3.73757	3.65223	3.58947	3.55802	3.72408	3.50563	3.76357	3.7239	3.63723	3.53154	3.75644	3.67919	3.75616	3.53476	3.66036	3.57753	3.64051	3.55063	3.67433	3.57106	3.64722	3.61395	3.69345	3.55788	3.64741	3.76253	3.69561	3.5563	3.58713	3.57032	3.69231	3.52384	3.51565	3.53654	3.56806
CGI_10001822	7.92131	7.86884	7.71631	7.82653	7.79616	7.80057	7.80511	7.8074	7.61892	7.55602	7.65307	7.71834	7.76864	7.5799	7.56322	7.75015	7.80312	7.49028	7.68719	7.63959	7.65298	7.73279	8.00255	7.73773	7.78592	7.62113	7.4905	7.8225	7.62506	7.5563	8.07043	7.55235	7.77855	7.69154	7.58436
CGI_10001823	6.24245	5.85523	6.03004	5.95463	5.54187	5.74646	5.77981	6.12236	5.73077	5.83488	5.99336	5.90753	6.02392	5.94478	5.98876	5.95959	5.79121	5.6627	5.8855	5.77047	5.88746	5.47445	5.99556	5.84167	5.75155	5.86113	5.75529	5.87613	5.87568	5.49428	6.27987	5.69231	5.98045	6.03289	5.89714
CGI_10001824	4.49676	4.59692	4.56688	4.44757	4.37993	4.50451	4.53706	4.58742	4.57166	4.5616	4.58698	4.56586	4.51415	4.58226	4.49161	4.59939	4.38463	4.56032	4.4987	4.4726	4.57591	4.57623	4.5058	4.60828	4.65806	4.38417	4.56087	4.40127	4.58626	4.44144	4.47724	4.51034	4.41028	4.47624	4.54141
CGI_10001825	4.02856	3.90372	3.94852	3.99323	3.90515	4.11759	3.96911	3.95323	3.90343	4.1494	4.12704	4.09812	3.99702	4.16956	4.09284	4.14147	4.04021	4.02248	4.00489	3.99881	3.94344	4.07455	3.83483	4.03714	4.0344	4.00245	3.85351	4.09949	4.0327	3.86463	3.86876	4.0179	4.01341	4.36934	3.89467
CGI_10001826	5.33146	5.75597	5.22997	5.47913	5.44132	5.00838	5.27143	5.51615	5.76428	6.42803	5.34228	5.8099	5.96183	6.00252	5.50752	5.45433	5.98913	5.09446	6.02745	5.94474	5.23469	6.52846	6.17542	5.65007	6.1311	5.6245	5.23752	5.77474	4.95398	5.0866	5.19974	5.34097	5.88793	5.7377	5.02681
CGI_10001829	6.47296	6.06256	6.37079	6.45436	6.56467	6.18282	6.29518	6.19181	6.14612	6.47177	6.40855	6.69858	6.37787	6.28249	6.5937	6.59937	6.46219	6.25164	6.19758	6.3901	6.21473	6.20457	6.28523	6.28127	6.04908	6.26329	6.71206	6.65131	6.3036	6.79892	6.62243	6.94847	6.3622	6.42393	6.52501
CGI_10001832	8.92945	9.00628	8.70452	8.77379	9.06029	8.96651	8.62672	8.39852	8.74806	8.95258	8.83736	8.75885	8.60595	9.05425	8.99748	8.83102	8.75647	9.0052	8.93455	8.76379	8.88908	8.98202	8.04727	8.80962	8.87169	8.41653	8.64156	8.4389	9.08922	8.7173	9.07741	8.33343	8.58899	8.6056	8.04174
CGI_10001834	4.20592	4.2646	4.27533	4.39557	4.40374	4.39655	4.31023	4.42851	4.20379	4.33277	4.3693	4.40629	4.45144	4.2748	4.45132	4.29748	4.27513	4.34151	4.28619	4.25097	4.35736	4.42934	4.36054	4.33552	4.24455	4.31098	4.43929	4.29998	4.41594	4.35045	4.2766	4.36513	4.34335	4.29195	4.41961
CGI_10001835	5.99838	5.93038	5.94822	5.91123	5.95369	6.15275	5.99858	6.11946	5.81247	5.7692	5.79041	5.93551	5.96335	5.85971	5.98985	5.80415	5.76993	5.73437	5.98363	5.82125	5.7561	6.13301	6.09538	5.76792	5.72616	5.81238	5.88537	5.97492	6.11731	5.97704	5.83818	5.86424	6.06018	5.88618	5.92501
CGI_10001836	3.91282	3.94093	3.96625	3.93728	4.12817	4.11987	3.98643	3.97177	3.83169	4.01104	4.02164	3.85685	3.94169	3.97943	4.04929	3.86493	3.93015	3.89752	3.85968	4.09925	3.95306	4.10265	4.0499	3.84636	4.03198	4.00153	3.8158	4.01734	3.96291	3.98802	3.92394	3.94802	3.94541	3.88476	3.98429
CGI_10001837	2.82276	2.90479	2.90277	2.94808	2.9059	2.81887	2.857	2.87346	2.85596	2.83167	2.86634	2.87869	2.89687	2.99355	2.94174	2.84809	2.96431	2.91068	2.83706	2.80843	2.98839	2.98856	2.99331	2.86581	2.8702	2.85257	2.9808	2.85346	2.82026	2.91488	2.93419	3.01504	2.9339	2.81839	2.86699
CGI_10001839	5.46479	5.366	5.47149	5.35794	5.47435	5.41345	5.32545	5.5127	5.46899	5.38945	5.32641	5.34719	5.33666	5.37245	5.4066	5.31318	5.31317	5.38459	5.13401	5.34292	5.46169	5.0661	5.45712	5.16826	5.26383	5.0598	5.26328	5.3191	5.37321	5.26861	5.91915	5.33925	5.23986	5.47647	5.21441
CGI_10001842	5.744	5.7387	5.65276	5.6913	5.60316	6.07079	5.99079	5.7888	5.77426	5.20449	5.30397	5.44739	5.20203	5.51815	5.35711	5.4664	5.45943	5.76038	5.72228	5.63697	5.93153	5.84162	5.44532	5.52055	5.56522	5.51305	5.56775	5.81011	5.86684	5.62988	5.66555	5.75574	5.68744	5.62892	5.84364
CGI_10001843	6.77961	6.43419	6.60553	6.37536	6.5705	6.38273	6.44086	6.57675	6.41748	6.40887	6.5198	6.43386	6.40628	6.33659	6.49182	6.41634	6.30357	6.32347	6.76622	6.66548	6.54678	6.27142	6.36685	6.4572	6.5199	6.30292	6.42114	6.4441	6.30045	6.32759	6.36355	6.47746	6.2252	6.27224	6.03568
CGI_10001845	6.85564	7.01878	6.95444	6.78134	6.70594	6.89554	6.90124	7.03076	7.0396	6.73829	6.99652	7.01271	6.68356	6.75141	6.96176	7.02037	6.93155	6.9451	6.93209	6.79958	6.89154	6.85578	6.67247	6.85119	7.11105	7.10786	6.96986	6.79257	6.94883	6.84365	6.52772	6.98597	6.56851	6.96446	6.7931
CGI_10001846	7.8141	8.08283	8.40034	7.92629	8.26284	8.10002	8.20741	7.89211	8.39049	8.35218	8.3082	7.94753	8.08697	8.311	8.32939	8.353	8.38604	8.35239	7.85286	8.19045	8.09756	8.75506	7.96909	8.23667	8.26979	8.17472	8.07921	7.844	7.78165	8.23257	7.9446	7.8139	8.01617	7.97691	8.15602
CGI_10001847	7.88166	8.03539	8.06289	8.23738	8.0834	7.9641	8.14757	8.13347	8.00305	7.43337	7.54015	7.50217	7.63846	8.10036	7.45107	7.77956	7.79458	7.8982	7.7482	7.65769	7.51081	7.92983	7.60556	8.03232	7.84668	7.58471	8.09464	7.66898	7.85582	8.1896	7.86286	7.66951	7.86663	7.83086	8.04051
CGI_10001848	7.4412	6.95328	7.44804	7.44686	7.12334	7.74695	7.2367	6.7939	7.65244	7.42736	7.39805	7.02127	7.52711	7.29717	7.16798	7.14087	7.06301	7.44105	7.22161	7.3996	7.69569	7.71392	7.54844	7.37479	7.45534	7.48256	7.86802	7.75829	7.25487	7.81348	7.49013	7.46483	7.50746	7.67137	7.27207
CGI_10001849	6.51712	6.31909	6.14417	6.65233	6.71844	6.176	6.26616	6.58533	6.60039	6.93729	6.65882	6.57507	6.89961	6.5821	7.0579	6.92689	6.20048	6.34554	6.7467	6.57115	7.02244	7.06631	6.68787	6.72879	6.19378	6.33972	6.33097	6.53596	6.24109	6.69449	7.1135	6.68631	6.5985	6.26103	6.69565
CGI_10001850	8.70942	8.56962	8.28641	8.46693	8.8467	8.66089	8.44468	8.61683	8.66671	8.70521	8.41858	8.54873	8.60325	8.80718	8.77774	8.42528	8.65102	8.50968	8.60879	8.50714	8.444	9.35034	8.57961	8.49396	8.47169	8.6226	8.2079	8.40492	8.71884	8.6293	8.49623	8.56088	8.47182	8.6892	8.39932
CGI_10001851	9.22007	9.3644	9.0506	9.38041	9.27311	9.3519	9.13667	9.27231	9.26182	9.52366	9.39185	9.58434	9.36384	9.37555	9.12399	9.14015	9.32463	9.48734	9.53926	9.27553	9.22592	8.99034	9.71213	9.06	9.04225	9.23454	9.34564	9.27954	9.45153	9.47349	9.78031	9.40482	9.45311	9.1639	9.37969
CGI_10001852	9.28291	9.52614	9.50435	9.3243	9.12714	9.27681	9.47994	9.53204	9.38688	9.50457	9.5198	9.43889	9.29886	9.59535	9.42687	9.49153	9.36998	9.60751	9.36474	9.45238	9.36491	8.70982	9.25593	9.37485	9.5677	9.58431	9.26242	9.53535	9.43282	9.22729	9.37399	9.49146	9.47528	9.41842	9.50531
CGI_10001853	3.97979	4.04864	3.98886	3.98856	3.94949	4.00824	4.02334	4.07763	4.07496	3.92856	3.95044	3.94317	3.99229	4.04225	4.01604	3.93056	3.96714	4.09315	3.98589	4.00938	3.92239	4.13989	4.0335	3.90086	3.84923	3.92529	4.16379	3.94212	4.1529	4.10217	4.00433	3.99892	4.07064	4.09613	3.99401
CGI_10001854	3.54553	3.52835	3.6563	3.51005	3.42937	3.50516	3.54559	3.62011	3.5591	3.5134	3.59159	3.56953	3.57737	3.61606	3.68327	3.544	3.53883	3.54729	3.6663	3.64937	3.61515	3.61535	3.61722	3.68553	3.4771	3.59603	3.5289	3.53925	3.63947	3.56722	3.57259	3.53855	3.68381	3.51931	3.47356
CGI_10001855	3.57688	3.61988	3.71133	3.49369	3.66429	3.5363	3.77976	3.6068	3.59006	3.63923	3.63479	3.60113	3.48858	3.56241	3.56629	3.70406	3.64195	3.60559	3.61395	3.53886	3.5643	3.41518	3.5275	3.54318	3.52501	3.58315	3.51256	3.55508	3.61373	3.58305	3.52682	3.59871	3.61176	3.67444	3.68852
CGI_10001856	3.10045	3.06597	3.19023	3.12951	3.14872	3.09386	3.19471	3.14862	3.23574	3.07358	3.19632	3.18775	3.15337	3.07593	3.13696	3.20463	3.22615	3.10742	3.15846	3.12481	3.14925	3.07678	3.06552	3.11088	3.14412	3.22808	3.0832	3.1279	3.18772	3.111	3.19115	3.18709	3.16076	3.13891	3.16908
CGI_10001857	2.7837	2.81698	2.92349	2.7989	2.83435	2.74627	2.85076	2.86653	2.84944	2.85293	2.90166	2.82224	2.82711	2.88535	2.88661	2.80903	2.79505	2.95484	2.76432	2.80601	2.84715	2.88258	2.98125	2.75157	2.81487	2.89055	2.9268	2.87705	2.89191	2.9194	2.90975	2.74689	2.8807	2.92982	2.84336
CGI_10001858	6.48359	6.73458	7.18742	6.14589	6.67375	6.79228	7.22616	6.68015	6.55608	7.17737	6.69368	6.65259	6.61331	7.00422	6.95667	6.18675	6.25441	6.99832	6.53628	6.43108	6.18552	7.01344	6.27102	6.964	6.40945	7.02457	6.62008	5.89733	6.14924	6.7103	6.28792	5.89511	6.52397	6.50591	6.81358
CGI_10001859	4.34999	4.45704	4.60473	4.11439	4.3786	4.37444	4.58182	4.47259	4.38957	4.56958	4.56432	4.36332	4.28744	4.36795	4.50908	4.25146	4.24013	4.78099	4.72038	4.45512	4.26633	4.58128	4.30129	4.42173	4.26625	4.64704	4.30356	4.31035	4.3811	4.35066	4.15175	4.14841	4.21781	4.19499	4.27436
CGI_10001861	2.66515	2.52197	2.52169	2.61182	2.81591	2.64126	2.57859	2.5413	2.57786	2.57169	2.6715	2.60041	2.55669	2.69952	2.87785	2.65239	2.68858	2.65486	2.57613	2.60177	2.79884	2.69915	2.62997	2.58477	2.54026	2.88169	2.52203	2.7219	2.54004	2.68996	2.52178	2.52139	2.57133	2.52094	2.82726
CGI_10001863	7.34363	6.98246	7.06776	6.88885	6.81455	6.60613	6.85273	6.82157	6.85845	7.27407	6.95193	6.96141	7.2196	7.15448	7.36023	7.39713	7.17417	7.35719	7.05095	6.84916	7.18684	6.40685	7.04037	6.7283	6.93764	6.94442	7.89233	6.94598	6.66542	7.49739	6.96756	7.49144	7.19549	6.58294	7.68204
CGI_10001868	6.53748	6.47298	6.45376	6.53499	6.55299	6.80077	6.38096	6.59147	6.56147	6.75752	6.64224	6.52925	6.72008	6.73565	6.83522	6.83945	6.75479	6.78686	6.57276	6.63879	6.65368	6.76188	6.51085	6.73567	6.67708	6.64474	6.9025	6.71942	6.88698	6.86253	6.65889	6.70961	6.78733	6.65653	6.81646
CGI_10001869	6.49116	6.50656	6.13542	6.47988	5.99323	6.71561	6.47643	6.34692	6.49805	6.7271	6.13811	6.34457	6.52439	6.29227	6.42627	6.68102	6.57344	6.53181	6.34748	6.4747	5.97947	6.87988	6.59261	6.68682	6.25608	6.50689	6.22666	6.17722	6.57458	6.43426	6.44718	6.36873	6.58691	6.44931	6.43854
CGI_10001870	4.02193	4.20549	4.24565	4.20138	4.77925	4.34122	4.28108	4.30826	4.37075	4.22319	4.54753	4.35106	4.23324	4.11234	4.34513	4.32899	4.25064	4.27163	4.15271	4.22364	4.30069	4.38873	4.1889	4.07232	4.01822	4.03436	4.07569	4.4098	4.21301	4.30703	4.18776	4.29571	4.44725	4.24758	4.41207
CGI_10001872	6.09573	6.22416	5.96369	6.01834	6.09528	6.21832	6.04335	6.00563	6.04542	5.98602	6.11659	5.97618	6.04311	6.07658	6.01448	5.9924	5.93633	6.05478	6.04644	6.16165	5.84976	5.97525	6.14413	5.82551	6.17165	5.96881	6.14194	6.13696	6.07136	5.99583	6.07495	5.9248	6.04051	6.22017	6.06439
CGI_10001873	6.64113	6.64794	6.52986	6.49856	6.47688	6.54741	6.64137	6.64006	6.63304	6.60012	6.61616	6.54258	6.67295	6.4884	6.65588	6.55512	6.72323	6.43064	6.70433	6.61615	6.55937	6.65569	6.33902	6.59879	6.5895	6.45986	6.52835	6.49767	6.60547	6.63861	6.46378	6.64973	6.60841	6.54185	6.45688
CGI_10001874	6.80567	6.98539	6.8483	6.57428	6.52761	6.44331	6.61662	6.77201	6.75811	6.782	6.85346	7.04254	6.39302	6.50224	6.76177	6.67834	6.86869	6.67975	6.79519	6.6472	6.89045	6.90438	6.52608	6.88463	6.92296	6.74925	6.64998	6.62602	6.73666	6.76801	6.89939	6.74705	6.62574	6.50427	6.6147
CGI_10001875	7.52522	7.66912	7.53302	7.66671	7.58424	7.69336	7.66454	7.5188	7.68515	7.71596	8.00446	7.68047	7.7788	7.74053	7.63564	7.95162	7.68292	7.82274	7.88014	7.58799	7.44388	7.98585	7.58107	7.83384	7.39492	7.36431	7.80615	7.75952	7.87551	7.80008	7.70296	7.7673	8.08444	7.82516	7.71158
CGI_10001877	5.05624	5.1312	5.02209	5.09066	5.22814	5.12813	5.11366	5.03173	5.0034	4.9763	5.07123	4.96106	4.96747	5.05457	5.05673	5.0694	5.30505	5.09917	5.10724	5.05908	5.2134	5.31973	5.22105	4.90562	5.10972	4.92587	4.82861	4.81874	5.01625	4.89937	5.03613	4.95356	4.49981	4.93107	4.60032
CGI_10001878	2.86662	2.92614	2.81541	2.7472	2.91278	2.81213	2.92781	2.76589	2.81667	2.97434	2.82706	2.83934	2.82696	2.85602	2.85409	2.79325	2.85289	2.7947	2.892	2.90772	2.96455	2.81032	2.83274	2.91236	2.79823	2.89047	2.76568	2.87696	2.83023	2.82924	2.81588	2.8913	2.92162	2.8578	2.85847
CGI_10001888	5.5932	5.6444	5.54626	5.62492	5.41651	5.61778	5.73264	5.5692	5.43945	6.09914	5.69427	5.99278	5.66417	5.81363	5.69677	5.64969	5.86857	5.80755	5.84902	5.78807	5.75501	5.88803	5.68384	5.62738	5.7438	5.71588	5.74907	5.7213	5.67098	5.58063	5.77937	5.76633	5.93493	5.8305	5.93028
CGI_10001911	6.09682	6.26708	5.97094	5.92033	5.9552	6.37287	6.22073	6.12189	5.90817	6.06209	6.1815	5.96232	6.27418	6.37564	6.12409	6.21352	6.06545	6.17549	5.91364	6.10067	6.12453	5.58021	6.11342	5.97795	5.95671	5.97638	6.21673	6.01029	6.15542	5.98547	6.30993	6.10418	5.73273	6.04511	6.22278
CGI_10001913	4.11427	4.01147	4.26731	4.25362	4.19071	4.21646	4.24795	4.1298	4.09593	4.31382	4.12964	4.15685	4.1584	4.44355	4.37497	4.28185	4.49144	4.38125	3.97197	4.05865	4.06788	4.10472	4.01069	4.39862	4.09165	4.45807	4.49697	4.35045	4.33821	4.22003	4.14115	4.19404	4.18831	4.00324	4.02089
CGI_10001928	6.84731	7.08448	6.99054	6.92753	7.02207	6.88043	6.92912	7.00338	7.00778	6.94002	6.98914	6.99258	6.84671	6.75521	6.8411	6.91313	6.82035	7.06465	6.91175	6.89682	7.18389	6.73086	7.49141	7.12273	7.23461	7.0185	7.08744	7.10401	6.93617	7.01806	7.22648	7.05691	6.99157	6.89978	7.08812
CGI_10001930	8.1897	8.26579	8.4061	8.41895	8.37804	8.48479	8.28199	8.32194	8.51634	8.53044	8.14069	8.38722	8.24187	8.47471	8.33398	8.26016	8.40092	8.01168	8.51426	8.43797	8.34569	8.76915	8.39036	8.57525	8.45394	8.40189	8.48708	8.43702	8.68855	8.43717	8.19462	8.44891	8.49075	8.55367	8.60862
CGI_10001931	9.20513	9.40285	9.62341	9.15905	9.16542	9.48278	9.69809	9.41475	9.54532	9.09217	9.66217	9.46285	9.00873	8.93941	9.78761	10.0161	9.75321	8.72593	9.5289	9.34996	8.4706	9.54498	9.20216	9.88165	9.21978	9.72522	9.52985	9.60288	9.78154	9.49562	9.65256	9.67408	9.73682	9.54283	9.50675
CGI_10001932	3.83245	3.68351	3.14734	3.17595	3.14894	4.04776	3.76316	3.14889	3.14826	3.14182	3.14436	3.8667	3.61268	3.1435	3.15096	3.14251	3.1606	3.14377	3.14647	3.2421	3.15699	3.15705	3.148	3.15531	3.14683	3.14579	3.14861	3.14644	3.14639	4.57995	4.52438	3.14616	4.55045	3.14442	4.10889
CGI_10001933	8.22413	8.18237	7.93347	8.23877	8.2234	8.34721	8.35173	8.32677	8.0062	8.12409	8.1379	8.14183	8.35062	8.2321	8.22414	8.13479	8.48755	8.42705	7.88374	8.0356	8.06264	8.62614	8.06244	8.20849	8.09837	8.13031	8.31663	7.96797	8.01281	8.24637	8.19481	8.0567	7.96724	8.22581	8.14752
CGI_10001934	6.50615	6.26862	6.32118	6.75724	6.32833	6.65428	6.42155	6.41227	6.339	6.45712	6.3575	6.44585	6.64687	6.57588	6.54188	6.16581	6.57204	6.24202	6.29512	6.44899	6.51916	6.55999	6.67127	6.38148	6.48306	6.54242	6.37649	6.3294	6.51434	6.44194	6.58362	6.48317	6.53949	6.49979	6.62194
CGI_10001936	9.4229	9.68035	8.50628	9.34432	8.63079	9.07484	9.07329	9.17476	9.11476	8.95745	8.75608	9.20959	8.96646	8.858	9.23816	8.926	9.27748	8.85343	9.60733	9.54496	9.67416	9.64313	10.1784	9.46438	9.42366	9.32439	9.44347	9.11163	9.34705	8.97412	9.28679	9.20509	9.25855	9.06445	9.22445
CGI_10001937	5.13193	5.16952	4.98372	4.9954	4.85955	4.98162	5.1944	5.13127	4.97664	5.12248	5.00161	4.99918	5.02399	5.0733	4.91196	5.05608	4.81513	5.10632	5.00272	4.9792	4.95727	4.63375	4.98761	5.11745	5.04	4.9747	5.01565	5.11446	4.96594	5.1407	5.09048	5.06944	4.9723	4.95463	5.15368
CGI_10001938	5.13663	5.17213	5.32832	5.45719	5.09537	5.07323	5.39305	5.44189	5.27979	5.24584	5.52103	5.30693	5.30602	5.32076	5.45829	5.14816	5.30111	5.32278	5.14776	5.13381	5.19734	4.78397	4.87278	5.2541	4.88569	5.25145	5.54936	5.28943	5.45022	5.48128	5.32008	5.54514	5.27469	5.53819	5.49056
CGI_10001943	3.59225	3.60504	3.68359	3.51112	3.54645	3.60823	3.60703	3.66295	3.59008	3.64977	3.50503	3.57055	3.60617	3.61705	3.56728	3.53064	3.61029	3.69435	3.75332	3.48953	3.42017	3.56676	3.64611	3.54551	3.54123	3.58281	3.44746	3.50942	3.57002	3.55354	3.52781	3.52433	3.51358	3.53533	3.62136
CGI_10001975	6.51362	6.60392	6.35417	6.8694	6.82825	6.70916	6.19484	6.83918	6.87077	6.44314	6.21219	6.05971	6.60589	6.63595	6.17993	6.60494	6.41819	6.57282	6.88651	7.01721	6.98062	7.1705	6.62784	6.59686	6.72546	6.42348	6.31173	6.08307	6.1914	6.59551	6.40146	6.82314	6.0386	6.6909	6.27365
CGI_10001976	9.05881	9.34073	8.91792	9.21047	9.34548	9.48808	9.24825	9.30469	9.36514	8.73043	8.87784	8.88835	9.26246	8.95601	8.98956	8.98671	9.1106	9.28907	9.27711	9.12431	8.9555	9.37648	8.81216	8.91474	9.00116	8.89711	9.27868	9.26868	9.38021	9.28109	8.9235	9.19228	9.175	9.16475	8.95284
CGI_10001977	4.75254	4.77405	4.70465	4.73001	5.26876	4.78915	4.83784	4.9151	4.9923	4.46506	4.59455	4.58332	4.76192	4.43798	4.42375	4.70354	4.66834	4.61963	4.42954	4.66531	4.60322	4.65217	4.74694	4.3748	4.74027	4.54176	4.68462	4.96908	5.05261	5.1325	4.66621	4.63107	4.72148	4.72661	4.62445
CGI_10001978	8.28441	7.37034	7.61891	7.87288	7.976	8.15475	7.80965	7.8732	8.60526	8.13209	7.57699	7.54433	7.94598	7.9747	7.72647	7.59764	7.71016	8.32518	8.24043	7.916	7.68945	7.68506	7.56813	7.2906	7.32502	7.49051	8.22817	7.53629	8.15963	8.42992	8.36652	7.65917	8.15377	7.5336	7.75284
CGI_10001979	2.1568	2.58022	2.15625	2.15623	2.18115	2.59348	2.25063	2.15677	2.15656	2.17674	2.15528	2.23181	2.15525	2.48026	2.18241	2.22049	2.21557	2.17794	2.15597	2.15824	2.21222	3.44183	2.18056	2.4529	2.17983	2.55287	2.2276	2.15596	2.15594	2.15573	2.20373	2.15587	2.1765	2.26499	2.15541
CGI_10001981	8.13959	7.90968	8.11741	7.47948	7.3488	7.78972	7.98435	7.74152	7.83125	7.68993	8.27605	7.71071	8.07632	6.87106	8.62226	7.89609	8.32797	8.4839	6.69171	7.38266	8.07644	6.90441	7.68234	7.94014	8.04733	7.99756	7.31447	6.94113	7.532	6.09104	6.81489	7.31716	6.85347	7.08993	7.37673
CGI_10001985	5.99847	6.10677	5.94573	5.84413	5.66979	5.79271	5.82615	5.80277	6.02824	5.73468	6.53346	5.99869	6.05053	6.34533	6.23535	5.9115	6.08312	5.8753	5.84808	6.07509	5.86729	6.50022	5.94202	5.97567	6.06678	6.22607	5.66742	6.09617	5.91802	5.81034	5.91955	6.20841	5.86424	5.8512	6.54863
CGI_10001987	4.55028	4.54755	4.65922	4.64654	4.64304	4.47671	4.60469	4.70384	4.61399	4.54432	4.65475	4.48958	4.58151	4.6265	4.61427	4.73209	4.4873	4.72941	4.57921	4.62586	4.50779	4.36731	4.59974	4.71551	4.46939	4.75272	4.60272	4.5791	4.59183	4.66252	4.66109	4.65282	4.63852	4.65512	4.66872
CGI_10002009	13.1496	13.2206	13.1229	13.0389	13.1653	13.2915	13.1633	12.9753	13.2163	12.69	12.7805	12.8064	12.8049	12.9126	12.9636	12.8407	12.9644	12.9346	13.0647	13.1183	12.8061	13.1626	12.6163	12.9716	13.0045	12.9804	13.1474	13.1173	13.0827	13.292	13.1238	13.1236	13.0753	13.0781	13.0861
CGI_10002010	7.53192	7.83809	8.12908	7.96297	7.67935	7.73613	7.88621	7.61695	8.01884	7.88221	7.74426	8.11584	7.82916	8.01598	7.64022	7.88911	8.07502	7.98504	7.85337	7.7715	7.56549	7.55477	7.54979	7.46671	8.04057	7.84358	7.87664	7.93009	7.77766	7.64405	7.50365	7.73714	7.85201	8.27672	7.79803
CGI_10002011	13.425	13.2447	13.7287	13.7072	13.8032	13.7539	13.3565	13.2267	13.8862	12.8332	13.1893	13.3591	13.2127	13.4608	13.8737	13.3437	13.5377	13.0167	11.5542	11.1229	11.8666	9.15503	9.68728	12.5253	10.3944	11.1104	11.4606	10.3283	11.5425	12.0378	11.358	10.267	11.3061	11.2925	11.09
CGI_10002012	4.22143	4.46188	4.02674	4.04744	4.73045	4.02449	4.38121	4.0282	4.92901	4.18322	4.25581	4.15634	4.59395	4.237	4.79432	4.02224	4.66262	4.42463	4.4252	4.58028	4.64012	4.05925	4.33194	4.56642	4.34201	4.42179	4.06972	4.59688	4.76	4.32258	4.54655	4.45018	4.52039	4.60566	4.34763
CGI_10002014	3.15	3.0813	3.02643	3.02638	3.1499	3.14169	3.13355	3.1498	3.18031	3.08908	3.17096	3.10432	3.40517	3.07516	3.13721	3.20938	3.21047	3.16956	3.24939	3.24067	3.34365	3.11165	3.17969	3.29306	3.12948	3.09487	3.1967	3.11245	3.24916	3.28808	3.16326	3.06127	3.11952	3.12502	3.18685
CGI_10002015	3.91666	3.6921	3.82831	3.79905	3.77375	3.68589	3.80442	3.86203	3.72466	3.97958	3.71614	3.76648	3.99172	3.75898	3.77927	3.87751	3.67583	3.90758	3.93151	3.94798	4.04141	3.65144	3.84479	3.88542	3.783	3.83709	3.69254	3.81108	3.79645	3.95271	3.77031	3.60379	3.8607	3.87227	3.84713
CGI_10002016	4.80597	4.747	4.87422	4.6979	5.35411	4.98424	4.72082	5.11467	4.97416	4.82934	4.84429	5.0454	4.90296	4.83923	4.6833	4.96742	4.89738	4.85289	4.72348	4.82912	4.41679	4.48293	4.5729	4.85398	4.5859	4.54868	4.46479	5.08643	4.99438	5.09087	4.99241	5.04471	5.02951	4.84469	5.22416
CGI_10002017	6.15316	6.21396	6.12877	6.06552	5.92014	6.15574	6.16198	6.16084	5.9145	6.23101	6.25022	6.2514	6.09964	6.29804	5.95865	6.2382	6.34968	6.11976	6.23429	6.401	6.06313	5.63472	6.42028	6.17662	6.00496	6.21978	6.09639	6.25685	6.20234	6.10509	6.05085	6.0182	6.21975	6.29396	6.06956
CGI_10002018	4.60075	4.52183	4.54265	4.44904	4.58828	4.61352	4.53798	4.53741	4.55989	4.58496	4.52794	4.42427	4.46377	4.5237	4.41977	4.57749	4.504	4.59576	4.43189	4.53135	4.4094	4.51945	4.45212	4.54059	4.55267	4.61838	4.59872	4.65545	4.63305	4.4291	4.40779	4.47188	4.46415	4.56457	4.41134
CGI_10002026	4.33545	4.30385	4.27015	4.36986	4.32075	4.37266	4.45666	4.39083	4.258	4.54126	4.42051	4.52336	4.36973	4.74021	4.32873	4.50291	4.62087	4.36734	4.22095	4.30711	4.39867	4.21761	4.2725	4.28184	4.36799	4.29404	4.42913	4.28189	4.44318	4.33613	4.30121	4.33782	4.19066	4.48026	4.332
CGI_10002027	8.01949	8.11153	8.19169	7.86697	7.98919	7.90782	7.95594	8.10918	8.12309	8.15739	8.09992	8.06204	7.95019	8.04495	7.90345	8.03306	7.94381	8.03916	8.11587	8.07447	8.27327	7.3945	8.22292	8.30652	8.09849	8.07305	7.93459	8.03536	7.99585	7.76531	8.01122	8.0207	7.95633	8.05242	7.96464
CGI_10002028	5.92638	5.68208	6.03478	5.99486	5.95219	6.08436	5.85273	5.88934	5.76693	5.8956	5.75556	5.8698	6.02085	5.8331	5.7011	5.72082	5.80784	5.85337	5.6234	5.84902	5.92992	5.92053	6.06369	5.85499	5.77571	5.89785	5.74888	5.78253	5.88554	5.87097	5.90586	5.81898	5.84995	5.78524	5.79775
CGI_10002029	5.38796	5.23624	5.38765	5.36445	5.3408	5.52251	5.24002	5.17014	5.24876	5.44048	5.45023	5.57117	5.65601	5.45353	5.32956	5.40585	5.50484	5.52233	5.41423	5.39426	5.55711	5.77738	5.20718	5.41996	5.46916	5.56645	5.68623	5.33588	5.32383	5.36537	5.46538	5.40123	5.53873	5.49	5.40186
CGI_10002030	6.48102	6.3162	6.19461	6.37566	6.20958	6.32882	6.25481	6.1722	6.38607	6.34096	6.33055	6.40275	6.29902	6.38041	6.291	6.3188	6.32704	6.33198	6.40464	6.26873	6.571	6.32223	6.34465	6.28742	6.39376	6.40477	6.34284	6.41165	6.28011	6.4044	6.30929	6.35681	6.33684	6.3612	6.44291
CGI_10002032	4.87796	5.00137	4.61584	4.67777	4.8266	4.73858	4.82699	4.96054	4.89803	4.72311	4.78848	4.61702	4.70788	4.61688	4.73941	4.44806	4.96024	4.67716	4.93339	5.08951	5.06037	5.03766	4.68104	5.23324	4.78873	5.22519	5.10542	4.77336	4.81249	4.78303	4.64891	5.16031	4.92216	4.63575	5.04756
CGI_10002034	6.06526	5.97164	5.58987	6.36176	5.67854	5.76307	5.901	5.88998	5.48254	5.75847	5.88889	6.38414	6.1793	6.16397	5.9573	5.92651	6.43289	5.74281	5.74241	5.81959	6.02041	5.89509	6.38229	5.92416	5.91097	5.77012	6.07002	5.96303	6.04863	6.166	5.63149	5.80516	6.09955	6.06165	5.92963
CGI_10002035	4.48775	4.76465	4.60483	4.45107	4.50237	4.59272	4.48784	4.61266	4.52834	4.66992	4.58984	4.61578	4.64994	4.57303	4.68698	4.76873	4.53352	4.76692	4.68555	4.70006	4.6395	4.45287	4.67056	4.61719	4.49382	4.57137	4.61124	4.49226	4.58726	4.38375	4.60656	4.55997	4.66766	4.72919	4.67583
CGI_10002037	7.56328	7.88919	7.77879	7.79403	8.15038	8.10911	7.79827	7.9231	7.96139	7.57132	7.89002	7.90816	7.96525	7.84454	7.97483	7.73387	7.67601	7.74816	8.04967	8.03348	7.58626	8.23755	7.71534	7.83795	7.61718	8.02693	8.05197	8.03654	7.77365	7.72709	7.67502	7.84965	7.68591	7.83577	7.7627
CGI_10002038	9.20371	9.17441	9.13069	8.86927	9.13723	9.04868	9.40789	9.21414	9.07758	8.53239	8.74816	8.7889	8.79599	8.78971	8.74091	8.80445	8.70538	8.80545	8.91973	8.85968	8.93375	8.13113	8.97832	8.9974	9.11508	9.0216	9.38073	9.33098	9.26274	9.28922	9.33377	9.3541	9.07472	8.96964	9.07718
CGI_10002040	6.50009	6.5946	6.59923	6.95939	6.86824	6.92528	6.79841	6.81025	6.55255	6.62661	6.67681	6.69863	6.97645	6.79725	6.45589	6.63451	6.7653	6.62018	6.76232	6.68758	6.78136	7.01245	7.36752	6.70109	6.65456	6.73446	6.88279	6.78174	6.74141	6.81812	7.15723	6.77842	6.89799	6.92456	6.60933
CGI_10002041	7.49046	7.608	7.7233	7.98339	7.79948	8.03195	7.95793	7.9597	7.74048	7.52594	7.50921	7.67889	7.73309	7.5818	7.45594	7.75758	7.6582	7.3824	7.70257	7.72672	7.6224	7.95222	7.80218	7.80766	7.60087	7.92827	7.85742	7.78388	7.95744	7.88597	7.72814	7.83352	7.7898	7.739	7.82084
CGI_10002048	8.29509	8.29849	8.41933	8.37813	8.35056	8.45723	8.34245	8.31582	8.39945	8.32974	8.24008	8.38716	8.35775	8.4602	8.35324	8.36	8.4224	8.29768	8.39178	8.38519	8.42324	8.48377	8.80599	8.49706	8.18648	8.37278	8.31155	8.46267	8.40469	8.30782	8.40488	8.30496	8.31798	8.31678	8.4069
CGI_10002049	6.06921	6.19	6.09188	6.39797	6.18695	6.17314	6.17032	5.93431	6.15443	6.15841	6.21538	6.36368	6.14205	6.40323	6.17102	5.98215	6.26041	6.12858	6.40966	6.17471	6.22714	6.26402	6.22788	6.37217	6.1054	6.12228	6.28931	6.12846	6.19573	6.2216	6.17483	5.91175	6.13857	6.31958	6.22737
CGI_10002065	7.55235	7.55339	7.69135	7.66552	7.58425	7.42955	7.82696	7.579	7.7789	7.54696	7.5743	7.54156	7.54718	7.51831	7.48474	7.60259	7.56031	7.4236	7.48957	7.46765	7.67766	7.41196	7.53428	7.60248	7.64714	7.59004	7.50883	7.57265	7.53106	7.64048	7.51083	7.59949	7.65808	7.56658	7.75899
CGI_10002067	3.35222	3.24316	3.55604	3.41273	3.79796	3.65505	3.35227	3.63981	3.24306	3.3824	3.41932	3.34149	3.23935	3.29092	3.2651	3.35376	3.33886	3.25672	3.39496	3.41367	3.40623	3.3701	3.24282	3.38422	3.45666	3.36149	3.22401	3.24136	3.31286	3.53613	3.64587	3.6844	3.2367	3.40461	3.27559
CGI_10002068	3.05803	3.21582	2.87764	3.00839	2.93173	2.97241	2.93184	2.93165	2.99546	2.95077	2.8915	2.90113	3.08486	3.09527	3.13591	2.90542	3.157	2.9996	2.91104	2.93895	2.96346	2.84706	2.93019	2.92386	2.91156	2.95869	2.86079	2.82263	2.94388	3.01942	2.96248	2.85885	2.88797	2.90813	2.92494
CGI_10002069	8.35463	8.52628	8.80117	8.52429	8.01245	8.20007	8.36718	8.29328	8.45996	8.38279	8.52375	8.42736	8.47489	8.71632	8.17532	8.38035	8.07587	8.37574	8.49384	8.42287	8.48341	7.91052	8.32104	8.10398	8.7869	8.77013	8.37015	8.47504	8.40018	8.35283	8.63914	8.40501	8.38189	8.39446	8.51805
CGI_10002070	7.60876	7.9006	7.70351	7.91198	7.78646	8.012	7.68479	7.766	7.67861	7.70319	7.74024	7.71104	7.73545	7.5371	7.72032	7.89795	7.57307	7.73548	7.67464	7.6859	7.79357	7.9148	7.84145	7.59116	7.61954	7.37528	7.67923	7.13374	7.23768	7.59127	7.57223	7.21582	7.58182	7.1679	7.29447
CGI_10002097	5.88775	5.73953	5.66808	5.81801	5.7844	5.79801	5.71332	5.66897	5.7982	5.88157	5.78389	5.83112	5.75522	5.81255	5.67332	5.89603	5.91118	6.00009	5.93303	5.86015	5.52311	5.86146	5.85212	5.76259	5.85972	5.7485	5.80116	5.71379	5.66084	5.83245	5.76409	5.74169	5.94757	5.86423	5.69021
CGI_10002098	7.2453	7.37616	7.34158	7.48858	7.55232	7.49308	7.51694	7.63751	7.37467	7.28891	7.35847	7.48216	7.45282	7.45548	7.2879	7.4899	7.5109	7.34553	7.35624	7.23779	7.38674	7.40496	7.49412	7.2622	7.42123	7.52261	7.47879	7.47766	7.5396	7.53084	7.38255	7.59145	7.51255	7.5713	7.63218
CGI_10002100	4.86593	5.10628	5.07454	4.84243	5.13476	5.39582	5.30419	4.89773	5.04045	5.17829	5.152	5.54391	5.06873	4.77875	4.95409	4.89871	5.41266	5.29405	5.36298	5.38808	5.35301	5.03088	5.16481	5.24961	5.24614	5.18429	4.97228	5.32462	5.36239	5.38481	5.102	4.83808	5.60892	5.27954	5.04652
CGI_10002101	3.14075	3.34021	3.13984	3.59704	3.14072	3.13852	3.22675	3.14069	3.47279	3.13683	3.85052	3.93789	3.1998	3.82468	3.14184	3.95403	3.57387	3.34427	3.20266	3.14315	3.3645	3.14525	3.16222	3.23666	3.13956	3.27911	3.76454	3.20263	3.73894	3.1813	3.14003	3.40146	3.13662	3.13825	3.33017
CGI_10002102	8.99445	8.97399	7.38641	8.67682	8.25727	8.41136	8.33689	8.51229	7.92295	9.49731	8.61636	8.48326	9.48479	9.74615	9.2658	9.2074	8.84817	8.25433	8.72782	8.70554	9.07467	8.7407	7.77756	8.99306	8.23989	8.79114	9.48411	10.7762	9.55864	8.85828	9.30881	8.91648	9.88992	9.8537	9.21224
CGI_10002103	6.49588	6.51277	6.5094	6.49314	6.50324	6.59748	6.54246	6.46277	6.60707	6.93227	6.5358	6.38317	6.7966	6.63989	6.94688	6.37998	6.55606	6.64932	6.62151	6.64061	6.54564	6.42089	6.43718	6.53697	6.51154	6.43051	6.71129	6.6145	6.52919	6.6335	6.32988	6.62478	6.61587	6.50775	6.44358
CGI_10002104	6.4982	6.42068	6.35144	6.6079	6.59248	6.57523	6.32384	6.28577	6.39471	6.74252	6.54183	6.40854	6.56805	6.67203	6.60749	6.32751	6.66583	6.37301	6.49386	6.43713	6.45597	6.87022	6.59597	6.49127	6.25656	6.5782	6.50934	6.52993	6.40028	6.73959	6.50688	6.43752	6.42465	6.50071	6.58015
CGI_10002107	7.9624	8.28403	8.21419	8.35079	8.44136	8.4703	8.19267	8.11695	8.19159	8.46451	8.23792	8.25666	8.49708	8.4299	8.36893	8.02094	8.38158	8.29095	8.3213	8.16308	8.46733	8.52981	8.31216	8.3554	8.17008	8.41415	8.24641	8.0172	8.12591	8.30742	8.19631	8.27184	8.26833	8.2601	8.37668
CGI_10002108	8.45623	8.17382	8.31466	7.97534	8.06289	8.12862	8.21719	8.06979	8.24193	8.54336	8.32074	8.3039	8.41203	8.28151	8.48641	8.42193	8.24899	8.30011	8.69032	8.59823	8.34786	7.65031	8.47025	8.53282	8.26439	8.19478	8.231	8.30094	8.01378	8.29628	8.0964	8.24796	8.33207	8.01453	8.48315
CGI_10002109	2.76646	2.76494	2.63343	2.61579	2.68659	2.64786	2.71951	2.61699	2.66878	2.62825	2.67944	2.63806	2.66339	2.7812	2.65487	2.72174	2.68603	2.67853	2.63261	2.67576	2.86564	2.86586	2.74881	2.76576	2.65006	2.68167	2.68607	2.7602	2.76007	2.69755	2.59809	2.63232	2.62789	2.69523	2.68009
CGI_10002110	8.23061	8.06726	8.19956	8.05786	8.17535	8.17239	8.14637	8.23852	8.16519	7.94115	8.09659	8.19637	8.07231	8.1658	8.07208	8.0518	8.13415	7.98469	8.29092	8.21614	8.11588	8.11681	8.35325	8.11925	8.04808	8.21922	8.14381	8.17347	8.07324	8.13742	8.11983	8.07666	8.12144	8.21909	8.02462
CGI_10002111	7.04427	7.31623	7.1501	6.95062	7.36708	7.19534	7.15975	7.0992	7.07304	7.04565	6.98118	7.10207	7.33761	7.30865	7.24034	7.16881	7.41975	7.0531	7.27652	7.38494	7.08606	7.62052	7.10026	7.10695	7.20938	7.11351	7.07118	6.92038	7.24027	7.34361	7.1657	7.12956	7.05207	7.1516	7.40586
CGI_10002112	3.54841	3.44661	3.47276	3.47247	3.40176	3.40693	3.2641	3.28243	3.29963	3.41309	3.37513	3.40988	3.62743	3.55193	3.43878	3.40055	3.29595	3.64757	3.27969	3.22783	3.42201	3.33104	3.35079	3.43462	3.33191	3.29633	3.5056	3.33124	3.29713	3.61086	3.36662	3.42523	3.51855	3.4056	3.47828
CGI_10002113	4.68413	5.18334	5.21256	4.92634	5.10539	5.10172	5.13175	5.26527	5.21227	4.65383	4.50348	4.5726	4.60813	4.63342	4.51923	4.55876	4.88288	4.70216	4.79273	4.85578	4.58705	4.70304	4.44524	4.54743	5.09009	4.49089	5.0761	4.86497	4.85299	4.88366	4.6643	4.972	4.86777	4.67843	4.7959
CGI_10002114	8.26868	8.2625	8.39765	8.22354	8.24589	8.24347	8.43695	8.39125	8.17689	8.16168	8.11125	8.11786	7.94088	8.16923	7.96951	8.19676	7.92381	8.17965	8.20214	8.23456	8.19409	7.72724	8.52164	8.23917	8.20444	8.14309	8.18216	8.37018	8.38574	8.13254	8.29766	8.32101	8.42454	8.43809	8.25304
CGI_10002115	3.74484	3.66801	3.78091	3.64966	3.8138	3.78508	3.78712	3.66932	3.65203	3.65162	3.5805	3.70959	3.67254	3.74027	3.79437	3.73688	3.81514	3.83035	3.72232	3.64709	3.6552	3.61928	3.78338	3.70228	3.69427	3.69133	3.69935	3.69318	3.85379	3.70578	3.79561	3.66245	3.63616	3.83316	3.58116
CGI_10002141	3.55008	3.61455	3.54749	3.54735	3.66251	3.65115	3.59997	3.59971	3.61429	3.55439	3.69179	3.65595	3.7052	3.82633	3.62061	3.68574	3.60684	3.50951	3.85143	3.75081	3.63489	3.71806	3.81049	3.7726	3.54669	3.71033	3.76127	3.753	3.6843	3.84814	3.68834	3.65463	3.59851	3.71909	3.78451
CGI_10002142	5.18396	5.19099	5.10286	5.48483	5.02323	5.28973	5.1011	5.24904	4.84318	5.07947	4.72846	5.15811	4.91593	5.17864	4.93367	5.66662	5.23786	5.29016	5.13271	5.21335	4.91344	5.17686	4.84213	5.08683	4.99805	5.16216	5.328	5.09723	5.25147	5.09289	5.24023	5.16467	4.94228	5.19576	5.25939
CGI_10002143	6.71227	6.64167	6.83391	6.67882	6.71173	6.66608	6.68465	6.69735	6.56482	6.74393	6.73751	6.65356	6.64517	6.58725	6.59375	6.76413	6.33501	6.71164	6.67683	6.73242	6.90898	5.90326	6.9711	7.02675	7.09928	6.64846	6.5367	6.71028	6.56013	6.53001	6.70427	6.81394	6.75113	6.70651	6.71061
CGI_10002145	5.08697	5.34599	5.45898	5.28617	4.77645	5.55981	5.43737	5.4724	5.0144	4.84937	4.9789	4.86064	5.07097	5.11476	4.92257	4.73686	5.09832	4.9894	4.96169	5.26441	5.0165	5.16358	5.91609	4.97594	5.49733	4.94357	5.2533	5.1462	5.27968	5.40091	5.33052	5.13228	5.47306	4.99306	5.2253
CGI_10002146	3.09958	3.421	3.15137	3.20134	3.118	3.41856	3.22143	3.25302	3.20345	3.05866	3.09561	3.19441	3.24101	3.22408	3.08195	3.12776	3.13096	3.07744	3.11532	3.23129	3.18513	3.37128	3.38016	3.28655	3.42693	3.3449	3.42202	3.30555	3.26159	3.28906	3.11663	3.26094	3.26195	3.147	3.18027
CGI_10002147	3.47117	3.973	3.64765	3.48649	3.45252	3.78493	3.59136	3.59103	3.6358	3.52584	3.46451	3.6002	3.54727	3.48033	3.43557	3.54299	3.42325	3.41021	3.4852	3.66805	3.59612	3.66462	3.96026	3.64254	3.80638	3.82524	3.72359	3.72812	3.55233	3.65667	3.53887	3.65809	3.66826	3.42905	3.63897
CGI_10002150	4.64631	4.76018	4.70167	4.48866	4.46973	4.7162	4.47006	4.58657	4.72878	4.46166	4.70223	4.67767	4.30371	4.47001	4.47931	4.3426	4.46207	4.44522	4.26177	4.33391	4.38098	4.55181	4.67376	4.66093	4.84358	4.39916	4.30167	4.43033	4.34207	4.19029	4.23041	4.2609	4.19844	4.20516	4.257
CGI_10002151	7.6104	7.78655	7.82577	7.60807	7.71802	7.84212	7.57961	7.56895	7.53741	7.58527	7.4931	7.51273	7.38226	7.42534	7.13811	7.38757	7.54183	7.62119	7.58434	7.66013	7.58538	7.59626	7.52465	7.63167	7.61075	7.56197	7.42484	7.33804	7.4649	7.37135	7.20289	7.29573	7.29215	7.5298	7.29414
CGI_10002153	7.8567	7.80164	7.92686	7.7416	7.81755	7.82048	7.83409	7.89613	7.89064	7.79276	7.88312	7.8066	7.5519	7.55915	7.70358	7.66137	7.30438	7.70792	7.91761	7.81382	7.70047	6.91204	7.53078	7.55456	7.48953	7.67515	7.80108	7.46369	7.61794	7.8508	7.73121	7.8161	7.93114	7.82406	7.66071
CGI_10002160	8.40225	8.3094	8.42346	8.51255	8.54944	8.58117	8.37543	8.48961	8.73748	8.60677	8.50808	8.61513	8.67369	8.25947	8.42021	8.33613	8.59904	8.34464	8.46824	8.47962	8.40463	8.90059	8.36611	8.36673	8.5294	8.4975	8.36013	8.29265	8.43971	8.3524	8.38216	8.37632	8.46086	8.29857	8.17507
CGI_10002161	5.2081	5.08793	4.9112	5.24294	4.9464	4.89824	4.90662	4.95914	5.09827	4.90653	4.90805	4.88026	5.01615	4.85108	5.07044	5.11067	4.93733	5.00142	5.30832	5.0975	4.82427	5.18075	4.59937	4.80055	5.05523	5.14446	5.1439	5.25504	5.29036	4.9027	4.89961	4.91795	5.2063	4.9703	4.78692
CGI_10002168	8.35371	8.31558	8.4075	8.56993	8.44394	8.53313	8.33815	8.40166	8.51216	8.4805	8.3133	8.4727	8.72849	8.68771	8.62269	8.40225	8.42463	8.40306	8.40858	8.48067	8.64226	8.87971	8.53767	8.68142	8.36689	8.6441	8.43303	8.44244	8.44165	8.65513	8.55876	8.5061	8.63624	8.52507	8.43566
CGI_10002169	3.82899	3.93884	3.88105	3.88073	3.94118	3.91186	3.99225	3.84356	3.85605	3.92401	3.85673	3.75795	3.81467	3.70784	3.78794	3.83682	3.84802	3.79879	3.76097	3.8104	3.91633	3.96064	3.93731	3.81595	3.80761	3.80462	3.79746	3.864	3.80635	3.90211	3.8823	3.91679	3.73432	3.82925	3.72598
CGI_10002170	5.26575	4.92521	5.05088	4.05135	4.99162	4.64381	5.09734	4.82405	4.60506	4.04531	4.15156	4.2313	4.52976	4.04717	4.18758	4.18479	4.2562	4.35759	4.7327	4.61016	4.67306	4.3254	4.3268	4.40868	4.38689	4.35065	4.65664	4.44546	4.21431	4.04969	4.15923	4.25029	4.19984	4.3126	4.36205
CGI_10002172	7.39169	8.09343	7.5959	7.46697	8.15526	7.57766	7.7198	7.81922	7.87407	8.60695	8.26455	8.48101	8.05864	8.34595	8.29728	8.35999	8.76631	8.37526	7.63489	7.39479	7.82018	7.72304	7.66152	7.44762	7.87375	7.62536	8.39778	8.30259	8.25404	8.12328	8.41175	7.77551	8.16209	8.40292	8.34318
CGI_10002173	6.5932	6.23393	6.5606	6.70337	6.74809	6.43511	6.57875	6.49272	6.5632	6.53527	6.74322	6.48541	6.52004	6.47429	6.46444	6.62316	6.73236	6.571	6.56567	6.63244	6.48974	6.70213	6.62516	6.60754	6.479	6.59364	6.75055	6.9421	6.67428	6.62744	6.30625	6.61842	6.73129	6.5921	6.64279
CGI_10002178	3.26341	3.29416	3.36603	3.40719	3.23007	3.25588	3.3417	3.31094	3.39696	3.23506	3.25483	3.21715	3.29995	3.39436	3.1978	3.2812	3.28546	3.22252	3.34922	3.35349	3.34728	3.41105	3.39612	3.3429	3.43205	3.41534	3.24629	3.20987	3.2426	3.209	3.32318	3.25816	3.37452	3.34337	3.28619
CGI_10002179	6.11025	5.99034	6.1126	6.34561	5.93264	6.00855	6.17168	5.96404	6.15596	6.0855	6.26576	6.01297	5.95473	6.11839	6.30361	6.32208	6.2449	6.23043	6.2949	6.19525	6.24747	6.08598	5.90317	6.14974	6.29138	6.14899	6.17627	6.0503	6.1875	6.1892	6.15042	6.25496	5.98599	6.24458	6.3263
CGI_10002180	7.26849	7.26057	7.23616	7.50411	7.19348	7.66855	7.34353	7.49556	7.2368	6.99898	7.48986	7.3742	7.30148	7.33478	7.1886	7.06373	7.5781	7.21694	7.52325	7.54997	7.38631	7.83313	7.23354	7.21703	7.40819	7.49704	7.34857	6.88111	7.27275	7.07397	7.17163	6.94436	7.28256	7.40793	7.38049
CGI_10002181	11.4134	11.1389	11.0249	11.0526	11.6297	11.3402	11.5571	11.1388	11.1002	10.8916	11.2401	11.1515	11.4952	11.2769	11.2227	11.3736	11.357	11.2582	11.5497	11.3706	11.3477	11.3513	10.9159	11.0198	11.2484	11.1115	11.3327	11.2438	11.0653	11.2567	11.5264	11.2968	11.2413	11.2638	11.0946
CGI_10002184	5.33261	5.32812	5.5181	5.23246	5.22029	4.98854	5.06605	5.27759	5.11615	5.47075	5.44114	5.24138	5.26708	5.29248	5.38883	5.24387	5.04794	5.13965	5.34488	5.3081	5.29734	4.83417	5.16574	5.31012	5.21816	5.41674	5.13127	5.36462	5.43079	5.24487	5.11282	5.19045	5.42547	5.20226	5.27052
CGI_10002185	3.66609	3.66461	3.7819	3.59536	3.63272	3.55726	3.77367	3.75869	3.64798	3.66388	3.67036	3.85653	3.96516	3.9164	3.73518	3.75088	3.76521	3.78231	3.85835	3.87507	3.73729	3.73749	3.7109	3.58965	3.70748	3.74825	3.71267	3.67571	3.93107	3.70438	3.78315	3.59357	3.6175	3.70052	3.74484
CGI_10002191	8.26023	8.50463	7.9872	8.27685	7.4336	7.25747	7.87154	8.2617	7.58441	8.30368	8.39616	8.43383	8.00182	8.17009	8.09764	8.015	7.49956	7.91196	8.40487	8.31007	7.5882	7.46844	7.77981	8.49913	8.25623	8.14843	7.90653	7.76629	8.16375	7.46178	7.62829	7.55004	8.24581	7.99696	8.18992
CGI_10002192	1.76825	1.84589	1.76796	1.78776	1.76824	1.76755	1.78852	1.76823	1.84576	1.8035	1.87602	1.81048	1.80514	1.76731	1.78936	1.9525	2.05186	2.02939	1.76781	1.81126	1.83508	1.85594	1.76808	1.76935	1.78758	1.7677	1.76818	1.78742	1.78739	1.76769	1.76802	1.76776	1.91934	2.39082	2.01831
CGI_10002193	6.18711	6.37678	6.22152	6.22066	6.04752	6.06859	6.26241	6.25316	6.27082	6.36751	6.40841	6.22633	6.10744	6.18345	6.25707	6.3146	6.24995	6.3757	6.23705	6.39129	5.99696	5.91201	6.11543	6.03978	6.27968	6.27671	6.1393	6.18801	6.09134	5.95878	6.13058	6.08917	6.36971	6.34204	6.25872
CGI_10002194	3.08849	3.5339	3.40825	3.46982	3.19477	3.41029	3.22769	3.14315	3.31673	3.04715	3.08448	3.21877	3.27512	3.08374	3.2959	3.10009	3.07699	3.25919	3.32465	3.18639	3.29855	3.15577	3.12411	3.15305	3.1571	3.20409	3.37394	3.10436	3.06778	3.26505	3.10571	3.139	3.22376	3.24647	3.15358
CGI_10002196	7.01067	6.81962	6.84822	6.92383	7.07222	6.97807	7.01674	6.98	6.88527	6.95585	6.99878	6.88408	7.02503	7.06194	7.05766	7.0593	6.8982	7.10054	6.97412	6.78793	7.00627	7.03933	6.71389	6.94029	6.81546	6.63497	6.91507	6.96803	6.8824	6.97694	6.83888	6.72309	6.7113	6.94902	6.75725
CGI_10002214	3.33685	3.27229	3.27012	3.37586	3.27347	3.24931	3.16916	3.20524	3.39341	3.19608	3.3526	3.36141	3.30922	3.51446	3.24353	3.48662	3.31663	3.16463	3.34459	3.46822	3.39179	3.27259	3.31888	3.25109	3.36019	3.14841	3.28897	3.35901	3.31468	3.18392	3.33322	3.26767	3.35716	3.24836	3.18286
CGI_10002215	4.45615	4.3595	4.2527	4.46016	4.45592	4.30398	4.45626	4.31819	4.40032	4.40917	4.31594	4.44513	4.42092	4.35325	4.43942	4.50505	4.29239	4.31375	4.30948	4.49033	4.50861	4.40979	4.34388	4.56356	4.4072	4.40251	4.33181	4.36546	4.39209	4.42791	4.38428	4.44238	4.49908	4.46997	4.41066
CGI_10002216	7.37059	7.51054	7.36916	7.36299	7.27353	7.48991	7.40618	7.19148	7.44939	7.55261	7.20886	7.31471	7.41903	7.29297	7.44162	7.49007	7.31601	7.37951	7.46681	7.30014	7.27258	7.50006	7.34225	7.35958	7.51164	7.35863	7.37584	7.37223	7.30556	7.55204	7.23482	7.33851	7.39765	7.13502	7.35971
CGI_10002217	3.13496	3.10183	3.05074	3.13116	3.13485	3.04781	3.103	3.20976	3.27584	3.04407	3.19631	3.18944	3.12475	3.25865	3.07262	3.1062	3.27623	3.04641	3.20256	3.20788	3.09975	3.09986	3.11712	3.18189	3.13025	2.99805	3.10227	3.04965	3.06609	3.21421	3.23395	3.09782	3.14692	3.0142	3.07969
CGI_10002218	4.7313	4.83235	4.72328	4.80122	4.70297	4.96658	4.6743	4.58096	4.75486	4.74701	5.03069	4.70317	4.94177	4.66423	4.65232	4.84451	4.75695	4.8294	4.70542	4.83468	4.92018	5.19241	4.71269	4.7018	4.84751	4.86457	4.85804	4.82133	4.82104	4.90906	4.71116	4.90064	4.68161	4.85623	5.00514
CGI_10002219	10.2154	10.2435	10.2752	10.2737	10.1783	10.1244	10.1629	10.1765	10.0874	10.2358	10.2224	10.1535	10.1859	10.3005	10.309	10.2516	10.0239	10.2973	10.1928	10.3173	10.2441	9.64395	10.353	10.171	10.1415	10.2278	10.1706	10.2664	10.1869	10.115	10.0586	10.1433	10.0777	10.2026	10.1545
CGI_10002220	6.95664	6.98699	7.0048	7.02151	7.05393	7.03852	6.84188	6.93609	7.07434	6.77209	7.07499	6.92754	6.88117	7.03705	7.06669	6.9511	7.09857	7.15449	7.06891	7.02698	7.1388	7.11506	7.08805	6.94932	7.11164	6.97395	7.06726	6.79088	7.12735	7.04329	7.01495	7.10854	6.89611	7.13308	6.94942
CGI_10002224	8.18273	7.92784	7.75483	8.08891	8.1654	7.8611	7.8429	7.86769	8.2138	8.15203	8.02789	8.14398	8.13112	8.09626	8.212	8.10678	8.189	8.05361	8.12161	8.27937	8.43531	8.59143	8.96456	8.32465	8.04358	8.25858	8.2504	8.337	8.17605	8.11089	8.05623	8.19458	7.73281	8.2889	7.88335
CGI_10002225	9.32133	9.30458	9.52241	9.29878	8.83953	9.23365	9.31028	9.33902	9.14784	9.28656	9.13006	9.11843	8.85102	9.09217	9.06592	9.2621	8.83748	9.22042	9.24972	9.24297	8.84548	8.34474	9.15105	9.18222	9.18922	9.17889	9.4351	9.23934	9.45468	8.94972	9.06936	9.24953	9.39749	9.05969	9.23597
CGI_10002226	8.49868	8.43685	8.60654	8.90307	8.79191	8.64819	8.72513	8.70682	8.50146	8.3397	8.4622	8.56754	8.49078	8.44026	8.42462	8.26565	8.60788	8.43906	8.59778	8.57339	8.05955	8.84742	8.62211	8.41173	8.48472	8.61913	8.55095	8.4099	8.59159	8.73201	8.76517	8.72521	9.01277	8.65167	8.74218
CGI_10002227	6.82401	6.66782	6.71428	6.76234	6.14321	6.5103	6.40068	6.59014	6.59758	6.59309	6.80806	6.47592	6.62804	6.72981	6.56779	6.59447	6.62046	6.51943	6.71669	6.60047	6.42446	6.11551	6.24094	6.50761	6.65038	6.43469	6.88674	6.48891	6.48837	6.52672	6.61234	6.50874	6.67564	6.56909	6.81314
CGI_10002228	8.91144	8.72833	8.79369	8.83002	8.76849	8.79666	8.7907	8.82086	8.7994	8.91361	8.63458	8.76108	8.72387	8.82393	8.62387	8.75886	8.62624	8.80961	8.86018	8.82273	8.65253	8.54547	8.83118	8.7787	8.69644	8.83653	8.84313	8.86192	8.82919	8.71283	8.89034	8.70983	8.81998	8.77969	8.74091
CGI_10002229	4.37877	4.36278	4.26144	4.39617	4.37854	4.54038	4.26741	4.26699	4.37539	4.26891	4.33189	4.1829	4.2646	4.3021	4.41411	4.36114	4.44676	4.43801	4.24385	4.29814	4.44327	4.41609	4.38711	4.25809	4.31581	4.29794	4.3505	4.37975	4.27237	4.42527	4.30546	4.41538	4.26744	4.2511	4.32063
CGI_10002230	7.53213	7.57238	7.58374	7.47191	7.45658	7.34359	7.44778	7.40128	7.56649	7.72049	7.50842	7.51883	7.21765	7.46149	7.49302	7.48254	7.09526	7.43367	7.52013	7.44855	7.42502	6.74581	7.31592	7.36413	7.56404	7.47966	7.43264	7.29014	7.37828	7.47918	7.42026	7.30798	7.36431	7.46537	7.55653
CGI_10002231	5.52826	5.39497	5.36302	5.54744	5.58135	5.52969	5.59225	5.54927	5.54449	5.6203	5.38082	5.44519	5.30552	5.46602	5.28952	5.72884	5.63697	5.59014	5.59239	5.65692	5.85812	5.5403	5.68161	5.57488	5.75108	5.69	5.67739	5.72198	5.64016	5.66268	5.54012	5.75354	5.57108	5.6782	5.39556
CGI_10002232	5.74604	5.63379	6.004	5.7906	5.99603	6.02504	5.95639	5.86042	5.64421	5.92783	5.87197	5.70753	5.72734	5.69135	5.6297	5.88754	5.68687	5.69354	5.83907	5.7162	5.70952	5.72177	5.97924	5.76484	5.79645	5.70998	5.66905	5.84776	5.67343	5.67892	5.61728	5.80924	5.66462	5.79415	5.88416
CGI_10002233	4.52809	4.55056	4.38141	4.3507	4.37207	4.44266	4.51508	4.30793	4.36963	4.52822	4.62216	4.62104	4.45319	4.56069	4.49734	4.51998	4.66836	4.59646	4.3008	4.26748	4.46538	4.60931	4.42796	4.55975	4.43717	4.41881	4.5518	4.70979	4.43531	4.67399	4.53434	4.68712	4.54927	4.39918	4.32704
CGI_10002234	5.09894	5.14915	4.89086	4.72597	4.88514	5.0155	5.00459	4.89889	4.92285	5.13234	5.22735	5.35341	5.26278	5.15451	5.25954	5.04462	5.22375	5.0196	4.73919	4.84684	5.0655	4.95579	4.77689	4.96087	5.03913	4.98527	4.93811	5.25293	5.01292	5.02071	4.94607	5.22273	4.74983	5.04632	4.82237
CGI_10002237	3.65717	3.516	3.66548	3.5462	3.82661	3.74717	3.56644	3.53371	3.8692	3.51841	3.50804	3.55788	3.56954	3.49038	3.67856	3.64814	3.57811	3.71737	3.61994	3.6871	3.56938	3.5335	3.48127	3.54782	3.51293	3.63207	3.58116	3.60526	3.57518	3.63195	3.44553	3.61897	3.57619	3.53958	3.57084
CGI_10002238	5.14234	5.06493	5.45316	5.01237	5.69211	5.774	5.56335	5.19723	5.3069	5.08789	4.95077	5.20344	5.18196	5.06913	5.06227	5.07788	5.45437	5.20389	5.65319	5.57103	5.18777	5.60191	5.24384	5.48392	5.58926	5.6943	5.3329	5.85056	5.43559	5.10991	5.30289	5.40291	5.24796	5.76198	5.40252
CGI_10002239	5.99504	5.3956	6.32591	5.64345	6.66442	6.13447	6.71803	6.1239	5.6341	6.32853	6.10006	5.47656	6.20107	5.56998	6.50312	6.10101	6.15591	6.35757	6.7209	6.58577	6.10065	6.53969	6.56588	6.27464	6.63943	6.06382	6.66652	6.88774	6.89642	6.18004	6.56865	6.64331	6.63146	7.11336	6.17016
CGI_10002240	9.00597	8.85194	9.13025	8.93448	8.93429	8.90058	8.87131	8.94421	8.85468	9.27244	9.0077	9.08341	8.7557	9.20075	9.03771	9.17742	9.0722	9.11726	9.07988	8.96431	9.05909	8.6827	8.75068	8.81893	8.99274	9.03162	8.85806	8.82992	9.05841	8.73186	8.97251	9.06747	8.70146	8.88807	9.00145
CGI_10002242	8.58398	8.63255	8.64057	8.41033	8.58582	8.25015	8.42861	8.5694	8.42001	8.47241	8.4111	8.39629	8.40439	8.46567	8.54469	8.4148	8.17214	8.60003	8.45276	8.46967	8.77769	7.88983	8.67738	8.74235	8.81683	8.61838	8.70573	8.74521	8.52757	8.613	8.74754	8.69639	8.54046	8.57949	8.50711
CGI_10002243	4.37072	4.20407	4.2716	4.2982	4.49666	4.46309	4.22112	4.27799	4.28909	4.3355	4.2726	4.1856	4.38292	4.43391	4.31438	4.29018	4.38583	4.25699	4.09013	4.1891	4.40998	4.29663	4.36588	4.42752	4.54385	4.29186	4.06121	4.10609	4.22613	4.10448	4.14081	4.21103	4.1384	4.29875	4.23402
CGI_10002247	3.86777	3.96647	3.94887	3.92083	3.91236	3.79562	3.96898	3.92662	3.89548	3.88837	3.89689	4.09824	3.8246	3.83729	3.94841	3.86304	3.83101	3.92208	3.904	3.74365	4.0291	4.02937	3.81842	3.99379	3.93326	3.9824	3.93978	3.86034	3.87494	3.95622	3.97711	3.8887	3.93931	3.951	3.7638
CGI_10002248	8.49295	8.57556	8.3641	8.50471	8.82351	8.55681	8.5698	8.53851	8.74513	8.73641	8.68454	8.58381	8.37651	8.49301	8.69167	8.72515	8.08848	8.73761	8.99145	8.78788	8.43494	8.37047	8.51103	8.61179	8.66022	8.66698	8.2869	8.31272	8.52609	8.08542	8.59802	8.23604	8.33095	8.69007	8.55436
CGI_10002249	2.52682	2.43695	2.58812	2.61831	2.62312	2.87443	2.39888	2.52665	2.62118	2.48225	2.39773	2.45914	2.45155	2.51702	2.68895	2.4327	2.46746	2.60845	2.39825	2.42052	2.61265	2.66281	2.55802	2.62503	2.39834	2.53732	2.39878	2.39825	2.39823	2.41676	2.43645	2.39818	2.41466	2.39775	2.41628
CGI_10002250	4.85221	4.95979	4.80413	5.01935	4.97481	5.04499	4.91581	4.82516	5.00425	4.95229	4.924	4.99479	5.04062	4.96299	4.91439	4.94592	5.03383	4.8975	4.75925	4.81874	5.05976	5.09417	4.86001	4.85704	4.76085	4.94408	4.87605	4.93654	4.87647	4.79653	5.01143	4.8628	4.83725	4.73665	4.85531
CGI_10002252	7.50364	7.09197	6.93107	7.55877	6.83808	7.23456	7.1827	6.98689	7.23848	7.11425	7.19924	7.1321	7.14646	7.27941	7.00412	7.45425	7.5537	7.55931	7.18634	7.40313	7.45006	7.47221	7.10052	7.86447	7.72781	7.72014	7.45675	7.45079	7.63194	7.34537	7.55624	7.53099	7.71842	7.92111	7.2489
CGI_10002254	2.8919	2.90632	2.90412	2.77246	2.85949	2.89904	2.96771	2.84281	2.95116	2.89252	2.86776	2.84738	2.8828	2.81963	2.87938	3.00192	2.87822	2.83581	2.82307	2.88358	3.02048	2.7973	2.90553	2.79597	2.8877	2.78887	2.90682	2.80634	2.82298	2.8702	3.01893	2.87091	2.9469	2.91264	2.86849
CGI_10002256	3.77738	3.65236	3.78244	3.57352	3.60919	3.84129	3.54544	3.66861	3.59179	3.55983	3.69321	3.73768	3.58109	3.57896	3.5665	3.65988	3.58973	3.71667	3.50704	3.48256	3.48783	3.56325	3.40111	3.59415	3.45576	3.56984	3.6959	3.81448	3.52347	3.55419	3.59023	3.63064	3.6157	3.58145	3.59726
CGI_10002257	6.46556	6.32861	6.61641	6.35984	6.26191	6.45972	6.24366	6.42545	6.5458	6.73293	6.65068	6.63018	6.28792	6.59186	6.43862	6.47569	6.25656	6.67897	6.46153	6.44608	6.39473	6.18093	6.48532	6.51533	6.55093	6.48352	6.54963	6.40796	6.66825	6.31116	6.41292	6.50888	6.32419	6.48287	6.47963
CGI_10002261	7.94474	7.92803	7.9928	8.03823	8.09787	8.0551	8.02091	8.09716	7.94203	8.0598	7.93421	8.01378	8.08486	8.05331	8.05648	7.96733	8.12736	8.0672	7.91225	8.00227	8.13852	8.03027	8.04227	8.1075	7.978	8.06472	8.14963	8.06092	8.00786	8.24037	8.07242	8.1131	8.02492	8.19708	8.02571
CGI_10002263	7.95046	8.28833	7.89068	8.11644	7.90921	7.94991	7.86408	8.08865	7.95588	7.97962	8.15109	8.11858	8.0378	8.02586	7.92501	7.94363	8.23786	8.1972	8.19579	8.35275	8.20545	8.39782	8.54766	8.39067	8.37116	8.29518	8.29192	8.18288	8.19155	8.17875	8.0274	8.08311	8.29507	8.27126	8.14163
CGI_10002264	7.11322	7.61283	7.04367	7.32697	7.25337	7.43472	7.08296	6.87735	7.4011	7.14498	7.19401	7.12797	7.2239	7.35047	7.14958	7.0835	7.13557	7.11097	6.95515	7.06399	7.35492	7.63062	6.97366	6.9276	7.27735	7.35448	6.89634	7.21594	7.17234	6.86282	6.96977	7.38207	7.2908	7.29421	7.17311
CGI_10002265	7.40487	7.29092	7.6049	7.30375	7.33654	7.38528	7.48307	7.57589	7.37489	7.22664	7.36297	7.41044	7.24869	7.30139	7.29575	7.21964	7.32986	7.35499	7.32013	7.4613	7.539	6.80995	7.81574	7.59451	7.43488	7.4942	7.39988	7.39103	7.53305	7.47585	7.72982	7.40672	7.43803	7.47535	7.36862
CGI_10002266	6.07945	5.54172	5.67496	5.94293	6.25673	5.75622	5.87354	5.9398	5.90577	6.17979	6.32073	6.07746	6.17973	5.87163	5.88059	5.82517	5.81483	6.30808	5.45799	5.57539	5.38917	5.99459	5.93161	5.43246	5.57133	5.37785	6.43873	5.89869	6.41332	5.61443	6.07451	5.56657	5.7571	6.51111	5.78609
CGI_10002283	3.48825	3.41875	3.54679	3.39931	3.47151	3.5964	3.58206	3.52035	3.43605	3.54418	3.50804	3.47868	3.4122	3.59123	3.58861	3.53216	3.41836	3.56453	3.41568	3.38854	3.62488	3.52539	3.32532	3.44896	3.38081	3.37959	3.47079	3.69486	3.48209	3.89341	3.77395	3.449	3.74164	3.63479	3.73568
CGI_10002285	4.89308	4.86002	5.32334	5.05847	5.174	4.96935	5.18548	5.1955	5.0647	5.32251	5.2435	5.25131	5.1937	5.36197	5.11825	5.4332	5.3877	5.03694	4.9647	4.8661	5.06468	4.83072	4.67342	5.02724	5.10327	4.98716	5.05448	4.82078	5.14541	5.26388	5.08529	4.90827	5.15265	4.87139	5.30282
CGI_10002287	3.32616	3.32475	3.16683	3.39788	3.24154	3.25302	3.18665	3.30969	3.34034	3.53159	3.34571	3.4722	3.48199	3.51562	3.33068	3.43674	3.33472	3.51681	3.23829	3.3361	3.32692	3.32706	3.29143	3.391	3.33683	3.37898	3.24111	3.30455	3.25524	3.23736	3.32317	3.39451	3.48266	3.33097	3.30107
CGI_10002289	8.04283	7.86411	8.00057	7.78385	8.02407	7.87083	7.93016	8.23193	7.99577	8.11786	8.12349	8.10708	8.04207	8.10722	8.05702	8.24795	7.92209	8.07663	8.01988	8.04606	8.22469	7.45901	7.93134	8.0705	8.14213	8.17604	7.91645	8.12039	8.00819	7.86312	8.05532	7.94643	8.15297	8.29944	7.99116
CGI_10002290	4.79875	4.70305	5.26592	4.57525	5.11407	5.36593	5.13975	4.86718	5.82888	5.34894	5.48255	5.03868	5.03348	5.39886	4.82431	4.9139	5.28089	5.33764	5.4595	5.2058	5.00419	5.1794	5.12066	5.6635	5.43645	5.51184	4.86593	5.14693	5.15842	4.91561	4.92521	4.96195	5.05358	5.56894	4.98262
CGI_10002291	4.4863	4.77627	4.41344	4.64314	4.23167	4.47423	4.2155	4.26346	4.1962	5.0987	4.21467	4.43958	4.08047	4.16396	4.44633	4.16077	4.39395	4.04262	4.12171	4.06056	4.22601	4.60948	4.22819	4.38415	4.34325	4.62258	4.07123	4.0667	4.64712	4.04633	4.33314	4.08475	4.33051	4.35868	4.0058
CGI_10002292	3.91958	3.94809	3.63287	3.6615	3.56055	3.59502	3.76442	3.77677	3.91518	3.82292	3.43154	3.61895	3.76663	3.66062	3.38172	3.46288	3.55639	3.48201	3.35857	3.36221	3.3642	3.5657	3.37941	3.59583	3.53851	3.35822	3.49206	3.3782	3.58462	3.48612	3.64875	3.55275	3.41001	3.3575	3.69269
CGI_10002293	7.48801	7.74003	7.33624	7.67702	7.41114	7.49917	7.54566	7.57164	7.45846	7.60385	7.69829	7.6783	7.58212	7.57511	7.44286	7.58567	7.66937	7.60772	7.73597	7.64025	7.31516	7.72149	7.40923	7.59111	7.56138	7.45469	7.24851	7.45382	7.62414	7.51058	7.28415	7.37434	7.37069	7.54994	7.35583
CGI_10002294	6.41106	6.4123	6.00811	6.23651	6.41055	6.41306	6.29746	6.33841	6.36441	6.35071	6.46303	6.33723	6.44856	6.37595	6.34229	6.32057	6.29481	6.24551	6.31398	6.25727	6.28172	6.23222	6.4888	6.4274	6.3655	6.29077	6.62725	6.41457	6.18287	6.64857	6.51979	6.54279	6.50848	6.57359	6.3365
CGI_10002295	8.51072	8.4655	8.35371	8.39396	8.4403	8.5099	8.42691	8.4338	8.17686	8.32305	8.43548	8.36464	8.40995	8.36961	8.31035	8.39786	8.55437	8.39891	8.45517	8.65069	8.37535	8.81753	8.66796	8.66297	8.44431	8.46354	8.60317	8.55912	8.44029	8.41923	8.35596	8.31114	8.27031	8.48395	8.3926
CGI_10002296	9.15677	9.248	9.11859	9.03913	8.87876	8.7999	9.0051	8.98641	9.05763	9.08644	9.11214	9.19392	8.93182	8.93902	9.09945	9.09299	9.08582	9.03495	9.31701	9.21014	8.99564	8.83183	9.07875	9.11586	9.0747	9.17111	9.07708	8.96948	9.19992	9.02041	9.06185	9.14592	9.18257	9.14808	9.17778
CGI_10002297	5.66139	5.50701	5.591	5.54048	5.50036	5.48141	5.58456	5.4553	5.42777	5.54655	5.725	5.59922	5.53749	5.4172	5.53704	5.55211	5.46033	5.63543	5.58402	5.50963	5.58186	5.13338	5.70685	5.6022	5.61555	5.57861	5.58141	5.43804	5.48164	5.42193	5.55399	5.57187	5.40253	5.61415	5.46971
CGI_10002298	4.48242	4.12763	4.19349	4.3711	4.27789	4.21793	4.48254	4.58557	4.16243	4.22275	4.26098	4.44851	4.35742	4.40433	4.22089	4.26837	4.19428	4.35501	4.10582	4.34063	4.56459	4.14664	4.37458	4.50429	4.4085	4.41599	4.68645	4.5485	4.53717	4.33725	4.19448	4.46686	4.2781	4.304	4.6009
CGI_10002299	4.52156	4.14586	4.30917	4.02744	4.55744	4.46191	4.71007	4.48338	4.21619	4.48052	4.51845	4.50123	4.38137	4.69944	4.58147	4.42418	4.75869	4.20277	4.27519	4.34869	4.03632	4.75609	4.16314	4.5577	4.54477	4.61594	4.37355	4.02671	4.12325	4.25705	4.24762	4.49328	4.25688	4.10114	4.34235
CGI_10002303	2.4886	2.31576	2.45353	2.45337	2.45662	2.33294	2.35333	2.42346	2.33447	2.39702	2.35012	2.55846	2.53535	2.61192	2.33573	2.55699	2.4419	2.57429	2.38632	2.37545	2.41747	2.33861	2.4386	2.31731	2.31542	2.38556	2.38875	2.40315	2.31533	2.52539	2.50091	2.33351	2.31425	2.3149	2.3504
CGI_10002304	2.86581	3.13718	2.84591	3.0588	2.72654	2.72339	2.83308	3.01321	2.726	2.72098	2.74057	2.95306	2.79126	2.77354	3.18557	2.70395	2.77817	2.70463	2.76042	2.78774	2.81236	2.81247	2.81435	2.77144	2.79541	2.72406	2.81547	2.81148	2.76033	2.72404	2.72554	2.82728	2.78661	2.70499	2.84025
CGI_10002305	3.6231	3.62185	3.61976	3.61958	3.623	3.61487	3.62314	3.6229	3.62162	4.46497	3.61371	3.62953	3.61358	3.64483	4.19447	5.69457	5.44972	5.10749	3.61799	5.91838	5.10159	5.76232	4.84039	4.4856	5.42099	3.61663	3.62233	3.61795	3.61785	3.61656	3.62045	3.61737	3.60775	3.61385	3.61456
CGI_10002306	2.86643	2.84677	2.9377	2.988	2.8664	2.9672	3.02433	3.07085	2.9033	2.91331	3.11375	3.01529	3.19142	3.02601	3.0769	2.94683	2.93727	2.93249	2.93643	2.84845	2.84973	2.91264	2.90304	2.8907	2.88369	2.86457	3.36417	3.03359	2.96992	3.0763	3.11122	3.16062	3.21475	3.07223	2.91699
CGI_10002307	5.43168	5.40584	5.30865	5.47967	5.44185	5.35966	5.46308	5.39871	5.4875	5.61003	5.30043	5.4765	5.37632	5.33878	5.37958	5.40385	5.3827	5.30772	5.47359	5.43018	5.35937	5.08072	5.43489	5.33585	5.37312	5.29847	5.36337	5.5117	5.42292	5.28654	5.51209	5.42118	5.44366	5.39804	5.40063
CGI_10002308	6.68782	6.35154	6.1215	6.20615	6.42718	6.19459	6.27292	6.48422	6.45336	6.43198	6.79036	6.75654	6.35403	6.66289	6.53762	6.61352	6.65426	6.36543	6.70991	6.75626	6.62455	7.02909	6.49848	6.62237	6.59596	6.52745	6.72217	6.79292	6.62525	6.46677	6.57714	6.60229	6.73807	6.64214	6.63975
CGI_10002310	4.23829	4.11818	4.42911	4.44117	4.29961	4.56463	4.46275	4.32865	4.23595	4.25866	4.29631	4.38552	4.37621	4.25034	4.29204	4.50733	4.39253	4.26575	4.33271	4.44593	4.29785	4.50507	4.70427	4.37004	4.26199	4.53781	4.26824	4.46135	4.3324	4.43349	4.28002	4.31752	4.41124	4.36395	4.23995
CGI_10002311	8.63104	8.60061	8.72204	8.84772	8.75451	8.6902	8.72521	8.84683	8.55344	8.5879	8.62211	8.6278	8.76166	8.56393	8.48036	8.55031	8.56399	8.62693	8.6241	8.69803	8.53043	8.88054	8.45884	8.57893	8.85122	8.80529	8.62511	8.52768	8.84826	8.55409	8.51407	8.68452	8.24824	8.72918	8.52528
CGI_10002314	2.89109	2.85463	3.01573	2.87087	2.92526	2.94851	2.9254	2.87329	2.87235	2.82961	2.81447	2.80086	2.97718	2.81378	2.81983	2.89631	2.80586	2.86578	2.77852	2.9518	3.13868	2.96037	3.48555	3.00777	2.85269	2.90241	2.98909	2.92011	2.88674	2.85135	2.92265	2.91952	2.98361	2.84968	2.88404
CGI_10002315	5.53432	5.82305	5.83958	5.75964	5.91992	5.85868	5.61408	5.72631	5.84787	5.67677	5.74379	5.74346	5.72521	5.69091	5.73346	5.67327	5.70102	5.59516	5.59482	5.72199	5.8325	5.65134	5.71896	5.56619	5.68004	5.56808	5.64318	5.58385	5.58347	5.52307	5.63595	5.75938	5.57698	5.73541	5.53853
CGI_10002317	5.02504	4.89529	4.87643	4.94139	5.00078	4.96474	4.91208	4.9247	5.16224	4.83529	4.98476	5.09213	5.01839	5.18477	4.96231	4.9959	5.07095	4.85824	4.91153	5.01449	5.03627	5.36456	4.93284	4.87265	4.7741	4.85508	5.05744	5.14913	4.94902	4.94536	5.07374	5.04158	5.05298	4.98517	5.17577
CGI_10002318	5.48212	5.31026	5.21362	5.18937	5.38682	5.27515	5.37732	5.08362	5.34106	5.48985	5.37107	5.30378	5.14692	5.24383	5.20038	5.11193	5.00134	5.30802	5.33809	5.17612	5.33674	4.9515	5.30763	5.20129	5.08586	5.23767	5.22189	5.30703	5.29615	5.27031	5.29459	5.26226	5.26061	5.33285	5.34534
CGI_10002319	5.99612	6.19259	5.98164	5.83279	6.36674	6.32415	6.25823	6.01641	6.4099	6.29072	5.72158	6.17511	6.33883	6.2023	5.9463	5.94923	6.09639	6.2367	6.3258	6.6593	5.94736	6.19168	6.80373	6.4706	6.38039	6.65601	6.52676	6.58623	6.01462	5.75817	6.06611	6.48024	6.08091	5.86897	6.25494
CGI_10002320	3.51096	3.46179	3.60732	3.44317	3.62696	3.55768	3.54153	3.47913	3.41136	3.49202	3.56954	3.56638	3.37171	3.55302	3.50022	3.5498	3.50669	3.64516	3.48903	3.41932	3.59741	3.38643	3.47707	3.49414	3.4259	3.65364	3.37662	3.57664	3.56246	3.42403	3.52265	3.60298	3.54631	3.49887	3.62401
CGI_10002321	3.94747	3.98179	3.92581	4.10735	4.18677	3.93889	3.96563	4.00049	4.06473	4.5091	4.24352	4.29717	4.25543	4.07856	4.23769	4.07494	4.3278	4.4581	3.92416	3.85533	3.92387	3.94458	4.06387	3.99929	4.05993	4.2256	4.09727	4.26681	4.18895	4.00858	3.92647	4.34808	4.30889	4.64743	4.35093
CGI_10002322	3.33001	3.37539	3.51008	3.3725	3.24605	3.29051	3.26349	3.4496	3.35983	3.37258	3.43459	3.40089	3.51027	3.41843	3.23012	3.2865	3.27864	3.48385	3.26025	3.26904	3.29259	3.31109	3.31195	3.42536	3.48265	3.41182	3.32923	3.27677	3.44132	3.43921	3.29511	3.33962	3.29977	3.51081	3.46227
CGI_10002323	1.93314	1.90832	1.90802	1.908	1.90848	1.97591	1.95715	1.93308	1.90829	1.90647	1.90718	1.93501	1.90717	2.15047	1.90906	1.90666	1.93999	1.9746	1.93168	1.93567	1.91079	3.12058	1.95628	2.38488	1.90788	2.38263	1.93292	1.95494	1.93163	1.93127	2.28505	1.90769	1.90637	1.9305	1.9073
CGI_10002328	5.48147	5.48909	5.61326	5.39536	5.53941	5.55301	5.61606	5.93327	5.55667	5.69869	5.82878	5.46602	5.53758	5.68692	5.65219	5.85693	5.80171	5.60481	5.94656	5.80779	5.54927	5.6785	5.47463	5.4193	5.58862	5.81003	5.65379	5.77408	5.49823	5.66926	5.47239	5.64379	5.54648	5.42619	5.6421
CGI_10002329	3.9114	4.01935	3.95564	4.08592	4.17117	3.96432	3.97577	3.99088	4.11679	4.1141	4.12541	4.11967	4.04747	3.98923	4.02789	4.18694	4.02626	4.07206	4.15962	4.19156	4.13953	4.06414	4.07521	4.10355	4.08424	4.21484	3.92698	4.08271	4.05528	4.03907	3.97202	3.93709	4.08794	4.02046	3.97866
CGI_10002330	9.55333	9.71711	9.64378	9.61279	9.37377	9.8386	9.86523	9.47439	9.56713	9.75722	9.56166	9.66963	9.58861	9.96988	9.94378	9.52252	9.93031	9.69888	9.67686	9.52038	9.67451	9.9201	9.28236	9.6429	9.67543	9.46501	9.60143	9.21001	9.55672	9.5217	9.76685	9.37561	9.27633	9.41263	9.16873
CGI_10002331	7.72549	7.82987	7.85979	7.79312	7.82538	8.05337	7.97217	7.80779	8.02923	7.82191	8.08266	7.92461	7.92488	8.13847	8.13237	7.86931	7.95077	7.99328	7.89398	7.97632	8.02749	8.00848	7.97587	7.99634	7.95509	7.82564	8.00627	8.07921	7.83428	7.97853	7.99625	7.99146	7.90326	7.85655	7.8731
CGI_10002332	8.98657	6.31296	8.96101	8.22278	8.18823	7.83921	8.31626	8.23245	8.15469	6.95675	6.80534	8.32285	7.42529	8.85723	7.72391	7.54044	8.43517	7.38745	7.66484	8.07966	8.7981	8.35168	8.5208	8.20842	8.61006	8.37716	8.9472	7.98529	7.93833	8.69726	8.56522	8.14885	8.23099	7.46271	7.57337
CGI_10002335	6.78911	6.80056	6.66505	6.57031	6.62598	6.74171	6.5894	6.65437	6.94249	6.53975	6.50072	6.58428	6.81705	6.87336	6.80551	6.3841	6.46196	6.56875	6.68238	6.80648	6.82762	6.65944	6.94471	6.47856	6.67977	6.64763	6.78472	6.72153	6.8538	6.3918	6.33778	6.70529	6.58429	6.37819	6.52824
CGI_10002339	6.48288	6.2795	6.00454	6.23456	6.47544	6.35403	6.39679	6.53555	6.34303	6.22986	6.3257	6.41435	6.50989	6.27855	6.10988	6.32105	6.25736	6.01539	6.12806	6.34514	6.34651	6.32029	6.76808	6.34771	6.02154	6.14962	6.22158	6.31663	6.43412	6.34785	6.21261	6.19792	6.3455	6.2401	6.40271
CGI_10002340	4.74384	4.7287	4.53452	4.79795	4.5557	4.5766	4.661	4.70863	4.69313	4.81063	4.7154	4.58483	4.7472	4.37209	4.46024	4.49956	4.4239	4.70082	4.51673	4.51625	4.53135	4.76894	4.33458	4.62807	4.44516	4.54123	4.52605	4.75019	4.68235	4.61868	4.522	4.62081	4.46781	4.65941	4.43769
CGI_10002341	8.74788	8.45623	8.72832	8.72014	8.85548	8.76972	8.54478	9.03611	8.50003	8.26009	8.43864	8.37159	8.49701	8.43596	8.04335	8.43902	8.32508	8.24623	8.43235	8.44034	8.67741	8.6169	9.16883	8.38073	8.29041	8.47795	8.76437	8.68895	8.6071	8.36518	8.96585	8.61566	8.67375	8.49388	8.37664
CGI_10002343	2.92132	2.92102	3.06553	3.10276	2.94396	2.91935	3.1439	3.71324	2.92097	2.99795	2.91907	2.94645	2.91904	2.93984	3.38964	2.95951	2.9271	2.96079	3.76833	3.40171	2.92528	2.92532	3.42791	2.92445	3.02556	2.91977	3.3206	3.44452	3.7499	2.91975	2.92068	2.91995	3.3537	2.94053	2.91928
CGI_10002345	4.08386	3.98687	3.98301	3.93957	4.09639	3.97407	4.04459	4.08342	3.9429	3.96255	3.87099	3.87501	3.91547	3.77284	3.90475	3.88096	4.07921	3.91384	4.0468	3.91145	3.97187	3.9721	4.09197	3.90017	4.04838	4.06916	3.95886	4.07216	4.03348	3.90519	3.98429	3.92131	3.9478	3.90123	3.82478
CGI_10002346	4.79655	4.70885	4.63878	4.89315	4.68637	4.69014	4.53164	4.74874	4.6828	4.82595	4.40462	4.82775	4.61082	4.64548	4.7482	4.49213	4.96233	4.62136	4.66066	4.66802	4.68605	4.90482	4.79054	4.70593	4.66251	4.60451	4.61761	4.63442	4.53644	4.76554	4.49566	4.53551	4.7504	4.59816	4.62628
CGI_10002347	3.95779	3.92504	3.98254	4.06575	4.00251	4.01641	4.00276	4.0451	4.10909	4.04358	3.88411	3.96731	4.05366	4.08798	4.00945	4.0336	4.02647	3.88279	4.10114	4.0765	4.0144	3.96516	4.14521	3.97668	4.09004	4.13474	4.00138	3.95026	4.03551	3.97739	4.15567	3.94943	3.93556	4.02797	4.00217
CGI_10002348	3.05147	3.00179	3.10728	2.94935	3.19605	3.10003	3.03564	3.00275	2.96793	3.15617	3.04049	2.89868	3.11197	2.99288	2.98938	3.196	3.07957	2.89388	2.93108	2.91895	3.03583	3.01797	3.00111	2.9005	2.93145	3.02855	2.91514	2.96531	3.10443	3.1441	3.0327	2.9649	2.92599	3.20383	2.91208
CGI_10002351	7.04303	7.13305	7.28664	7.37941	6.82227	7.23134	7.073	7.02973	6.81443	6.70262	7.18025	6.67085	7.48231	6.87582	7.24532	7.16072	7.15064	7.08523	7.36032	7.05194	6.82597	7.38757	7.06053	7.14387	6.64792	7.38926	6.73367	6.85066	7.06917	6.89665	7.12431	6.99616	6.8947	6.85397	6.75192
CGI_10002352	6.01437	5.94896	6.08283	5.98922	5.9641	5.86761	6.14219	5.85582	6.0825	6.129	6.28722	6.34743	6.23694	6.20678	6.25154	6.22555	6.32943	6.28783	6.22206	5.93664	5.90788	6.13481	5.99589	6.22793	5.97574	5.93693	6.28879	6.2881	6.37616	6.13597	6.07712	6.10643	6.00103	5.92506	6.15854
CGI_10002359	10.0274	10.0453	10.2861	9.61138	9.61898	9.84959	9.78233	9.94714	9.90497	9.92348	10.0882	9.9915	9.80165	9.92069	10.1745	10.07	10.1206	10.047	9.76871	10.0802	9.83085	9.95757	9.81291	10.0847	10.1299	10.3081	9.93658	10.2837	10.3746	10.1271	10.1795	10.0708	10.2718	10.1044	10.5823
CGI_10002360	10.0165	10.1868	10.1793	10.3691	10.1831	10.2571	10.2451	10.1842	10.1258	10.0481	10.1578	10.026	10.2144	10.3436	10.4464	10.1023	10.279	10.2015	10.2486	10.2626	10.2211	10.4223	10.1708	10.3439	10.1705	10.2517	10.2232	10.1993	10.2849	10.3715	10.2475	10.3037	10.2237	10.1357	10.5207
CGI_10002361	9.59481	9.80389	9.57561	9.81574	9.9767	9.77662	9.80259	9.61493	9.86112	9.561	9.87231	9.56446	9.8002	9.85602	9.73021	9.7777	9.93423	9.59388	9.49528	9.66521	9.78969	10.4978	9.61275	9.76521	9.78583	9.86145	9.7276	9.85037	9.72038	9.80397	9.72336	9.73763	9.61697	9.52282	9.85358
CGI_10002363	7.40865	7.21991	7.34442	7.32881	7.22716	7.04952	7.58754	7.16461	7.26127	7.10238	6.9798	7.01381	6.91253	7.07306	6.94935	7.13323	7.14695	7.17123	7.31847	7.24285	7.62059	7.13962	7.77291	7.39809	7.22698	7.26009	7.17831	7.08668	7.09204	7.21309	7.40954	7.10688	7.10281	7.15822	6.97199
CGI_10002366	7.29402	7.19633	7.28264	7.2664	7.05593	7.35954	7.11832	7.2723	7.08485	7.01605	7.2872	7.30392	7.23266	7.45446	7.41683	7.38302	7.44072	7.3028	7.21495	7.08936	6.83772	7.46685	7.01892	7.22549	7.19837	7.26739	6.98668	7.23548	6.86945	7.20577	7.17092	7.07684	6.82462	6.84619	7.05945
CGI_10002367	5.7214	5.45716	5.54008	5.76784	5.59456	5.71311	5.47341	5.55172	5.72423	5.61527	5.54879	5.53091	5.65428	5.66559	5.51054	5.57388	5.71698	5.3903	5.52282	5.5506	5.64558	5.38168	5.87169	5.62184	5.55745	5.66691	5.51656	5.57519	5.69026	5.43917	5.76312	5.53126	5.46416	5.56949	5.66747
CGI_10002370	3.26585	3.00223	3.37792	3.17195	3.34707	3.21041	3.25159	3.23666	3.18985	3.14435	3.01871	3.13358	3.05337	3.06922	3.18089	3.11555	3.22209	3.05283	3.15462	3.20294	3.04685	3.26178	3.14203	3.12147	3.12354	3.13751	3.09307	3.08988	3.13874	3.2128	3.20348	3.13826	3.09822	3.18003	3.13544
CGI_10002372	4.57465	4.66545	4.66013	4.59452	4.45539	4.79494	4.74225	4.81967	4.66487	4.63181	4.58139	4.78399	4.61963	4.5775	4.61143	4.61088	4.76921	4.60445	4.65567	4.67753	4.54669	4.56293	4.63786	4.70114	4.83758	4.78987	4.5589	4.59086	4.5071	4.61397	4.69903	4.58957	4.76277	4.74937	4.70659
CGI_10002373	5.39516	5.41362	5.33697	5.56911	5.43991	5.41093	5.36003	5.2175	5.47785	5.4877	5.4174	5.52846	5.39558	5.346	5.48734	5.41417	5.54683	5.34785	5.57204	5.43675	5.55393	5.67761	5.34136	5.51947	5.54677	5.65455	5.54153	5.38886	5.33077	5.68732	5.44167	5.49262	5.45596	5.46925	5.30828
CGI_10002374	5.00161	5.08747	5.20521	5.03111	5.09095	5.15657	5.31826	5.17241	4.91383	5.13534	5.08617	5.12319	5.08574	4.93255	5.11559	5.01605	5.20106	5.11614	5.18853	5.16678	5.0305	5.15333	5.10915	5.07727	5.11339	5.09522	5.11297	5.55347	5.11061	5.095	5.02074	5.21767	5.00977	5.17431	5.2377
CGI_10002375	9.42335	9.48452	9.64031	9.67338	9.46195	9.75404	9.70214	9.67972	9.41114	9.24925	9.16996	9.23203	9.45056	9.46842	9.28322	9.38119	9.50778	9.28285	9.342	9.45194	9.36676	9.79413	9.68374	9.49919	9.50275	9.6596	9.49454	9.45943	9.55189	9.51167	9.86497	9.64072	9.6246	9.29074	9.43687
CGI_10002377	5.35342	5.37046	5.37343	5.43295	5.36388	5.36604	5.33159	5.46478	5.48793	5.31289	5.37183	5.28278	5.22079	5.26088	5.22536	5.19809	5.21266	5.24033	5.33561	5.27759	5.4209	5.1645	5.41903	5.25149	5.23676	5.18222	5.44333	5.40729	5.38697	5.3091	5.55333	5.31189	5.4685	5.31056	5.21214
CGI_10002380	2.51136	2.45748	2.45674	2.45668	2.60913	2.41939	2.43935	2.42033	2.42018	2.50168	2.59785	2.60109	2.56789	2.50393	2.58205	2.43625	2.46642	2.47124	2.55679	2.5871	2.5033	2.44329	2.47518	2.55648	2.55749	2.47312	2.47575	2.41975	2.67475	2.75123	2.79634	2.60228	2.51676	2.52136	2.48907
CGI_10002381	6.48872	6.01418	5.961	6.20767	6.5415	5.68947	6.42548	6.4242	6.37286	5.97585	6.81024	6.64165	6.15169	6.44063	6.04806	6.71453	6.14444	5.68115	6.70653	6.31185	5.87739	5.77533	5.89679	6.33179	6.60995	5.60564	6.10926	6.54488	5.9528	6.54934	6.12954	6.3122	6.58563	6.21339	6.84326
CGI_10002382	6.05343	5.82282	5.54095	6.60745	6.18208	5.53878	5.91619	6.18158	6.44306	5.99135	5.41185	5.40663	6.39712	5.81332	5.58126	5.18444	5.9147	5.58644	6.76153	6.59726	6.42688	6.15966	6.0346	6.4229	6.78383	5.65516	5.92299	6.29771	5.87136	5.76581	5.04686	5.73352	6.10319	6.43477	6.49085
CGI_10002383	5.88406	6.02168	6.09913	5.7687	5.93986	5.86779	5.97627	5.93028	5.95178	6.10178	5.85354	5.99599	6.03098	5.92594	5.92973	5.83738	5.82747	5.86675	5.99554	5.91101	5.75198	5.75247	5.82645	5.85463	6.03969	5.86602	5.82132	5.8995	5.88987	5.80779	5.89179	5.98435	5.88128	5.79667	6.02001
CGI_10002384	9.12992	9.88907	10.6828	9.24931	9.76396	10.7371	10.5337	10.0265	9.52862	9.83202	10.4816	9.84467	10.2358	9.26134	9.9392	9.08611	10.4963	10.3386	9.74703	10.3604	10.0936	8.16958	9.56134	9.98067	9.23243	10.0954	9.97383	9.25906	10.4125	10.2807	10.5834	9.68989	9.58537	10.4848	8.4048
CGI_10002385	8.80768	9.22204	8.98618	9.49918	8.52322	8.61228	8.92741	8.48474	9.35163	9.22207	9.48145	9.41676	8.82375	8.57007	8.96311	9.30592	8.98824	9.52661	9.24896	9.27913	9.45931	9.31277	8.4709	8.72541	8.95333	8.55395	9.26558	9.03626	7.89629	8.74824	8.24486	8.84116	8.90926	9.03446	9.32649
CGI_10002386	6.23527	6.02103	5.71108	5.42266	6.05761	5.2715	6.3179	5.57284	6.16575	6.74442	7.44812	6.85449	6.00067	5.95182	5.66748	7.12633	6.44442	7.18716	6.79111	6.31593	6.16843	5.87582	5.46405	5.74741	6.44668	5.81539	5.4315	5.91556	5.30039	5.48357	5.38769	5.55257	6.55915	6.94648	6.61271
CGI_10002387	4.33904	4.29014	5.12612	4.23644	4.33867	4.34952	4.33921	4.2484	4.33341	5.78949	8.3843	4.64477	4.25911	4.20862	4.95581	8.45523	4.37817	8.301	8.47907	7.51626	4.86183	4.52979	4.28737	5.26371	4.27851	4.22573	4.24636	4.31932	4.27521	9.488	8.8298	4.3171	8.78954	4.26014	8.93709
CGI_10002389	4.45611	4.60366	4.59999	4.52886	4.79429	4.69682	4.45616	4.4825	5.5911	5.22011	5.10844	6.1436	5.63082	5.41938	4.68104	4.44242	5.9594	5.78799	4.5266	5.01294	5.72127	6.40873	4.45403	5.69597	5.6098	5.27671	4.45531	4.96785	4.45063	5.38241	4.60121	5.376	5.39013	5.59301	5.13736
CGI_10002394	8.7828	8.86692	8.80972	8.6726	8.53376	8.68773	8.67576	8.76521	8.6023	8.46219	8.7373	8.70501	8.42647	8.41098	8.6654	8.6891	8.88557	8.77089	8.7782	8.78956	8.60941	8.77936	8.27081	8.66206	8.72996	8.83969	8.74212	8.70752	8.71603	8.65119	8.76647	8.69592	8.65557	8.41988	8.81268
CGI_10002395	7.87565	7.93342	8.00239	7.85873	7.86685	7.79687	7.80071	8.12311	7.90873	7.6042	7.98923	7.73053	7.92529	8.01955	8.0082	7.89858	7.83352	7.91389	7.9095	7.92034	8.28564	7.53298	8.41084	8.08122	8.03629	7.96901	7.99251	7.8431	7.87783	8.04706	8.28632	7.91628	8.01368	7.73525	8.00903
CGI_10002396	3.8076	3.65996	3.75462	3.68165	3.73752	3.78892	3.82985	3.71282	3.60581	3.53299	3.59426	3.72543	3.62038	3.56482	3.55532	3.73404	3.61076	3.59251	3.62736	3.82733	5.21039	3.63161	5.51099	4.13366	3.70488	4.25697	3.66078	3.83884	3.72722	3.72464	3.82352	3.7946	3.707	3.59446	3.69695
CGI_10002397	2.34515	2.32623	2.43081	2.34435	2.3635	2.41102	2.43338	2.39904	2.36302	2.43767	2.41027	2.65303	2.39388	2.42498	2.38334	2.56591	2.41255	2.60892	2.39631	2.34716	2.56571	2.4641	2.4151	2.40638	2.41354	2.44445	2.34498	2.34398	2.41296	2.41212	2.38033	2.36158	2.48093	2.48762	2.37769
CGI_10002404	6.93028	6.12637	6.47192	5.33571	7.23656	6.90779	6.54476	6.32012	6.43539	7.0533	6.17178	7.38661	6.97856	7.28191	6.29742	6.09325	7.26068	5.29197	7.65735	7.35001	7.44301	7.63308	7.78432	6.8985	7.94252	6.54167	6.6717	6.89763	5.35781	5.40506	6.77732	6.85065	6.6215	5.99523	7.12318
CGI_10002405	2.38573	2.34119	2.42573	2.40517	2.36381	2.38227	2.48782	2.48758	2.36341	2.47336	2.3611	2.60677	2.33991	2.33966	2.38743	2.65277	2.7584	2.40133	2.36235	2.45525	2.48289	2.34399	2.52315	2.34342	2.4047	2.36195	2.38541	2.46369	2.3623	2.44324	2.40565	2.36216	3.49826	2.40205	2.4417
CGI_10002407	8.29244	8.29825	8.1855	8.21958	8.23227	8.21843	8.33457	8.19895	8.16611	8.28562	8.26042	8.27722	8.32727	8.33655	8.15055	8.15939	8.11655	8.14421	8.24811	8.21648	8.12389	8.03835	8.18235	8.09642	8.18436	8.1258	8.20462	8.32718	8.3923	8.22501	8.27569	8.16449	8.12394	8.15748	8.31546
CGI_10002410	2.7561	2.66769	2.84642	2.86079	2.75602	2.6651	2.80495	2.78872	2.9067	2.75851	2.85216	2.70828	2.76336	2.7618	2.88687	2.66329	2.69815	2.82203	2.64812	2.65173	2.69447	2.65374	2.63003	2.731	2.6297	2.76632	2.7386	2.70137	3.12892	2.73403	2.73711	2.73467	2.69544	2.74791	2.68236
CGI_10002411	10.8675	11.1761	10.9354	10.9768	10.9971	11.096	10.473	11.0797	11.6042	10.3685	10.8848	10.1554	10.322	10.6347	10.3374	10.3283	10.0701	10.296	9.47112	8.97013	9.44628	9.33163	8.86515	8.9295	8.89826	8.51455	10.9437	9.18974	8.53151	8.7707	7.88636	9.59799	9.4653	9.19837	10.3
CGI_10002412	7.44194	7.28538	7.55466	7.45902	7.66383	7.50336	7.54523	7.43032	7.11198	7.63546	7.64849	7.55429	7.48536	7.4926	7.40948	7.44673	7.40159	7.48271	7.93009	7.69356	7.5087	7.85622	7.55924	7.51929	7.66739	7.62832	7.63383	7.56476	7.6074	7.56842	7.53648	7.35196	7.52474	7.60492	7.4353
CGI_10002413	5.87445	5.96889	5.81153	6.07188	5.79428	5.93713	5.86501	6.12575	5.85855	5.98036	5.89747	5.97701	5.89686	5.8721	6.06831	5.99478	5.66605	5.89211	5.94277	5.75233	5.79212	5.36197	5.90331	5.85675	5.78719	5.84677	5.57165	6.00917	5.97596	5.92764	5.76313	6.04587	5.92917	6.02123	5.66443
CGI_10002415	7.65251	7.76696	7.67354	7.70618	7.71725	7.56907	7.63011	7.74168	7.82011	7.68093	7.83013	7.90957	7.6349	7.81037	7.61441	7.76312	7.8267	7.75173	7.75585	7.59166	7.6849	7.10498	7.5056	7.51119	7.57233	7.64329	7.54872	7.65243	7.65604	7.72589	7.8345	7.58622	7.82169	7.86617	7.71184
CGI_10002416	4.31998	4.44245	4.36418	4.58552	4.38487	4.38832	4.30648	4.52413	4.26134	4.10581	4.21769	4.09797	4.27237	4.17128	4.16364	4.27772	4.29554	4.22946	4.21102	4.18748	4.26542	4.47861	4.42863	4.22703	4.1669	4.26521	4.38318	4.26792	4.14993	4.22294	4.42685	4.2804	4.16447	4.15932	4.20491
CGI_10002419	7.46315	7.46442	7.53217	7.38136	7.23501	7.42269	7.47767	7.63775	7.44385	7.46866	7.52535	7.38865	7.3419	7.32127	7.30114	7.50358	7.30364	7.46998	7.14969	7.38682	7.31085	7.21497	7.61325	7.27798	7.52523	7.45752	7.44372	7.43383	7.48833	7.31042	7.44092	7.2341	7.35611	7.32867	7.497
CGI_10002420	7.52851	7.49529	7.52564	7.49513	7.75824	7.61922	7.69334	7.7374	7.5715	7.53181	7.47033	7.57124	7.47906	7.35711	7.46183	7.55472	7.44428	7.55939	7.68286	7.5299	7.39968	7.82011	7.47	7.79235	7.6416	7.7177	7.65333	7.67841	7.72229	7.89219	7.79491	7.63226	7.93302	8.00538	7.78299
CGI_10002421	3.89855	3.77315	3.92111	3.94801	4.05647	3.88487	3.98168	3.91262	3.85172	4.09707	3.91026	3.86322	3.9621	3.73189	3.87507	3.82074	3.83536	3.90811	3.94496	3.95753	3.92576	3.69659	3.83576	3.88858	3.89126	3.85919	3.89727	3.87569	3.90384	3.81452	3.85004	3.86031	4.05353	4.02339	3.812
CGI_10002422	4.21489	4.1272	4.30894	4.1804	4.30492	4.30835	4.36386	4.05143	4.28933	4.3144	4.19554	4.24218	4.16882	3.97578	4.08908	4.16186	4.26374	4.20596	4.10617	4.1281	4.15631	4.15654	4.22416	4.11826	4.10732	4.07428	4.17163	4.30445	4.32736	4.07418	4.04838	4.07533	4.2445	4.39172	4.11519
CGI_10002425	3.19722	3.31331	3.37087	3.2952	3.41839	3.27502	3.28261	3.34545	3.46947	3.28418	3.19337	3.27147	3.33368	3.42637	3.28626	3.47166	3.32304	3.34661	3.24559	3.25575	3.43005	3.29784	3.24785	3.34567	3.38366	3.39438	3.38905	3.36831	3.32411	3.3075	3.26389	3.35309	3.38065	3.33402	3.32025
CGI_10002426	3.20089	3.07663	3.18179	3.19573	3.17162	3.17503	3.06097	3.24228	3.0599	3.13888	3.21399	3.18032	3.15925	3.11409	3.06376	3.00398	3.01841	3.09977	3.05735	3.13545	3.1436	3.10889	3.10818	3.0331	3.09012	3.07246	3.09335	3.12044	3.13543	3.17735	3.15348	3.05692	3.06549	3.14535	3.14622
CGI_10002429	4.73398	5.26294	5.6139	4.89533	5.38671	5.71364	5.33413	5.29599	4.9953	4.82322	4.8368	4.79885	4.94465	4.87398	4.52848	4.79822	4.87328	4.9156	4.57902	4.86902	4.65144	4.54209	4.6953	4.77876	5.01117	4.70365	5.50516	5.55008	5.10202	4.82965	4.88359	5.08912	5.37595	5.23058	4.80978
CGI_10002431	5.22482	4.96639	5.40322	5.40248	5.37222	5.03766	4.9837	5.06203	5.26098	4.69214	5.27017	5.25887	5.0696	5.32731	4.6825	5.02273	5.07727	5.33835	5.05944	4.91809	5.18876	4.83423	4.86211	5.06085	5.03683	4.93872	5.4649	5.20626	5.29573	5.10246	4.69213	5.28433	4.78753	5.32606	4.98646
CGI_10002432	8.80527	8.67111	8.55661	8.53347	8.29095	8.5265	8.66116	8.64662	8.70106	8.53832	8.82594	8.84226	8.54001	8.61013	8.7793	8.62495	8.80169	8.79569	9.00054	8.91296	8.58679	8.8899	8.44173	8.60921	8.68071	8.58476	8.53534	8.75108	8.64215	8.6849	8.81503	8.49696	8.7339	8.40951	8.71505
CGI_10002434	5.05745	5.06514	5.06985	5.12403	5.02138	4.91073	5.0218	4.84803	4.87375	4.97823	4.99363	4.97657	5.07185	4.98842	4.91537	4.9824	5.05131	5.07903	4.89237	5.10858	5.26719	5.22479	5.12922	5.0075	5.12113	4.77491	4.98229	5.27408	5.05246	5.0596	4.7512	5.19738	4.96436	5.02859	5.01941
CGI_10002435	4.684	4.62942	4.71145	4.54197	4.65835	4.62507	4.72097	4.53428	4.54622	4.76661	4.67104	4.56282	4.50131	4.71237	4.8139	4.53556	4.85027	4.84969	4.61999	4.68099	4.56749	4.53553	4.6787	4.70481	4.77696	4.5905	4.66939	4.65796	4.52409	4.61648	4.5994	4.61847	4.46181	4.54388	4.73115
CGI_10002436	5.02701	4.94867	5.64476	5.01681	5.23362	4.80109	5.51527	5.24483	5.71911	4.62259	5.04072	5.13059	4.79846	4.72405	4.97804	4.56109	4.84573	5.06324	5.15648	5.46998	5.27994	5.21638	5.38632	5.40502	5.52952	5.50325	5.85438	4.95369	5.86083	4.93489	5.07487	4.84063	4.81965	5.57098	5.19166
CGI_10002437	2.36784	2.2951	2.31263	2.60176	2.41826	2.25607	2.27648	2.27643	2.33159	2.62749	2.45381	2.49058	2.71846	2.25575	2.27741	2.41957	2.25965	2.39163	2.39689	2.33751	2.30132	2.34195	2.31326	2.32021	2.32994	2.27497	2.27629	2.25641	2.2564	2.27495	2.36577	2.25634	2.2553	2.25596	2.45492
CGI_10002438	8.97823	8.72416	8.78577	8.90584	9.04067	9.01725	9.08903	8.99236	8.77271	8.6867	8.79527	8.74639	8.72039	8.80255	8.72481	8.74066	8.83488	8.73693	8.53563	8.58257	8.7728	8.53564	8.64261	8.66186	8.73095	8.78571	9.10021	8.96238	8.88161	9.04333	8.921	8.64431	8.74244	8.87591	8.57619
CGI_10002439	7.23841	6.98747	7.0077	7.26772	7.1889	7.36454	7.26492	7.29906	7.15219	7.03625	7.18922	7.34639	7.30137	7.19848	7.20298	7.18032	7.26128	7.15	7.08334	6.78665	7.06839	7.16918	6.83321	7.05588	7.08191	7.25872	7.08589	7.35784	7.18387	7.18106	7.29822	7.30258	7.25353	7.17442	7.26983
CGI_10002441	6.53932	6.80011	6.52188	6.60199	6.73192	6.77271	6.78093	6.59609	6.72419	6.6365	6.65159	6.64751	6.76516	6.86988	6.69624	6.89657	6.84649	6.46716	6.61647	6.56707	7.38355	6.55044	6.77602	7.07516	7.01465	6.66789	6.75597	6.87678	6.63073	6.7164	7.09605	6.9746	6.84431	6.89825	6.86828
CGI_10002444	5.02882	5.91845	5.50992	4.49123	4.01675	4.85144	4.3718	4.14966	6.07209	4.17357	4.20483	4.53827	4.03557	4.17942	4.15591	4.03201	5.06732	4.4189	4.93206	4.93434	4.86276	4.03063	4.01514	4.50212	4.01314	4.37495	4.09791	4.01248	4.01239	4.68131	4.17027	4.35764	4.1037	4.06192	5.56347
CGI_10002445	8.6818	9.01697	8.84696	8.74642	9.04126	9.21761	8.80367	8.74366	8.94464	7.7065	8.41513	8.63114	8.6916	8.79078	8.83298	8.45397	8.51971	8.43935	6.68067	6.55856	7.70613	8.77839	7.37825	7.86349	7.90789	7.93842	7.57284	8.28677	8.1152	7.21511	7.19259	8.12918	8.21898	8.06692	8.63568
CGI_10002446	7.88852	7.85528	7.94976	7.66156	8.08314	7.85356	7.98525	7.73636	8.07646	7.88982	7.9494	7.82309	8.17284	8.00862	7.98711	8.04221	8.02953	8.20468	8.15847	7.85206	7.71799	8.014	7.82506	7.88399	7.7871	7.71541	8.02643	8.20286	7.77231	8.02243	8.0303	8.18087	7.99027	8.21765	8.23421
CGI_10002447	4.69682	4.38573	4.46106	4.62562	4.42038	4.35843	4.35373	4.58213	4.66842	4.26625	4.50592	4.48051	4.54595	4.87766	4.49104	4.70248	4.51449	4.40202	4.60876	4.67184	4.75696	4.84111	4.38454	4.40831	4.36424	4.40919	4.67045	4.64588	4.55627	4.83765	4.64051	4.76902	4.96388	4.49235	4.88734
CGI_10002449	7.68607	7.6401	7.76763	7.69767	7.85546	7.82428	7.82041	7.82683	7.68952	7.58401	7.69951	7.65376	7.63766	7.77231	7.57602	7.64263	7.97333	7.80333	7.73839	7.53714	7.60775	8.22028	9.31072	7.84976	7.79313	7.85966	7.72135	7.81546	7.72887	7.84027	7.77255	7.63248	7.72198	7.91171	7.75119
CGI_10002450	4.2736	4.22704	4.2813	4.38647	4.30185	4.18555	4.43238	4.28755	4.36601	4.28538	4.2276	4.39796	4.26911	4.25235	4.15506	4.22099	4.19934	4.33221	4.26382	4.41666	4.28913	4.24065	4.51857	4.29824	4.33335	4.35431	4.32796	4.44226	4.34437	4.28867	4.26852	4.3172	4.39233	4.32251	4.41
CGI_10002451	6.30409	5.74799	6.20238	5.84865	6.27339	5.89559	6.3191	6.15943	6.27409	6.16274	6.10728	6.2904	6.07223	6.2617	6.22989	6.22966	6.28804	6.39212	6.05674	6.36323	6.25393	6.0407	6.36546	6.24666	6.22891	6.11256	6.07648	6.09259	5.92899	6.041	5.95038	6.24513	5.80202	6.16545	6.02274
CGI_10002453	7.93518	7.94172	8.27232	7.87062	7.93059	7.92883	8.12458	7.83638	8.10025	7.81079	7.8639	8.12735	8.0343	8.019	8.08181	8.05243	8.15617	7.91158	7.7588	7.91544	7.8404	8.11811	8.23655	7.88669	8.19514	7.98845	8.01567	7.86298	8.03215	7.95933	7.99123	7.77611	7.95397	8.04949	7.95198
CGI_10002455	13.2756	13.5495	13.1609	12.9421	13.1271	13.53	13.1797	13.1261	13.2342	13.1748	13.0383	12.914	13.693	13.3357	13.4616	13.0657	13.5901	13.2367	13.2602	13.1504	13.0344	14.0157	13.2146	12.834	13.0994	13.3124	12.9873	13.0407	13.0345	13.3037	13.444	13.2249	13.2227	13.3693	13.3947
CGI_10002456	14.6996	14.7524	14.7996	14.8253	14.7835	14.9387	14.5424	14.6856	14.8406	14.7517	14.8357	14.7516	14.8077	15.0195	14.9816	14.8171	14.9694	14.9227	14.708	14.6336	14.5173	15.213	14.4015	14.2679	14.5971	14.6465	14.5029	14.4035	14.6436	14.7095	14.7761	14.7028	14.4984	14.7159	14.7577
CGI_10002457	7.56314	7.28581	7.66568	7.62293	7.57617	7.52991	7.66001	7.82195	7.51117	7.2777	7.59496	7.38104	7.76651	7.59923	7.71598	7.30295	7.47548	7.61525	7.48209	7.18184	7.41873	6.95753	8.03084	7.34976	7.44327	7.61518	7.16453	7.72401	7.54575	7.42879	7.58129	7.54253	7.73854	7.45884	7.67326
CGI_10002458	8.3586	8.46489	8.3939	8.43206	8.37475	8.34032	7.94546	8.2185	8.57965	8.08491	8.06732	8.21121	8.13594	7.96539	8.13417	8.08905	7.77388	7.95078	8.11621	8.16838	8.22466	8.11624	8.16937	8.29353	7.99634	7.9347	8.19162	8.17198	8.15827	8.22409	8.20984	7.97887	8.20131	8.16658	8.05988
CGI_10002459	9.80105	9.83027	9.87357	9.67579	9.72433	9.78596	9.7829	9.82965	9.7538	9.71227	9.76307	9.84511	9.66248	9.73375	9.6993	9.69096	9.65225	9.7644	9.70149	9.85143	9.53768	9.40359	9.42004	9.79578	9.84782	9.89513	9.89552	9.89567	9.9655	9.76131	9.70418	9.65844	9.84845	9.79101	9.64634
CGI_10002461	5.65746	5.67717	5.19874	6.39801	4.98631	5.2956	5.48031	5.18606	5.6517	5.98983	6.38725	5.83573	6.44154	6.15766	6.6636	5.98058	6.26154	5.73007	6.47293	6.15553	5.53376	6.48506	5.93858	6.23907	5.80989	5.3506	5.85673	5.77486	5.84663	6.2702	6.17408	5.47561	5.67735	5.82857	5.59947
CGI_10002464	3.69793	3.69624	3.84844	3.5956	3.63278	3.6563	3.7288	3.64938	3.95108	3.79999	3.81019	3.69036	3.78367	3.68296	3.83683	3.93249	3.69426	3.7548	3.79186	3.62385	3.75341	3.57263	3.69523	3.71537	3.77946	3.7757	3.79995	3.79178	3.80509	3.6891	3.64669	3.61064	3.70576	3.63952	3.75831
CGI_10002465	6.82054	6.83279	6.8521	6.78731	6.73846	7.029	6.73216	6.64179	6.81858	6.87891	6.62948	6.80297	6.7974	6.68355	6.81655	6.87063	6.99219	6.89182	6.81685	7.03573	6.67946	6.76856	6.68479	6.74979	6.73544	6.78984	6.7964	6.66011	6.77739	6.67419	6.72426	6.86254	6.90141	6.77377	6.77149
CGI_10002468	5.37764	5.47493	5.13408	5.69147	4.93547	5.28499	5.3273	5.36696	5.44709	4.88475	5.06448	4.96773	4.9702	5.53772	4.91335	4.82605	4.97698	4.95316	5.82604	5.67693	5.69574	4.64049	5.07419	5.51678	4.90936	5.1238	4.81795	5.2218	5.07729	5.1713	5.01753	5.02257	4.83714	4.92761	5.06711
CGI_10002469	7.63169	7.48372	7.86839	7.66467	7.6265	7.50116	7.75589	7.56517	7.80419	7.48587	7.62383	7.62885	7.43334	7.66126	7.49747	7.69432	7.70075	7.68917	7.46307	7.84795	7.24873	7.24229	7.42087	7.79721	7.78376	7.70225	7.72989	8.4723	8.04655	7.43294	7.5816	7.39083	7.51676	7.85384	7.54131
CGI_10002472	4.41659	4.26539	4.73703	4.54964	4.69242	4.27477	4.19141	4.57099	4.47283	4.76923	4.3991	4.54722	4.72737	4.54313	4.43956	4.67426	4.5106	4.6497	4.45091	4.58032	4.72957	4.32375	4.66384	4.4075	4.48062	4.35873	4.47435	4.59561	4.51924	4.70556	4.68469	4.39084	4.56813	4.68639	4.52438
CGI_10002474	4.60854	4.55085	4.71158	4.41088	4.68496	4.61374	4.62189	4.53893	4.63103	4.48083	4.5463	4.53842	4.64702	4.47349	4.50299	4.53776	4.88706	4.31829	4.56955	4.58766	4.527	4.73045	4.70372	4.7077	4.42549	4.5796	4.5797	4.54219	4.84521	4.72499	4.53364	4.70465	4.7306	4.93342	4.68501
CGI_10002475	4.96938	4.87048	4.89358	5.10233	5.01979	5.14971	5.22955	5.17796	4.88418	5.04459	5.20433	4.87374	5.27675	5.05557	5.17128	5.04909	5.01977	5.02374	4.95533	5.03304	4.98585	5.13147	5.08492	5.13235	5.23256	4.92583	5.03005	5.09696	4.90244	4.88566	4.79289	5.16867	4.85076	5.1661	5.00677
CGI_10002478	5.52961	5.63786	5.47075	5.65031	5.48085	5.68218	5.57631	5.72423	5.7671	5.68504	5.86998	5.74081	5.71505	5.79701	5.73095	5.76258	5.75313	5.64333	5.90491	5.8094	5.81003	5.99926	5.59156	5.74489	5.69759	5.58632	5.6713	5.84845	5.8312	5.76428	5.72412	5.68231	5.71811	5.79672	5.68094
CGI_10002479	6.85459	7.45312	7.11521	7.15174	7.04384	7.33497	6.95074	6.80956	7.75453	7.88448	6.54542	6.69347	7.09738	7.10279	6.95435	6.79775	7.35766	7.47076	6.47378	6.48177	6.78929	6.41485	6.88493	6.75376	6.3621	6.68866	7.37184	6.98854	7.01196	7.35916	6.88105	6.99105	7.56972	6.77158	6.93066
CGI_10002480	5.54412	5.84696	5.70117	5.61454	5.5327	5.83062	5.53321	5.76818	5.62258	5.68875	5.69359	5.68412	5.61027	5.45981	5.68404	5.62376	5.78261	5.58668	5.57803	5.74215	5.57979	5.62656	5.39568	5.60224	5.59106	5.48746	5.72115	5.45796	5.44593	5.38119	5.51232	5.49012	5.41156	5.38482	5.71472
CGI_10002491	7.84566	8.48665	7.89285	7.97025	7.95415	8.13583	8.15659	7.7733	8.37415	8.21885	7.93927	8.21394	8.57984	8.47684	8.33259	8.15031	8.47724	8.25836	8.62364	8.68523	8.06864	8.73502	8.45753	8.04933	8.32053	8.64344	8.46431	7.92188	8.1878	8.12829	8.05016	8.12073	8.06849	8.26863	8.31733
CGI_10002494	4.0742	3.82976	4.28952	4.15944	3.71172	4.23002	3.93636	3.71168	4.21444	3.94362	4.27062	3.94657	3.93691	3.83687	3.71321	3.89998	3.72045	3.78429	4.35747	4.3158	4.27714	3.82774	4.13764	3.9389	4.53457	4.17635	3.95142	4.2159	3.8435	3.78761	3.75172	3.78829	3.92735	3.83899	4.04145
CGI_10002498	4.60576	4.48214	4.70739	4.47989	4.79293	4.82677	4.48342	4.58221	4.50748	5.53555	4.9967	4.88346	5.20294	4.99095	5.44397	5.83412	4.90974	4.589	5.66148	6.06369	4.9986	5.88989	4.5069	6.03377	5.40654	5.59201	5.12379	5.43207	6.14231	5.66164	5.52637	4.61879	4.91903	4.90661	4.84309
CGI_10002502	4.94653	4.96843	4.97482	5.04479	4.97167	5.01887	5.10075	5.00824	5.03973	5.07315	5.00402	5.09927	4.94516	5.02096	5.06832	5.06762	5.02436	5.05514	5.07298	4.9703	5.00412	4.94883	5.00292	5.09587	5.01929	5.01289	4.80634	4.88067	5.00501	5.05743	4.952	4.90547	4.99692	4.98147	5.12403
CGI_10002503	5.7721	5.52134	5.55916	5.83475	5.816	5.66342	5.64662	5.85795	5.57701	5.64706	5.58963	5.59495	5.79963	5.64211	5.51566	5.63396	5.82159	5.56442	5.5744	5.74191	5.56976	5.89624	5.67887	5.79762	5.75347	5.63131	5.59058	5.59544	5.61579	5.54745	5.61545	5.55044	5.64382	5.56945	5.57214
CGI_10002504	7.74605	7.9068	7.8146	7.86037	7.8691	7.94249	7.72437	7.84474	7.79517	7.8036	7.64628	7.76356	7.93304	7.82845	7.70107	7.87524	7.96901	7.76323	7.85672	7.84044	7.90771	7.98224	7.6745	7.81507	7.78718	7.88428	7.91767	7.92987	7.90035	8.03063	7.69704	7.84848	7.8696	7.77671	7.80143
CGI_10002505	5.67041	6.0067	6.17206	4.79265	4.75429	5.35648	5.30203	5.59419	5.62653	4.64013	5.00537	4.63947	4.78133	4.62003	4.68844	4.64184	5.40324	5.3585	4.65172	5.02051	4.89789	5.82885	5.16948	5.64309	5.86673	5.6123	5.34998	6.3928	5.51135	5.10951	5.75234	5.81528	6.35371	5.11583	5.89369
CGI_10002506	7.18706	7.46648	7.86387	6.97658	7.38499	7.58742	7.87365	7.87787	7.4123	6.93994	7.0581	5.55872	6.93939	6.75186	6.74939	7.39294	6.73436	6.74734	7.35138	7.49854	6.79044	6.67663	7.09926	7.35536	7.51134	7.88967	6.83623	6.58089	7.33643	6.73929	7.31566	6.79157	7.62315	6.40681	6.69495
CGI_10002508	7.77266	7.69026	7.65443	7.88178	7.95768	7.8374	7.93498	7.91948	7.70963	7.50599	7.49045	7.86812	8.05273	7.40447	7.53596	7.53374	7.72264	7.32867	7.0068	7.14294	7.7821	7.89237	7.40179	7.88438	7.78841	7.62414	7.48413	7.5617	7.51857	7.65771	7.38649	7.3552	7.691	7.54275	7.60547
CGI_10002509	8.98249	9.05252	8.99727	8.78543	9.01524	8.86624	9.01224	8.746	9.02459	9.71627	8.81638	8.97471	8.87319	9.23341	8.92797	8.81264	9.19713	9.29784	9.16607	9.03886	9.14958	9.25952	10.0281	9.41986	8.77372	8.96363	8.83646	9.09551	9.08722	8.83022	8.95268	8.97176	9.29834	8.78269	9.5318
CGI_10002510	7.56287	7.60483	7.5905	7.42067	7.30984	7.61313	7.73249	7.32682	7.31855	8.24881	7.40204	7.50718	7.23719	7.79893	7.53149	7.40151	7.58423	7.9706	7.46093	7.63072	7.70308	7.51711	8.41002	7.90602	7.38868	7.57345	7.18698	7.22926	7.44495	7.40057	7.60858	7.37972	7.70033	7.49995	7.71539
CGI_10002512	5.78533	5.98404	5.97426	5.81859	5.77499	5.86088	5.88865	5.63534	5.98296	5.73477	5.76574	5.77066	5.72672	5.81312	5.86927	5.8218	5.64399	5.89232	5.70407	5.67966	5.78723	5.35043	5.91447	5.79568	5.78668	5.69869	5.81134	5.84807	5.9249	5.81493	5.94507	5.82755	5.76816	5.74726	5.72084
CGI_10002514	4.97749	4.87077	5.14336	4.83751	5.23289	5.13548	5.16572	4.92663	5.17991	5.06329	5.00662	5.14727	4.70754	4.83204	4.82702	5.03731	5.12446	4.98039	5.09623	5.0037	4.80808	4.70484	4.62158	4.84783	4.73311	4.6322	5.06812	4.87395	5.07467	4.8833	5.00523	5.01838	5.09985	5.27572	4.82511
CGI_10002515	7.13293	7.13683	7.31667	7.1113	7.39268	7.08795	6.99743	7.19934	7.10633	7.19576	7.21436	6.97347	7.24803	7.11972	7.18043	7.16472	6.98617	7.36388	7.27164	7.15011	6.96951	7.09831	6.91866	7.23957	7.15127	7.17608	7.42344	7.27135	7.15676	7.27214	7.25746	7.06855	7.1955	7.07589	7.02763
CGI_10002518	3.14786	3.6123	3.147	3.14695	3.36113	3.14575	3.14787	3.14781	3.32421	3.14415	3.27949	3.14954	3.59087	3.68134	3.1489	3.53069	3.43327	3.46812	3.14655	3.15014	3.1521	3.15213	3.14735	3.50016	3.14674	3.16702	3.32511	4.00959	3.66368	3.14618	3.35746	3.52078	3.66883	3.88961	3.33236
CGI_10002519	8.67703	8.77047	7.75713	8.8685	8.07056	8.47341	8.27278	8.61027	8.5443	8.22309	8.21481	8.21449	8.57602	8.28666	7.86902	8.32721	8.59645	8.68956	8.27664	8.30282	8.62932	8.78974	8.61109	8.85968	8.45206	8.60257	8.58831	8.58639	8.5733	8.59722	8.36396	8.57942	8.36074	8.67427	8.00852
CGI_10002520	3.21611	3.07255	3.03228	3.30318	3.1824	3.01055	3.03386	3.03375	3.03315	3.70567	3.23329	3.20844	3.62126	3.23048	3.6556	3.11647	3.06782	3.54608	3.08846	3.19389	3.04149	3.20381	2.99196	3.03987	3.07038	3.01114	2.99222	3.06984	2.99126	3.01112	3.10889	3.0114	3.09749	3.04849	3.4382
CGI_10002521	9.26581	9.29971	9.33764	9.16023	9.29067	9.10108	9.23638	9.24854	9.17136	9.31376	9.28561	9.28468	9.23435	9.44939	9.4246	9.36514	9.00255	9.38416	9.50325	9.29751	9.18962	8.33915	9.52254	9.2455	9.26056	9.43614	9.03942	9.17055	9.11047	9.11309	9.4639	9.25605	9.16695	9.09447	9.19882
CGI_10002523	4.85795	4.98569	4.92987	5.07106	5.01323	4.89123	4.95195	5.00093	4.97275	4.98095	5.08354	4.98277	5.01876	4.95685	5.08425	5.06053	4.86662	5.07948	5.098	4.90772	5.27655	4.91203	5.21883	4.8886	4.96443	4.88277	4.89739	4.92495	4.9619	5.06119	5.09563	4.97261	4.90934	5.1146	5.04387
CGI_10002525	3.08212	3.14583	3.11222	3.12786	3.03017	3.12324	3.17804	3.01223	3.06422	3.18753	3.16637	3.08672	3.13697	3.13526	3.10204	3.13313	3.05985	3.20667	3.15679	3.29246	3.09374	3.07516	3.20491	3.14415	3.24323	3.29147	3.20662	3.18618	3.14152	3.10936	3.25949	3.11009	3.19979	3.10696	3.10759
CGI_10002526	8.72794	8.78655	8.84066	8.57663	8.63419	8.79319	8.59639	8.56245	8.74878	8.80244	8.92851	8.68207	8.62671	8.64676	8.57525	8.80999	8.84	8.69214	8.61778	8.63867	8.49849	8.54697	8.45843	8.45096	8.53822	8.60951	8.57955	8.58715	8.5889	8.25704	8.45926	8.59281	8.36907	8.47848	8.56052
CGI_10002527	6.83421	7.05886	7.10594	6.93891	6.80518	6.93504	6.69971	7.09857	6.76816	7.15807	7.15856	7.02901	7.06197	6.81717	7.0678	7.11976	6.74739	7.20244	7.08965	6.93257	6.79482	5.98582	6.99657	6.82432	7.01133	7.08639	6.89114	7.06248	7.07268	6.88956	6.92532	6.97986	6.97163	7.07418	7.14455
CGI_10002528	6.83331	6.91209	6.95126	6.71277	6.57994	6.85307	6.72553	6.86376	6.70997	6.86114	6.85207	6.78933	6.797	6.66313	6.91879	6.73173	6.85302	6.8964	6.89509	6.87003	6.46977	6.49059	6.85332	6.71989	6.86387	6.88695	6.71392	6.69664	6.79666	6.65314	6.76572	6.81916	6.66662	6.78614	6.89185
CGI_10002531	7.11683	6.94388	7.3883	7.18865	7.11623	7.04163	7.36282	7.57721	7.13199	7.10183	7.24175	7.44758	7.34276	7.5895	7.4173	7.50023	7.10782	7.28843	6.99662	6.94204	7.10874	6.86946	7.48221	7.14289	7.39535	7.05862	6.97497	7.34342	7.23206	7.42131	7.26455	7.47418	7.36188	7.16338	7.10575
CGI_10002533	5.68393	5.96318	5.47832	5.62539	5.55415	5.87176	5.96928	5.57863	5.49782	5.80823	5.66797	5.40952	5.63548	6.09911	5.51622	5.33698	5.4435	5.84368	6.08896	5.75169	6.00983	6.07913	5.45571	5.31235	5.67746	5.62536	5.63591	5.96087	6.34802	5.89659	6.13634	5.7343	5.9119	6.28121	6.03581
CGI_10002534	3.91367	3.5532	4.07154	3.63153	3.69026	3.89572	4.08131	3.83973	3.65207	3.65768	3.66275	3.65922	3.77751	3.72789	3.69475	3.64171	3.83141	3.72864	3.55197	3.85634	4.17659	3.93422	4.34757	3.97113	4.08009	3.99089	3.63371	3.96898	3.75235	4.19081	3.61302	3.64827	3.63979	3.60857	3.57071
CGI_10002541	5.70988	4.71965	4.63821	5.39676	5.23263	4.83913	4.84633	6.06516	4.54631	4.50922	4.47263	4.90921	5.40665	4.45045	4.79458	4.22906	5.00145	4.37796	4.24171	4.31129	4.16871	4.11089	4.09565	4.10795	4.09368	4.30562	4.27169	4.26431	4.24147	4.26197	4.12188	4.19384	4.08464	5.76244	4.30174
CGI_10002543	3.802	3.75709	3.72446	3.72421	3.68238	3.77392	3.788	3.68227	3.87844	3.74994	3.74441	3.82777	3.70125	3.75546	3.65399	3.73859	3.61583	3.68518	3.79295	3.77283	3.75231	3.59155	3.83891	3.6803	3.70806	3.70528	3.72811	3.67651	3.89466	3.77677	3.7973	3.75009	3.84913	3.84977	3.77339
CGI_10002545	8.53899	8.63709	8.63319	8.62436	8.47301	8.58983	8.56658	8.53473	8.68195	8.59004	8.69141	8.78854	8.50809	8.47682	8.53288	8.61305	8.61767	8.53087	8.56365	8.62735	8.81217	8.29287	8.89637	8.63277	8.64718	8.6209	8.50804	8.83268	8.49293	8.51551	8.8568	8.54837	8.52815	8.42264	8.59724
CGI_10002546	6.09299	6.2371	6.11276	6.21033	6.35974	6.13967	6.11987	6.2423	6.27387	6.23601	6.03211	6.00611	6.10058	6.08458	6.12025	6.15502	6.23657	6.17543	6.1789	6.28624	6.2122	6.27366	5.77025	5.91069	5.94981	5.86807	6.25485	6.1463	5.93594	6.12309	6.01616	5.98343	6.07286	6.03273	6.21597
CGI_10002547	8.7956	8.78818	8.88674	9.02667	8.98566	8.92614	8.8125	8.80119	8.94392	8.87617	8.90461	8.76668	9.01136	8.92805	8.98519	8.86967	8.93288	8.7095	8.86615	8.78663	9.06693	9.07846	8.93146	8.78602	8.89344	8.99895	8.96814	8.87867	8.91773	8.91142	8.87932	8.90563	8.89325	8.85194	8.9196
CGI_10002548	6.52506	6.64429	6.56837	6.48481	6.53858	6.38596	6.4596	6.83293	6.81482	6.19873	6.00687	6.19348	6.08051	6.56346	6.33333	6.31383	6.37119	6.38868	6.39454	6.15093	6.46223	6.11534	6.89271	6.41995	6.27484	6.32375	6.64075	6.27102	6.48263	6.43233	6.3676	6.70213	6.22076	6.17917	6.17321
CGI_10002549	2.4428	2.42659	2.30025	2.36405	2.26781	2.28085	2.33568	2.45678	2.30146	2.30848	2.38739	2.35785	2.28016	2.29528	2.25136	2.33966	2.27842	2.32682	2.24835	2.23375	2.2354	2.21487	2.3656	2.29237	2.33198	2.26502	2.23167	2.24834	2.33124	2.2126	2.31721	2.24815	2.21177	2.29648	2.23
CGI_10002553	4.75234	4.46567	4.79015	4.6539	4.82273	4.56087	4.62107	4.79948	4.46532	4.78936	4.74956	4.87696	4.54397	4.69774	4.77577	4.91344	4.64202	4.72296	4.6632	4.78924	4.5947	4.61101	4.74679	4.55552	4.63851	4.75791	4.73792	4.80732	4.81806	4.57854	4.656	4.68727	4.73251	4.69058	4.75199
CGI_10002556	6.32107	6.2902	6.28818	6.25389	6.42136	6.34971	6.20015	6.29535	6.02383	6.24853	6.44963	6.39345	6.31281	6.20005	6.32414	6.449	6.32708	6.44315	6.43124	6.61363	6.39178	6.35776	6.40417	6.40864	6.44913	6.336	6.24124	6.3115	6.22842	6.12311	6.275	6.36257	6.37687	6.17448	6.31011
CGI_10002558	2.81187	2.74205	2.79304	2.84171	2.89175	2.82214	2.8119	2.76014	2.89019	2.92999	2.80557	2.86699	2.78952	2.81993	2.79727	2.83347	2.86555	2.86547	2.87113	2.81784	2.89358	2.72641	2.90457	2.88996	2.82509	2.9414	2.79452	2.90076	2.84021	2.92749	2.81008	2.83981	2.92888	2.90998	2.88227
CGI_10002563	7.11516	7.03496	6.9777	8.13195	7.10869	7.08135	6.93746	6.90801	7.48967	6.91618	7.05113	7.0686	7.12307	6.94972	7.09143	7.06154	7.15515	6.94675	7.08937	7.0692	7.28292	7.04564	7.23443	7.09951	7.07055	7.06344	7.2678	6.99874	7.01681	7.21042	7.06926	7.21055	7.20251	7.07492	7.10188
CGI_10002564	3.76943	3.82783	3.78013	3.87972	3.82975	3.87064	3.88664	3.68731	3.7358	3.94373	3.8552	3.79431	3.74153	3.6933	3.77488	3.75167	3.76603	3.83964	3.88995	3.88919	3.68362	3.90352	3.86899	3.78699	3.80821	3.86062	3.81396	3.94111	3.87637	3.84688	3.76582	3.82039	3.67355	3.90719	3.74277
CGI_10002566	5.4831	5.51093	5.5741	5.58311	5.63462	5.62881	5.46105	5.59615	5.46685	5.55811	5.54088	5.57122	5.57825	5.40038	5.47479	5.56372	5.3996	5.44536	5.45405	5.54758	5.55211	5.60804	5.66328	5.43251	5.44565	5.54237	5.35244	5.51724	5.62301	5.38187	5.69527	5.57444	5.53652	5.42866	5.42022
CGI_10002567	7.99112	7.92038	7.94927	7.87391	7.65396	7.73218	7.97	8.01075	7.86516	8.01022	7.94396	7.81297	7.71033	7.91033	7.67192	7.95657	7.70722	7.88239	7.82367	7.94457	7.87868	7.34	7.72397	7.83819	8.02128	7.94789	7.83025	7.85073	7.83835	7.82131	7.91782	7.98783	8.04398	7.96878	7.88277
CGI_10002568	10.6895	10.6503	10.7507	10.9411	10.8766	10.9731	10.8222	10.937	10.7768	10.7468	10.7665	10.7292	10.8949	10.9248	10.7441	10.68	10.8722	10.7874	10.7215	10.8278	10.7771	10.9877	10.7001	10.7832	10.8469	10.9666	10.9135	10.7703	10.9285	10.9665	10.8758	10.9949	10.894	10.7572	10.8021
CGI_10002570	4.47643	5.06339	4.40955	4.38806	4.55302	4.38172	4.83813	4.60653	4.70214	4.50537	4.40078	4.80108	4.8957	4.5473	4.35255	4.41512	4.75282	4.45793	5.2317	5.38945	5.14328	4.84588	5.71854	5.09609	5.835	5.34144	4.65593	4.6119	5.64361	4.31824	4.58343	4.4664	4.89844	4.82137	4.40201
CGI_10002572	7.45804	7.40694	7.48604	7.32715	7.1132	7.35137	7.39572	7.39417	7.17321	7.46163	7.21509	7.42709	7.15814	7.43797	7.20689	7.45015	7.26001	7.56594	7.39604	7.44164	7.29316	7.2047	7.57663	7.25426	7.342	7.52118	7.33456	7.35193	7.34128	7.18847	7.27457	7.23852	7.3917	7.46818	7.24221
CGI_10002573	3.53026	3.45789	3.45701	3.52738	3.57512	3.77257	3.67895	3.73559	3.48217	4.30088	3.47778	4.6664	3.50038	3.47681	4.22032	4.67112	3.52337	3.76767	3.67084	3.53746	3.59245	3.54373	3.92933	3.46382	4.21167	3.45571	3.67768	3.48012	3.45622	3.45568	3.71265	3.50298	4.69088	3.62606	4.09473
CGI_10002583	4.43234	4.53701	4.55634	4.42487	4.69202	4.29728	4.32624	4.40286	4.30765	4.47849	4.31099	4.4751	4.52779	4.36705	4.46951	4.28977	4.57285	4.47566	4.62162	4.67446	4.36984	4.72088	4.39928	4.61266	4.40892	4.47258	4.8106	4.56353	4.44873	4.34619	4.23875	4.63092	4.5007	4.37064	4.4933
CGI_10002584	9.76601	9.5494	9.82862	9.57484	9.66257	9.5669	9.6651	9.7433	9.61151	9.70543	9.71512	9.64204	9.66024	9.65506	9.73094	9.74621	9.46037	9.73187	9.64162	9.54467	9.36345	8.6139	9.7181	9.33494	9.73147	9.64177	9.57803	9.75145	9.73614	9.48586	9.83795	9.78418	9.62219	9.48351	9.64855
CGI_10002585	8.109	8.40918	8.61119	8.74015	8.0867	8.56612	8.14095	8.15638	8.10526	8.03196	8.19129	8.45917	8.19025	8.12757	8.48882	8.34378	8.35034	8.16976	8.01692	8.25878	7.85131	7.98516	8.48436	7.99614	8.2168	8.30258	7.61602	7.72961	7.89405	8.28765	8.40657	8.09135	7.96638	7.54708	8.39026
CGI_10002586	5.99542	5.91037	5.9012	5.88201	6.05273	6.0825	5.92519	5.85812	5.75038	5.80672	5.7904	5.96252	6.13977	5.849	5.67979	5.95924	6.15407	5.79513	5.73617	5.84433	5.81903	5.80812	5.8979	5.59328	5.66116	5.86923	5.81598	5.98015	6.01238	5.94001	5.67906	5.96075	5.94896	5.84799	6.01275
CGI_10002587	7.6482	7.29555	7.17305	7.34968	7.12435	7.29313	7.37799	7.20478	7.12234	7.40958	7.55147	7.65939	7.62132	7.33947	7.17497	7.5172	7.62247	7.56327	7.64057	7.5655	6.96085	6.86439	7.29077	7.29694	7.16661	7.30458	7.51175	7.47334	7.35357	7.48626	7.33987	7.48735	7.41303	7.34217	7.64336
CGI_10002589	6.72349	6.77642	6.93776	6.83355	6.91944	7.0016	7.23863	6.98101	7.09276	7.24587	7.20101	6.8345	7.02643	7.40003	7.24447	7.05079	6.61802	6.49225	6.87056	6.79489	7.00751	7.19029	7.30745	6.94095	7.0531	7.27812	6.68795	6.3758	6.4834	6.7318	6.8521	6.82742	6.98978	6.71639	6.52074
CGI_10002590	7.08952	7.01333	7.09886	7.01883	7.10693	7.13624	7.11964	6.99346	7.12779	7.37877	7.17157	7.01911	7.18626	7.24068	7.1786	7.1629	7.10973	7.10491	7.25016	7.25284	7.21681	7.45519	7.11301	7.21447	7.07485	7.1418	7.00973	7.20899	7.21353	7.15228	7.26086	7.14096	7.08568	7.27693	7.18221
CGI_10002592	9.32342	9.059	9.14846	9.09793	9.15811	9.08786	9.24617	9.35084	9.16923	9.18569	9.04015	9.17051	9.19471	8.99231	9.08041	9.27692	8.95643	9.25643	9.34774	9.27524	9.10708	8.59274	9.07904	9.18245	9.2577	9.09099	9.44529	9.54496	9.25041	9.4058	9.37278	9.34256	9.20334	9.33581	9.37447
CGI_10002593	7.13361	7.04919	7.08425	7.05959	7.17224	6.98273	7.10494	7.17164	7.02309	7.14928	7.08678	7.18449	7.08035	7.22075	7.20293	7.08506	7.21376	7.12812	6.93126	7.07078	7.24857	7.0405	7.31274	7.19348	7.15654	7.20615	7.03358	7.14625	7.10688	7.08758	7.18878	7.05797	7.15918	7.168	7.10316
CGI_10002594	7.94698	8.16502	8.03884	12.7905	12.123	13.0725	14.3087	15.5218	11.7375	7.5781	7.74611	7.57331	12.3712	15.3709	11.6603	11.8378	12.2366	12.3737	7.75698	8.18077	16.4061	12.0274	11.5108	15.0068	15.2644	14.0382	8.02738	8.22592	8.1362	10.8489	14.3271	11.569	11.4407	11.9756	11.1145
CGI_10002599	3.75455	3.70634	3.82153	3.74956	3.8682	3.90183	3.73929	3.76934	3.73725	3.78861	3.81082	3.89467	3.81058	3.83382	3.88964	3.91426	3.69897	3.83486	3.8184	3.87172	3.84133	3.63606	3.76664	3.65206	3.68699	3.66898	3.75347	3.68616	3.79041	3.81585	3.70471	3.71647	3.83836	3.76998	3.71298
CGI_10002601	3.88247	3.73322	3.83045	3.79824	3.69801	3.65452	3.7867	3.67912	3.69678	4.16346	3.86529	3.75997	3.80522	3.61539	3.96388	3.81478	3.67621	3.87739	3.84304	3.88268	3.79045	3.62762	3.92274	3.88986	3.79701	3.94119	3.89603	4.55174	4.18266	3.71006	3.78303	4.11594	4.04369	3.75788	3.9762
CGI_10002603	4.9942	5.10882	5.26614	5.16839	5.36664	5.55731	5.30106	5.39768	5.26096	5.09611	5.24502	5.22596	5.31007	5.08014	5.0039	5.23184	5.10183	5.10802	5.0839	5.12334	5.84183	5.11445	6.05146	5.8329	5.39158	5.45092	5.23954	5.08377	5.01173	5.31043	5.64696	5.16144	5.04142	4.98674	5.21333
CGI_10002604	7.74005	7.81575	7.63866	7.71959	7.47458	7.7177	7.64022	7.43781	7.49548	7.65357	7.34574	7.51236	7.461	7.79898	7.67561	7.7347	7.69219	7.41978	7.74734	7.57755	7.49372	7.36366	7.37788	7.61366	7.50528	7.6256	7.64341	7.73936	7.42524	7.51892	7.37909	7.70419	7.55115	7.50053	7.60285
CGI_10002605	4.65598	4.73765	4.6995	4.7632	4.65576	5.13386	4.95838	4.86228	4.63478	4.68725	4.61735	4.724	4.54486	4.71167	4.62824	4.50045	4.60685	4.63184	4.6951	4.6942	6.02645	4.59334	6.03287	5.65286	5.59865	5.17137	4.75499	4.64422	4.83248	4.65817	5.4195	4.77237	4.84207	4.70082	4.95382
CGI_10002607	3.60357	3.2941	3.39541	3.65787	3.4925	3.47922	3.38276	3.46232	3.39757	3.28663	3.59575	3.37217	3.46292	3.40178	3.35212	3.33714	3.28712	3.3871	3.27379	3.26005	3.73142	3.6932	3.39697	3.39651	3.25553	3.52395	3.39839	3.45496	3.49832	3.438	3.44347	3.52532	3.39663	3.28958	3.28998
CGI_10002608	4.56158	4.57293	5.02166	5.09504	4.74305	4.60974	4.50239	4.6944	4.76207	4.68866	4.7811	4.73821	4.43839	4.62742	4.44566	4.84888	4.86346	4.77722	4.47708	4.45375	4.71359	4.4488	4.33229	4.52784	4.64531	4.63975	4.62872	4.36378	4.49186	4.58774	4.63699	4.52027	4.57917	4.42332	4.5696
CGI_10002610	4.31796	3.47944	3.7013	3.51987	3.75504	3.62731	3.61898	3.47977	4.04557	3.53235	3.5166	3.52551	3.5357	3.55321	3.50285	3.70165	3.66568	3.79448	3.55792	3.72014	3.73182	3.61688	3.9481	3.57218	3.83582	3.78849	3.85793	4.20847	3.76111	3.75871	3.49992	4.36104	3.68284	3.78295	3.8128
CGI_10002616	4.28287	5.31762	4.84602	5.17915	5.14061	4.61753	4.44885	4.605	5.03958	4.54265	4.3394	4.66797	4.45242	4.58072	4.49268	4.52979	4.80464	4.31803	4.7253	4.8974	4.51332	4.8828	4.70598	4.33855	4.51361	4.52658	4.87845	5.39204	5.04466	4.84763	4.68998	4.60818	5.31537	4.94915	5.16602
CGI_10002617	7.90742	7.8375	7.76648	7.9365	7.63419	7.62458	7.36095	7.25701	8.09051	8.0357	7.91475	7.88354	7.85006	7.82739	7.87422	8.04628	7.99126	8.09786	7.72494	7.70806	7.88386	6.91686	7.89692	7.78164	7.71734	7.94974	7.78042	7.69034	7.7026	7.84199	7.78366	7.75788	7.79665	7.86292	7.70915
CGI_10002619	4.72394	4.68168	4.86598	4.62221	4.72369	4.57076	4.65768	4.62932	4.70732	4.73375	4.66229	4.68633	4.80412	4.83133	4.68052	4.80406	4.61578	4.77888	4.72334	4.71941	4.86821	4.67994	4.66657	4.8702	4.79683	4.71978	4.6281	4.79458	4.78279	4.66905	4.74218	4.84799	4.66055	4.77142	4.73849
CGI_10002620	7.07867	6.90097	7.09126	6.88113	7.02032	6.91096	6.90849	6.93319	6.94477	7.05794	7.02102	7.00406	6.92766	7.13007	6.98954	7.08217	6.96364	6.99126	7.11229	6.8965	6.89386	6.43047	6.94801	6.7978	7.06303	7.02219	6.83563	6.91674	7.04092	7.17412	7.01087	7.12916	7.07325	7.0915	7.00386
CGI_10002621	4.29665	4.32609	4.41002	4.30631	4.3125	4.57255	4.40348	4.32807	4.22743	4.15946	4.31082	4.30789	4.36837	4.74583	4.33596	4.24314	4.47157	4.56546	4.49817	4.4947	4.37573	4.55559	4.98294	4.89121	4.61793	4.13193	4.34243	4.43318	4.15159	4.60009	4.52971	4.55695	4.32826	4.34048	4.21758
CGI_10002625	8.93311	8.44088	8.31149	8.5968	8.2912	8.83281	8.78408	8.75856	7.51645	8.58404	8.931	8.47632	8.33373	8.40581	8.82139	8.36518	8.5746	8.59541	8.81109	8.37325	7.92668	8.65328	8.76796	8.19228	7.83727	8.2233	8.22921	8.01064	7.91303	8.26816	8.37188	8.89816	8.20968	8.50706	8.02901
CGI_10002626	2.45117	2.23343	2.1293	2.14711	2.1665	2.12769	2.41194	2.18394	2.12991	2.09132	2.14454	2.13257	2.22567	2.09163	2.09305	2.1429	2.11694	2.09168	2.18074	2.20791	2.09423	2.30229	2.09248	2.33048	2.18121	2.09206	2.16613	2.16372	2.16366	2.12824	2.2321	2.09213	2.24971	2.22592	2.10992
CGI_10002627	8.22511	8.20226	8.13067	8.37649	8.29965	8.42877	8.18758	8.28939	8.3949	8.41048	8.25436	8.21321	8.53456	8.49521	8.42153	8.32213	8.55813	8.32223	8.25569	8.26854	8.48142	8.87237	8.34395	8.38805	8.30782	8.46607	8.30097	8.32895	8.2354	8.34181	8.41161	8.53766	8.29373	8.22741	8.30898
CGI_10002630	2.22138	2.22108	2.20085	2.20083	2.22136	2.2003	2.20124	2.26022	2.41476	2.50779	2.8293	2.45784	2.21911	2.19998	2.20169	2.27149	2.31424	2.5668	2.31155	2.2235	2.28881	2.22536	2.24035	2.24574	2.20074	2.23874	2.2212	2.23921	2.22012	2.23871	2.22074	2.20058	2.43915	2.37348	2.49215
CGI_10002631	6.94661	7.29326	6.65181	6.72463	7.31472	7.20515	7.16068	7.32335	7.11847	7.42281	6.81018	6.96435	6.82327	6.68992	6.95668	7.07744	7.12247	6.94637	6.90326	7.03708	7.14359	7.47452	6.74101	7.2874	7.33669	6.92119	7.20292	6.94189	7.00904	6.88149	6.82783	7.12982	6.80257	7.03662	7.01822
CGI_10002636	1.34522	1.32599	1.32587	1.32586	1.32606	1.63101	1.56185	1.57611	1.34495	1.39281	1.44429	1.36588	1.34353	1.32545	1.32629	1.32534	1.37106	1.34335	1.32578	1.44142	1.32698	1.32699	1.36336	1.32679	1.36266	1.3257	1.36372	1.3443	1.34428	1.3257	1.32591	1.43092	1.32522	1.52019	1.32559
CGI_10002640	3.42809	3.27496	3.32052	3.422	3.35526	3.28415	3.35545	3.4137	3.32276	3.37676	3.41191	3.37979	3.34246	3.29636	3.34524	3.33758	3.43758	3.32659	3.30301	3.19271	3.21592	3.41021	3.29051	3.17446	3.33449	3.40329	3.39851	3.363	3.30285	3.28586	3.27365	3.2212	3.23102	3.21896	3.26818
CGI_10002641	9.18787	9.15114	9.24127	9.27471	9.4995	9.5264	9.49336	9.44341	9.37474	9.26369	9.10454	9.19478	9.6052	9.35948	9.58295	9.27236	9.37587	9.42027	9.11827	9.24013	9.61456	9.80373	9.38486	9.65379	9.47843	9.54922	9.20792	9.35866	9.29098	9.53794	9.15901	9.29707	9.4814	9.31165	9.45198
CGI_10002642	2.69426	2.73877	2.65956	2.70627	2.64548	2.70147	2.66212	2.67816	2.62786	2.58904	2.60727	2.63234	2.67027	2.66893	2.63093	2.65223	2.64216	2.66939	2.64218	2.75074	2.7097	2.6565	2.62757	2.63595	2.74948	2.6572	2.64504	2.68942	2.57497	2.76073	2.64379	2.65776	2.67999	2.715	2.6711
CGI_10002644	6.9175	6.41235	6.66588	6.33885	6.46058	6.59817	6.74969	6.57037	6.59289	6.70778	6.7788	6.80493	6.59097	6.63512	6.67931	6.61717	6.37743	6.46965	6.70775	6.87872	6.61753	6.07178	6.50728	6.4178	6.56269	6.54403	6.45717	6.63568	6.90698	6.59364	6.65636	6.36379	6.51715	6.52169	6.73709
CGI_10002645	8.23843	8.3874	8.35019	8.44012	8.41705	8.0377	8.44159	8.27787	8.44725	8.45605	8.28549	8.48709	8.16695	8.45983	8.39306	8.57944	8.5789	8.42137	8.59815	8.86754	8.31695	8.22296	8.57519	8.608	8.59902	8.62094	8.65621	8.59536	9.00408	8.41115	8.38873	8.37407	8.33961	8.72373	8.87969
CGI_10002646	3.12935	3.20555	3.20278	3.04285	3.09613	3.0904	3.17696	3.12917	3.09515	3.10132	3.04057	3.10082	3.02365	3.08838	3.09904	3.18991	3.09379	3.14998	3.20045	3.20318	3.17906	3.19615	3.21915	3.20829	3.18675	3.05862	3.27697	3.18578	3.24253	3.10766	3.23252	3.24181	3.31313	3.22285	3.23751
CGI_10002647	10.1031	10.1414	10.1742	10.0123	9.92994	10.0045	10.1632	10.1085	10.0584	10.2638	10.0971	10.1202	10.1035	10.1611	10.2444	10.1216	10.2742	10.2968	10.1627	10.1392	10.1076	9.8636	9.98488	10.2315	10.2167	10.1794	10.0412	10.1039	10.1772	10.138	10.1037	10.1554	10.208	9.983	10.1677
CGI_10002649	7.17085	7.36981	7.65957	7.24608	7.17024	7.31431	7.40271	7.48501	7.14355	7.29194	7.37367	7.46366	7.35876	7.25503	7.15849	7.26198	7.11571	7.47142	7.2414	7.31776	7.19946	6.69927	7.03139	7.3705	7.32955	7.55295	7.45859	7.37347	7.44235	7.1767	7.43695	7.31066	7.33367	7.46785	7.24074
CGI_10002650	5.97949	6.0007	5.7878	6.09019	5.90371	6.13561	5.96138	6.10608	5.98191	6.00591	5.73169	5.81527	5.92813	5.88478	5.97867	5.93808	5.97093	5.64779	6.05058	5.94105	6.07878	6.03232	5.81451	5.76882	5.94192	5.90504	6.00289	5.98303	5.99123	6.05187	5.94952	5.93595	5.91956	6.21427	6.09691
CGI_10002651	5.11803	4.97758	5.09601	5.11846	5.11772	5.03421	5.08257	5.09385	5.16956	5.11569	5.17454	5.17325	5.18423	5.1162	5.08199	5.08801	5.11231	5.06237	5.12467	5.24712	5.14349	5.22825	5.17865	5.13322	5.02068	5.19478	5.00509	5.00601	5.04278	5.12006	5.15477	5.04141	5.0021	5.18518	5.06857
CGI_10002652	6.76579	6.37655	6.606	6.86969	7.29163	6.68384	6.64807	6.47772	6.6475	6.55231	6.52492	6.75915	6.63308	6.76168	6.3606	6.53665	6.59666	7.02623	7.11996	7.29148	7.27233	7.26343	6.73339	6.82334	6.65437	7.07721	6.83536	7.00853	6.27429	7.14376	6.64107	6.7468	6.7109	6.96704	7.08364
CGI_10002653	5.69973	5.72413	5.59338	5.67579	5.57197	5.66694	5.75796	5.73803	5.65329	5.71504	5.64275	5.83979	5.69976	5.5543	5.75509	5.67556	5.67963	5.69538	5.54311	5.68185	5.43441	5.51688	5.95534	5.83879	5.64213	5.68367	5.80023	5.75472	5.78984	5.67365	5.83536	5.7432	5.6666	5.73746	5.60569
CGI_10002654	7.58798	7.81939	7.61952	7.64673	8.1256	7.84035	7.69898	7.7553	7.84982	7.64579	7.96371	7.86074	7.92168	8.05315	7.93866	8.04709	7.99272	7.98136	7.9291	7.897	7.74043	8.17829	7.85404	7.81721	7.68213	7.64028	7.5979	7.95354	7.97015	8.07193	7.75117	7.81179	7.91287	7.79057	7.56945
CGI_10002655	5.13023	5.06893	4.96381	5.11864	5.03626	5.14546	4.95968	5.01103	4.98187	5.20123	4.93474	5.03004	4.86774	5.02703	4.89958	4.96203	5.11904	5.10605	5.09127	5.14743	5.27317	5.30528	5.00589	5.02116	5.05929	5.05282	5.05853	5.10226	4.86358	5.02918	5.14334	4.97018	5.16042	5.09978	5.24242
CGI_10002657	3.34138	3.25607	3.35292	3.25433	3.40335	3.34653	3.30866	3.27439	3.25589	3.36705	3.21567	3.20512	3.2156	3.2318	3.16449	3.24703	3.29533	3.34346	3.28684	3.3853	3.41252	3.32607	3.75264	3.42353	3.25367	3.42202	3.35632	3.31925	3.5794	3.25202	3.5363	3.45104	3.40711	3.47107	3.26719
CGI_10002658	8.71297	8.44293	9.17305	8.60662	9.04105	8.32793	8.4794	8.79621	8.80571	8.77884	8.58265	8.65584	8.42222	9.10978	8.784	8.93205	7.7502	8.61916	8.51264	8.37166	8.93453	6.53945	9.45567	8.69067	8.93832	8.63773	8.13288	8.68631	8.49778	8.08191	8.9447	8.7846	8.49702	8.16636	8.50716
CGI_10002659	7.36344	7.22888	7.22119	7.19766	7.21919	7.26452	7.31794	7.25219	7.12176	7.29206	7.30704	7.28843	7.24059	7.35714	7.10421	7.26742	7.34003	7.0953	7.28477	7.26839	7.1009	7.31465	8.14593	7.31051	7.11613	7.27076	7.42597	7.30996	7.22007	7.30089	7.31605	7.291	7.24798	7.28819	7.22064
CGI_10002660	4.17387	4.38658	4.07938	4.47119	4.22444	4.43385	4.02265	4.13815	4.47684	4.48645	4.38026	4.54843	4.20907	4.34987	4.61032	4.42078	4.38357	4.35114	4.50263	4.33647	4.91095	4.67265	4.3983	4.54203	4.29452	4.47507	4.17281	4.05884	4.51384	4.14786	4.08	4.1138	4.28657	4.43113	4.19477
CGI_10002661	5.64499	5.90871	5.76991	5.75849	5.88511	5.96596	5.81537	5.98597	5.88875	5.79394	6.06415	5.95211	5.65742	5.90088	5.9691	6.06776	6.17345	6.31035	5.77332	5.89295	5.84828	5.84882	6.10052	6.03608	5.69986	5.69178	5.66664	5.56344	5.91852	5.64529	5.68337	5.59965	6.10655	6.59401	6.16237
CGI_10002662	4.61635	4.70585	4.60901	4.81611	4.65697	4.76921	4.65731	4.61592	4.52682	4.77218	4.66015	4.6448	4.76544	4.70398	4.74474	4.65083	4.62103	4.74003	4.68339	4.60626	4.55827	4.65237	4.71634	4.65917	4.69773	4.62878	4.74406	4.77818	4.80002	4.76287	4.8812	4.57639	4.76981	4.63525	4.77933
CGI_10002663	5.03129	4.91023	5.03131	4.79931	4.98572	4.89071	4.9507	4.91318	5.10044	4.98417	4.82507	4.99395	4.97886	5.05678	4.97445	4.99916	5.03264	4.80911	4.84897	4.87109	4.79986	4.6461	4.87007	4.94954	4.85086	4.84543	4.96025	4.89931	5.01427	4.88313	5.08617	4.84736	4.90551	5.02245	4.93705
CGI_10002664	4.38215	4.41117	4.49398	4.70223	4.39779	4.54798	4.31602	4.50114	4.36361	4.87472	4.60547	4.74475	4.78515	4.61211	4.65533	4.81883	4.85634	4.66943	4.55595	4.52154	4.33882	4.56833	4.45445	4.43764	4.49164	4.45927	4.45702	4.29188	4.37308	4.40125	4.49556	4.48857	4.39907	4.43938	4.54718
CGI_10002665	2.61402	2.59596	2.48834	2.52475	2.4309	2.69426	2.45107	2.4899	2.69063	2.42899	2.57089	2.47322	2.48531	2.42944	2.53012	2.44769	2.43414	2.42951	2.43023	2.49437	2.65134	2.8696	3.06384	2.49641	2.77056	2.43005	2.43081	2.52359	2.4497	2.46827	2.46974	2.50536	2.70956	2.46726	2.50368
CGI_10002666	7.89192	7.92873	7.91373	7.82347	7.95543	7.95017	7.97825	7.95106	7.83385	7.68319	7.88482	7.81753	8.09253	7.9828	7.74249	7.79764	7.79008	7.70301	8.01725	8.04716	7.72237	8.17029	7.66915	8.18567	7.81341	8.10923	7.89425	7.79979	7.87372	7.71864	7.67399	7.86653	7.81927	7.83355	7.73866
CGI_10002671	3.62827	3.48077	3.59233	3.62201	3.6861	3.50672	3.72761	3.40832	3.56404	3.5885	3.42066	3.52459	3.36555	3.40164	3.43034	3.48486	3.52637	3.38376	3.82716	3.61211	3.49893	3.47963	3.46236	3.37415	3.34773	3.42275	3.36889	4.08849	3.75429	3.58714	3.51346	3.76562	3.99864	3.62608	3.58391
CGI_10002672	3.39077	3.41874	3.18434	3.47119	3.16593	3.21862	3.25939	3.24133	3.27561	3.1807	3.20035	3.33498	3.37676	3.34513	3.45688	3.16322	3.47581	3.21732	3.28918	3.32029	3.25239	3.53847	3.27517	3.37672	3.33837	3.49201	3.27623	3.27243	3.50747	3.6573	3.49975	3.33671	3.49875	3.43348	3.33327
CGI_10002673	4.46134	4.65366	4.61166	4.61114	4.30256	4.41423	4.40124	4.21143	4.79418	4.76679	4.36747	4.96619	4.35195	4.75986	4.23524	4.33007	4.35808	4.57874	4.46392	4.29787	4.5437	4.84642	4.33334	4.8015	4.79383	4.32578	4.44498	4.10777	4.27766	4.30935	4.2814	4.27698	4.5882	4.84203	4.61993
CGI_10002674	2.28413	2.20838	2.22728	2.28212	2.20851	2.22617	2.47809	2.22801	2.20836	2.32418	2.22591	2.20922	2.22587	2.22551	2.30475	2.22506	2.33822	2.52703	2.34871	2.28917	2.36956	2.2735	2.22759	2.45145	2.29908	2.37902	2.20844	2.24536	2.22685	2.24488	2.20823	2.20791	2.69719	2.36043	2.50489
CGI_10002675	5.42296	5.53924	5.77819	5.62706	5.67089	5.61845	5.72945	5.44772	5.57173	5.6498	5.44118	5.44378	5.53087	5.58701	5.74595	5.53838	5.53927	5.56886	5.84554	5.57548	5.57813	5.88173	5.44175	5.93528	5.70158	5.93808	5.38119	5.70761	5.90704	5.3233	5.89639	5.53402	5.49862	5.75227	5.79742
CGI_10002678	2.63173	2.56559	2.65893	2.67346	2.61575	2.63896	2.69239	2.6624	2.53116	2.58882	2.66657	2.49648	2.56105	2.56017	2.5685	2.5746	2.49848	2.51147	2.5958	2.60626	2.51766	2.55661	2.66042	2.66052	2.71478	2.6257	2.64654	2.54683	2.65683	2.56267	2.59763	2.52972	2.54234	2.65246	2.62379
CGI_10002679	2.43424	2.38251	2.46407	2.46392	2.40031	2.36338	2.38294	2.41735	2.46562	2.52508	2.50328	2.52055	2.36311	2.51546	2.43682	2.44108	2.39088	2.41177	2.5079	2.56896	2.42638	2.36879	2.46519	2.44257	2.41509	2.41396	2.43375	2.49305	2.50774	2.41392	2.41602	2.36392	2.52412	2.39633	2.38013
CGI_10002686	8.09287	8.0186	7.93433	7.89102	7.87963	7.80162	7.92419	7.8749	7.97004	8.22691	8.09126	7.99647	7.80045	7.889	8.04549	8.04103	7.66141	7.99166	7.98354	8.06475	7.96751	7.62743	8.11115	8.06713	8.07084	7.92663	7.91455	7.95813	7.95739	7.96951	7.88942	7.84369	8.02766	7.88789	8.01019
CGI_10002687	9.37562	9.47197	9.48409	9.35473	9.31586	9.42987	9.53833	9.53634	9.36016	9.32347	9.43031	9.59404	9.29156	9.60972	9.27031	9.5648	9.37383	9.49767	9.51088	9.49355	9.31744	8.87121	9.31232	9.45552	9.47402	9.46076	9.35445	9.37327	9.49262	9.4587	9.61841	9.40737	9.55084	9.41974	9.48189
CGI_10002688	3.76971	3.67833	3.59459	3.70561	3.63141	3.68385	3.711	3.72569	3.70869	3.66048	3.55577	3.70494	3.521	3.76309	3.60128	3.67687	3.87365	3.73711	3.74653	3.67534	3.68495	3.81455	3.67731	3.71411	3.68934	3.62444	3.64707	3.81424	3.71766	3.70106	3.69181	4.00014	3.71551	3.697	3.96028
CGI_10002689	11.3343	11.2791	11.2813	11.2978	11.654	11.6051	11.3791	11.4164	11.2408	11.2001	11.3157	11.3451	11.2893	11.532	11.3407	11.513	11.4795	11.3049	11.2514	11.3079	11.133	11.7892	11.122	11.3081	11.4179	11.2835	11.0943	11.2371	11.0827	11.2713	11.3934	11.2853	11.0703	11.3903	11.1299
CGI_10002690	5.18584	4.92843	4.77365	5.51555	5.34588	4.81602	4.54927	4.99284	4.70225	4.50726	4.61991	4.99132	5.12811	4.76681	4.64768	4.87775	4.3774	5.17963	5.59142	5.22118	5.09773	5.25158	4.65213	4.66603	4.52317	5.15955	5.12292	5.27317	4.50275	4.35618	4.35889	4.91391	4.68442	4.6839	4.35479
CGI_10002691	2.32034	2.26199	2.71241	2.84361	2.3203	2.56333	2.32037	2.50536	2.35606	2.31354	2.33346	2.28354	2.46206	2.31512	2.34125	2.33131	2.26492	2.34983	2.29955	2.2841	2.28593	2.28596	2.3194	2.28509	2.35407	2.2614	2.26205	2.46785	2.28072	2.31726	2.33736	2.37036	2.31317	2.26108	2.36816
CGI_10002693	2.01462	1.97814	2.03038	2.01311	1.97838	2.02781	2.03219	1.97836	2.03138	2.04023	2.09038	1.99876	2.02713	1.97617	2.01633	1.99259	2.00432	2.10428	2.30122	2.17208	1.98173	1.96107	2.01376	2.07573	1.99532	2.15283	2.01429	1.97736	1.99504	2.15274	2.04768	1.95922	2.03975	2.0107	1.97669
CGI_10002695	7.30674	7.16333	7.19538	7.33372	7.34122	7.10828	7.26014	7.34551	7.39913	7.2075	7.14061	7.01239	7.18325	7.21972	7.26877	7.29416	7.07301	7.38809	7.18976	7.16447	7.31611	6.56718	7.10547	7.27837	7.35681	7.34772	7.03093	7.26349	7.34632	7.24428	7.31982	7.16372	7.2655	7.28177	7.30575
CGI_10002696	5.60473	5.68773	5.78764	5.70952	5.6158	5.81176	5.75384	5.62673	5.79553	5.86645	5.79792	5.61633	5.5476	5.72694	5.90921	6.06656	5.84869	5.57731	5.50361	5.6712	5.86959	5.71084	5.5626	5.79533	5.76456	5.83687	5.79854	5.69292	5.78876	5.96594	5.73299	5.76827	5.78912	5.85832	5.64894
CGI_10002697	4.35965	4.25169	4.32643	4.32601	4.34689	4.31479	4.26819	4.23976	4.1939	4.17102	4.20803	4.26742	4.33592	4.23166	4.23344	4.1873	4.18721	4.08873	4.42837	4.1804	4.19256	4.19278	4.35467	4.44264	4.15914	4.17056	4.25267	4.23	4.39395	4.18499	4.22079	4.25609	4.21011	4.22197	4.22337
CGI_10002698	6.00014	5.75801	5.86075	5.73877	5.976	5.83036	6.06087	6.15731	5.79582	5.52622	5.73404	5.69418	5.68447	5.77318	5.66234	5.61888	5.80449	5.83711	5.95249	5.74676	5.65986	5.86046	6.05818	5.72954	5.58574	5.84686	5.50049	5.60568	5.55923	5.76496	5.86383	5.50926	5.65116	5.65491	5.57064
CGI_10002699	5.92752	5.86609	5.98247	5.99002	6.06294	5.89139	5.86187	6.06247	5.88411	5.97088	5.82218	5.94644	5.8121	5.83345	5.77477	5.86085	5.88403	5.81712	5.90512	6.07161	5.71447	5.99839	5.84359	5.81998	5.89931	5.97643	5.9332	5.82067	5.74935	5.74427	5.82116	5.82799	5.8424	5.89571	5.95866
CGI_10002700	5.12127	4.85962	5.0746	5.23126	5.18983	5.18318	5.24416	5.21138	4.9048	5.1813	5.01957	5.11722	5.09085	5.1083	4.96225	5.10168	4.89587	4.95209	4.91075	4.92898	5.18535	5.36666	5.3902	4.99955	5.04678	5.10059	5.13063	5.09305	5.05654	5.08866	5.82311	5.07935	5.10542	5.13668	5.07063
CGI_10002701	8.56206	8.62466	8.54682	8.58428	8.58504	8.48489	8.59911	8.57117	8.73011	8.60083	8.48646	8.69402	8.57702	8.70642	8.57911	8.61211	8.36639	8.58796	8.5462	8.48895	8.61742	7.93952	8.32407	8.59239	8.67274	8.63969	8.4502	8.57155	8.67973	8.57327	8.42113	8.55684	8.62622	8.50854	8.60665
CGI_10002702	4.12554	5.45391	4.12279	4.12264	5.10189	4.11878	4.12558	4.12538	4.71133	4.11362	4.67059	4.13087	5.0497	5.19652	4.15615	5.23552	4.87039	4.6521	4.12134	4.13275	4.1389	4.13901	4.1504	5.1592	4.12194	4.1461	5.25567	5.81229	5.41856	4.12016	4.76426	5.22295	4.74552	5.72832	4.90528
CGI_10002704	6.98134	7.07008	6.92302	6.64889	6.81743	6.99235	7.00036	7.11052	7.07439	7.22792	7.0084	6.81659	7.15201	6.92662	6.88412	7.16764	6.80982	7.67296	6.91901	6.91839	7.00973	6.2627	6.87754	7.10089	7.12804	7.21103	6.92514	7.51793	7.30728	6.96063	7.00856	6.90235	7.20004	7.02631	6.89208
CGI_10002705	2.87788	2.79364	2.73923	2.80929	2.96838	2.80605	2.84548	2.79426	2.90732	2.81734	2.95409	2.97858	2.96743	2.95142	2.849	2.81842	3.02125	2.8361	2.84091	2.8873	2.72361	2.74448	2.81035	2.97306	2.75694	2.75615	2.82814	2.85677	2.79127	2.77349	2.77538	2.791	2.80121	2.91224	2.91317
CGI_10002706	4.66982	4.78168	4.64839	4.75118	4.83191	4.90236	4.72301	4.70942	4.79294	4.75549	4.63459	4.69898	4.75834	4.6943	4.6792	4.72499	4.8775	4.53418	4.8714	4.66164	4.69326	4.76497	4.62356	4.6707	4.72421	4.70625	4.73369	4.68404	4.75849	4.61372	4.69021	4.733	4.73059	4.90885	4.67573
CGI_10002708	4.10444	4.04901	4.00358	4.07078	3.9037	4.09804	4.00983	3.87087	4.08822	4.07146	3.96481	3.87853	3.97852	3.91903	4.03154	3.91609	3.95306	4.00375	4.04115	3.98023	3.97618	4.09955	3.96263	4.07777	3.79845	4.07716	3.994	3.86522	3.95733	3.91063	4.07266	4.10384	4.00771	3.90688	3.98026
CGI_10002712	2.69204	2.69143	2.70819	2.82321	2.85834	2.75509	2.85854	2.74524	2.67294	3.03772	2.7214	2.73256	2.76981	2.76823	2.78321	2.82572	2.83979	3.19366	2.74129	2.7155	2.72007	2.73965	2.82512	2.75581	2.74188	2.78866	2.63507	2.63444	2.65317	2.77273	2.65385	2.63436	2.7011	2.65213	2.67027
CGI_10002715	11.3969	11.4995	11.5399	11.428	11.5383	11.3207	11.4501	11.4176	11.7333	11.3783	11.4681	11.4546	11.6625	11.3884	11.5357	11.5133	11.7587	11.4314	11.6102	11.5503	11.541	11.7502	11.2534	11.3105	11.5144	11.5331	11.5199	11.5542	11.5551	11.6811	11.1679	11.2443	11.396	11.2944	11.4136
CGI_10002717	7.41421	7.48537	7.4533	7.20164	7.09414	7.35528	7.33397	7.61973	7.31895	7.25932	7.47017	7.43639	7.01715	7.2142	7.12533	7.49451	7.10478	7.36805	7.41856	7.31262	7.12216	7.0414	7.42507	7.30278	7.45553	7.42788	7.51526	7.45483	7.52376	7.08041	7.23557	7.3019	7.3545	7.53768	7.39107
CGI_10002718	5.11685	5.03198	4.91135	5.19918	4.90573	5.14231	4.99877	5.03512	5.07826	4.94545	4.97202	5.28504	5.01893	4.97905	5.00996	5.09469	5.03745	5.01572	5.05544	4.88324	5.09664	4.98983	5.0054	4.8925	5.16594	5.09564	5.11435	5.00839	5.04348	5.02793	5.12992	5.13017	5.00137	5.12855	5.01027
CGI_10002719	5.92053	5.99387	6.34376	6.0115	5.7528	6.00793	6.06391	5.76451	6.34707	6.47542	5.9937	5.99884	5.69352	5.97676	6.03617	6.16825	6.48379	6.05683	5.79203	5.84644	5.87541	6.06169	6.26868	6.12245	6.06086	5.98895	5.62099	5.60643	6.32042	6.11714	6.03361	5.99233	6.16426	6.20991	6.16945
CGI_10002722	3.65841	4.07882	3.77177	3.73987	3.74437	3.74928	3.74456	3.93534	3.89208	3.69462	3.66744	3.70068	3.70026	3.8181	3.90331	3.69619	3.63682	3.79057	3.75362	3.72111	4.02721	3.67249	4.24036	3.68861	3.77025	3.93412	3.96011	3.73773	3.67133	3.73591	4.0969	3.72091	3.7969	3.87619	3.87764
CGI_10002724	5.96205	6.262	6.14832	5.96936	6.07769	6.2355	6.03765	5.92711	6.39894	6.08662	6.12879	6.37253	6.34237	6.1205	6.32049	6.13684	6.64171	6.1231	6.11259	6.06465	6.2484	6.72925	6.67656	6.1551	6.36213	6.11547	6.28071	6.44175	6.20061	6.08727	6.24685	6.41838	6.3326	6.35801	6.44969
CGI_10002725	7.67722	7.70488	7.6338	7.35342	7.50783	7.67627	7.6693	7.66767	7.69141	7.35822	7.51929	7.33216	7.44968	7.35092	7.35136	7.47115	7.5673	7.39443	7.6979	7.51094	7.51089	7.48442	7.50004	7.52128	7.45036	7.61237	7.48401	7.55258	7.6695	7.4885	7.49568	7.47988	7.52153	7.51577	7.58561
CGI_10002726	6.81302	6.91919	6.75835	7.1565	7.12175	7.26495	7.17895	6.87351	6.93038	6.73638	6.78673	6.76021	7.16645	6.99433	6.84264	6.75132	7.20316	6.94735	6.64997	6.81841	6.96697	7.32926	7.10999	6.6957	6.7232	6.89454	6.80868	6.91478	6.78309	6.96039	7.0243	6.72302	6.84143	6.92044	6.88842
CGI_10002727	5.41106	5.39541	5.35388	5.40935	5.04904	5.30232	5.41122	5.41036	5.39459	5.45921	5.37726	5.45678	5.50774	5.54699	5.50136	5.25055	5.48296	5.19601	5.27624	5.25305	5.34404	5.59069	5.37007	5.35929	5.1596	5.18139	5.41937	5.34764	5.76098	5.73228	5.85279	5.18351	5.96876	5.32212	5.46329
CGI_10002728	5.49446	5.44777	5.38532	5.36189	5.26191	5.28743	5.48426	5.42982	5.33321	5.45896	5.44898	5.41913	5.45852	5.48181	5.38718	5.35146	5.41394	5.4138	5.5437	5.42697	5.29613	5.45293	5.5172	5.45267	5.23619	5.41816	5.47078	5.41215	5.52404	5.45962	5.92187	5.43148	5.46548	5.47936	5.67708
CGI_10002729	7.07871	7.28145	7.28781	6.94814	7.22666	7.14279	7.16154	7.02733	7.1577	7.31152	7.17269	7.03418	6.83603	6.88238	7.32999	6.99764	7.25014	7.27884	7.5745	7.56973	7.49924	6.37141	6.59754	6.91877	7.46986	7.24272	7.22775	7.29552	7.27541	7.00156	7.08667	7.2821	7.08642	7.01583	7.24912
CGI_10002730	2.40522	2.42333	2.34563	2.49214	2.34604	2.40122	2.51275	2.34603	2.36585	2.55688	2.38247	2.40841	2.60763	2.6983	2.59929	2.80025	2.98228	2.40009	2.34541	2.36846	2.34814	2.34816	2.3458	2.3695	2.38431	2.34524	2.45999	2.38403	2.42093	2.48911	2.44066	2.40243	2.46451	2.38252	2.38278
CGI_10002731	5.75288	5.77754	5.2228	5.58692	6.02484	5.53448	5.64621	6.17363	5.39944	5.85307	5.86012	5.48059	5.68352	5.58156	5.66118	6.1063	5.6723	5.73809	6.02308	5.90606	5.49682	5.90095	5.66063	5.64638	6.01922	5.72614	5.89935	5.4026	5.88749	5.94714	5.82843	5.59038	5.82449	6.24236	5.864
CGI_10002733	4.58669	3.96431	4.34602	3.89015	4.72649	4.25068	4.27321	4.42136	4.10742	3.96267	4.10548	3.99245	4.1052	3.96747	3.95337	3.91547	4.09046	3.95193	4.04015	3.95934	4.09445	3.9494	4.33879	4.22622	4.2238	4.19285	3.85434	4.02445	3.94188	4.03765	3.97945	3.97509	3.86159	3.93695	4.06413
CGI_10002737	6.37822	6.63453	6.318	6.53242	6.47576	6.30269	6.35238	6.58589	6.17337	6.71517	6.24348	6.54092	6.24282	6.55958	6.46506	6.64863	6.49377	6.28228	6.42618	6.68961	6.6882	6.77753	7.04385	6.71164	6.66846	6.48748	6.44068	6.28223	6.17661	6.5017	6.3564	6.23305	6.59338	6.62191	6.69328
CGI_10002738	4.91417	4.97153	4.99956	5.11539	4.91389	4.89094	5.13821	4.95077	4.94696	4.86113	4.92351	5.00716	5.05398	5.03824	4.8861	4.98981	5.24376	4.96547	4.94804	4.81317	4.93264	5.23789	4.64965	4.75976	4.70903	4.7636	4.98474	5.06908	5.0156	4.85796	4.64855	4.80714	4.80948	4.82501	4.89007
CGI_10002742	4.53423	4.58267	4.23131	4.19393	4.3243	4.16909	4.29032	4.19831	4.47513	4.24828	5.41923	5.03798	4.69422	4.64549	4.79548	5.1181	4.4587	4.42393	4.26404	4.54484	4.53596	4.24086	4.26927	4.43418	4.53504	4.50288	4.19756	4.19179	4.22844	4.35957	4.25043	4.17211	4.35555	4.30673	4.30809
CGI_10002743	3.60851	3.87831	3.50199	3.50193	3.95177	3.50032	3.50316	3.50308	3.96169	3.57637	4.5686	4.14672	4.30065	3.97415	4.2472	4.05035	3.60829	3.59856	3.71275	3.94581	3.9336	3.64547	3.5664	3.72128	3.62358	3.63997	3.50288	3.65982	3.58403	3.50089	3.50223	3.54336	3.99812	3.8018	3.83298
CGI_10002748	6.50126	6.31781	6.42076	6.10321	6.14788	6.31387	6.10938	6.07792	6.29225	6.73138	6.39582	6.58936	6.27616	6.05905	6.1568	6.4166	6.55212	6.42382	6.6289	6.48401	6.04799	6.25192	6.04932	6.39576	6.03896	6.3457	6.41985	6.38229	6.51234	6.34533	6.05685	6.26295	6.20697	6.15154	6.08049
CGI_10002749	8.01493	8.00237	8.05325	7.9004	7.90916	7.97637	7.95643	7.97714	7.9227	7.86552	7.99194	7.99424	7.93149	7.95844	7.88119	7.91549	7.99264	7.89463	8.13091	8.10572	8.0103	7.6738	8.07987	8.01101	7.95078	7.98221	7.91227	7.97054	7.94807	7.84746	8.02404	8.00509	7.95107	7.87446	7.94944
CGI_10002750	6.22488	6.23543	6.07569	6.33997	6.19898	6.39867	6.17355	6.02049	6.07449	6.23196	6.12914	6.08992	6.44332	6.30068	6.12767	6.0941	6.29127	6.20576	6.08649	6.14907	6.2485	6.28511	6.41835	6.29455	5.93975	6.02325	6.39714	6.25629	6.22402	6.34587	6.27656	6.31402	6.15849	6.14685	6.22379
CGI_10002751	6.74884	6.76311	6.75139	6.8047	6.9378	6.88967	6.71279	6.83032	6.76879	6.7979	6.92312	6.914	6.89363	6.84855	7.05293	6.9059	6.99638	6.86968	6.91413	6.75986	6.90182	7.14052	6.59441	6.82625	6.73167	6.71297	6.84023	6.78875	6.93076	6.86358	6.75528	7.00561	6.59302	6.86575	6.91686
CGI_10002752	1.04665	1.04659	1.04649	1.04648	1.04664	1.04627	1.04665	1.25368	1.13822	1.04598	1.04621	1.04695	1.04621	1.04613	1.04684	1.04604	1.04778	1.25506	1.04641	1.04706	1.04742	1.04743	1.04655	1.04725	1.04644	1.04635	1.31211	1.04641	1.0464	1.10071	1.06551	1.04638	1.22057	1.29889	1.18247
CGI_10002753	6.01138	5.95281	5.77723	6.02877	6.18418	5.73657	5.90252	5.84212	5.87665	5.91066	5.91652	6.05821	5.95067	5.97674	5.92905	5.83635	6.06144	5.86603	5.71573	5.79141	5.94066	6.25016	5.94949	5.73501	5.62423	5.77528	6.17361	6.19398	5.73732	5.96426	5.90984	5.95058	5.85438	5.8902	6.02937
CGI_10002754	7.57901	7.5753	7.73295	7.62319	7.58769	7.53262	7.66931	7.61004	7.54542	7.58518	7.52928	7.73434	7.63709	7.69389	7.66078	7.6075	7.57776	7.75456	7.56764	7.54315	7.80786	7.41081	7.80804	7.81061	7.70169	7.62886	7.44997	7.50635	7.54358	7.65785	7.82938	7.54037	7.63255	7.57064	7.5305
CGI_10002755	6.82197	6.25473	6.49499	6.17766	6.4606	6.38001	6.58947	6.56104	6.407	6.57166	6.60725	6.62448	6.15945	6.18918	6.32519	6.36955	6.16708	6.42747	6.41162	6.33003	6.42865	5.70794	6.72121	6.45472	6.47509	6.57968	6.55107	6.46368	6.51288	6.48492	6.40885	6.17713	6.54245	6.55772	6.42372
CGI_10002756	4.11641	4.33118	4.20027	4.23305	4.27226	4.0295	4.07785	4.11614	4.37409	4.7378	4.31179	4.62658	4.28237	4.06466	4.02006	4.94877	4.48393	4.46587	4.29231	4.08822	4.83217	4.00752	4.61969	4.17359	4.09169	4.07014	4.09632	4.01219	4.05218	4.10737	4.26685	4.05167	4.65251	5.06938	4.85568
CGI_10002758	5.48546	5.55036	5.56086	5.69914	5.30329	5.5502	5.37606	5.52525	5.69181	5.34785	5.27385	5.54103	5.28543	5.33778	5.41278	5.31971	5.50469	5.69887	5.63397	5.39376	5.45525	5.39412	5.10506	5.48958	5.30198	5.57555	5.24988	5.40282	5.52481	5.16592	5.45468	5.18191	5.23105	5.36644	5.63602
CGI_10002760	4.08521	3.95349	3.93498	4.14157	4.085	4.02825	3.92379	3.95506	4.01277	4.161	3.89594	4.21548	4.03912	4.02273	4.12057	3.93596	4.04138	4.15983	3.90118	3.95204	3.97959	3.94552	3.90502	4.02278	3.96392	3.96066	4.05642	4.06115	3.91679	4.03146	4.0928	4.05997	3.97472	4.03966	3.98621
CGI_10002762	7.64152	7.38097	7.45448	7.42841	7.49554	7.40225	7.50132	7.54705	7.53847	7.5982	7.40443	7.53862	7.46109	7.44081	7.5126	7.63551	7.46304	7.80239	7.59391	7.63395	7.50284	7.22046	7.41292	7.55964	7.54632	7.53209	7.50079	7.66797	7.54929	7.59679	7.526	7.4088	7.59262	7.60716	7.53136
CGI_10002763	2.20529	1.96654	2.18311	1.96627	1.96668	2.08686	2.07398	1.96667	2.1678	1.96495	1.96556	1.96749	2.06682	1.96535	1.96718	1.96511	2.04493	1.96542	1.96608	1.96777	2.62323	1.99349	1.96645	2.01621	2.78482	2.4953	1.9666	1.96607	1.96606	1.9659	1.96637	1.966	1.96486	1.96558	1.96566
CGI_10002766	3.93827	3.99471	4.01826	3.83796	3.92278	4.20965	3.99721	3.96783	3.82335	3.79352	4.01897	4.09367	4.01868	3.72803	4.1518	3.99816	3.94293	3.72832	3.7313	3.79737	3.91458	4.11646	4.08697	3.7204	4.16539	3.91276	3.90618	3.92978	4.04088	3.95645	3.992	3.95791	4.06756	4.11785	3.99423
CGI_10002767	8.2991	8.17368	8.15811	8.22654	7.68929	7.77349	7.98456	7.82618	7.7954	8.32989	8.21395	8.21119	7.92977	7.99215	8.05706	8.00068	7.62648	8.10381	7.90937	7.82113	8.44905	7.31605	8.07338	8.08999	8.22892	7.66439	8.11269	7.74292	7.95735	7.81912	8.66897	8.04931	7.77173	7.70944	8.09406
CGI_10002768	5.95468	5.63114	5.70453	5.78864	5.87181	5.83712	5.81333	5.93608	5.85637	5.88915	5.84142	5.91892	6.19314	5.89604	5.99009	6.10815	5.98123	5.97314	5.86912	5.83831	5.74251	5.80212	5.69848	6.1231	5.86298	5.85396	5.73643	5.86892	5.79163	5.9758	5.91627	5.91151	5.78816	5.6711	5.94176
CGI_10002772	5.45355	5.41292	5.41312	5.70133	5.42667	5.61769	5.26178	5.45272	5.24556	5.20811	5.04615	4.99659	5.19524	5.05318	5.07335	5.38059	5.173	5.17001	5.07167	4.95719	4.94314	4.74142	5.02919	4.81344	5.02236	4.85923	4.75283	4.86215	5.0959	5.02917	5.16371	5.20879	5.07566	4.91261	4.91437
CGI_10002773	2.86845	3.03675	2.89941	3.03332	2.95003	3.02626	3.0387	2.94993	2.88438	2.92048	2.98354	2.95699	2.92525	3.03498	3.01572	2.9364	2.97533	3.06133	2.84877	2.81804	2.82001	2.85915	2.85025	2.9469	2.86591	2.95825	2.81557	2.89801	2.8818	2.97281	2.93183	2.86512	2.87504	2.8631	2.87959
CGI_10002774	8.54649	8.85514	9.05957	8.56306	9.00795	8.85067	8.97674	8.7912	8.88264	7.82371	7.96643	8.22316	8.52381	8.20178	7.83553	8.23053	8.50024	8.45539	8.7431	8.63287	8.88555	8.21686	8.43173	9.03169	8.98825	8.81533	9.379	8.95953	8.98292	8.84394	8.66041	8.92241	8.89413	8.89558	8.6973
CGI_10002780	5.13899	4.91269	4.73851	4.7381	4.86702	4.8195	4.78848	4.82815	4.92382	4.67146	4.87673	5.05096	4.80345	4.7206	4.75544	4.80623	4.89106	4.65059	4.78902	4.85189	5.09496	5.10641	5.12208	4.83457	4.93798	4.77229	4.90213	5.0622	4.81474	4.745	4.87226	4.89928	4.65566	4.73862	5.14289
CGI_10002781	4.35595	4.32498	4.18224	4.33474	4.49844	4.41669	4.31286	4.4361	4.38039	4.32604	4.46197	4.43895	4.48471	4.50272	4.39238	4.23128	4.30655	4.36051	4.37245	4.21482	4.38956	4.34342	4.43174	4.55793	4.41328	4.30072	4.46	4.42411	4.28849	4.43316	4.30783	4.38428	4.37523	4.37639	4.42825
CGI_10002786	2.92355	2.83436	2.83379	2.969	2.88904	2.99391	2.94032	2.85314	2.98689	2.98614	3.03529	2.99619	2.99232	2.97572	2.90933	2.95872	3.10072	3.04726	2.86881	2.89443	3.00771	3.05762	3.00165	2.91564	3.09807	3.01082	2.85292	2.81499	2.93557	2.91831	3.05953	3.05476	2.81345	2.91616	2.84993
CGI_10002787	3.83937	3.79186	3.789	3.75744	3.85396	3.90797	3.91091	3.80881	3.837	3.90793	3.95596	3.87996	3.86573	3.90219	3.76646	3.85922	3.86062	3.74905	3.77121	3.78906	3.83274	4.07967	3.70968	3.75961	3.86102	3.85738	3.83814	3.81652	3.91391	3.82892	3.94546	3.78576	3.75825	3.83871	3.8675
CGI_10002788	3.56695	3.50131	3.63569	3.60688	3.65536	3.65443	3.59754	3.68283	3.48435	3.60348	3.52457	3.54283	3.58346	3.55234	3.55624	3.59205	3.58083	3.4923	3.56022	3.56219	3.60526	3.81163	3.63798	3.64795	3.60556	3.54329	3.62573	3.49752	3.46435	3.52781	3.57863	3.63166	3.53248	3.47757	3.5849
CGI_10002790	6.97484	7.04334	7.0547	7.03565	7.01926	7.1366	7.13344	7.11486	7.1184	7.08048	6.99389	6.8934	7.16481	7.19454	6.95093	6.86389	7.0617	7.11102	7.04394	7.0126	7.1406	7.38317	7.30194	7.19348	6.98106	7.0177	7.12845	6.89093	7.0894	7.29124	7.13912	7.19414	7.35461	7.34944	6.96229
CGI_10002791	2.46595	2.51626	2.41106	2.54644	2.64052	2.46226	2.43001	2.4481	2.48256	2.44324	2.49432	2.48701	2.54085	2.50886	2.53705	2.66128	2.49677	2.55476	2.49711	2.46995	2.45382	2.49263	2.46505	2.52701	2.51391	2.41072	2.54904	2.61918	2.54482	2.6173	2.49872	2.52878	2.54996	2.5411	2.49487
CGI_10002792	3.66609	3.61381	3.72687	3.78641	3.80639	3.80683	3.61456	3.66592	3.78962	3.72734	3.8702	3.83207	3.84443	3.80188	3.99649	3.96613	3.82942	3.82942	3.75477	3.67397	3.76863	3.76881	3.81749	3.84302	3.62898	3.67636	3.74564	3.89144	3.79791	3.96	3.75825	3.76853	3.89402	3.77744	3.85921
CGI_10002794	5.49463	4.93389	5.81664	5.41254	5.47523	5.38405	5.27379	5.40527	5.68327	5.17725	5.60784	5.49215	5.2292	4.91261	5.18639	5.14558	5.302	4.65545	4.92557	5.13094	5.27815	4.97187	4.96515	5.25398	5.54813	5.53035	5.06069	5.00451	5.1577	5.72553	5.55563	5.45218	5.08846	5.03794	5.52139
CGI_10002795	5.52852	5.58177	5.56373	5.563	5.30329	5.32516	5.29099	5.44403	5.58082	5.14203	5.45162	5.57421	5.46119	4.863	5.43701	5.23691	5.67262	5.19347	5.6289	5.52086	5.85763	5.00396	5.1766	5.80968	5.5013	5.30727	5.26246	5.72811	5.59276	5.34255	5.40188	5.49598	5.33463	5.35602	5.56993
CGI_10002796	5.99334	5.82284	5.73799	5.72592	6.19492	5.98201	6.26624	6.02765	5.8931	5.83703	5.9681	5.73983	5.9929	5.80282	5.85474	5.8525	6.06927	5.86361	6.07101	6.21629	6.19679	6.12967	5.88105	6.013	5.95567	6.19831	5.81418	6.03833	5.54511	6.14802	5.98136	5.70608	5.79518	5.76941	6.18773
CGI_10002798	7.8914	8.00219	8.05517	8.37445	8.2621	8.46083	8.19539	8.09643	7.99661	8.23034	8.04301	8.00908	8.32289	8.20649	8.27333	8.14792	8.33285	8.10277	8.19299	8.25222	8.29868	8.87408	8.32643	8.29474	8.20169	8.07175	8.27266	7.95024	8.16921	8.33747	8.33884	8.22304	8.17713	8.35766	8.05642
CGI_10002799	9.46218	9.57604	9.37862	9.77858	9.49369	9.75098	9.54101	9.55784	9.33882	9.34444	9.47625	9.35607	9.65185	9.39957	9.46162	9.50405	9.64727	9.58455	9.3409	9.5902	9.54157	10.149	9.4975	9.73411	9.4444	9.45553	9.55166	9.44856	9.42626	9.57141	9.33601	9.5314	9.33613	9.68345	9.49204
CGI_10002804	3.47771	3.36307	3.51737	3.32729	3.46216	3.42213	3.46233	3.53654	3.36292	3.48692	3.38991	3.40331	3.50804	3.49179	3.45106	3.61618	3.37941	3.37313	3.60805	3.43971	3.48206	3.51548	3.45986	3.39067	3.55736	3.54028	3.46135	3.48584	3.65616	3.42385	3.60007	3.48506	3.4858	3.57491	3.55021
CGI_10002805	4.26838	4.43214	4.26149	4.21845	4.34915	4.1954	4.22507	4.23931	4.17698	4.25166	4.53614	4.45351	4.32643	4.21832	4.13697	4.28038	4.46146	4.23312	4.09165	4.17739	4.20611	4.3609	4.4531	4.36665	4.15687	4.37068	4.38536	4.24388	4.18587	4.32095	4.35567	4.1073	4.06348	4.08663	4.26432
CGI_10002806	7.42354	7.56968	7.75545	7.35561	6.93755	7.17347	7.35317	7.44162	7.28445	7.62938	7.51395	7.58694	7.1118	7.42837	7.3138	7.50441	6.86196	7.55873	7.56835	7.52417	7.19892	5.97928	7.29748	7.07296	7.52709	7.52556	7.59393	7.5346	7.50377	7.14275	7.56436	7.42376	7.42588	7.41854	7.29707
CGI_10002807	6.58234	6.84752	6.62172	6.86211	6.5517	6.80062	6.60462	6.97217	6.67984	6.58648	6.60202	6.62434	6.67341	6.7014	6.62586	6.56053	6.50093	6.5396	6.62581	6.46564	6.4564	6.85106	6.8488	6.43066	6.22214	6.25235	6.74866	6.34327	6.35175	6.50219	6.50728	6.48326	6.71833	6.68129	6.47623
CGI_10002808	6.00987	6.11313	6.37342	5.88982	6.91105	6.6112	6.32962	6.74836	6.50044	5.51376	5.68268	6.27607	6.10012	5.81387	5.11658	5.55808	6.37521	6.30034	6.31313	6.03531	4.9668	5.96354	5.52122	6.23471	6.09658	5.68373	5.01461	4.95835	5.89116	5.47552	4.93738	5.13619	4.94127	5.624	4.97656
CGI_10002809	6.62935	6.92086	6.76416	6.55117	6.41278	6.55562	6.57778	6.60641	6.64269	6.84568	6.77706	6.73494	6.42489	6.57546	6.51089	6.7834	6.82045	6.76999	6.63664	6.53516	6.59804	6.10626	6.42092	6.73447	6.55417	6.60819	6.73453	6.79602	6.80132	6.57205	6.57839	6.65368	6.63866	6.47448	6.7703
CGI_10002811	9.96528	9.9357	10.0056	9.98728	9.88181	9.87366	9.94101	9.95025	10.0164	9.98842	9.9099	9.98347	9.9667	9.9557	10.0866	9.97924	9.7205	10.0146	9.94364	9.86891	9.91113	9.35181	9.98541	9.95103	9.98419	9.97764	9.83137	10.0401	9.99752	9.98948	10.0137	10.0706	9.99492	9.94727	9.99973
CGI_10002812	11.8857	11.9034	12.2036	12.2592	12.1323	12.6478	12.3725	12.2681	11.9054	11.8786	11.8052	12.0702	11.6871	11.9999	11.5987	11.9	11.9738	12.0047	11.7498	11.9355	12.088	12.6561	12.2929	12.143	11.8638	12.2058	12.4822	12.0214	12.2802	12.0632	11.899	11.9956	11.9918	12.0887	12.0012
CGI_10002815	4.74616	4.6206	4.5344	4.53402	4.55558	4.55112	4.48249	4.58312	4.79707	4.90589	4.69573	4.62639	4.62473	4.60831	4.72249	4.81951	4.71101	4.7363	4.58495	4.53018	4.59174	4.84234	4.49368	4.58419	4.61278	4.63266	4.53994	4.67275	4.54418	4.51353	4.52163	4.55678	4.34856	4.61311	4.46642
CGI_10002817	8.50462	8.3804	8.14614	8.43884	8.47903	8.32718	8.39016	8.4727	8.43168	8.39425	8.52067	8.53982	8.48913	8.6051	8.6618	8.53736	8.67918	8.5433	8.60824	8.45817	8.45314	8.69919	8.30321	8.35232	8.4323	8.43838	8.341	8.47044	8.4227	8.47041	8.46785	8.58889	8.34415	8.41681	8.37175
CGI_10002818	2.10936	2.16655	2.26868	2.12826	2.22119	2.1272	2.10937	2.12901	2.54897	2.14335	2.10841	2.17012	2.1084	2.14449	2.12996	2.17815	2.11182	2.24537	2.10884	2.19057	2.53895	2.19498	2.10916	2.41707	2.12806	2.356	2.10928	2.16476	2.21719	2.18184	2.10909	2.1823	2.3424	2.23054	2.1085
CGI_10002823	6.31288	6.41745	6.3105	9.35027	8.92771	10.3147	11.7475	13.1433	8.98057	6.11686	5.97142	6.1157	8.99817	11.8707	8.44155	8.34778	8.81359	10.0795	6.11335	6.30777	14.7945	9.61003	9.69806	13.619	13.3115	11.7907	6.40255	6.2986	6.27857	8.46311	11.0362	8.918	8.78016	9.3764	8.27544
CGI_10002824	2.76851	2.85749	2.76724	2.74367	2.74449	2.74256	3.22512	2.97864	2.85728	2.90319	2.74228	2.77099	2.82962	2.74187	2.74548	2.7414	3.27032	2.86925	2.89484	2.84366	3.06244	2.8253	2.87779	3.05639	2.87542	2.76606	2.74433	2.81136	2.74326	2.76603	2.74388	2.74315	4.16155	3.28067	3.34453
CGI_10002826	5.6651	5.73153	5.65218	5.70257	5.68569	5.62291	5.67582	5.91522	5.69055	5.54604	5.66912	5.59943	5.76253	5.8327	5.51726	5.67334	5.95005	5.51573	5.54657	5.70957	5.72719	6.03166	5.74788	5.59743	5.61631	5.68077	5.79076	5.89256	5.87577	5.86168	5.6443	5.75124	5.78057	5.68922	5.8192
CGI_10002827	3.39335	3.33299	3.21919	3.14902	3.36445	3.636	3.20513	3.33463	3.34749	3.28402	3.09137	3.09459	3.4409	3.19552	3.22626	3.20986	3.31987	3.09113	3.12991	3.21272	3.19999	3.18034	3.09286	3.19733	3.09237	3.42163	3.5105	3.36997	3.21736	3.38132	3.34558	3.43618	3.23864	3.21355	3.09154
CGI_10002835	7.82331	7.79412	7.92584	7.8107	7.84673	7.99312	7.8517	7.72008	7.86058	7.78226	7.955	7.87629	7.84116	7.98151	7.65092	7.70615	7.82236	7.76848	7.82712	7.93576	7.77942	7.80844	7.85694	7.87368	7.75985	7.87054	7.88104	7.87629	7.9013	7.69816	7.84453	7.86845	7.74598	7.79756	7.71816
CGI_10002836	4.38391	4.27261	4.32382	4.28237	4.37076	4.31324	4.16763	4.35743	4.39301	4.41845	4.34898	4.34519	4.21434	4.3449	4.29729	4.31531	4.20068	4.49467	4.31999	4.44406	4.29056	4.07773	4.28539	4.26849	4.39822	4.34306	4.31577	4.29293	4.45506	4.23398	4.39013	4.24984	4.34716	4.18529	4.23046
CGI_10002837	3.8426	2.55238	2.55178	2.55173	2.55271	2.5504	3.50812	2.55268	2.55232	3.47658	2.78565	2.55459	3.95011	3.03487	2.55388	2.54901	2.55952	3.1963	2.55128	2.55525	2.5574	2.55744	2.55217	2.55642	2.55149	2.55089	2.55252	2.55127	2.55124	2.55087	2.55198	2.55111	2.54839	2.55011	2.55031
CGI_10002840	5.33303	5.49422	5.28087	5.53128	5.54403	5.02767	5.47514	5.66909	5.38239	5.5519	5.82922	5.71613	5.70419	5.74863	5.87526	5.93462	6.04615	5.85418	5.77565	5.86332	5.6043	5.69442	5.45601	5.71184	5.10585	5.66236	5.5851	5.54692	5.61888	5.56277	5.64923	5.57636	5.53878	5.60278	5.43338
CGI_10002841	8.51972	8.44872	8.51283	8.32641	8.69041	8.36615	8.08038	8.2563	8.51919	8.47419	8.589	8.79399	8.64145	8.46261	8.74069	8.50294	8.65237	8.22461	8.58142	8.49479	8.3548	8.54453	8.45442	8.61615	8.09118	8.4	8.42628	8.68977	8.66158	8.67422	8.54721	8.29703	8.5718	8.65268	8.39831
CGI_10002842	10.9131	10.7868	11.2501	10.7925	11.462	11.1968	10.7526	11.2234	11.0159	11.0217	11.0795	11.3959	10.8521	11.8205	10.98	10.6774	11.5778	10.845	11.1857	10.8402	11.2551	11.8929	11.3942	11.6324	11.8328	10.6484	10.8608	10.9232	10.0523	10.2582	10.6891	10.2329	10.9885	10.6585	10.1073
CGI_10002845	6.34138	6.22401	6.25488	6.32364	6.25448	6.3289	6.23859	6.2703	6.20597	6.42768	6.23304	6.31086	6.34342	6.20863	6.42679	6.25992	6.28617	6.0488	6.26992	6.0837	6.02801	6.48127	6.35351	6.14154	6.28135	6.18219	6.15677	6.10051	6.2294	6.23117	6.09316	6.16873	6.0188	6.26462	6.2053
CGI_10002848	4.24003	3.76172	4.11043	3.76032	3.76243	4.23273	4.43241	3.76237	3.76158	4.3017	3.75671	3.7665	3.75663	4.28413	4.16439	4.12225	3.77713	4.03896	3.75934	4.7988	4.35221	3.77264	3.90908	3.82644	3.75979	3.7585	5.09562	3.78516	4.7739	4.20565	4.63717	3.75896	4.33978	5.59145	5.22196
CGI_10002849	7.03135	6.64276	7.04665	6.7438	6.88464	7.0933	7.13174	7.12545	6.70714	6.60497	6.36605	7.0165	6.21573	6.44574	6.05578	6.38316	6.26941	6.40527	6.6654	6.88002	6.96084	6.39034	6.86132	6.86339	6.76543	7.03707	7.02138	6.91837	6.88926	6.54418	6.71456	6.72441	6.69499	6.62776	6.92536
CGI_10002852	4.20312	4.15588	4.26565	4.3541	3.91202	4.28003	4.30025	4.1105	3.96957	4.17384	4.06456	4.05163	4.2382	4.10845	4.11715	4.02735	4.35789	4.07864	4.11839	4.0172	4.06385	4.10116	4.10765	4.21349	4.00334	4.19005	4.32411	4.17831	4.49366	4.53922	4.61899	4.33606	4.50891	4.17035	4.52268
CGI_10002854	3.76215	3.73215	3.8082	3.69995	3.78889	3.57269	3.78917	3.66003	3.73176	3.5975	3.60289	3.87898	3.66227	3.61615	3.63354	3.58382	3.6919	3.52237	3.63841	3.80617	3.63031	3.57587	3.59454	3.6774	3.60818	3.68106	3.65928	3.79187	3.76581	3.72318	3.62585	3.73823	3.80715	3.73206	3.66364
CGI_10002860	7.47538	7.59935	7.31901	7.50226	7.5561	7.70129	7.24641	7.31783	7.14622	7.23009	7.23145	7.4987	7.09006	7.5559	7.49212	7.20156	7.41428	7.15001	7.53094	7.641	7.35221	7.50703	7.27334	7.4053	7.23569	7.65461	7.45139	7.48235	7.36319	7.17561	7.4437	7.40901	7.12544	7.54459	7.2533
CGI_10002861	6.68647	6.8171	6.53275	6.74994	6.58755	6.42046	6.44619	6.32857	6.50383	6.89249	6.6469	6.58465	6.67812	6.73573	6.89937	6.59271	6.76486	6.83455	6.65791	6.59661	6.69663	6.80346	6.39278	6.58583	6.9351	6.60972	6.44208	6.36822	6.4682	6.68242	6.52113	6.31119	6.29099	6.382	6.34252
CGI_10002862	9.29241	9.48299	9.7022	9.34914	9.65239	9.48018	9.39977	9.40591	9.34762	9.45151	9.44581	9.41551	9.53713	9.49059	9.55735	9.50734	9.26477	9.5008	9.73385	9.64916	9.55561	9.38374	9.52249	9.60929	9.57806	9.66602	9.28622	9.48007	9.41302	9.50579	9.56515	9.43204	9.39641	9.44405	9.50578
CGI_10002863	6.75341	6.66497	6.80999	6.522	6.84178	6.92237	6.75366	6.716	6.88491	6.97071	6.94904	6.94978	6.83763	7.00761	6.89122	6.83424	7.16167	6.80024	6.79326	6.82335	6.88564	6.97438	6.83088	6.96084	6.64029	6.745	6.74199	6.92934	6.72401	6.83021	6.65736	6.84129	6.86781	6.90471	6.96523
CGI_10002864	9.42051	9.42108	9.24872	9.24727	9.33389	9.38572	9.24788	9.02994	9.37508	9.48544	9.36532	9.31774	9.51938	9.53716	9.53039	9.36631	9.64576	9.40581	9.47808	9.45673	9.31658	9.6284	9.29799	9.34077	9.28008	9.26098	9.33009	9.18712	9.35016	9.31039	9.40482	9.39914	9.37669	9.29909	9.3211
CGI_10002865	5.75261	5.53788	5.6807	5.71911	5.78936	5.82357	5.78996	5.72293	5.5486	5.62663	5.76765	5.71941	5.70397	5.72477	5.77852	5.77697	5.63496	5.8294	5.58031	5.572	5.4666	5.8763	5.63463	5.52303	5.62563	5.72588	5.92823	5.54713	5.66317	5.74403	5.68345	5.75656	5.63316	5.90487	5.67957
CGI_10002866	7.6064	7.70033	7.4323	7.41127	7.48298	7.47542	7.38309	7.27039	7.59208	7.7974	7.61228	7.60561	7.50245	7.60007	7.65039	7.43735	7.72552	7.6881	7.45448	7.40084	7.3959	7.21186	7.24726	7.44281	7.47827	7.64051	7.11641	7.29552	7.37964	7.42084	7.38129	7.37142	7.35691	7.16551	7.56506
CGI_10002867	5.62454	5.46446	5.68976	5.67961	5.80212	5.79934	5.54991	5.63401	5.66869	5.69651	5.73595	5.63894	5.74389	5.72838	5.71018	5.60268	5.63447	5.76431	5.49784	5.55831	5.60823	5.58505	5.60655	5.61886	5.50043	5.52622	5.52455	5.57375	5.56287	5.57884	5.35878	5.65159	5.56504	5.66545	5.66839
CGI_10002868	2.57766	2.68922	2.78532	2.6088	2.5602	2.5565	2.61152	2.59461	2.61035	2.68721	2.66495	2.6335	2.6793	2.63356	2.74087	2.63168	2.62979	2.66363	2.6076	2.63548	2.54824	2.54829	2.57654	2.60336	2.55825	2.59045	2.54221	2.60756	2.60748	2.57399	2.59298	2.55763	2.55331	2.58863	2.58909
CGI_10002870	5.88732	5.77642	5.7166	5.83526	5.87773	5.79667	5.72958	5.83016	5.76535	5.79757	6.00911	5.8379	5.91464	5.95539	5.92269	5.89818	5.98706	5.83256	5.70985	5.76289	5.72161	5.93783	5.86959	5.86364	5.82225	5.93669	5.8083	5.77069	5.83723	5.81313	5.92009	5.85352	5.82075	5.75411	5.75699
CGI_10002873	8.733	8.81179	8.7743	8.7799	9.00194	8.96547	8.85386	8.90465	8.83956	8.80559	8.883	8.96132	8.88799	8.75555	8.89604	8.96617	8.83792	9.12507	8.62469	8.92633	8.65679	8.83995	8.75167	8.92073	8.84754	8.97974	8.732	8.81704	8.77079	8.78115	8.99714	8.8983	8.88376	8.92416	8.93977
CGI_10002874	5.74646	5.41445	5.59429	5.65517	5.32238	5.48836	5.50566	5.62746	5.46418	5.60126	5.67928	5.68472	5.8718	5.57485	5.61128	5.64504	5.44947	5.87436	5.57698	5.7345	5.5101	5.64604	5.77427	5.68832	5.96304	5.95285	5.46657	5.49919	5.53285	5.7975	5.62829	5.67551	5.6453	5.86543	5.81336
CGI_10002875	3.91841	4.58021	3.96007	3.95989	4.40984	4.39852	4.21327	4.06732	4.53287	4.08088	3.93261	4.40118	4.91404	4.29442	4.13222	3.92917	4.05975	4.62046	4.09728	4.12152	3.90597	4.11427	4.31893	4.40466	4.15247	4.01855	5.4813	4.0001	4.2178	4.93571	3.8695	4.85212	3.86272	3.86596	3.86634
CGI_10002877	5.51023	5.41746	5.58752	5.49711	5.60053	5.41575	5.69281	5.53039	5.47264	5.32666	5.59092	5.54497	5.56273	5.59273	5.54621	5.602	5.29392	5.32784	5.71301	5.5535	5.30368	5.09246	5.55391	5.36366	5.46216	5.60287	5.43061	5.56115	5.53132	5.44354	5.51078	5.56847	5.48263	5.62715	5.49874
CGI_10002878	8.92485	8.91067	8.91707	8.91774	8.8852	8.95402	8.96076	8.89753	9.03957	8.90387	8.87651	8.99066	8.92974	8.89871	8.96486	8.84362	8.84647	8.81621	8.97942	8.90946	8.64976	8.76068	8.89616	8.74255	8.80877	8.88979	8.71752	8.89208	9.05365	8.88921	8.77845	8.76573	8.87389	8.87555	8.82635
CGI_10002879	5.70124	6.56806	5.85218	5.80409	6.18325	6.01857	5.7014	5.82954	6.28882	5.92163	6.66978	6.4187	6.18523	6.00498	6.20336	6.62696	5.57245	5.91917	6.32853	5.97128	5.33303	5.80262	6.13937	5.97716	6.36749	5.50076	6.14535	6.37694	6.68481	6.50245	6.28273	5.97143	6.73586	6.32033	6.41739
CGI_10002880	2.34977	2.37652	2.34898	2.34894	2.34975	2.34784	2.34978	2.34972	2.34942	2.90043	2.37336	2.3513	2.37331	2.34716	2.35071	3.07099	2.93074	2.65362	2.34857	2.35184	2.38339	2.35365	2.3493	2.3528	2.34874	2.34825	2.34959	2.34856	2.40065	2.34823	2.34915	2.37478	2.39528	3.6387	3.67513
CGI_10002881	11.9639	11.9874	12.0155	12.171	12.1989	12.1986	12.0395	11.9971	12.0662	11.7283	11.8532	11.7991	12.0588	12.2648	12.2064	11.8721	11.9134	11.943	11.9176	11.8658	12.0695	11.8096	12.1583	11.8632	12.1157	11.9627	11.7289	11.7061	11.8264	12.0631	12.243	12.0587	11.9527	11.8245	11.8942
CGI_10002890	5.39183	5.60588	5.40314	5.70155	5.40314	5.28002	5.2802	5.9405	5.35107	5.48575	5.42506	5.32649	5.48605	5.30703	5.31865	5.51034	5.16332	5.42063	5.5427	5.66612	5.62757	5.44809	5.02046	5.21756	5.18547	5.22079	5.83196	5.81842	5.49255	5.36915	5.47135	5.53051	5.52919	5.46703	5.64587
CGI_10002891	4.75352	5.15229	5.26283	4.94719	4.93043	4.92106	4.90353	5.0075	5.0516	4.82523	4.75031	5.00204	4.93012	4.88725	4.99473	4.88184	5.02404	4.88872	5.09598	5.23042	5.40577	5.33996	5.43041	5.20214	5.3881	4.93879	5.00576	5.01641	4.75881	5.16398	4.85441	4.75783	4.8233	4.73514	4.97008
CGI_10002892	5.64492	5.65969	5.62169	5.68855	5.79261	5.52019	5.55064	5.56071	5.67808	5.64265	5.68233	5.70063	5.43753	5.52003	5.68075	5.59256	5.57523	5.76296	5.39184	5.46206	5.63258	5.47355	5.88946	5.44892	5.50121	5.43615	5.84791	5.45245	5.4521	5.70333	5.64427	5.81731	5.4834	5.48378	5.84363
CGI_10002893	8.38041	8.44124	8.52165	8.24448	8.28908	8.40912	8.49914	8.5853	8.32491	8.23397	8.37052	8.42585	8.1339	8.35422	8.17845	8.42494	8.32065	8.52329	8.32422	8.36698	8.07746	7.90818	8.14532	8.23449	8.18259	8.29011	8.38618	8.33845	8.25038	8.2249	8.17172	8.21186	8.28821	8.33838	8.20346
CGI_10002895	4.70055	4.68547	4.47671	4.54459	4.53922	4.36402	4.48366	4.46866	4.5494	4.62482	4.59269	4.62148	4.56809	4.5267	4.71234	4.55898	4.63746	4.37564	4.48706	4.42344	4.45293	4.59151	4.50758	4.56895	4.58105	4.65897	4.55108	4.62783	4.61561	4.64734	4.50616	4.62626	4.56539	4.49182	4.58282
CGI_10002899	8.93035	9.33413	9.15936	9.11593	9.09233	9.4034	9.1051	9.07389	9.08507	9.01729	9.14129	9.02114	9.12792	9.08966	8.89959	9.02154	8.97949	9.24537	8.99197	9.21075	8.86492	9.40372	9.04146	8.92154	9.01214	9.10651	9.23651	9.02185	9.15971	9.26012	9.03416	9.09229	9.17002	9.40589	9.13786
CGI_10002900	8.56972	8.58399	8.68943	8.69975	8.44469	8.75385	8.60963	8.49918	8.38591	8.49514	8.65331	8.62978	8.51424	8.61354	8.72736	8.72059	8.91533	8.71774	8.54616	8.69159	8.42073	8.85584	8.37279	8.44315	8.69072	8.54858	8.55035	8.66101	8.65064	8.48118	8.62191	8.61278	8.53392	8.63093	8.57821
CGI_10002901	6.1062	6.07278	6.29495	6.17668	6.3408	6.16212	5.96953	6.11439	6.02382	6.09041	5.97932	6.02804	6.35388	6.24783	6.27815	6.06302	6.30483	6.13433	6.24848	6.30154	6.32138	6.18034	5.91833	6.1831	6.13888	6.02101	6.18155	5.6761	5.98758	6.16209	6.52901	6.24537	6.12742	6.3881	6.17675
CGI_10002904	3.02182	3.07658	2.96149	3.01986	3.00234	3.0531	3.05949	2.98244	3.03985	2.97785	3.66875	3.49587	3.19633	3.36639	3.20172	3.14604	3.11889	3.05129	3.1725	3.02676	3.18547	3.13075	3.32331	3.12689	3.07384	2.99952	3.52078	3.10751	3.1074	3.03647	2.98164	3.05502	3.08069	2.96033	3.01708
CGI_10002905	6.95379	6.64724	6.82465	6.71598	6.7207	6.7641	6.88832	7.0035	6.84184	6.79611	6.86275	6.82763	6.60976	6.86398	6.55164	6.85181	6.73748	6.7825	6.76216	6.78391	6.97487	6.52012	7.32456	6.75356	6.84391	6.95443	6.8712	6.92301	6.70628	6.6336	6.82868	6.7519	6.7033	6.85171	6.66657
CGI_10002909	7.9889	8.12465	8.1609	7.98958	8.11973	8.18266	8.09704	8.02094	7.92425	7.81801	7.88683	7.9923	7.99577	8.03157	8.00206	8.08429	8.04352	7.90845	8.09954	8.22349	7.91087	8.33206	8.13559	8.02839	7.93847	8.11539	8.03498	8.01736	8.00236	8.06902	8.03206	8.0202	8.0708	8.01853	8.03744
CGI_10002910	9.66645	9.59685	9.53478	9.68932	9.70782	9.773	9.86305	9.79195	9.69624	9.65073	9.46768	9.38949	9.70283	9.62816	9.65572	9.66898	9.56936	9.59931	9.56307	9.7292	9.70301	9.4925	9.45473	9.80349	9.63105	9.65914	9.51908	9.72442	9.67206	9.7955	9.47898	9.72686	9.55819	9.46735	9.71975
CGI_10002911	4.25371	4.20798	4.35235	4.35192	4.37281	4.32821	4.225	4.34737	4.3443	4.27656	4.22164	4.15813	4.30029	4.34531	4.31754	4.25416	4.23529	4.32261	4.32306	4.32815	4.27041	4.17265	4.26371	4.2485	4.38622	4.26806	4.11531	4.22964	4.14104	4.28114	4.26238	4.2829	4.21045	4.11999	4.31509
CGI_10002913	10.6938	9.87476	10.4873	10.8044	11.8947	11.1923	10.9131	11.0225	10.2672	10.8697	10.7634	11.3162	11.2359	10.9268	10.474	10.1118	10.8377	10.4488	9.72818	9.96285	10.4447	11.261	10.7969	10.7522	10.7376	10.2903	11.0186	11.8732	11.0626	12.0926	11.3317	11.724	10.6609	9.97307	11.5931
CGI_10002916	6.22366	6.27585	6.08981	6.22333	6.64056	6.01877	6.27419	6.27299	6.42482	6.01909	6.03316	6.04228	6.03254	6.02519	6.0099	6.14217	6.26161	5.9882	5.93827	6.08412	7.00524	6.66675	6.74287	6.38663	6.32244	6.27322	6.12081	5.93808	6.00162	6.12148	6.70791	6.17849	6.04344	6.19493	6.16478
CGI_10002917	9.34171	9.10774	9.56792	9.27543	9.60449	9.31113	9.0057	9.25169	9.34777	9.33062	9.24874	9.64535	9.44382	9.6994	9.30708	9.40996	9.57196	9.31828	9.09832	8.98854	9.36973	9.32008	8.94859	9.0879	9.11024	9.37318	9.53733	9.27051	9.49127	9.58689	9.59505	9.72542	9.19168	9.32798	9.93074
CGI_10002918	5.68313	6.04632	5.53075	5.87925	5.01734	5.88854	5.88476	5.46336	5.81156	4.99637	5.68348	5.02688	6.33677	6.32116	5.89157	5.60542	5.96596	6.25754	6.40007	6.03791	5.74653	6.04314	5.86482	6.74764	5.86481	6.61588	6.60932	5.94269	6.12096	6.7868	6.76331	6.60523	6.25798	5.00404	6.16707
CGI_10002919	12.6325	12.6704	12.3754	12.8132	12.7886	12.7408	12.7677	12.6003	12.6928	12.5275	12.6212	12.5713	12.6953	12.5861	12.5737	12.5542	12.9483	12.6499	12.4705	12.7015	13.0576	13.4452	12.7693	12.9847	12.6918	12.693	12.8839	12.6556	12.5353	12.7682	12.697	12.7092	12.5873	12.6376	12.6391
CGI_10002920	7.46445	7.37633	7.39829	7.38708	7.41952	7.42882	7.46956	7.30792	7.57314	7.43606	7.37808	7.42598	7.42943	7.30651	7.45609	7.25671	7.39018	7.1791	7.59069	7.55508	7.51363	7.49883	7.63249	7.37239	7.0944	7.22841	7.39491	7.44938	7.66931	7.55579	7.3304	7.53138	7.64673	7.41255	7.51226
CGI_10002921	8.35043	8.40526	8.49732	8.24628	8.35868	8.15839	8.31409	8.42737	8.26481	8.46689	8.46563	8.4576	8.15528	8.28629	8.32143	8.4001	8.02719	8.36687	8.43104	8.35964	8.53782	7.32786	8.55571	8.20583	8.32632	8.26183	8.45892	8.49613	8.40813	8.30681	8.46068	8.34821	8.33505	8.32973	8.38552
CGI_10002922	10.8339	10.8111	10.7958	10.821	10.9266	10.8575	10.7853	10.7773	10.877	10.8919	10.8344	10.7737	10.8551	10.7745	10.8458	10.911	10.777	10.7806	10.842	10.7366	10.747	10.6364	10.7874	10.7383	10.5791	10.7856	10.7606	10.788	10.7613	10.7607	10.7779	10.902	10.8633	10.8111	10.7642
CGI_10002923	3.81714	3.8371	3.69981	3.74682	3.93904	3.72065	3.81719	4.25862	3.72485	3.94919	3.74241	4.44445	3.71985	3.78405	3.72828	4.06507	4.26982	4.41556	3.74563	3.70575	3.78696	3.70951	3.74797	5.11686	4.20494	3.83072	4.56656	3.76806	3.81129	4.80384	4.60651	3.7222	4.63026	4.25688	4.50569
CGI_10002924	6.31407	6.62704	6.59529	6.27874	6.38435	6.29207	6.55766	6.40918	6.78061	6.31174	6.56867	6.39057	6.43278	6.43185	6.49536	6.58664	6.58624	6.5074	6.63191	6.60394	6.4994	6.24927	6.47218	6.3069	6.363	6.70488	6.55332	6.96091	6.59153	6.36881	6.61262	6.56171	6.64166	6.58923	6.48996
CGI_10002925	7.11163	7.17217	7.10279	7.01155	7.13428	7.28479	7.0201	6.95326	7.13151	6.99314	7.19463	6.96381	7.39439	7.32014	7.24793	7.20992	6.87935	6.96314	7.1857	7.15857	7.48817	7.29607	7.27686	6.97068	7.24182	7.04257	6.86677	7.22678	7.03193	7.27682	7.2922	7.11651	7.19077	7.15942	6.98158
CGI_10002928	2.62177	2.44833	2.46666	2.46662	2.55648	2.5004	2.48605	2.62154	2.50352	2.59076	2.53316	2.46903	2.61098	2.532	2.50608	2.48142	2.53577	2.44723	2.60055	2.581	2.51188	2.89269	2.50328	2.65314	2.55317	2.68709	2.52158	2.58482	2.55249	2.62935	2.58722	2.4661	2.57517	2.59623	2.50026
CGI_10002929	2.84766	2.87717	2.69072	2.70906	2.67238	2.7419	2.78177	2.81513	2.93563	2.75434	2.67106	2.67334	2.80594	2.67081	3.0412	2.67053	2.78129	2.74051	2.72629	2.75209	2.83157	2.75673	2.90597	2.97419	2.77823	2.82466	2.96486	2.81022	2.70841	2.70792	2.69091	2.9425	2.82993	2.79043	3.01515
CGI_10002937	4.81962	4.84429	5.06542	5.04343	5.07635	5.21955	4.88769	4.88705	5.08229	4.79827	4.99182	4.91812	4.96921	4.85801	4.91139	4.80166	4.81156	4.90831	4.89931	4.93758	4.95813	5.12009	4.94508	4.86484	5.14269	4.89554	5.06337	4.77938	4.94752	4.91984	4.8934	4.99223	4.84688	4.91212	5.07857
CGI_10002938	5.34172	5.25989	5.36091	5.20554	5.27518	5.31238	5.20445	5.31947	5.41776	5.43953	5.37791	5.46785	5.38694	5.3422	5.27714	5.39158	5.49141	5.44689	5.20058	5.30466	5.29248	5.41078	5.03855	5.21755	5.27209	5.09612	5.22621	5.16393	5.20011	5.17203	5.32165	5.13711	5.20238	5.18761	5.11633
CGI_10002943	5.12342	4.9866	4.96786	5.20739	5.18857	5.05165	5.14591	5.04019	5.15174	5.05431	5.20588	5.03425	4.8434	4.82553	5.00105	4.96606	5.18744	5.08891	5.00114	5.05378	4.90105	5.21166	5.29998	5.01158	5.03989	5.13487	5.01356	4.94993	5.11731	4.94624	5.34249	5.07092	5.04081	5.00144	5.18937
CGI_10002946	9.3222	9.27813	9.24364	9.17791	9.3478	9.33906	9.32922	9.38549	9.45107	9.12087	9.32622	9.23423	9.35259	9.16172	9.38434	9.50508	9.50654	9.25417	9.26675	9.26363	9.34069	9.21682	9.09303	9.25345	9.15991	9.24019	9.34395	9.40427	9.45731	9.32183	9.28535	9.25147	9.23966	9.16858	9.31463
CGI_10002947	6.9833	7.43723	6.92904	7.14802	7.14048	7.22561	7.14136	7.04806	6.97452	7.39458	7.6415	7.73376	7.36879	7.2944	7.36932	7.49193	7.21428	7.48644	6.68601	6.79598	7.25156	6.91275	7.21843	6.91738	7.29568	6.96471	7.26848	7.01164	7.20304	7.11194	7.37837	7.11706	7.04496	7.08919	7.03449
CGI_10002949	7.53061	7.78292	7.52867	7.52242	7.68402	7.71343	7.61065	7.5137	7.6099	7.73576	7.8726	7.68242	7.83575	7.88082	7.94679	7.76494	7.76522	7.80599	7.77991	7.58829	8.13715	8.04346	7.82935	8.19107	7.92646	8.03324	7.71478	7.56093	7.77489	7.74166	7.70608	7.62725	7.77514	7.5281	7.70712
CGI_10002951	7.21779	7.28889	6.96899	7.25956	7.23753	7.23325	7.27321	7.39611	6.69046	6.73157	6.74742	6.88453	7.04364	6.73713	6.33978	6.54823	6.75581	7.04246	6.75737	6.76429	7.50822	7.02729	8.23501	6.93577	7.04762	6.79408	7.01611	6.7647	6.80127	6.87769	8.19544	6.73842	6.59537	6.77763	6.90511
CGI_10002959	4.12726	4.1382	4.16003	3.84836	3.83243	4.25737	4.00802	3.94154	4.34505	4.20484	4.1705	4.1704	4.28715	4.33527	4.45767	4.38812	4.47055	3.76718	4.12914	3.93622	3.88758	4.19421	3.7714	4.03039	3.74979	4.07075	3.79242	3.78973	3.8091	3.82704	3.79126	3.82772	4.09228	3.84299	4.12111
CGI_10002961	3.77277	3.75581	3.72223	3.75235	3.87143	3.65321	3.80223	3.80181	3.78511	3.8164	3.69897	3.75175	3.75764	3.69677	3.6827	3.84457	3.81071	4.02267	3.83458	3.68802	3.71428	3.97466	3.7395	3.77729	3.55179	3.71799	3.74127	3.74988	3.8865	3.80467	3.58937	3.76364	3.67663	3.69914	3.86678
CGI_10002962	5.16926	4.96137	4.96896	5.18873	5.12466	4.847	5.11372	5.1686	5.04993	5.24424	4.91347	5.09855	4.96486	5.04399	5.21523	4.99128	4.7376	5.23184	5.22338	5.21022	4.76435	4.90226	4.97263	5.22415	5.08809	5.02289	5.09959	5.21331	4.97666	5.16776	5.0464	5.06074	5.33498	5.09473	5.02868
CGI_10002964	6.1571	5.90343	6.06789	6.65862	6.42416	6.39108	6.05834	6.17172	6.04252	6.09248	5.62452	5.71976	6.13276	6.1395	5.91565	5.95331	5.83381	5.7922	5.85656	5.80228	6.11507	6.01953	6.03137	5.92083	6.00269	5.84053	6.21418	5.91595	5.80339	5.77638	5.86694	6.09733	5.49921	5.54629	6.0595
CGI_10002965	4.29098	4.20768	4.27018	4.29513	4.19585	4.43034	4.21032	4.15174	4.14947	4.24406	4.1064	4.03035	4.14952	4.20085	4.18926	4.25955	4.16002	4.11908	4.2269	4.25696	4.35703	4.14819	4.0209	4.1424	4.14436	4.08049	4.38642	4.12822	4.06645	4.23695	4.05372	4.37254	4.06769	4.09167	4.5278
CGI_10002970	6.47752	6.47922	6.76618	6.33015	6.52482	6.6702	6.59336	6.55498	6.394	6.66509	6.75473	6.77214	6.58367	6.79536	6.59217	6.64843	6.6703	6.57779	6.55108	6.73195	6.68643	6.4155	6.51489	6.46416	6.56957	6.49135	6.40627	6.76767	6.5648	6.46767	6.53442	6.69073	6.70229	6.67701	6.54702
CGI_10002972	3.13591	2.98136	3.20549	3.03371	3.11996	3.11024	3.104	3.2931	3.30339	3.31137	3.1387	3.17613	3.35762	3.21941	3.10841	3.27882	3.13055	3.13709	2.96144	2.94517	3.04837	2.94654	2.98105	3.10075	2.98007	3.06477	2.98156	2.97975	2.99765	2.99698	3.0515	3.15849	2.99245	3.04603	2.96043
CGI_10002975	7.77531	8.20874	7.84347	7.90804	7.9173	7.78052	7.82664	7.88164	8.09021	7.9869	7.90968	7.6649	7.97487	7.79956	7.85827	7.86038	7.88417	7.86446	7.83888	7.85721	7.96269	8.3827	8.17064	7.96805	7.87532	7.95582	7.939	7.80238	7.78519	7.82466	7.99413	7.9399	7.64114	7.67547	7.68049
CGI_10002976	3.26369	3.46562	3.34425	3.40502	3.31486	3.42691	3.33148	3.31478	3.3137	3.43082	3.33814	3.40297	3.30705	3.4088	3.3011	3.34915	3.39013	3.33694	3.38816	3.37339	3.43196	3.43215	3.39212	3.36087	3.3113	3.40104	3.45238	3.31065	3.45905	3.49646	3.34496	3.47173	3.50473	3.42538	3.46696
CGI_10002979	7.75384	7.65624	7.75072	7.83383	7.67289	7.5544	7.50855	7.69821	7.83713	7.7941	7.65552	7.77757	7.5409	7.7154	7.75648	7.79724	7.63896	7.76864	7.76199	7.70583	7.72724	7.03094	7.5876	7.57618	7.5668	7.74845	7.55783	7.40065	7.78023	7.66283	7.81762	7.61223	7.60105	7.79663	7.71818
CGI_10002980	4.79916	4.651	4.75558	4.82087	4.59974	4.68345	4.65414	4.7761	4.81652	4.67842	4.61856	4.6698	4.53857	4.58877	4.67702	4.59706	4.68209	4.65311	4.65439	4.63354	4.67938	4.72152	4.64918	4.71253	4.78612	4.74661	4.65217	4.65428	4.53277	4.59904	4.64759	4.66541	4.56659	4.68075	4.62057
CGI_10002981	6.36344	6.27315	6.30918	6.15342	6.11462	6.17395	6.15215	6.26228	6.36315	6.44568	6.38452	6.14425	6.22429	6.26218	6.54115	6.27398	6.25915	6.19522	6.08256	6.09516	6.19745	6.18832	6.01815	6.30849	6.20085	6.17397	6.32978	6.22181	6.10042	6.27786	6.18366	6.09826	6.11469	6.16902	6.12113
CGI_10002982	5.62436	5.79426	5.57119	5.07714	5.75017	5.57018	5.38605	5.74122	5.85539	5.51471	5.14025	5.18404	5.3985	5.31018	5.90462	6.02615	5.83926	5.22178	5.90972	5.33795	5.49339	6.17157	5.40291	5.44379	5.53678	5.68687	5.52007	4.93167	5.34279	5.42093	5.15886	4.9114	5.20705	5.14062	4.80557
[truncated: 16,160 more rows]
