# Supplementary material for: Transcriptomics and Fitness Data Reveal Adaptive Plasticity of Thermal Tolerance in Oysters Inhabiting Different Tidal Zones
Source: Front Physiol. 2018 Aug 20;9:825. doi: 10.3389/fphys.2018.00825 (PMC6120431; doi:10.3389/fphys.2018.00825)
Supplement: Supplementary file 3 [file Table_4.XLS]

## Sheet: BYQ
id	baseMean	baseMean_control_Sample_ByQX-0h	baseMean_case_Sample_ByQJ-0h	foldChange	log2FoldChange	pval	padj	up_down	fpkm_Sample_ByQX-0h-1	fpkm_Sample_ByQX-0h-2	fpkm_Sample_ByQX-0h-3	fpkm_Sample_ByQJ-0h-1	fpkm_Sample_ByQJ-0h-2	fpkm_Sample_ByQJ-0h-3	biotype	description	GO_id	GO_term	pathway	pathway_description
CGI_10000154	11.3325	2.92186	19.7432	6.75705	2.75639	0.0216705	0.532378	Up	46.7174	0	0	0	0	0	protein_coding
CGI_10000206	16.2233	24.0258	8.4207	0.350485	-1.51257	0.0394987	0.706088	Down	1.7228	1.69412	0	0.576832	0.520963	0	protein_coding
CGI_10000224	18.0592	7.30668	28.8118	3.94322	1.97937	0.0374669	0.688733	Up	0	0	0	0	0	0	protein_coding	Ubiquitin-like modifier-activating enzyme 1 [Source:UniProtKB/TrEMBL%3BAcc:K1Q8T1]	GO:0005737,GO:0005829,GO:0030057,GO:0010008,GO:0070062,GO:0000792,GO:0005765,GO:0005739,GO:0005654,GO:0005634,GO:0030867,GO:0005524,GO:0003723,GO:0004839,GO:0006974	cytoplasm|cytosol|desmosome|endosome membrane|extracellular exosome|heterochromatin|lysosomal membrane|mitochondrion|nucleoplasm|nucleus|rough endoplasmic reticulum membrane|ATP binding|RNA binding|ubiquitin activating enzyme activity|cellular response to DNA damage stimulus
CGI_10000244	15.9314	29.8678	1.99513	0.0667988	-3.90403	6.34993e-06	0.00145788	Down	2.48528	3.1779	3.41919	0	0	0.493412	protein_coding	Tripartite motif-containing protein 3 [Source:UniProtKB/TrEMBL%3BAcc:K1P1N9]
CGI_10000254	14.5078	6.79439	22.2212	3.27052	1.70952	0.0270219	0.595283	Up	46.7174	40.9702	98.1975	0	58.652	0	protein_coding
CGI_10000267	24.7725	36.3651	13.1799	0.362432	-1.46422	0.0432781	0.734154	Down	34.6808	14.7426	6.99243	7.89935	6.83709	0.798613	protein_coding	Phosphoglucomutase-1 [Source:UniProtKB/TrEMBL%3BAcc:K1PMP2]	GO:0005829,GO:0000287,GO:0004614,GO:0005975,GO:0006874,GO:0019388,GO:0006006,GO:0005978,GO:0009314	cytosol|magnesium ion binding|phosphoglucomutase activity|carbohydrate metabolic process|cellular calcium ion homeostasis|galactose catabolic process|glucose metabolic process|glycogen biosynthetic process|response to radiation
CGI_10000316	19.7519	29.0464	10.4574	0.360024	-1.47383	0.0412554	0.720292	Down	6.83665	0	0	0	0	0	protein_coding
CGI_10000330	5.33402	10.668	0	0	#NAME?	0.00109675	0.0833781	Down	0	0	0	0	0	0	protein_coding
CGI_10000336	12.9021	20.7722	5.03208	0.242251	-2.04543	0.0158864	0.455523	Down	2.28598	0.449446	1.5538	0	0.411831	0.85494	protein_coding
CGI_10000359	14.2688	23.8031	4.73461	0.198907	-2.32983	0.0159321	0.455523	Down	0.902415	1.74602	0	0.447888	0.848533	0.426544	protein_coding	C-type lectin domain family 4 member E [Source:UniProtKB/TrEMBL%3BAcc:K1PVY0]
CGI_10000411	4.08947	7.49575	0.683196	0.0911444	-3.4557	0.0463531	0.752305	Down	1.59197	2.34499	0.902436	0	0	0	protein_coding
CGI_10000430	4.73736	0.675575	8.79914	13.0247	3.70317	0.0237405	0.555179	Up	0	0.34386	0	3.50763	3.69667	1.65654	protein_coding	Sushi%2C von Willebrand factor type A%2C EGF and pentraxin domain-containing protein 1 [Source:UniProtKB/TrEMBL%3BAcc:K1Q8I5]
CGI_10000444	8.06168	13.7425	2.38085	0.173247	-2.52909	0.0227932	0.542688	Down	0	0	0	0	0	0	protein_coding
CGI_10000466	188.865	112.746	264.984	2.35027	1.23283	0.000318329	0.0356513	Up	25.3784	19.9311	14.3051	32.648	49.5155	39.1043	protein_coding	Ephrin type-A receptor 7 [Source:UniProtKB/TrEMBL%3BAcc:K1P1C8]
CGI_10000475	56.1883	35.2265	77.1501	2.19012	1.13101	0.00381459	0.20041	Up	7.08206	8.36004	5.41248	13.9027	12.6916	12.6665	protein_coding	Aldose 1-epimerase [Source:UniProtKB/TrEMBL%3BAcc:K1PFL7]	GO:0005737,GO:0070062,GO:0004034,GO:0030246,GO:0033499,GO:0006006	cytoplasm|extracellular exosome|aldose 1-epimerase activity|carbohydrate binding|galactose catabolic process via UDP-galactose|glucose metabolic process	ko00010,ko00052	Glycolysis / Gluconeogenesis|Galactose metabolism
CGI_10000511	9.50734	0.923087	18.0916	19.599	4.29271	0.000847828	0.0719905	Up	0	0	0	0	0	15.3625	protein_coding
CGI_10000558	22.361	10.6139	34.1082	3.21353	1.68416	0.0296906	0.624944	Up	0.270075	0.0693536	0.851394	1.93702	0.752724	1.10485	protein_coding	Brain tumor protein [Source:UniProtKB/TrEMBL%3BAcc:K1PGT2]
CGI_10000680	8.70353	14.0455	3.36152	0.23933	-2.06293	0.0477087	0.762156	Down	1.20811	3.18662	0.456153	0	0.381926	0	protein_coding
CGI_10000770	19.8201	29.4859	10.1544	0.34438	-1.53793	0.0205414	0.518823	Down	3.35645	5.28741	5.57902	0.323336	0.898606	0.609697	protein_coding
CGI_10000778	3.84495	7.6899	0	0	#NAME?	0.00792259	0.316339	Down	0	0	0.94509	0	0	0	protein_coding	Nuclear receptor interaction protein [Source:UniProtKB/TrEMBL%3BAcc:K1QCQ6]
CGI_10000807	4.06157	0.675575	7.44757	11.024	3.46258	0.0488103	0.768612	Up	0	0	5.10805	12.6172	0	3.58376	protein_coding
CGI_10000915	8.98899	17.6364	0.341598	0.0193689	-5.69011	0.0459504	0.74944	Down	2.84846	0	0.903359	0	0	0	protein_coding		GO:0016235,GO:0010369,GO:0005654,GO:0005634,GO:0003682,GO:0042803,GO:0008270,GO:0045892	aggresome|chromocenter|nucleoplasm|nucleus|chromatin binding|protein homodimerization activity|zinc ion binding|negative regulation of transcription, DNA-templated
CGI_10000933	12.2431	4.29805	20.1881	4.69704	2.23175	0.012371	0.399751	Up	0	0	0	0	0	0.665404	protein_coding
CGI_10001017	26.8607	14.9267	38.7947	2.59901	1.37796	0.0132723	0.414019	Up	4.05359	11.3319	6.69082	13.1061	16.4871	1.68526	protein_coding
CGI_10001043	4.11161	7.88443	0.338804	0.0429712	-4.54048	0.0217375	0.532378	Down	3.68571	4.18546	5.40379	0	0.467062	0	protein_coding
CGI_10001075	39.817	72.8827	6.75124	0.0926317	-3.43235	0.01965	0.508045	Down	14.0744	0.517638	13.1421	1.19052	0.388619	0.760525	protein_coding	Werner syndrome ATP-dependent helicase-like protein [Source:UniProtKB/TrEMBL%3BAcc:K1PMS9]
CGI_10001116	92.9229	37.1864	148.659	3.99768	1.99916	0.0408596	0.718726	Up	6.81986	0.488891	7.16719	9.79084	12.2533	31.8606	protein_coding	Tripartite motif-containing protein 3 [Source:UniProtKB/TrEMBL%3BAcc:K1P6X0]
CGI_10001167	10.333	0.951039	19.7149	20.7298	4.37364	0.0248337	0.569588	Up	0	0.0623734	0	1.42396	1.9105	0	protein_coding
CGI_10001246	21.4003	35.0405	7.76012	0.221462	-2.17487	0.0264749	0.591187	Down	11.0454	8.71997	1.84079	1.97948	0.266515	0.270937	protein_coding		GO:0005813,GO:0005737,GO:0016021,GO:0000151,GO:0031624,GO:0061630,GO:0008270,GO:0032436,GO:0000209,GO:0042787	centrosome|cytoplasm|integral component of membrane|ubiquitin ligase complex|ubiquitin conjugating enzyme binding|ubiquitin protein ligase activity|zinc ion binding|positive regulation of proteasomal ubiquitin-dependent protein catabolic process|protein polyubiquitination|protein ubiquitination involved in ubiquitin-dependent protein catabolic process
CGI_10001268	8.97568	14.9267	3.02467	0.202635	-2.30305	0.025769	0.583096	Down	0.991748	1.10109	0.869045	0.163535	0.152409	0.311089	protein_coding
CGI_10001279	32.3073	44.6776	19.937	0.446241	-1.16411	0.0181508	0.48903	Down	5.61319	3.29422	3.45374	0.895288	2.92401	1.27807	protein_coding	Sodium/glucose cotransporter 4 [Source:UniProtKB/TrEMBL%3BAcc:K1Q123]
CGI_10001280	11.7255	18.7287	4.72232	0.252144	-1.98768	0.0212038	0.525508	Down	0	0	0	0	0	0	protein_coding	Sodium/glucose cotransporter 4 [Source:UniProtKB/TrEMBL%3BAcc:K1Q8C7]
CGI_10001309	66.2133	43.9909	88.4356	2.01031	1.00742	0.00530272	0.248459	Up	9.53102	6.13981	6.81989	12.6038	10.9403	12.7668	protein_coding	E3 ubiquitin-protein ligase DZIP3 [Source:UniProtKB/TrEMBL%3BAcc:K1PG42]
CGI_10001350	2.84214	0	5.68428	Inf	Inf	0.029338	0.621376	Up	0	0	0	0	1.11345	2.23523	protein_coding	Opioid-binding protein/cell adhesion molecule [Source:UniProtKB/TrEMBL%3BAcc:K1Q1Y6]
CGI_10001439	34.6159	19.6782	49.5535	2.51819	1.33239	0.00775654	0.312916	Up	6.97027	1.84384	3.09442	10.4697	4.82954	8.39223	protein_coding
CGI_10001462	30.2161	10.2966	50.1356	4.86913	2.28366	3.18133e-05	0.00547287	Up	0.102313	1.04279	0.350573	1.71897	2.24635	2.37829	protein_coding	Receptor-type tyrosine-protein phosphatase epsilon [Source:UniProtKB/TrEMBL%3BAcc:K1PM45]
CGI_10001464	41.0123	70.307	11.7177	0.166665	-2.58498	0.000569715	0.0542742	Down	7.04134	4.74416	2.31571	0.0744006	0.77579	0.851378	protein_coding	Tripartite motif-containing protein 3 [Source:UniProtKB/TrEMBL%3BAcc:K1PUX8]
CGI_10001476	10.0347	18.3981	1.6714	0.0908466	-3.46042	0.00214773	0.132553	Down	0	0	0	0	0	0	protein_coding
CGI_10001492	13.869	22.9998	4.73824	0.206012	-2.2792	0.0109558	0.381691	Down	1.94952	0.668098	0.925787	0.432877	0	0.0816727	protein_coding	Dynein heavy chain 8%2C axonemal [Source:UniProtKB/TrEMBL%3BAcc:K1Q6X8]			ko05016	Huntington's disease
CGI_10001530	152.387	242.168	62.607	0.258528	-1.95161	3.61821e-05	0.00610812	Down	9.68122	14.2574	10.4192	0.63415	0.842978	6.47677	protein_coding	Protein-glutamine gamma-glutamyltransferase K [Source:UniProtKB/TrEMBL%3BAcc:K1QSE3]
CGI_10001560	8.75026	2.06828	15.4322	7.46141	2.89945	0.0266029	0.592337	Up	0	0	0.211843	0	2.82341	1.85433	protein_coding
CGI_10001640	229.454	320.126	138.783	0.433527	-1.20581	0.0287791	0.615213	Down	111.407	82.5844	71.2327	42.5434	54.6329	17.9518	protein_coding
CGI_10001646	43.2529	85.8254	0.680401	0.00792774	-6.97887	2.61705e-11	3.16236e-08	Down	2.58083	5.74489	5.53292	0	0.0703031	0	protein_coding	Heat shock 70 kDa protein 12A [Source:UniProtKB/TrEMBL%3BAcc:K1PUR3]
CGI_10001663	754.494	1098.49	410.494	0.373688	-1.42009	2.96197e-08	1.83794e-05	Down	345.206	401.724	342.046	167.614	46.0933	158.6	protein_coding	40S ribosomal protein S3a [Source:UniProtKB/TrEMBL%3BAcc:K1Q6X1]
CGI_10001745	127.246	39.011	215.481	5.52361	2.46561	0.0287675	0.615213	Up	0	8.59938	18.7599	16.3878	31.9581	81.3482	protein_coding	Signal peptide%2C CUB and EGF-like domain-containing protein 3 [Source:UniProtKB/TrEMBL%3BAcc:K1QM12]
CGI_10001781	7.32033	1.8881	12.7526	6.75417	2.75578	0.0216843	0.532378	Up	0.633715	0.614446	0	3.73206	2.1643	6.35794	protein_coding
CGI_10001790	15.6256	26.2154	5.03572	0.19209	-2.38015	0.00219034	0.13446	Down	1.37196	0.717665	1.75923	0.10541	0.100247	0.307539	protein_coding	N-acetylated-alpha-linked acidic dipeptidase 2 [Source:UniProtKB/TrEMBL%3BAcc:K1PUP1]
CGI_10001842	41.1141	24.1784	58.0499	2.4009	1.26357	0.00408736	0.209937	Up	1.35934	1.57065	2.72723	4.23736	3.8688	3.44644	protein_coding
CGI_10002101	19.459	35.53	3.38804	0.095357	-3.39052	0.0388861	0.699127	Down	0	25.1659	46.3133	0	9.52297	0	protein_coding	Collagen alpha-2(VIII) chain [Source:UniProtKB/TrEMBL%3BAcc:K1PUF3]
CGI_10002113	31.3095	11.2594	51.3595	4.56149	2.1895	0.00903914	0.340771	Up	0.870191	0.395629	0.66583	0.815255	3.9177	4.45363	protein_coding	Kyphoscoliosis peptidase [Source:UniProtKB/TrEMBL%3BAcc:K1PLC8]
CGI_10002145	32.7773	16.4982	49.0564	2.97344	1.57213	0.00192013	0.12362	Up	0.348087	0.346173	0.399051	0.353187	0.660533	0	protein_coding
CGI_10002170	44.2595	4.45356	84.0655	18.876	4.23848	2.84149e-14	7.24864e-11	Up	0	0.731996	0.414409	11.2626	9.3446	7.07107	protein_coding
CGI_10002172	303.077	412.577	193.577	0.469189	-1.09176	0.000245787	0.0289386	Down	46.4148	37.5054	44.201	18.5264	28.9268	20.4947	protein_coding
CGI_10002321	20.6897	34.9631	6.41634	0.183517	-2.44601	0.000233928	0.0276843	Down	4.14989	2.19489	2.48846	0.538098	0.681933	0.433427	protein_coding
CGI_10002386	146.586	233.239	59.9335	0.256962	-1.96037	0.00230371	0.139628	Down	7.5895	18.9387	9.44602	4.34427	2.54642	1.73199	protein_coding	Putative fungistatic metabolite [Source:UniProtKB/TrEMBL%3BAcc:K1QKY9]
CGI_10002389	43.295	82.5696	4.02041	0.0486912	-4.36019	0.0162702	0.463486	Down	9.52458	6.67257	34.5462	0	1.174	0.598361	protein_coding	Complement C1q tumor necrosis factor-related protein 3 [Source:UniProtKB/TrEMBL%3BAcc:K1QKY2]
CGI_10002416	18.6396	10.3095	26.9698	2.61602	1.38737	0.0397725	0.709509	Up	0.628927	0	0	1.31549	1.78411	0.629044	protein_coding	Acyl-CoA desaturase [Source:UniProtKB/TrEMBL%3BAcc:K1QMG9]
CGI_10002437	10.0327	16.3444	3.72099	0.227661	-2.13504	0.0247851	0.569041	Down	3.65331	1.11746	2.36908	0.654173	0.301778	0.469343	protein_coding	Vacuolar protein sorting-associated protein 4 [Source:UniProtKB/TrEMBL%3BAcc:K1PKU6]			ko04144	Endocytosis
CGI_10002444	71.9649	12.9043	131.026	10.1536	3.34392	0.000322157	0.0359048	Up	0	0	0	0	0	0	protein_coding
CGI_10002461	57.7954	85.0649	30.5259	0.358854	-1.47853	0.0163613	0.4649	Down	0	0	0	0	0	0	protein_coding
CGI_10002468	37.2741	22.1363	52.4119	2.36769	1.24348	0.0082625	0.325943	Up	0.32797	0.608878	0.523433	0.97704	1.19579	0.727209	protein_coding
CGI_10002498	22.4486	39.8765	5.02064	0.125905	-2.9896	0.0176588	0.485216	Down	0	2.72303	0	0	0	0.239679	protein_coding	Complement C1q-like protein 4 [Source:UniProtKB/TrEMBL%3BAcc:K1PTR9]
CGI_10002505	59.1228	6.32628	111.919	17.6912	4.14496	1.89425e-10	1.7396e-07	Up	0	0.470975	0	5.19478	5.60107	4.61339	protein_coding
CGI_10002506	155.683	81.3244	230.042	2.8287	1.50014	0.020127	0.514011	Up	14.7579	18.9196	0	22.791	25.0872	37.1627	protein_coding
CGI_10002573	26.766	52.5071	1.02479	0.0195172	-5.67911	0.00867268	0.335212	Down	0.711766	0.0225609	1.53951	0.0465007	0	0	protein_coding	von Willebrand factor D and EGF domain-containing protein [Source:UniProtKB/TrEMBL%3BAcc:K1PEB5]
CGI_10002630	13.4888	26.2972	0.680401	0.0258735	-5.27238	0.000301777	0.0344647	Down	1.61948	3.75733	1.21093	0.0832343	0.0787026	0	protein_coding	Dipeptidase 1 [Source:UniProtKB/TrEMBL%3BAcc:K1QKG0]
CGI_10002660	21.1473	30.1027	12.1919	0.405011	-1.30397	0.0384414	0.695489	Down	12.3221	10.9237	18.0239	3.67874	5.59574	0.829483	protein_coding	Tenascin-R [Source:UniProtKB/TrEMBL%3BAcc:K1PKJ3]
CGI_10002664	29.2365	41.9936	16.4794	0.392427	-1.34951	0.0111307	0.383493	Down	5.37549	3.20922	3.71864	0.927355	1.35058	1.86297	protein_coding	Peptidylprolyl isomerase-like 5 [Source:UniProtKB/TrEMBL%3BAcc:K1PE70]
CGI_10002741	3.308	6.616	0	0	#NAME?	0.0173948	0.480587	Down	5.64996	0	4.76141	0	0	0	protein_coding	Caveolin [Source:UniProtKB/TrEMBL%3BAcc:K1PE43]
CGI_10002756	27.1781	40.2022	14.1541	0.352073	-1.50605	0.0167348	0.47085	Down	1.76904	0.483856	1.87526	0.427276	1.07694	0.411238	protein_coding	C-type mannose receptor 2 [Source:UniProtKB/TrEMBL%3BAcc:K1PZY9]			ko04145,ko05152	Phagosome|Tuberculosis
CGI_10002763	3.87154	0	7.74309	Inf	Inf	0.0109496	0.381691	Up	0	0	0	0	0	2.0791	protein_coding
CGI_10002772	48.059	31.697	64.421	2.0324	1.02318	0.0152406	0.447026	Up	1.44606	1.40446	4.88112	15.6722	9.793	11.1721	protein_coding
CGI_10002774	349.88	211.708	488.051	2.3053	1.20495	6.43306e-05	0.00991253	Up	32.3782	34.4581	41.5036	60.4104	66.843	73.7007	protein_coding	Tricarboxylate transport protein%2C mitochondrial [Source:UniProtKB/TrEMBL%3BAcc:K1QSD7]
CGI_10002840	44.8639	60.0139	29.714	0.495118	-1.01415	0.0183823	0.491611	Down	11.7168	18.9664	14.8312	6.95228	6.86027	8.18715	protein_coding	DNA-directed RNA polymerase II subunit RPB7 [Source:UniProtKB/TrEMBL%3BAcc:K1QK21]			ko00230,ko00240,ko03020,ko05016,ko05169	Purine metabolism|Pyrimidine metabolism|RNA polymerase|Huntington's disease|Epstein-Barr virus infection
CGI_10002904	16.6522	30.2469	3.05761	0.101089	-3.30631	0.0408859	0.718726	Down	0.197336	10.4873	7.02594	0.415519	0.979875	0	protein_coding
CGI_10002952	5.19445	10.3889	0	0	#NAME?	0.0410863	0.718732	Down	6.31184	0	1.07471	0	0	0	protein_coding
CGI_10002982	47.8452	30.5511	65.1393	2.13214	1.0923	0.0104037	0.372494	Up	10.769	3.46906	3.91046	9.74347	11.7185	10.9747	protein_coding				ko00100	Steroid biosynthesis
CGI_10002994	75.9203	133.751	18.0894	0.135246	-2.88634	5.00613e-15	2.29871e-11	Down	3.07015	3.69892	3.21194	0.712389	0.0833187	1.13189	protein_coding
CGI_10002997	31.7977	44.1056	19.4898	0.44189	-1.17824	0.0221025	0.535115	Down	8.23569	4.66036	11.5607	4.04597	0	4.94015	protein_coding	Tripartite motif-containing protein 3 [Source:UniProtKB/TrEMBL%3BAcc:K1PSZ3]
CGI_10003047	24.6692	37.6536	11.6847	0.310322	-1.68816	0.00438117	0.218193	Down	3.55457	1.94935	3.1635	0	0.874866	1.67572	protein_coding	Tripartite motif-containing protein 2 [Source:UniProtKB/TrEMBL%3BAcc:K1QJS7]
CGI_10003060	18.939	32.1533	5.72476	0.178046	-2.48968	0.0111893	0.384575	Down	0.427296	0.216325	0.488655	0	0.127063	0.0419517	protein_coding
CGI_10003061	9.92619	16.4691	3.38329	0.205433	-2.28326	0.0185888	0.495679	Down	0.308089	0	0.151508	0.0466019	0.0886938	0	protein_coding
CGI_10003100	17.1673	25.896	8.43857	0.325864	-1.61766	0.0200286	0.512638	Down	0.119381	0.182033	0	0.062292	0.058178	0.0597124	protein_coding		GO:0045334,GO:0005905,GO:0030665,GO:0005737,GO:0005783,GO:0005576,GO:0005634,GO:0005886,GO:0032050,GO:0046923,GO:0005540,GO:0004415,GO:0030214,GO:0030335,GO:0010800,GO:1900020,GO:0090314,GO:0051281,GO:0007605	clathrin-coated endocytic vesicle|clathrin-coated pit|clathrin-coated vesicle membrane|cytoplasm|endoplasmic reticulum|extracellular region|nucleus|plasma membrane|clathrin heavy chain binding|ER retention sequence binding|hyaluronic acid binding|hyalurononglucosaminidase activity|hyaluronan catabolic process|positive regulation of cell migration|positive regulation of peptidyl-threonine phosphor…
CGI_10003105	52.4075	33.7919	71.0231	2.10178	1.07161	0.0417702	0.722535	Up	2.00064	2.58045	1.0454	4.48362	1.87886	4.79698	protein_coding	Tripartite motif-containing protein 2 [Source:UniProtKB/TrEMBL%3BAcc:K1PSQ5]
CGI_10003153	12.8688	22.4147	3.32298	0.14825	-2.75389	0.0214555	0.529674	Down	16.3033	36.4216	28.0788	0	0	5.6566	protein_coding
CGI_10003198	19.5222	29.3182	9.7262	0.331746	-1.59185	0.0178039	0.486882	Down	1.12062	0.910255	3.08483	0.467151	1.31818	1.99722	protein_coding
CGI_10003336	48.8689	89.0252	8.71258	0.0978665	-3.35304	5.13204e-05	0.00812597	Down	1.07103	2.51405	2.45593	0	0	1.05683	protein_coding
CGI_10003337	17.8204	31.5932	4.04751	0.128113	-2.96451	8.67922e-05	0.0125739	Down	2.46569	3.86324	3.32133	2.48103	0	0	protein_coding
CGI_10003339	17.2535	30.1414	4.36565	0.144839	-2.78748	0.000199228	0.024865	Down	1.39209	2.2736	0.675628	0.225135	0.0706543	0.28927	protein_coding	Organic cation transporter 1 [Source:UniProtKB/TrEMBL%3BAcc:K1PSD1]			ko05231	Choline metabolism in cancer
CGI_10003361	9.58394	16.1639	3.004	0.185846	-2.42782	0.014725	0.439606	Down	2.52923	0.976184	1.00355	0	0	0.488863	protein_coding	Ankyrin-1 [Source:UniProtKB/TrEMBL%3BAcc:K1RGS0]
CGI_10003362	12.5727	23.1013	2.044	0.0884797	-3.49851	0.000195354	0.0247756	Down	0.799755	1.70959	1.22311	0.281995	0.0663278	0	protein_coding
CGI_10003421	20.4824	9.49669	31.468	3.31358	1.72839	0.0072894	0.300512	Up	8.65324	6.59441	9.60614	18.0858	13.4607	2.90916	protein_coding
CGI_10003464	368.978	521.781	216.176	0.414304	-1.27124	0.0170359	0.474677	Down	30.3713	12.8795	20.6059	11.1195	4.32801	12.4018	protein_coding
CGI_10003472	13.6494	22.6611	4.63771	0.204655	-2.28873	0.00623524	0.274769	Down	0.162806	0.246451	1.02753	0	0	0.408333	protein_coding	Multiple epidermal growth factor-like domains 11 [Source:UniProtKB/TrEMBL%3BAcc:K1PS52]
CGI_10003484	11.2428	19.8101	2.67553	0.135059	-2.88834	0.00649047	0.279366	Down	0.898445	1.0689	2.21703	0.0735582	0.139346	0.351627	protein_coding	Tripartite motif-containing protein 3 [Source:UniProtKB/TrEMBL%3BAcc:K1PYD6]
CGI_10003553	22.3606	41.6786	3.04254	0.073	-3.77596	0.0154654	0.45009	Down	2.45653	0.0843374	2.44972	0.258072	0.166541	0.0835321	protein_coding
CGI_10003555	53.2019	99.6458	6.75794	0.0678196	-3.88215	0.00663037	0.284005	Down	3.83915	0.296565	2.93397	0.122197	0.345299	0.234136	protein_coding	Protein G7c [Source:UniProtKB/TrEMBL%3BAcc:K1PS17]
CGI_10003564	140.578	260.643	20.5132	0.0787022	-3.66745	0.035194	0.669288	Down	32.9323	0.364275	54.3905	0.749364	3.65011	2.2746	protein_coding	Cathepsin L [Source:UniProtKB/TrEMBL%3BAcc:K1Q7M2]			ko04145,ko04142,ko04140,ko04210,ko04612,ko05205,ko05323,ko05418	Phagosome|Lysosome|Autophagy - animal|Apoptosis|Antigen processing and presentation|Proteoglycans in cancer|Rheumatoid arthritis|Fluid shear stress and atherosclerosis
CGI_10003630	69.7759	45.7447	93.8071	2.05066	1.03609	0.00276167	0.158118	Up	4.16421	3.08184	3.79028	4.64614	7.62829	9.27669	protein_coding
CGI_10003647	6.71843	13.0953	0.341598	0.0260856	-5.2606	0.000963339	0.0762665	Down	0.176045	1.77198	0.710845	0.0906391	0	0	protein_coding	Fibropellin-1 [Source:UniProtKB/TrEMBL%3BAcc:K1Q1X0]			ko04330,ko04658,ko04919,ko04320,ko05206,ko05224,ko05020,ko01522	Notch signaling pathway|Th1 and Th2 cell differentiation|Thyroid hormone signaling pathway|Dorso-ventral axis formation|MicroRNAs in cancer|Breast cancer|Prion diseases|Endocrine resistance
CGI_10003662	21.4939	31.4521	11.5358	0.366775	-1.44703	0.0196767	0.508164	Down	2.73386	2.91085	2.75952	1.3643	1.46797	0.298309	protein_coding	Tripartite motif-containing protein 45 [Source:UniProtKB/TrEMBL%3BAcc:K1QUZ6]
CGI_10003675	5.0457	0.964637	9.12677	9.46135	3.24205	0.0343188	0.661004	Up	0.380054	0	0	2.33021	3.27181	1.85006	protein_coding	ATP-dependent helicase SGS1 [Source:UniProtKB/TrEMBL%3BAcc:K1PND9]
CGI_10003706	21.9468	13.232	30.6617	2.31724	1.21241	0.043349	0.734502	Up	1.53017	0	2.29404	2.36781	3.93097	3.57277	protein_coding	Tripartite motif-containing protein 2 [Source:UniProtKB/TrEMBL%3BAcc:K1PYJ2]
CGI_10003712	6.24243	12.4849	0	0	#NAME?	0.0129719	0.408533	Down	5.81766	7.7998	0	0	0	0	protein_coding
CGI_10003715	9.77488	17.5312	2.01859	0.115143	-3.1185	0.00281003	0.160472	Down	3.05473	1.54525	1.92635	0	0	0.455024	protein_coding	Fumarylacetoacetate hydrolase domain-containing protein 2 [Source:UniProtKB/TrEMBL%3BAcc:K1QP24]
CGI_10003729	13.9515	6.02174	21.8813	3.63372	1.86145	0.0208275	0.520892	Up	0.527869	0.199169	0.151627	1.02045	1.42467	1.50723	protein_coding
CGI_10003764	18.9119	37.1537	0.670069	0.018035	-5.79305	0.00487784	0.235769	Down	6.952	14.7995	1.37421	0	0.285736	0.299643	protein_coding
CGI_10003780	24.3839	10.1421	38.6257	3.80843	1.9292	0.00563744	0.259379	Up	1.12893	0.336085	0.30562	2.98139	2.45233	0.99229	protein_coding	Putative amidohydrolase ytcJ [Source:UniProtKB/TrEMBL%3BAcc:K1QJ02]
CGI_10003845	17.8987	6.54725	29.2501	4.46754	2.15948	0.0021231	0.132457	Up	0	0	0.94751	0.853487	1.30305	2.39078	protein_coding
CGI_10003924	6.81896	11.5911	2.04679	0.176583	-2.50158	0.0378303	0.691518	Down	0.270945	0.316925	0.133192	0.122236	0.039024	0	protein_coding	Neurogenic locus Notch protein [Source:UniProtKB/TrEMBL%3BAcc:K1PY44]			ko04330,ko04658,ko04919,ko04320,ko05206,ko05224,ko05020,ko01522	Notch signaling pathway|Th1 and Th2 cell differentiation|Thyroid hormone signaling pathway|Dorso-ventral axis formation|MicroRNAs in cancer|Breast cancer|Prion diseases|Endocrine resistance
CGI_10003954	104.766	69.7022	139.831	2.00612	1.00441	0.000471013	0.0469258	Up	1.05539	1.19512	0.84662	2.12533	1.32249	1.63064	protein_coding	VWFA and cache domain-containing protein 1 [Source:UniProtKB/TrEMBL%3BAcc:K1PC63]
CGI_10003956	16.2388	7.18128	25.2964	3.52255	1.81662	0.0126689	0.404541	Up	0	0	0	0.298191	1.08733	0.278593	protein_coding	VWFA and cache domain-containing protein 1 [Source:UniProtKB/TrEMBL%3BAcc:K1PRF9]
CGI_10003960	268.926	128.004	409.847	3.20184	1.6789	2.15547e-09	1.64958e-06	Up	3.2842	3.43977	3.05932	7.30173	8.76539	9.35538	protein_coding	Sushi%2C von Willebrand factor type A%2C EGF and pentraxin domain-containing protein 1 [Source:UniProtKB/TrEMBL%3BAcc:K1QIC0]
CGI_10003966	63.1353	98.9118	27.3589	0.276599	-1.85413	6.23138e-07	0.000234535	Down	5.11901	3.25922	3.71511	1.25602	0.527442	0.672107	protein_coding	MAM domain-containing glycosylphosphatidylinositol anchor protein 2 [Source:UniProtKB/TrEMBL%3BAcc:K1PII8]
CGI_10003997	635.392	298.858	971.926	3.25213	1.70139	2.73728e-22	3.14226e-18	Up	11.1233	13.3614	13.2932	37.3349	33.2166	53.3664	protein_coding
CGI_10004047	10.6104	20.2166	1.00413	0.0496685	-4.33152	0.000596421	0.0558907	Down	7.24431	1.17598	4.83871	0.242091	0	0.463562	protein_coding
CGI_10004127	19.1261	7.26334	30.9888	4.26646	2.09304	0.00267078	0.156622	Up	0	1.37169	0	2.27086	2.79111	1.0203	protein_coding
CGI_10004166	2.68726	0	5.37452	Inf	Inf	0.0365256	0.680176	Up	0	0	0	2.28358	1.33767	4.22926	protein_coding	Stress-induced protein 1 [Source:UniProtKB/TrEMBL%3BAcc:K1PZE5]
CGI_10004191	3.23261	0	6.46521	Inf	Inf	0.0178559	0.486882	Up	0	0	0	1.27854	0.955318	0	protein_coding	GTPase IMAP family member 4 [Source:UniProtKB/TrEMBL%3BAcc:K1PZZ2]
CGI_10004210	40.53	26.658	54.4021	2.04074	1.02909	0.022174	0.535115	Up	1.62979	3.4573	2.42823	5.28168	3.85039	3.91592	protein_coding	Receptor-type tyrosine-protein phosphatase U [Source:UniProtKB/TrEMBL%3BAcc:K1QHZ8]
CGI_10004216	167.212	108.564	225.861	2.08044	1.05689	0.0300773	0.626461	Up	72.1379	82.111	64.6082	136.946	99.616	54.7767	protein_coding	Cystatin-A2 [Source:UniProtKB/TrEMBL%3BAcc:K1R7N7]
CGI_10004228	14.9386	23.7647	6.11244	0.257206	-1.959	0.0116547	0.39069	Down	0.430004	1.05268	1.58233	0.180246	0.345839	0	protein_coding
CGI_10004252	219.839	140.289	299.389	2.13408	1.09361	2.69448e-05	0.00479555	Up	21.1328	23.9425	28.4674	51.6927	32.6335	48.1678	protein_coding	Ankyrin-1 [Source:UniProtKB/TrEMBL%3BAcc:K1PBT2]
CGI_10004275	7.92264	15.1724	0.672863	0.0443477	-4.495	0.000665769	0.0599427	Down	1.22389	2.49477	0.558823	0	0	0	protein_coding	Sodium-coupled monocarboxylate transporter 1 [Source:UniProtKB/TrEMBL%3BAcc:K1PI33]
CGI_10004276	7.90355	15.4758	0.331265	0.0214053	-5.54589	0.000265382	0.0306177	Down	0.966755	0.974429	0.158496	0	0	0.133149	protein_coding	Sodium-coupled monocarboxylate transporter 1 [Source:UniProtKB/TrEMBL%3BAcc:K1PQV9]
CGI_10004280	7.31119	13.2898	1.3326	0.100272	-3.318	0.041793	0.722535	Down	0.20197	2.023	1.14327	0	0	0	protein_coding	Tenascin [Source:UniProtKB/TrEMBL%3BAcc:K1PBR4]
CGI_10004338	11.8797	20.7347	3.02467	0.145875	-2.7772	0.0320138	0.642567	Down	0.125046	1.15917	2.00783	0	0	0	protein_coding	Histone H4 transcription factor [Source:UniProtKB/TrEMBL%3BAcc:K1Q5Q9]
CGI_10004345	15.5412	2.85312	28.2292	9.89418	3.30658	0.0408347	0.718726	Up	0	0.565714	0	3.74648	0	3.83548	protein_coding
CGI_10004347	64.5009	30.4686	98.5333	3.23393	1.69329	0.0201043	0.514002	Up	0	0.23518	0.269875	0.724786	0.230182	0.925671	protein_coding
CGI_10004362	30.6488	57.9293	3.36821	0.0581435	-4.10424	0.00729062	0.300512	Down	0.109096	5.16567	4.1937	0	0.327998	0.164996	protein_coding	Multiple epidermal growth factor-like domains 10 [Source:UniProtKB/TrEMBL%3BAcc:K1R8H9]
CGI_10004421	16.9334	7.4166	26.4502	3.56635	1.83445	0.0496061	0.774766	Up	0.337742	0	0.383957	1.4169	1.3495	0.134637	protein_coding
CGI_10004422	55.8258	82.3946	29.257	0.355085	-1.49377	0.0116565	0.39069	Down	2.03803	1.25908	0.770286	0.224879	0.90776	0.536301	protein_coding
CGI_10004430	29.1831	56.0163	2.34985	0.0419495	-4.5752	0.0166288	0.469182	Down	6.0757	0.218653	3.77457	0.336941	0	0.426857	protein_coding	Heat shock 70 kDa protein 12A [Source:UniProtKB/TrEMBL%3BAcc:K1PQ01]
CGI_10004431	9.46741	18.6036	0.331265	0.0178065	-5.81145	0.00764503	0.309719	Down	1.42839	0	1.09222	0	0	0	protein_coding	Cadherin EGF LAG seven-pass G-type receptor 1 [Source:UniProtKB/TrEMBL%3BAcc:K1PXA2]
CGI_10004441	19.8183	10.8905	28.7462	2.63956	1.4003	0.0290504	0.617816	Up	0.413424	1.66973	0.943923	6.44272	3.12537	1.61152	protein_coding	Tripartite motif-containing protein 2 [Source:UniProtKB/TrEMBL%3BAcc:K1QZK1]
CGI_10004446	46.3272	16.1658	76.4887	4.73152	2.2423	0.00158589	0.110001	Up	1.05646	1.90686	0.322013	6.96003	2.34085	6.39423	protein_coding
CGI_10004491	45.2912	60.5593	30.0232	0.495766	-1.01227	0.0170568	0.474677	Down	11.4464	5.97155	9.73095	6.34827	3.50791	4.27094	protein_coding
CGI_10004504	14.8535	26.9826	2.7244	0.100969	-3.30802	0.0172777	0.478501	Down	3.37893	0.384358	2.1423	0.396078	0.252422	0	protein_coding
CGI_10004542	12.4746	21.5914	3.35788	0.15552	-2.68483	0.033526	0.657883	Down	10.3232	3.29256	2.36904	0	1.13275	0.879386	protein_coding	POU domain protein ZP-23 [Source:UniProtKB/TrEMBL%3BAcc:K1PQK3]
CGI_10004608	32.1628	47.7306	16.595	0.347681	-1.52416	0.00296865	0.165841	Down	5.60105	2.93217	5.66322	1.51765	2.04685	0.971384	protein_coding	Inhibin beta B chain [Source:UniProtKB/TrEMBL%3BAcc:K1QHN8]
CGI_10004645	50.5193	24.4151	76.6236	3.13837	1.65001	0.00452083	0.222733	Up	13.6242	8.64424	0	16.0977	21.4179	29.2758	protein_coding	Poly [ADP-ribose] polymerase 14 [Source:UniProtKB/TrEMBL%3BAcc:K1Q5Z3]
CGI_10004731	8.83477	15.3225	2.34706	0.153177	-2.70672	0.0161527	0.461256	Down	0	0	0	0	0	0	protein_coding
CGI_10004732	13.823	22.233	5.41306	0.243469	-2.03819	0.0116879	0.39117	Down	1.81477	1.41381	1.96439	0.784026	0.417208	0.107368	protein_coding	Cytochrome P450 2B19 [Source:UniProtKB/TrEMBL%3BAcc:K1QSQ7]
CGI_10004745	13.2182	19.9974	6.43896	0.32199	-1.63491	0.0415702	0.722491	Down	1.43208	0.815422	0.363359	0.675907	0.472407	0.160181	protein_coding
CGI_10004774	10.4715	20.6117	0.331265	0.0160717	-5.95934	0.0337525	0.658561	Down	0	0	1.04917	0	0	0	protein_coding	Meprin A subunit alpha [Source:UniProtKB/TrEMBL%3BAcc:K1PQB9]			ko04974	Protein digestion and absorption
CGI_10004828	206.916	2.45225	411.38	167.756	7.39022	4.93517e-91	1.13307e-86	Up	0.205338	0.103397	0	19.8448	21.8519	19.8433	protein_coding	Oncoprotein-induced transcript 3 protein [Source:UniProtKB/TrEMBL%3BAcc:K1QU93]
CGI_10004898	51.8353	70.5378	33.1328	0.469717	-1.09014	0.0196239	0.508045	Down	4.91295	6.10152	3.54469	1.72257	0.574564	3.60028	protein_coding
CGI_10004986	14.4456	21.4313	7.45985	0.348083	-1.5225	0.0469621	0.757577	Down	3.96934	0.553365	2.06448	1.12812	0	0	protein_coding	Heat shock 70 kDa protein 12A [Source:UniProtKB/TrEMBL%3BAcc:K1QH66]
CGI_10004991	53.2623	77.8081	28.7165	0.369069	-1.43804	0.00637435	0.276651	Down	47.3805	22.7797	24.4876	8.1917	16.4718	7.23157	protein_coding
CGI_10004992	55.8806	80.0185	31.7426	0.396691	-1.33391	0.000863439	0.0719905	Down	6.95238	11.1914	11.9043	4.99295	3.55305	2.52077	protein_coding	Carbonic anhydrase [Source:UniProtKB/TrEMBL%3BAcc:K1PH96]
CGI_10005014	38.0874	59.594	16.5808	0.278229	-1.84566	0.0272638	0.597851	Down	6.58616	5.6673	13.7239	3.28023	1.509	1.89308	protein_coding	Thrombospondin-2 [Source:UniProtKB/TrEMBL%3BAcc:K1PQ16]
CGI_10005096	22.84	37.532	8.14805	0.217096	-2.20359	0.010435	0.372594	Down	0.6848	1.8661	0.784024	0.157938	0.514998	0	protein_coding
CGI_10005121	122.036	176.814	67.2585	0.380391	-1.39445	0.00152893	0.107021	Down	3.87556	6.31521	2.88256	1.84433	1.79569	1.08812	protein_coding	Multidrug resistance-associated protein 5 [Source:UniProtKB/TrEMBL%3BAcc:K1PW26]			ko02010,ko01523	ABC transporters|Antifolate resistance
CGI_10005149	10.0436	4.20351	15.8836	3.77865	1.91787	0.0441133	0.738784	Up	0	0	0.335834	0.300973	0.282738	0.285861	protein_coding	Parkinson disease 7 domain-containing protein 1 [Source:UniProtKB/TrEMBL%3BAcc:K1Q3A8]
CGI_10005164	3.39738	6.79476	0	0	#NAME?	0.0147717	0.439606	Down	0.726951	0.898082	0.667876	0	0	0	protein_coding
CGI_10005241	22.9337	36.3584	9.50885	0.261531	-1.93495	0.0055551	0.257136	Down	1.11044	2.16685	1.88467	0.550706	2.5089	0	protein_coding
CGI_10005278	62.4138	36.7621	88.0655	2.39555	1.26036	0.000534013	0.0517317	Up	6.37582	8.61046	8.69825	19.4072	15.0438	13.928	protein_coding
CGI_10005301	30.7607	41.6204	19.901	0.478154	-1.06445	0.035414	0.669821	Down	1.7965	1.95213	1.25101	1.03535	0.516455	0.901432	protein_coding	Ankyrin-1 [Source:UniProtKB/TrEMBL%3BAcc:K1PAK1]
CGI_10005326	16.5216	32.0344	1.00887	0.0314934	-4.98881	0.0122095	0.398177	Down	11.1827	0	16.1096	0	0	0	protein_coding	Collectin-12 [Source:UniProtKB/TrEMBL%3BAcc:K1PWQ3]
CGI_10005327	12.3925	21.3934	3.39167	0.158538	-2.6571	0.00287571	0.163021	Down	1.05517	3.5528	3.77083	0.426185	0	0	protein_coding	Collectin-12 [Source:UniProtKB/TrEMBL%3BAcc:K1QGQ3]
CGI_10005335	3.39865	6.7973	0	0	#NAME?	0.0188949	0.500323	Down	0	0	0	0	0	0	protein_coding
CGI_10005344	61.0452	96.6406	25.4497	0.263344	-1.92498	0.000627507	0.057762	Down	1.16944	0.497394	0.88694	0.244026	0.27144	0.0543117	protein_coding	Prolow-density lipoprotein receptor-related protein 1 [Source:UniProtKB/TrEMBL%3BAcc:K1QUX9]			ko04340,ko04918	Hedgehog signaling pathway|Thyroid hormone synthesis
CGI_10005350	2.487	4.974	0	0	#NAME?	0.047208	0.759434	Down	7.82773	3.34701	0	0	0	0	protein_coding
CGI_10005374	65.2437	89.2954	41.192	0.461301	-1.11622	0.0017729	0.117463	Down	32.5849	21.8931	32.375	11.6689	2.11465	5.83263	protein_coding
CGI_10005393	22.0448	13.4251	30.6645	2.28411	1.19164	0.0489165	0.769032	Up	0.641871	0.549783	0.789989	1.07714	1.50923	1.45195	protein_coding	Inhibitor of apoptosis protein [Source:UniProtKB/TrEMBL%3BAcc:K1PPI1]			ko04120,ko04064,ko04668,ko04210,ko04215,ko04510,ko04624,ko04621,ko05200,ko05222,ko05145,ko01524	Ubiquitin mediated proteolysis|NF-kappa B signaling pathway|TNF signaling pathway|Apoptosis|Apoptosis - multiple species|Focal adhesion|Toll and Imd signaling pathway|NOD-like receptor signaling pathway|Pathways in cancer|Small cell lung cancer|Toxoplasmosis|Platinum drug resistance
CGI_10005421	201.549	132.328	270.77	2.0462	1.03294	2.7796e-06	0.000782177	Up	7.61666	7.50372	7.30125	13.0578	14.5829	15.8692	protein_coding	Protein toll [Source:UniProtKB/TrEMBL%3BAcc:K1Q4E2]
CGI_10005428	5.1968	10.3936	0	0	#NAME?	0.0131255	0.411117	Down	3.4856	0	4.34566	0	0	0	protein_coding	Complement C1q-like protein 4 [Source:UniProtKB/TrEMBL%3BAcc:K1QIM9]
CGI_10005496	35.0131	62.9596	7.06659	0.11224	-3.15534	0.0203817	0.516493	Down	0.134597	2.42622	1.85005	0.430092	0	0.269838	protein_coding
CGI_10005499	141.414	21.3932	261.436	12.2205	3.61124	8.9992e-06	0.00196774	Up	1.80251	0.0353432	0.079325	4.74897	11.7029	9.66091	protein_coding	Ankyrin-2 [Source:UniProtKB/TrEMBL%3BAcc:K1PU03]
CGI_10005508	1432.93	2115.7	750.161	0.354568	-1.49587	0.00180128	0.118498	Down	850.704	1422.61	1037.49	479.256	507.44	153.809	protein_coding				ko00364,ko00361,ko00623	Fluorobenzoate degradation|Chlorocyclohexane and chlorobenzene degradation|Toluene degradation
CGI_10005518	60.8597	39.723	81.9964	2.0642	1.04559	0.0046024	0.225783	Up	3.46887	3.99486	3.37354	9.39803	5.82973	7.26648	protein_coding	DNA-binding protein D-ETS-3 [Source:UniProtKB/TrEMBL%3BAcc:K1QVN7]			ko05202	Transcriptional misregulation in cancers
CGI_10005530	42.1262	66.8814	17.3709	0.259727	-1.94493	0.0493691	0.772116	Down	0	0	0	0	0	0	protein_coding
CGI_10005558	10.4211	18.1226	2.71966	0.15007	-2.7363	0.00455042	0.223711	Down	0.43102	1.1652	0.165593	0.146664	0	0	protein_coding	C-factor [Source:UniProtKB/TrEMBL%3BAcc:K1PWI9]
CGI_10005563	7.76995	13.8506	1.68927	0.121964	-3.03548	0.00947885	0.352144	Down	0	0.741781	0	0.754732	0.669094	0	protein_coding
CGI_10005581	11.0714	17.4091	4.73376	0.271914	-1.87878	0.0382476	0.694279	Down	1.61562	0.798904	3.65414	0	2.24293	0.376989	protein_coding	Tripartite motif-containing protein 2 [Source:UniProtKB/TrEMBL%3BAcc:K1PPC9]
CGI_10005592	10.7653	20.8682	0.66253	0.0317484	-4.97717	0.012202	0.398177	Down	0.675385	0	0.776006	0	0	0	protein_coding
CGI_10005687	88.1093	46.4743	129.744	2.79175	1.48117	0.000733526	0.0640343	Up	0	32.3403	33.0798	66.0169	81.135	63.2979	protein_coding
CGI_10005704	5.07335	0.717125	9.42957	13.1491	3.7169	0.0164634	0.466647	Up	0	0	0	0.403959	0.251941	0.635353	protein_coding
CGI_10005744	18.6345	6.34026	30.9288	4.87815	2.28634	0.0017151	0.115704	Up	0	1.4083	0	1.44546	1.15951	2.52565	protein_coding
CGI_10005791	7.37028	13.3853	1.35521	0.101246	-3.30406	0.00838538	0.327973	Down	0.945392	0.952029	1.29686	0	0.373097	0	protein_coding
CGI_10005824	122.243	164.082	80.4032	0.490017	-1.0291	0.000123541	0.0168699	Down	8.51642	14.5073	6.85108	3.65437	5.29451	4.23702	protein_coding
CGI_10005839	20.4723	31.4671	9.47759	0.301191	-1.73125	0.00782975	0.313723	Down	4.49985	2.02733	4.60662	1.60569	1.03146	0.599829	protein_coding	Tripartite motif-containing protein 3 [Source:UniProtKB/TrEMBL%3BAcc:K1QS93]
CGI_10005916	47.603	87.7262	7.47967	0.0852615	-3.55196	0.0430898	0.733844	Down	2.27881	8.66595	1.92217	0.637014	0.529639	0.0608069	protein_coding	Mesenchyme-specific cell surface glycoprotein [Source:UniProtKB/TrEMBL%3BAcc:K1P9P0]
CGI_10006039	51.1292	70.174	32.0845	0.457214	-1.12906	0.00559936	0.258663	Down	2.48591	3.52489	3.91809	1.52544	1.88803	1.27663	protein_coding	N-acetylated-alpha-linked acidic dipeptidase 2 [Source:UniProtKB/TrEMBL%3BAcc:K1PVV4]
CGI_10006074	3.84724	0	7.69448	Inf	Inf	0.0121028	0.396954	Up	0	0	0	0	0	0	protein_coding
CGI_10006142	37.7992	65.8781	9.72035	0.14755	-2.76072	0.00115918	0.0875445	Down	2.97499	1.11816	1.02208	0.523897	0	0.896377	protein_coding	SAM domain and HD domain-containing protein 1 [Source:UniProtKB/TrEMBL%3BAcc:K1PVH3]
CGI_10006147	4.19954	8.06027	0.338804	0.0420338	-4.57231	0.0196371	0.508045	Down	2.78574	2.79082	0.527733	0	0	0	protein_coding
CGI_10006160	5.07637	9.13634	1.01641	0.111249	-3.16813	0.0337613	0.658561	Down	6.08582	7.0646	3.36467	0	1.15174	0	protein_coding
CGI_10006215	40.2095	53.7938	26.6251	0.494947	-1.01465	0.025602	0.581977	Down	8.48388	3.71486	8.28844	3.50754	3.19257	3.78626	protein_coding	ATP synthase mitochondrial F1 complex assembly factor 2 [Source:UniProtKB/TrEMBL%3BAcc:K1PFE8]
CGI_10006237	2.63871	5.27741	0	0	#NAME?	0.0382959	0.694279	Down	0.161055	0.213126	0	0	0	0	protein_coding	Beta-1%2C3-glucan-binding protein [Source:UniProtKB/TrEMBL%3BAcc:K1P9A4]
CGI_10006241	27.9995	40.2545	15.7445	0.391125	-1.3543	0.011991	0.396366	Down	3.48401	1.77622	1.88054	0.536212	1.22995	1.43642	protein_coding
CGI_10006242	51.17	69.3481	32.992	0.475745	-1.07174	0.0113161	0.386618	Down	11.3408	6.06748	5.0702	2.26594	4.56984	4.18745	protein_coding
CGI_10006243	254.615	347.134	162.096	0.466954	-1.09865	0.0366511	0.681354	Down	18.9222	19.7641	11.2721	2.44654	13.2093	6.04845	protein_coding	HEG-like protein 1 [Source:UniProtKB/TrEMBL%3BAcc:K1Q5K1]
CGI_10006267	11.5301	4.83791	18.2223	3.76656	1.91325	0.0305331	0.630404	Up	0.497659	1.17014	0.560831	1.8795	3.32908	2.26859	protein_coding
CGI_10006287	124.576	218.318	30.8339	0.141234	-2.82384	0.0466075	0.753571	Down	113.798	1.68119	4.84083	0	22.1302	0	protein_coding
CGI_10006297	3.07357	6.14714	0	0	#NAME?	0.0228099	0.542688	Down	0	0	0	0	0	0	protein_coding	Proton myo-inositol cotransporter [Source:UniProtKB/TrEMBL%3BAcc:K1Q4J8]
CGI_10006299	45.5788	63.0829	28.0747	0.445044	-1.16798	0.00575822	0.262308	Down	4.38214	4.64957	3.91934	1.57351	2.59733	0.956112	protein_coding	Arylsulfatase B [Source:UniProtKB/TrEMBL%3BAcc:K1PVK7]
CGI_10006355	22.3499	33.9591	10.7407	0.316282	-1.66072	0.00716561	0.296424	Down	1.81915	1.07645	1.0427	0.315199	0.886305	0.601987	protein_coding	2'%2C3'-cyclic-nucleotide 3'-phosphodiesterase [Source:UniProtKB/TrEMBL%3BAcc:K1QMB7]
CGI_10006412	65.0314	40.5516	89.5113	2.20735	1.14231	0.0013172	0.0965459	Up	1.27536	0.899587	1.45917	2.5688	1.54643	2.52781	protein_coding	Spliceosome RNA helicase BAT1 [Source:UniProtKB/TrEMBL%3BAcc:K1P936]			ko03040,ko03013,ko03015,ko05164	Spliceosome|RNA transport|mRNA surveillance pathway|Influenza A
CGI_10006419	4.03783	8.07566	0	0	#NAME?	0.0151198	0.445059	Down	1.13454	0	0.78323	0	0	0	protein_coding
CGI_10006433	35.1006	49.9464	20.2548	0.405532	-1.30211	0.0144875	0.438231	Down	7.70524	3.12733	5.84456	2.96687	2.01807	1.94021	protein_coding
CGI_10006494	20.6596	11.0678	30.2514	2.73329	1.45064	0.021915	0.534366	Up	0.843904	0.739557	1.37795	1.65838	3.2097	4.39104	protein_coding	BTB/POZ domain-containing protein 3 [Source:UniProtKB/TrEMBL%3BAcc:K1Q795]
CGI_10006507	10.0231	16.3488	3.69753	0.226166	-2.14455	0.0291127	0.618196	Down	0.709171	0.387868	1.44739	0.171545	0.160028	0.16434	protein_coding	G-protein coupled receptor 64 [Source:UniProtKB/TrEMBL%3BAcc:K1Q853]	GO:0016324,GO:0009986,GO:0005829,GO:0070062,GO:0016021,GO:0005886,GO:0004930,GO:0007166	apical plasma membrane|cell surface|cytosol|extracellular exosome|integral component of membrane|plasma membrane|G-protein coupled receptor activity|cell surface receptor signaling pathway
CGI_10006513	51.1517	28.2588	74.0446	2.62023	1.3897	0.00228232	0.138992	Up	1.56169	3.46062	2.19323	3.84452	5.19972	2.42272	protein_coding	Sushi%2C nidogen and EGF-like domain-containing protein 1 [Source:UniProtKB/TrEMBL%3BAcc:K1PMX0]
CGI_10006560	24.0023	35.1974	12.8073	0.36387	-1.45851	0.0123056	0.398627	Down	2.18929	1.2468	1.23041	0.556957	0.474993	0.643178	protein_coding
CGI_10006581	11.063	20.097	2.02892	0.100956	-3.3082	0.000903041	0.0740461	Down	0	0	0	0.184343	0	0	protein_coding
CGI_10006630	6.10743	10.8596	1.35521	0.124794	-3.00238	0.0240005	0.558285	Down	0.384431	0	0.43807	0	0	0	protein_coding
CGI_10006646	198.856	272.345	125.367	0.460325	-1.11928	0.0284965	0.61145	Down	20.0822	14.5946	9.05612	4.4329	8.38301	6.37556	protein_coding
CGI_10006729	24.0429	36.9845	11.1012	0.300159	-1.7362	0.0465976	0.753571	Down	3.3305	1.0089	0.380107	0.349542	0.638641	0.332244	protein_coding
CGI_10006869	75.285	48.1341	102.436	2.12814	1.08959	0.00102448	0.0800036	Up	1.97087	3.06248	2.92721	5.97712	3.59631	6.54636	protein_coding
CGI_10006890	20.6537	40.6298	0.677607	0.0166776	-5.90595	0.00295084	0.165644	Down	0.137791	7.31265	6.77384	0	0.272119	0	protein_coding
CGI_10006929	26.4733	15.6979	37.2487	2.37284	1.24661	0.0478587	0.762517	Up	1.84661	3.58777	1.41095	8.62354	4.63809	3.46517	protein_coding
CGI_10006955	401.685	235.386	567.985	2.41299	1.27082	5.05434e-13	1.05493e-09	Up	27.0166	29.5412	23.0232	64.8108	52.0478	64.1375	protein_coding
CGI_10006957	40.1451	78.282	2.00826	0.0256541	-5.28467	1.81034e-05	0.00346363	Down	10.5705	5.12135	2.41362	0.0892432	0	0.34886	protein_coding	Solute carrier family 23 member 2 [Source:UniProtKB/TrEMBL%3BAcc:K1QWI3]
CGI_10006958	11.0766	21.47	0.683196	0.0318209	-4.97388	2.97196e-05	0.00517834	Down	0.580692	1.4821	1.66842	0	0	0	protein_coding	Solute carrier family 23 member 1 [Source:UniProtKB/TrEMBL%3BAcc:K1R3H1]
CGI_10006991	3.68579	0.317013	7.05457	22.2533	4.47594	0.0463409	0.752305	Up	0	0	0	0	1.85233	1.20111	protein_coding
CGI_10007053	7.45355	0	14.9071	Inf	Inf	0.0206355	0.519484	Up	0	0	0	1.04009	3.15664	0.592857	protein_coding
CGI_10007055	27.988	53.2855	2.69061	0.0504942	-4.30774	0.000482701	0.0475637	Down	8.156	3.04507	2.65092	0	0.109739	0.110674	protein_coding	Tripartite motif-containing protein 3 [Source:UniProtKB/TrEMBL%3BAcc:K1Q8D5]
CGI_10007056	3.74216	7.48431	0	0	#NAME?	0.00941736	0.350427	Down	0	0	0	0	0	0	protein_coding
CGI_10007058	38.9169	62.2964	15.5375	0.249413	-2.00339	0.00132886	0.0965459	Down	3.60996	6.86415	3.08161	0.60189	1.50688	0.574678	protein_coding	Tripartite motif-containing protein 3 [Source:UniProtKB/TrEMBL%3BAcc:K1PTN8]
CGI_10007085	61.9337	31.5574	92.31	2.92514	1.54851	2.29633e-05	0.00418424	Up	0.439773	0.791109	2.07408	3.68874	2.93713	3.90026	protein_coding
CGI_10007086	60.9025	86.4796	35.3254	0.408482	-1.29165	0.000453256	0.0460456	Down	10.2955	8.46907	5.7202	2.4625	1.77989	2.16595	protein_coding
CGI_10007099	6.04493	10.3922	1.69766	0.163359	-2.61388	0.0459933	0.74944	Down	2.67996	3.77737	1.81826	1.65269	0	0	protein_coding	Transmembrane protein 80 [Source:UniProtKB/TrEMBL%3BAcc:K1R3X3]
CGI_10007116	415.045	244.893	585.197	2.3896	1.25677	2.0839e-13	4.78442e-10	Up	3.98002	4.2747	4.66327	10.3226	8.27974	9.62262	protein_coding		GO:0030424,GO:0005605,GO:0005604,GO:0030054,GO:0036062,GO:0008021,GO:0007411,GO:0048854,GO:0033627,GO:0035001,GO:0016321,GO:0007507,GO:0007476,GO:0002121,GO:0031987,GO:0035011,GO:0007498,GO:0045886,GO:0030155,GO:0030334,GO:0045995,GO:0010906,GO:0001964,GO:0034446	axon|basal lamina|basement membrane|cell junction|presynaptic periactive zone|synaptic vesicle|axon guidance|brain morphogenesis|cell adhesion mediated by integrin|dorsal trunk growth, open tracheal system|female meiosis chromosome segregation|heart development|imaginal disc-derived wing morphogenesis|inter-male aggressive behavior|locomotion involved in locomotory behavior|melanotic encapsulatio…
CGI_10007149	31.4271	13.6454	49.2089	3.60625	1.8505	0.000758539	0.0657181	Up	0.713279	1.38034	0.818027	4.41915	2.05225	4.05017	protein_coding	Cytochrome P450 2G1 [Source:UniProtKB/TrEMBL%3BAcc:K1PZB7]
CGI_10007173	971.393	94.2775	1848.51	19.6071	4.2933	0.0268424	0.593635	Up	1.31224	2.47774	4.00274	17.3986	22.0343	99.6354	protein_coding	Sushi%2C von Willebrand factor type A%2C EGF and pentraxin domain-containing protein 1 [Source:UniProtKB/TrEMBL%3BAcc:K1QIG4]
CGI_10007277	58.7009	78.83	38.5718	0.489304	-1.0312	0.00971994	0.355917	Down	27.7052	31.1646	38.3653	23.7857	9.7735	3.40993	protein_coding	3-ketoacyl-CoA thiolase B%2C peroxisomal [Source:UniProtKB/TrEMBL%3BAcc:K1PTA7]
CGI_10007287	4.23347	0.6616	7.80535	11.7977	3.56043	0.0407809	0.718564	Up	0.656377	0	0	3.31203	2.83186	0	protein_coding	Fibronectin type III domain-containing protein 1 [Source:UniProtKB/TrEMBL%3BAcc:K1PJS1]
CGI_10007290	22.5791	6.60061	38.5576	5.84151	2.54634	0.00306843	0.169754	Up	0.6245	0	0	6.19984	0.983225	0.881585	protein_coding	Heat shock 70 kDa protein 12B [Source:UniProtKB/TrEMBL%3BAcc:K1Q5Q8]
CGI_10007311	9.35481	3.52794	15.1817	4.30328	2.10544	0.0357023	0.671697	Up	0	0	0.209544	0.770441	1.41965	0.718286	protein_coding
CGI_10007318	8.78666	3.04689	14.5264	4.76763	2.25327	0.0267089	0.592337	Up	0.502813	0.991441	1.7054	7.66827	0.925908	2.87167	protein_coding	Coiled-coil domain-containing protein 84 [Source:UniProtKB/TrEMBL%3BAcc:K1PXM2]
CGI_10007453	17.7858	32.8659	2.70568	0.082325	-3.60253	0.028562	0.612283	Down	0.86622	0.31441	3.48946	0	0.242167	0.0621085	protein_coding	Radial spoke head protein 4-like protein A [Source:UniProtKB/TrEMBL%3BAcc:K1PE33]
CGI_10007478	243.955	112.545	375.365	3.33526	1.7378	1.27514e-14	4.87934e-11	Up	6.41342	5.01506	6.20811	34.9581	22.4699	31.1605	protein_coding	Patched domain-containing protein 3 [Source:UniProtKB/TrEMBL%3BAcc:K1QE70]
CGI_10007497	28.9848	56.9682	1.00133	0.0175771	-5.83016	9.45473e-07	0.000323987	Down	7.94642	3.10369	3.51217	0	0.0775878	0.159574	protein_coding	Sodium-coupled monocarboxylate transporter 1 [Source:UniProtKB/TrEMBL%3BAcc:K1QTC8]
CGI_10007510	28.7117	54.7404	2.68307	0.0490144	-4.35065	2.16271e-05	0.00400433	Down	3.07458	4.65414	1.31143	0	0.168536	0.26126	protein_coding	Transporter [Source:UniProtKB/TrEMBL%3BAcc:K1RB35]			ko04727	GABAergic synapse
CGI_10007533	100.719	158.684	42.7542	0.26943	-1.89202	2.9177e-07	0.000128822	Down	14.8426	9.65553	6.40685	2.68992	1.90743	1.59771	protein_coding
CGI_10007534	113.274	170.481	56.0661	0.32887	-1.60441	0.000596281	0.0558907	Down	19.8735	11.3532	11.9475	9.55874	3.71026	1.56539	protein_coding	Low-density lipoprotein receptor-related protein 4 [Source:UniProtKB/TrEMBL%3BAcc:K1QWL0]
CGI_10007539	49.8629	27.1436	72.5822	2.67401	1.419	0.0300559	0.626461	Up	2.13328	2.2845	5.72296	3.64388	10.2454	9.36732	protein_coding	Laccase-4 [Source:UniProtKB/TrEMBL%3BAcc:K1PTU8]
CGI_10007562	27.442	38.0169	16.8671	0.443673	-1.17243	0.036266	0.676936	Down	2.03212	1.18657	2.86664	0.57283	0.747458	0.611109	protein_coding	Dimethylaniline monooxygenase [N-oxide-forming] [Source:UniProtKB/TrEMBL%3BAcc:K1PRN4]			ko00982	Drug metabolism - cytochrome P450
CGI_10007617	12.0481	18.7272	5.36893	0.286692	-1.80243	0.0327927	0.652081	Down	2.39866	0.82199	0.365154	0.34219	0.321402	0.654371	protein_coding	Ankyrin-3 [Source:UniProtKB/TrEMBL%3BAcc:K1R5V1]	GO:0043194,GO:0016323,GO:0009986,GO:0043034,GO:0005829,GO:0030425,GO:0005783,GO:0005794,GO:0014704,GO:0016328,GO:0005764,GO:0031594,GO:0043005,GO:0033268,GO:0005886,GO:0045211,GO:0042383,GO:0016529,GO:0014731,GO:0030315,GO:0030018,GO:0045296,GO:0008092,GO:0044325,GO:0030674,GO:0030507,GO:0005200,GO:0007409,GO:0071286,GO:0007016,GO:0006888,GO:0045184,GO:0043001,GO:0010960,GO:0072660,GO:0071709,GO:…	axon initial segment|basolateral plasma membrane|cell surface|costamere|cytosol|dendrite|endoplasmic reticulum|Golgi apparatus|intercalated disc|lateral plasma membrane|lysosome|neuromuscular junction|neuron projection|node of Ranvier|plasma membrane|postsynaptic membrane|sarcolemma|sarcoplasmic reticulum|spectrin-associated cytoskeleton|T-tubule|Z disc|cadherin binding|cytoskeletal protein bindi…
CGI_10007674	5.10018	9.19149	1.00887	0.109762	-3.18755	0.0334147	0.657426	Down	1.31068	0.623169	0.299588	0	0.172277	0.0881654	protein_coding	Leukotriene-B(4) omega-hydroxylase 1 [Source:UniProtKB/TrEMBL%3BAcc:K1PTR8]
CGI_10007704	24.7233	46.0832	3.36347	0.0729869	-3.77622	9.68745e-08	5.05487e-05	Down	3.32819	3.31915	1.72963	0	0.314821	0.238987	protein_coding	Nuclear receptor ROR-alpha [Source:UniProtKB/TrEMBL%3BAcc:K1PTJ7]
CGI_10007781	21.9287	41.8415	2.01579	0.0481769	-4.37552	0.0143284	0.436343	Down	2.4572	5.58268	0.709115	0.213999	0	0	protein_coding	Glyoxylate/hydroxypyruvate reductase A [Source:UniProtKB/TrEMBL%3BAcc:K1P7P8]
CGI_10007861	27.7081	41.2518	14.1644	0.343365	-1.54218	0.00517108	0.245803	Down	2.61541	2.07477	2.85336	0.504887	2.03343	0.843684	protein_coding	Glutamate decarboxylase-like protein 1 [Source:UniProtKB/TrEMBL%3BAcc:K1P7P6]			ko00430	Taurine and hypotaurine metabolism
CGI_10007878	44.8048	63.6346	25.9751	0.408192	-1.29268	0.00258062	0.152702	Down	2.268	2.75281	2.84792	0.470867	1.06892	2.03024	protein_coding
CGI_10007887	59.8459	112.917	6.77497	0.0599996	-4.0589	2.0878e-06	0.000628418	Down	19.1583	17.1659	5.9355	0.708951	1.58594	0.269522	protein_coding
CGI_10007939	20.1804	35.6176	4.74325	0.133172	-2.90864	0.0468123	0.755811	Down	11.9438	8.34217	0.428696	0	0	0	protein_coding
CGI_10007943	29.3239	16.0049	42.6428	2.66435	1.41379	0.0110193	0.38274	Up	0.580813	1.13324	1.62407	1.57701	2.2476	3.92791	protein_coding	Tripartite motif-containing protein 3 [Source:UniProtKB/TrEMBL%3BAcc:K1R9R3]
CGI_10007944	13.4303	25.849	1.01167	0.0391375	-4.6753	0.0309143	0.634283	Down	1.64185	0.215105	4.03487	0.0736836	0.0692913	0.0715496	protein_coding	Solute carrier family 28 member 3 [Source:UniProtKB/TrEMBL%3BAcc:K1Q2V4]	GO:0005887,GO:0005337	integral component of plasma membrane|nucleoside transmembrane transporter activity
CGI_10007945	21.5097	32.9036	10.1158	0.307438	-1.70163	0.00764888	0.309719	Down	1.17305	2.57363	1.79145	0.24928	0.950283	0.63542	protein_coding	Tripartite motif-containing protein 2 [Source:UniProtKB/TrEMBL%3BAcc:K1Q9U5]	GO:0005618,GO:0005829,GO:0005576,GO:0005887,GO:0005886,GO:0005524,GO:0030145,GO:0004672,GO:0004674,GO:0016036,GO:0043086,GO:0045717,GO:0032091,GO:0009405,GO:0043085	cell wall|cytosol|extracellular region|integral component of plasma membrane|plasma membrane|ATP binding|manganese ion binding|protein kinase activity|protein serine/threonine kinase activity|cellular response to phosphate starvation|negative regulation of catalytic activity|negative regulation of fatty acid biosynthetic process|negative regulation of protein binding|pathogenesis|positive regulat…
CGI_10008056	19.9284	7.37505	32.4818	4.40428	2.13891	0.0281916	0.607177	Up	1.4046	1.29246	4.67415	3.81922	4.41187	21.6093	protein_coding	Histone H4 [Source:UniProtKB/TrEMBL%3BAcc:K1R2N0]			ko05203,ko05322,ko05034	Viral carcinogenesis|Systemic lupus erythematosus|Alcoholism
CGI_10008130	45.0182	23.6956	66.3409	2.79972	1.48528	0.0338059	0.658872	Up	0	0.739964	0.316571	0.188388	2.33206	1.36001	protein_coding	Scavenger receptor class F member 2 [Source:UniProtKB/TrEMBL%3BAcc:K1RCJ9]
CGI_10008172	22.4035	37.3799	7.42716	0.198694	-2.33138	0.000856732	0.0719905	Down	1.58606	0.654476	1.70158	0.149383	0.391153	0.180982	protein_coding
CGI_10008173	43.9497	83.8451	4.0542	0.0483535	-4.37024	0.0110574	0.382907	Down	3.95068	0	4.85108	0.143656	0.171509	0.103862	protein_coding
CGI_10008174	85.5148	42.4985	128.531	3.02437	1.59663	0.00502907	0.239548	Up	1.08866	2.93216	2.19627	8.74081	4.65209	4.26997	protein_coding
CGI_10008183	11.3416	21.3224	1.3608	0.0638204	-3.96984	0.000185232	0.0238918	Down	0.852224	0.336521	0.750227	0.138543	0.0652557	0	protein_coding	Nose resistant to fluoxetine protein 6 [Source:UniProtKB/TrEMBL%3BAcc:K1P7J2]
CGI_10008189	11.134	2.50994	19.758	7.87191	2.97671	0.0344371	0.661232	Up	0	0	0.607363	1.34617	0.297461	2.65408	protein_coding	Blastula protease 10 [Source:UniProtKB/TrEMBL%3BAcc:K1PDK9]
CGI_10008192	146.811	76.1813	217.441	2.85425	1.51311	9.00459e-05	0.0126059	Up	0.814387	9.42578	8.65253	8.86661	18.6911	20.3696	protein_coding	von Willebrand factor D and EGF domain-containing protein [Source:UniProtKB/TrEMBL%3BAcc:K1REU8]
CGI_10008275	14.2559	28.1805	0.331265	0.0117551	-6.41057	5.41558e-07	0.000214373	Down	4.78604	2.65242	1.58981	0	0	0.105358	protein_coding	L-rhamnonate dehydratase [Source:UniProtKB/TrEMBL%3BAcc:K1PQQ4]			ko00051	Fructose and mannose metabolism
CGI_10008280	648.962	406.119	891.806	2.19592	1.13483	5.68967e-11	5.93769e-08	Up	25.9565	31.1146	29.3579	50.5953	54.9611	67.3637	protein_coding	Cytosolic Fe-S cluster assembly factor NARFL [Source:UniProtKB/TrEMBL%3BAcc:K1RLH2]
CGI_10008308	3.24567	6.49135	0	0	#NAME?	0.0182169	0.489171	Down	0	1.81173	2.10035	0	0	0	protein_coding
CGI_10008321	34.3926	65.4106	3.37465	0.0515918	-4.27672	0.0098053	0.357901	Down	8.23279	0.117952	7.93775	0.121099	0	0.345875	protein_coding	Perlucin [Source:UniProtKB/TrEMBL%3BAcc:K1PSX6]
CGI_10008440	38.3593	51.4392	25.2794	0.491442	-1.02491	0.0272609	0.597851	Down	1.59085	1.95667	1.36621	0.892988	0.760585	0.764647	protein_coding
CGI_10008535	19.7287	33.7329	5.7245	0.169701	-2.55893	0.0191011	0.501912	Down	0	0.366679	0.624868	0.376487	0	0.721272	protein_coding
CGI_10008608	6.50389	12.669	0.338804	0.0267428	-5.22471	0.00133376	0.0965459	Down	0	0	0	0	0	0	protein_coding
CGI_10008630	2.85903	0	5.71807	Inf	Inf	0.0289826	0.617264	Up	0	0	0	2.33611	2.60778	3.8467	protein_coding
CGI_10008711	6.65239	11.272	2.03282	0.180343	-2.47118	0.0497406	0.775448	Down	1.57308	2.66337	0.299265	0	0.762907	0	protein_coding	Laccase-15 [Source:UniProtKB/TrEMBL%3BAcc:K1QQA2]
CGI_10008753	6.27671	12.2118	0.341598	0.0279727	-5.15984	0.0147753	0.439606	Down	1.02883	0	1.26175	0	0	0	protein_coding	T-box transcription factor TBX1 [Source:UniProtKB/TrEMBL%3BAcc:K1R2B5]
CGI_10008791	3.42387	6.84775	0	0	#NAME?	0.0137871	0.424884	Down	2.92946	1.00644	0.277879	0	0	0	protein_coding
CGI_10008889	15.6399	29.6055	1.6742	0.0565502	-4.14432	3.43517e-06	0.00090653	Down	2.05943	1.55708	1.75727	0.0807934	0.0741578	0.0781684	protein_coding	Usher syndrome type-1G-like protein [Source:UniProtKB/TrEMBL%3BAcc:K1PK68]
CGI_10008898	10.272	2.23231	18.3116	8.20299	3.03615	0.00495114	0.237314	Up	0.130732	0	0.149636	0.201466	0.904481	0.194185	protein_coding	Amidase [Source:UniProtKB/TrEMBL%3BAcc:K1P6P1]
CGI_10008917	41.2824	18.4278	64.1369	3.48044	1.79927	8.94756e-05	0.0126059	Up	0.40808	0.456024	0.375141	1.22978	1.19004	1.06379	protein_coding	Multiple epidermal growth factor-like domains 6 [Source:UniProtKB/TrEMBL%3BAcc:K1QK37]
CGI_10008923	3.36012	0	6.72025	Inf	Inf	0.0146257	0.438681	Up	0	0	0	0.517214	0.21172	0.707656	protein_coding	Tripartite motif-containing protein 3 [Source:UniProtKB/TrEMBL%3BAcc:K1QSJ5]
CGI_10008940	42.3629	73.178	11.5478	0.157805	-2.66379	0.0167593	0.470963	Down	1.55709	0.342434	2.59051	0.428675	0.120102	0.0971069	protein_coding	Hemicentin-1 [Source:UniProtKB/TrEMBL%3BAcc:K1QCR8]
CGI_10008957	20.9127	33.4207	8.40478	0.251484	-1.99146	0.0020233	0.128667	Down	5.30791	4.09348	3.49222	0.934648	0.147582	1.20385	protein_coding	Sodium/myo-inositol cotransporter 2 [Source:UniProtKB/TrEMBL%3BAcc:K1PCP7]
CGI_10008967	590.916	825.856	355.975	0.431037	-1.21412	0.000713494	0.0625233	Down	55.7773	55.1869	41.6852	23.3853	7.9572	34.5525	protein_coding	L-ascorbate oxidase [Source:UniProtKB/TrEMBL%3BAcc:K1Q837]
CGI_10008977	84.2221	51.178	117.266	2.29134	1.19619	0.0025038	0.148539	Up	1.62204	3.29064	2.70309	4.62471	5.03018	7.77215	protein_coding	Sushi repeat-containing protein SRPX2 [Source:UniProtKB/TrEMBL%3BAcc:K1QFN5]
CGI_10009066	9.82729	16.247	3.4076	0.209737	-2.25335	0.0222319	0.535594	Down	1.07453	0.499871	0.380903	0.0859697	0.24252	0	protein_coding
CGI_10009068	12.5815	24.8213	0.341598	0.0137623	-6.18314	6.22034e-07	0.000234535	Down	2.99282	2.25685	2.26548	0.104782	0	0	protein_coding	Sodium-dependent glucose transporter 1 [Source:UniProtKB/TrEMBL%3BAcc:K1QDJ2]
CGI_10009074	14.3063	21.5251	7.08752	0.329267	-1.60267	0.0376117	0.689168	Down	2.81391	2.00882	0.807285	0	1.35195	0.281365	protein_coding
CGI_10009106	144.4	212.665	76.1353	0.358006	-1.48194	0.0001964	0.0247756	Down	22.2136	32.6849	24.9361	9.81218	6.95149	10.1089	protein_coding
CGI_10009133	18.5759	37.1517	0	0	#NAME?	0.00214121	0.132553	Down	1.20387	0.140415	2.02143	0	0	0	protein_coding	DNA-binding protein RFX6 [Source:UniProtKB/TrEMBL%3BAcc:K1QGA6]	GO:0005730,GO:0005634,GO:0000978,GO:0000977,GO:0044212,GO:0001228,GO:0031018,GO:0042593,GO:0003310,GO:0003311,GO:0090104,GO:0035774,GO:0045944,GO:0045893,GO:0050796,GO:0003309	nucleolus|nucleus|RNA polymerase II core promoter proximal region sequence-specific DNA binding|RNA polymerase II regulatory region sequence-specific DNA binding|transcription regulatory region DNA binding|transcriptional activator activity, RNA polymerase II transcription regulatory region sequence-specific binding|endocrine pancreas development|glucose homeostasis|pancreatic A cell differentiat…	ko04950	Maturity onset diabetes of the young
CGI_10009140	12.501	24.6633	0.338804	0.0137372	-6.18577	0.00399758	0.207179	Down	5.97185	2.44399	1.10468	0	0.160442	0	protein_coding
CGI_10009230	9.44224	18.8845	0	0	#NAME?	5.19949e-06	0.0012836	Down	1.48188	1.45606	3.39252	0	0	0	protein_coding	Cathepsin L [Source:UniProtKB/TrEMBL%3BAcc:K1QCK7]	GO:0005615,GO:0045169,GO:0005764,GO:0004197,GO:0008233,GO:0048102,GO:0007586,GO:0006508,GO:0051603,GO:0035071	extracellular space|fusome|lysosome|cysteine-type endopeptidase activity|peptidase activity|autophagic cell death|digestion|proteolysis|proteolysis involved in cellular protein catabolic process|salivary gland cell autophagic cell death
CGI_10009272	23.0032	35.2552	10.7513	0.304955	-1.71333	0.0290623	0.617816	Down	7.78252	13.038	5.06813	0	3.53628	2.82477	protein_coding	Multimerin-2 [Source:UniProtKB/TrEMBL%3BAcc:K1P6H9]
CGI_10009358	21.5312	30.2137	12.8486	0.425257	-1.23359	0.0491367	0.77058	Down	1.507	1.20073	2.37955	0.740473	0.856663	0.718764	protein_coding
CGI_10009385	36.6964	49.3884	24.0043	0.486031	-1.04088	0.0301902	0.626953	Down	0	0	0	0	0	0	protein_coding
CGI_10009391	18.659	29.5861	7.73191	0.261336	-1.93602	0.0274213	0.600157	Down	2.68848	0.849175	1.224	0.586782	0.0697311	0.485091	protein_coding	Putative serine/threonine-protein kinase roco5 [Source:UniProtKB/TrEMBL%3BAcc:K1RMQ4]			ko03040	Spliceosome
CGI_10009407	18.1498	30.1641	6.13563	0.203409	-2.29755	0.0299141	0.626069	Down	1.21126	3.60507	4.37056	2.57434	0.175049	0.173796	protein_coding	Poly(A) polymerase gamma [Source:UniProtKB/TrEMBL%3BAcc:K1R6R4]	GO:0005737,GO:0005654,GO:0005634,GO:0005524,GO:0000287,GO:0030145,GO:0004652,GO:0003723,GO:0006378,GO:0031440,GO:0043631	cytoplasm|nucleoplasm|nucleus|ATP binding|magnesium ion binding|manganese ion binding|polynucleotide adenylyltransferase activity|RNA binding|mRNA polyadenylation|regulation of mRNA 3'-end processing|RNA polyadenylation
CGI_10009408	28.5086	46.8274	10.1898	0.217604	-2.20022	0.00694118	0.29176	Down	1.92279	6.95815	6.23787	2.19277	0.721671	0.146711	protein_coding	Poly(A) polymerase gamma [Source:UniProtKB/TrEMBL%3BAcc:K1RCS9]	GO:0005829,GO:0016020,GO:0016604,GO:0005654,GO:0005634,GO:0005524,GO:0046872,GO:0004652,GO:0003723,GO:0006378,GO:0043631	cytosol|membrane|nuclear body|nucleoplasm|nucleus|ATP binding|metal ion binding|polynucleotide adenylyltransferase activity|RNA binding|mRNA polyadenylation|RNA polyadenylation
CGI_10009418	33.0064	62.7002	3.31265	0.0528332	-4.24241	0.00130677	0.0964702	Down	1.09005	5.53548	6.52201	0	0	0.620304	protein_coding	Tripartite motif-containing protein 2 [Source:UniProtKB/TrEMBL%3BAcc:K1QX38]			ko05206	MicroRNAs in cancer
CGI_10009482	45.4612	23.2585	67.6638	2.90921	1.54063	0.00203993	0.128667	Up	1.19584	1.45067	0.0856145	3.53732	2.54935	3.1735	protein_coding	Heat shock 70 kDa protein 12A [Source:UniProtKB/TrEMBL%3BAcc:K1Q192]
CGI_10009515	43.5047	86.6678	0.341598	0.00394146	-7.98705	0.000196101	0.0247756	Down	2.85114	0.114945	2.74949	0.0236993	0	0	protein_coding	Chitin synthase C [Source:UniProtKB/TrEMBL%3BAcc:K1Q406]			ko00520	Amino sugar and nucleotide sugar metabolism
CGI_10009633	125.954	221.43	30.4781	0.137642	-2.86101	0.0461686	0.751229	Down	4.84507	11.2945	0.356058	0.105988	1.46217	0.103585	protein_coding
CGI_10009634	15.2862	26.8427	3.72963	0.138944	-2.84742	0.0315723	0.639779	Down	1.88263	1.72976	0.0798541	0.0707485	0.53732	0	protein_coding
CGI_10009673	8.41484	2.66075	14.1689	5.32516	2.41282	0.0229687	0.543087	Up	0	1.68545	1.90687	6.35018	3.04656	5.2821	protein_coding	Tripartite motif-containing protein 2 [Source:UniProtKB/TrEMBL%3BAcc:K1QH28]
CGI_10009714	32.6409	18.3913	46.8905	2.5496	1.35027	0.0058646	0.26505	Up	0	3.94814	3.52852	5.01395	6.34429	4.27954	protein_coding
CGI_10009748	37.5637	11.8548	63.2727	5.33732	2.41611	8.91065e-05	0.0126059	Up	0.241627	0.973586	0.833434	2.74058	4.73194	2.4135	protein_coding
CGI_10009763	55.1753	36.6231	73.7276	2.01314	1.00945	0.0135575	0.420036	Up	2.42144	1.97904	2.89222	3.88361	4.45769	2.14118	protein_coding	Caspase-8 [Source:UniProtKB/TrEMBL%3BAcc:K1PJM8]			ko04668,ko04210,ko04214,ko04215,ko04115,ko04620,ko04624,ko04621,ko04622,ko04657,ko05200,ko05203,ko05010,ko05016,ko05416,ko04932,ko05134,ko05152,ko05161,ko05168,ko05145,ko05142,ko01524	TNF signaling pathway|Apoptosis|Apoptosis - fly|Apoptosis - multiple species|p53 signaling pathway|Toll-like receptor signaling pathway|Toll and Imd signaling pathway|NOD-like receptor signaling pathway|RIG-I-like receptor signaling pathway|IL-17 signaling pathway|Pathways in cancer|Viral carcinogenesis|Alzheimer's disease|Huntington's disease|Viral myocarditis|Non-alcoholic fatty liver disease (…
CGI_10009767	157.999	224.77	91.2276	0.405871	-1.30091	1.25145e-07	6.24611e-05	Down	11.5374	8.47346	10.5733	2.86605	4.3863	4.17584	protein_coding	Low-density lipoprotein receptor-related protein 1B [Source:UniProtKB/TrEMBL%3BAcc:K1PC90]
CGI_10009795	213.737	79.2155	348.258	4.39633	2.1363	0.0235077	0.55129	Up	2.22874	5.32634	5.28463	9.62859	17.2344	53.0143	protein_coding
CGI_10009865	55.8154	31.979	79.6519	2.49076	1.31658	0.000854062	0.0719905	Up	2.94488	2.6814	4.65688	6.02332	7.26065	10.8383	protein_coding	Tripartite motif-containing protein 2 [Source:UniProtKB/TrEMBL%3BAcc:K1PVF9]
CGI_10009878	15.9669	30.5806	1.35326	0.0442524	-4.4981	6.96641e-07	0.000253876	Down	2.57965	2.77921	1.43767	0.1642	0	0.0791164	protein_coding	Dimethylaniline monooxygenase [N-oxide-forming] [Source:UniProtKB/TrEMBL%3BAcc:K1PXR1]			ko00982	Drug metabolism - cytochrome P450
CGI_10009901	13.308	6.28576	20.3302	3.23433	1.69347	0.0342518	0.661004	Up	0.0490609	0.199861	0.338127	1.08073	1.2199	0.297923	protein_coding	Guanylate cyclase [Source:UniProtKB/TrEMBL%3BAcc:K1QL89]			ko00230,ko04024,ko04022,ko04923,ko04921,ko04924,ko04925,ko04270	Purine metabolism|cAMP signaling pathway|cGMP - PKG signaling pathway|Regulation of lipolysis in adipocyte|Oxytocin signaling pathway|Renin secretion|Aldosterone synthesis and secretion|Vascular smooth muscle contraction
CGI_10009987	119.701	180.577	58.8259	0.325767	-1.61809	0.0012657	0.0943481	Down	23.034	16.8394	15.0234	9.13622	1.21683	3.38914	protein_coding	Solute carrier organic anion transporter family member 5A1 [Source:UniProtKB/TrEMBL%3BAcc:K1PC03]
CGI_10009998	7.45688	14.9138	0	0	#NAME?	0.00463826	0.226574	Down	0.17081	0	0.295491	0	0	0	protein_coding	Protein G7c [Source:UniProtKB/TrEMBL%3BAcc:K1QDN6]	GO:0005576	extracellular region
CGI_10010027	235.338	327.632	143.044	0.436599	-1.19562	0.00403997	0.208441	Down	74.9687	22.7741	53.4726	22.756	24.1244	5.54348	protein_coding
CGI_10010039	9.85327	15.6722	4.03438	0.257424	-1.95778	0.0431795	0.733844	Down	0.677668	0.909894	0.130279	0.23251	0	0.112696	protein_coding	Solute carrier family 22 member 3 [Source:UniProtKB/TrEMBL%3BAcc:K1QW65]			ko05231	Choline metabolism in cancer
CGI_10010052	20.0169	28.1809	11.8529	0.420599	-1.24948	0.0449167	0.743099	Down	4.84938	3.94656	1.75062	1.6875	1.2193	0.876423	protein_coding	Isopenicillin N synthetase [Source:UniProtKB/TrEMBL%3BAcc:K1Q593]	GO:0009815,GO:0051213,GO:0046872,GO:0009693	1-aminocyclopropane-1-carboxylate oxidase activity|dioxygenase activity|metal ion binding|ethylene biosynthetic process
CGI_10010056	20.7631	30.3764	11.1498	0.367056	-1.44593	0.022088	0.535115	Down	3.0628	2.9106	3.25706	1.50361	0.17831	1.24729	protein_coding
CGI_10010066	4.83486	0.923087	8.74663	9.47541	3.24419	0.0412257	0.720292	Up	0	0	0	0.503915	4.12935	2.37162	protein_coding	Phosphoenolpyruvate carboxykinase [GTP] [Source:UniProtKB/TrEMBL%3BAcc:K1RGB2]			ko00010,ko00020,ko00620,ko04068,ko04151,ko04152,ko04910,ko04922,ko04920,ko03320,ko04964,ko04931	Glycolysis / Gluconeogenesis|Citrate cycle (TCA cycle)|Pyruvate metabolism|FoxO signaling pathway|PI3K-Akt signaling pathway|AMPK signaling pathway|Insulin signaling pathway|Glucagon signaling pathway|Adipocytokine signaling pathway|PPAR signaling pathway|Proximal tubule bicarbonate reclamation|Insulin resistance
CGI_10010089	18.4561	32.8365	4.07571	0.124121	-3.01018	0.00632912	0.276487	Down	0.926594	0.474901	1.58245	0.109338	0.0516011	0	protein_coding	DNA polymerase nu [Source:UniProtKB/TrEMBL%3BAcc:K1PT49]			ko03460	Fanconi anemia pathway
CGI_10010184	51.4599	79.9278	22.992	0.28766	-1.79756	0.0256677	0.582036	Down	50.2141	40.3586	57.2342	12.7228	20.2876	10.0381	protein_coding	UPF0139 membrane protein C19orf56-like protein [Source:UniProtKB/TrEMBL%3BAcc:K1QS97]
CGI_10010245	9.38756	15.3938	3.38134	0.219656	-2.18668	0.02718	0.597155	Down	0.730666	0.336096	0.306667	0.13766	0.260542	0.0664312	protein_coding	Macrophage mannose receptor 1-like protein 1 [Source:UniProtKB/TrEMBL%3BAcc:K1PWN9]
CGI_10010283	10.9522	4.72865	17.1757	3.63227	1.86087	0.0341372	0.66034	Up	0.44941	0.464507	1.54283	0.954525	1.57345	2.42074	protein_coding	Tripartite motif-containing protein 2 [Source:UniProtKB/TrEMBL%3BAcc:K1QWE3]
CGI_10010333	13.0554	20.0304	6.08033	0.303555	-1.71997	0.0399635	0.712361	Down	0.410891	0.419589	1.34162	0.35716	0.067787	0.204564	protein_coding	THO complex subunit 3 [Source:UniProtKB/TrEMBL%3BAcc:K1RW24]			ko03040,ko03013	Spliceosome|RNA transport
CGI_10010393	1790.32	969.148	2611.49	2.69462	1.43008	0.000397201	0.0416945	Up	69.411	120.799	141.005	188.477	349.136	305.372	protein_coding	Golgi-associated plant pathogenesis-related protein 1 [Source:UniProtKB/TrEMBL%3BAcc:K1Q2L6]
CGI_10010456	44.603	20.8259	68.38	3.2834	1.71519	8.96805e-05	0.0126059	Up	0	2.4842	3.87022	18.2188	13.6513	12.8533	protein_coding	Myosin-4 [Source:UniProtKB/TrEMBL%3BAcc:K1PIK3]
CGI_10010545	30.2566	18.9368	41.5763	2.19553	1.13457	0.0320458	0.642567	Up	2.73027	4.25765	0.346177	7.50731	12.5494	2.96249	protein_coding
CGI_10010556	8.00961	2.85274	13.1665	4.61538	2.20645	0.045882	0.749239	Up	0.0674034	0.204829	0	0.421148	0.137088	0.608849	protein_coding	Tenascin-X [Source:UniProtKB/TrEMBL%3BAcc:K1P5E6]
CGI_10010565	31.7574	18.4454	45.0695	2.4434	1.28889	0.00879876	0.336124	Up	0.309711	0.621868	1.2702	1.73625	1.30191	2.34112	protein_coding	Fibropellin-1 [Source:UniProtKB/TrEMBL%3BAcc:K1PIY2]
CGI_10010580	73.969	102.57	45.3677	0.442308	-1.17688	0.0155241	0.45058	Down	9.60573	5.98672	4.53618	4.70308	3.61873	1.6327	protein_coding	Glucose dehydrogenase [acceptor] [Source:UniProtKB/TrEMBL%3BAcc:K1QRS5]
CGI_10010664	54.0525	30.6999	77.4051	2.52135	1.3342	0.000499934	0.0488425	Up	0.398705	0	0.228984	0	0	0.397572	protein_coding				ko04514,ko04530,ko04670,ko05160	Cell adhesion molecules (CAMs)|Tight junction|Leukocyte transendothelial migration|Hepatitis C
CGI_10010795	12.3115	23.2829	1.34014	0.0575589	-4.11882	5.25041e-05	0.00825645	Down	1.08446	3.89921	3.22373	0	0	0	protein_coding		GO:0016021,GO:0016020,GO:0005886,GO:0042803,GO:0017154,GO:0048675,GO:0048755,GO:0021785,GO:0060272,GO:0008045,GO:0048841,GO:0048696	integral component of membrane|membrane|plasma membrane|protein homodimerization activity|semaphorin receptor activity|axon extension|branching morphogenesis of a nerve|branchiomotor neuron axon guidance|embryonic skeletal joint morphogenesis|motor neuron axon guidance|regulation of axon extension involved in axon guidance|regulation of collateral sprouting in absence of injury
CGI_10010912	6.40418	12.1252	0.683196	0.0563453	-4.14956	0.0115153	0.389225	Down	0.554646	0.415374	0.159466	0	0	0	protein_coding	Monocarboxylate transporter 2 [Source:UniProtKB/TrEMBL%3BAcc:K1PW31]
CGI_10010961	20.6241	29.7567	11.4914	0.38618	-1.37266	0.0300182	0.626461	Down	0.999636	1.01744	0.528103	0.242005	0.076738	0.389267	protein_coding	Plexin-B2 [Source:UniProtKB/TrEMBL%3BAcc:K1R650]
CGI_10010963	401.177	203.931	598.422	2.93444	1.55308	4.58864e-12	7.52505e-09	Up	8.29545	2.54111	2.9286	16.9396	13.2613	15.7568	protein_coding
CGI_10011004	7.03046	14.0609	0	0	#NAME?	0.000130739	0.0176567	Down	0.945655	0.640591	2.29255	0	0	0	protein_coding	Forkhead box protein L2 [Source:UniProtKB/TrEMBL%3BAcc:K1RVN0]
CGI_10011008	41.3053	82.2718	0.338804	0.0041181	-7.9238	0.00110674	0.0838601	Down	5.48275	0	3.54708	0	0.0510703	0	protein_coding	Nose resistant to fluoxetine protein 6 [Source:UniProtKB/TrEMBL%3BAcc:K1RC99]
CGI_10011065	30.1669	40.8334	19.5004	0.477561	-1.06624	0.0367999	0.682786	Down	4.31052	3.32411	2.09785	0.785005	1.38821	1.42063	protein_coding	Cytochrome P450 1A1 [Source:UniProtKB/TrEMBL%3BAcc:K1RFS0]
CGI_10011091	8.44344	14.2114	2.67553	0.188267	-2.40915	0.0271058	0.596095	Down	0.501178	0.385597	0.502113	0.0662572	0.0636466	0.126715	protein_coding	Fibroblast growth factor receptor [Source:UniProtKB/TrEMBL%3BAcc:K1RCL5]
CGI_10011194	16.1456	25.4884	6.80291	0.266902	-1.90562	0.0105047	0.3745	Down	0.766342	1.77207	1.68064	0.948867	0.180663	0.119904	protein_coding	Tripartite motif-containing protein 3 [Source:UniProtKB/TrEMBL%3BAcc:K1QPM0]
CGI_10011217	30.5854	48.3141	12.8567	0.266107	-1.90992	0.00392354	0.204264	Down	12.678	14.3439	14.9822	5.7169	0	5.22045	protein_coding
CGI_10011221	50.3778	94.3431	6.41244	0.0679694	-3.87897	1.41516e-07	6.91289e-05	Down	2.06413	1.09216	1.78744	0.103202	0.0978857	0.199091	protein_coding		GO:0008168	methyltransferase activity
CGI_10011247	32.048	0	64.0959	Inf	Inf	8.66976e-05	0.0125739	Up	0	0	0	5.00258	0.31753	3.06642	protein_coding
CGI_10011329	25.6668	41.3119	10.0217	0.242587	-2.04343	0.0154872	0.45009	Down	4.72007	2.54436	1.28126	0.239794	0.227504	1.21946	protein_coding	Maternal protein exuperantia-1 [Source:UniProtKB/TrEMBL%3BAcc:K1PBA7]
CGI_10011365	2.89101	0	5.78201	Inf	Inf	0.0283255	0.608942	Up	0	0	0	0.500795	1.65237	0	protein_coding
CGI_10011379	40.1585	54.0072	26.3098	0.487153	-1.03755	0.0244021	0.564767	Down	1.86994	3.18028	3.44458	1.60903	0.78186	1.39539	protein_coding	Fibronectin type III domain-containing protein 1 [Source:UniProtKB/TrEMBL%3BAcc:K1R8W2]
CGI_10011387	38.1016	52.0334	24.1697	0.464504	-1.10624	0.0191067	0.501912	Down	17.7904	22.6385	13.0469	10.7216	2.06157	13.4308	protein_coding	Complement C1q-like protein 4 [Source:UniProtKB/TrEMBL%3BAcc:K1QTG5]
CGI_10011467	14.2744	21.7917	6.75709	0.310076	-1.6893	0.030255	0.627483	Down	0.714104	2.29843	1.63686	0.0948762	1.07825	0.271042	protein_coding	Tripartite motif-containing protein 3 [Source:UniProtKB/TrEMBL%3BAcc:K1QYL6]
CGI_10011488	22.9888	7.96612	38.0115	4.77165	2.25449	0.000356567	0.0387982	Up	0.340335	0.939022	0.193802	1.64287	2.13363	2.59989	protein_coding	Tripartite motif-containing protein 3 [Source:UniProtKB/TrEMBL%3BAcc:K1QWU0]
CGI_10011494	2.94944	5.89887	0	0	#NAME?	0.0275604	0.600897	Down	1.44397	0	1.65489	0	0	0	protein_coding	Transforming growth factor-beta-induced protein ig-h3 [Source:UniProtKB/TrEMBL%3BAcc:K1RH40]
CGI_10011498	8.8192	14.58	3.05846	0.209772	-2.25311	0.0268828	0.593635	Down	5.08617	3.63505	1.38772	1.4875	0.233062	0.238341	protein_coding	Metalloproteinase inhibitor 3 [Source:UniProtKB/TrEMBL%3BAcc:K1QWV2]
CGI_10011526	23.6507	33.5464	13.755	0.410029	-1.2862	0.0464752	0.7535	Down	1.11379	0.341751	0.94288	0.0441097	0.0838597	0.168359	protein_coding	Cadherin EGF LAG seven-pass G-type receptor 2 [Source:UniProtKB/TrEMBL%3BAcc:K1PB74]
CGI_10011528	42.8762	63.1365	22.6159	0.358206	-1.48114	0.000809227	0.0693248	Down	0.943183	0.565169	0.815173	0.35865	0.14939	0.384922	protein_coding	Cadherin-23 [Source:UniProtKB/TrEMBL%3BAcc:K1PII6]
CGI_10011583	30.0638	19.3925	40.7351	2.10056	1.07078	0.0406282	0.71829	Up	2.702	3.77499	1.5413	5.65381	7.49121	8.22962	protein_coding
CGI_10011599	26.0748	43.1621	8.98744	0.208225	-2.26378	0.0144095	0.436448	Down	0	1.00835	1.28455	0.297003	0	0.568552	protein_coding
CGI_10011616	12.5466	20.3388	4.75443	0.233762	-2.09689	0.0487888	0.768612	Down	5.89447	8.52323	1.43221	1.29861	1.92553	0	protein_coding
CGI_10011639	48.2342	81.3939	15.0745	0.185204	-2.43281	0.0448851	0.743099	Down	14.8715	1.27935	11.4085	0.398727	1.48774	2.40741	protein_coding
CGI_10011656	20.1613	39.6394	0.683196	0.0172353	-5.85849	1.75975e-05	0.00339513	Down	3.46526	0.877192	3.55502	0.181074	0	0	protein_coding	Heat shock 70 kDa protein 12B [Source:UniProtKB/TrEMBL%3BAcc:K1Q0R8]
CGI_10011725	81.7356	129.643	33.8285	0.260936	-1.93823	7.30942e-09	5.41345e-06	Down	18.6542	15.1666	17.7992	4.16991	6.33357	2.15816	protein_coding	Putative proline racemase [Source:UniProtKB/TrEMBL%3BAcc:K1P4P6]			ko00330	Arginine and proline metabolism
CGI_10011837	9.54428	15.7298	3.35873	0.213526	-2.22752	0.0283266	0.608942	Down	0.657012	1.6279	1.90868	0.33628	0.208464	0.548804	protein_coding	Complement C1q tumor necrosis factor-related protein 5 [Source:UniProtKB/TrEMBL%3BAcc:K1Q4Z6]	GO:0005615	extracellular space
CGI_10011851	6.00884	12.0177	0	0	#NAME?	0.00159777	0.110492	Down	1.72207	0.205537	1.16966	0	0	0	protein_coding	Forkhead box protein D3-B [Source:UniProtKB/TrEMBL%3BAcc:K1PXI2]	GO:0005634,GO:0003677,GO:0000981,GO:0043565,GO:0060351,GO:0048484,GO:0050935,GO:0048937,GO:0030318,GO:0050768,GO:0045892,GO:0014034,GO:0001755,GO:0007422,GO:0050769,GO:0048485,GO:0006366	nucleus|DNA binding|RNA polymerase II transcription factor activity, sequence-specific DNA binding|sequence-specific DNA binding|cartilage development involved in endochondral bone morphogenesis|enteric nervous system development|iridophore differentiation|lateral line nerve glial cell development|melanocyte differentiation|negative regulation of neurogenesis|negative regulation of transcription,…
CGI_10011883	45.2021	68.3603	22.0438	0.322465	-1.63279	0.000150413	0.0197997	Down	4.58867	5.07417	3.59075	1.93647	1.35888	0.462853	protein_coding	Iroquois-class homeodomain protein IRX-6 [Source:UniProtKB/TrEMBL%3BAcc:K1Q4X5]
CGI_10012135	12.8392	4.41164	21.2668	4.82061	2.26921	0.00615527	0.272816	Up	0.117673	0	0.269962	0.621625	0.921328	0.467737	protein_coding
CGI_10012267	36.6065	53.9744	19.2387	0.356441	-1.48826	0.00203813	0.128667	Down	4.01732	1.91287	3.85792	1.02628	1.49781	0.979807	protein_coding	Tripartite motif-containing protein 3 [Source:UniProtKB/TrEMBL%3BAcc:K1PMB4]
CGI_10012308	15.172	29.6739	0.670069	0.0225811	-5.46874	5.00238e-07	0.00020149	Down	2.09336	0.684851	2.0609	0	0.0501506	0.0524642	protein_coding	Eosinophil peroxidase [Source:UniProtKB/TrEMBL%3BAcc:K1QHY1]
CGI_10012319	34.7392	21.6541	47.8243	2.20855	1.1431	0.0170461	0.474677	Up	0	0	0	6.03198	1.55608	3.46436	protein_coding
CGI_10012451	8.20294	1.43425	14.9716	10.4386	3.38386	0.0373514	0.688706	Up	0	0	0.316064	1.47576	1.1235	0	protein_coding	Brain tumor protein [Source:UniProtKB/TrEMBL%3BAcc:K1PK09]
CGI_10012453	41.5444	55.6813	27.4074	0.492219	-1.02263	0.0202803	0.515952	Down	4.34266	3.74545	3.75154	1.71307	2.8655	0.817341	protein_coding	Tripartite motif-containing protein 3 [Source:UniProtKB/TrEMBL%3BAcc:K1PZ54]
CGI_10012454	5.00935	8.9995	1.0192	0.113251	-3.1424	0.0379637	0.691753	Down	22.8897	2.59934	9.36098	0	2.03405	0	protein_coding	Ubiquitin-like modifier-activating enzyme 1 [Source:UniProtKB/TrEMBL%3BAcc:K1Q619]
CGI_10012513	3.19142	6.38284	0	0	#NAME?	0.0209128	0.520954	Down	0	0	0.502482	0	0	0	protein_coding
CGI_10012584	12.2083	23.4022	1.01446	0.043349	-4.52786	1.62352e-05	0.00318584	Down	1.23361	2.18482	0.942793	0.139316	0	0.134986	protein_coding	Monocarboxylate transporter 12 [Source:UniProtKB/TrEMBL%3BAcc:K1PPZ0]
CGI_10012586	19.5349	35.3309	3.73886	0.105824	-3.24026	0.00259748	0.153305	Down	17.6767	7.95497	4.38733	1.9425	0.714123	0.368747	protein_coding
CGI_10012587	258.635	502.737	14.5329	0.0289075	-5.11241	6.63336e-05	0.010153	Down	84.7517	41.9806	20.6168	2.78205	0.427491	1.64333	protein_coding	Monocarboxylate transporter 2 [Source:UniProtKB/TrEMBL%3BAcc:K1QBW7]
CGI_10012588	327.657	610.505	44.8083	0.0733955	-3.76817	0.00108057	0.0826959	Down	52.641	73.4057	14.3896	2.30777	0.535567	2.29592	protein_coding	Monocarboxylate transporter 12 [Source:UniProtKB/TrEMBL%3BAcc:K1QXM7]
CGI_10012592	29.9515	6.47521	53.4278	8.25114	3.04459	3.4334e-05	0.00583907	Up	0.656061	0.65247	0	2.71304	4.30044	5.83275	protein_coding
CGI_10012598	111.528	65.4689	157.586	2.40704	1.26726	0.00132847	0.0965459	Up	6.06888	6.46762	0.873063	10.3846	9.06433	8.09767	protein_coding	Plasminogen [Source:UniProtKB/TrEMBL%3BAcc:K1QBX7]			ko04080,ko04610,ko05150,ko05164	Neuroactive ligand-receptor interaction|Complement and coagulation cascades|Staphylococcus aureus infection|Influenza A
CGI_10012633	36.2328	63.3475	9.11813	0.143938	-2.79648	0.00103226	0.0803376	Down	9.18132	8.94997	1.96329	1.38362	0.471483	0.49163	protein_coding
CGI_10012704	42.9767	58.5028	27.4507	0.46922	-1.09166	0.0247021	0.569041	Down	7.11609	3.65906	5.31517	2.37417	3.26255	0.81246	protein_coding
CGI_10012870	238.241	342.262	134.219	0.392153	-1.35051	0.038265	0.694279	Down	1.89189	3.29811	2.14135	1.46118	0.44797	1.36854	protein_coding
CGI_10012923	26.8791	9.01639	44.7418	4.96227	2.311	0.00347555	0.187172	Up	0	0	0	0	0	0	protein_coding
CGI_10012952	153.702	51.1374	256.266	5.01132	2.32519	1.96314e-07	9.19833e-05	Up	14.353	5.00971	16.8112	38.1756	65.9918	78.6773	protein_coding
CGI_10012996	5.88101	11.0788	0.683196	0.0616668	-4.01936	0.00696392	0.29176	Down	2.90015	0.597264	1.3245	0	0	0	protein_coding	Sulfotransferase family cytosolic 1B member 1 [Source:UniProtKB/TrEMBL%3BAcc:K1QF21]
CGI_10013049	313.025	508.202	117.848	0.231893	-2.10847	0.0368173	0.682786	Down	13.3321	20.4021	94.941	18.1436	0	0	protein_coding	Perlucin [Source:UniProtKB/TrEMBL%3BAcc:K1PPI9]
CGI_10013072	4.93361	0	9.86722	Inf	Inf	0.00749823	0.307457	Up	0	0	0	23.6488	7.72382	0	protein_coding
CGI_10013073	3.4076	0	6.81519	Inf	Inf	0.0401568	0.712488	Up	0	0	0	4.2106	0.282265	0	protein_coding	Complement C1q tumor necrosis factor-related protein 2 [Source:UniProtKB/TrEMBL%3BAcc:K1QQT3]	GO:0005581,GO:0005615,GO:0042802,GO:0005102,GO:0000187,GO:0046321,GO:0046326,GO:0045725,GO:0070208,GO:0051260,GO:0070206	collagen trimer|extracellular space|identical protein binding|receptor binding|activation of MAPK activity|positive regulation of fatty acid oxidation|positive regulation of glucose import|positive regulation of glycogen biosynthetic process|protein heterotrimerization|protein homooligomerization|protein trimerization
CGI_10013117	2.52175	5.0435	0	0	#NAME?	0.0459793	0.74944	Down	0.270813	0.332491	0.0621387	0	0	0	protein_coding	Guanylate cyclase [Source:UniProtKB/TrEMBL%3BAcc:K1QIT2]	GO:0008074,GO:0016021,GO:0005886,GO:0043235,GO:0005524,GO:0005525,GO:0004383,GO:0042562,GO:0016941,GO:0017046,GO:0004672,GO:0006182,GO:0042417,GO:0035556,GO:0048662,GO:0030828,GO:0007168,GO:0050880	guanylate cyclase complex, soluble|integral component of membrane|plasma membrane|receptor complex|ATP binding|GTP binding|guanylate cyclase activity|hormone binding|natriuretic peptide receptor activity|peptide hormone binding|protein kinase activity|cGMP biosynthetic process|dopamine metabolic process|intracellular signal transduction|negative regulation of smooth muscle cell proliferation|posi…	ko00230,ko04024,ko04022,ko04923,ko04921,ko04924,ko04925,ko04270	Purine metabolism|cAMP signaling pathway|cGMP - PKG signaling pathway|Regulation of lipolysis in adipocyte|Oxytocin signaling pathway|Renin secretion|Aldosterone synthesis and secretion|Vascular smooth muscle contraction
CGI_10013139	53.0394	71.6275	34.4514	0.48098	-1.05595	0.00695503	0.29176	Down	2.48638	2.62464	1.93158	1.12237	0.707362	0.710849	protein_coding
CGI_10013145	55.0543	24.3245	85.784	3.52665	1.8183	0.0477364	0.762156	Up	0.770147	0	0	6.94835	14.8331	4.70059	protein_coding
CGI_10013147	15.46	4.67058	26.2495	5.62016	2.49061	0.00266969	0.156622	Up	2.35947	0	0	1.64725	0	2.31095	protein_coding
CGI_10013229	173.083	234.483	111.683	0.476296	-1.07007	0.0129603	0.408533	Down	6.12653	9.74983	7.42356	2.22485	2.08535	5.91342	protein_coding	Receptor-type tyrosine-protein phosphatase T [Source:UniProtKB/TrEMBL%3BAcc:K1PR81]
CGI_10013259	188.052	375.773	0.331265	0.000881557	-10.1477	4.66808e-05	0.0075475	Down	62.9943	0	76.3733	0	0	0.211232	protein_coding
CGI_10013277	40.1814	14.8281	65.5346	4.41962	2.14392	0.000559337	0.0535076	Up	27.6023	0	292.593	331.826	16.6715	199.562	protein_coding
CGI_10013278	127.233	82.6116	171.855	2.08028	1.05678	0.00951077	0.352759	Up	283.837	186.629	408.781	525.722	601.799	128.873	protein_coding
CGI_10013279	41.4348	23.1869	59.6827	2.57399	1.36401	0.0016796	0.114253	Up	20.7361	12.5019	63.8783	55.0913	40.3262	45.293	protein_coding
CGI_10013281	9.31396	16.6121	2.01579	0.121345	-3.04282	0.0355582	0.669821	Down	0.360773	1.94337	1.2365	0	0.169988	0	protein_coding	Tenascin-R [Source:UniProtKB/TrEMBL%3BAcc:K1R013]
CGI_10013291	5.76126	10.8449	0.677607	0.0624815	-4.00043	0.0175504	0.483385	Down	2.0311	0.294373	1.32551	0	0.538386	0	protein_coding
CGI_10013308	41.4704	6.65614	76.2847	11.4608	3.51864	0.00857058	0.334078	Up	0.340742	0.69413	0.389512	11.4991	3.70192	3.57037	protein_coding
CGI_10013309	4.59048	0	9.18097	Inf	Inf	0.0306012	0.631242	Up	0	0	0	4.75718	1.9996	1.05365	protein_coding
CGI_10013322	27.2655	40.3799	14.151	0.350448	-1.51273	0.00583817	0.264376	Down	3.58119	2.59662	2.14962	0.972144	0.688643	0.851308	protein_coding	Cell division cycle protein 20-like protein [Source:UniProtKB/TrEMBL%3BAcc:K1QJU3]			ko04120,ko04110,ko04111,ko04113,ko04114,ko05203,ko05166	Ubiquitin mediated proteolysis|Cell cycle|Cell cycle - yeast|Meiosis - yeast|Oocyte meiosis|Viral carcinogenesis|HTLV-I infection
CGI_10013389	2.5701	5.1402	0	0	#NAME?	0.0443406	0.738784	Down	1.92022	0	0	0	0	0	protein_coding
CGI_10013403	11.2005	18.7043	3.69669	0.197638	-2.33907	0.0114072	0.387847	Down	1.31535	1.06403	1.66644	0	0.479245	0.281488	protein_coding	Tripartite motif-containing protein 45 [Source:UniProtKB/TrEMBL%3BAcc:K1QUM6]
CGI_10013462	38.8508	62.1037	15.5978	0.251158	-1.99333	0.0467761	0.755758	Down	2.47264	6.73537	2.25222	0.688233	2.26132	0.146328	protein_coding
CGI_10013477	6.4238	11.1631	1.68453	0.150902	-2.72832	0.0312278	0.636687	Down	0.770843	0.155071	0.175453	0	0	0	protein_coding
CGI_10013529	75.7229	103.181	48.2647	0.467767	-1.09614	0.00166215	0.113864	Down	37.5504	19.0449	28.3826	1.58173	6.73188	7.09282	protein_coding
CGI_10013823	7.30481	14.268	0.341598	0.0239415	-5.38434	0.000498806	0.0488425	Down	0.468563	1.32489	1.59961	0.0975592	0	0	protein_coding
CGI_10013840	3.82507	7.65013	0	0	#NAME?	0.00885628	0.33776	Down	0	0	0.278958	0	0	0	protein_coding
CGI_10013841	3.42187	6.50495	0.338804	0.052084	-4.26302	0.0472452	0.759434	Down	0	0	0.0626227	0	0	0	protein_coding	Neurogenic locus notch-like protein 2 [Source:UniProtKB/TrEMBL%3BAcc:K1PTT8]
CGI_10013856	25.2364	37.3284	13.1444	0.352128	-1.50583	0.0103267	0.371033	Down	9.94602	13.8365	18.5415	1.82511	7.78392	3.79035	protein_coding
CGI_10014035	19.6037	6.86502	32.3423	4.71118	2.23609	0.000930127	0.0754586	Up	0	1.71874	0.802391	3.26233	4.18841	3.53021	protein_coding	Interferon-induced helicase C domain-containing protein 1 [Source:UniProtKB/TrEMBL%3BAcc:K1QR25]
CGI_10014047	17.1302	25.2118	9.04859	0.358903	-1.47833	0.0407751	0.718564	Down	1.71156	1.12671	2.90847	0.3081	0.436812	1.04069	protein_coding	Alkaline phosphatase%2C tissue-nonspecific isozyme [Source:UniProtKB/TrEMBL%3BAcc:K1QS35]			ko00730,ko00790,ko00627,ko02020	Thiamine metabolism|Folate biosynthesis|Aminobenzoate degradation|Two-component system
CGI_10014066	16.0327	3.8457	28.2197	7.33798	2.87538	0.00037208	0.040106	Up	0	0.869019	0.120393	1.34544	2.72298	2.86249	protein_coding
CGI_10014130	3.60992	6.87824	0.341598	0.0496636	-4.33167	0.0386233	0.69768	Down	0.382325	0.621781	0.525662	0.0800887	0	0	protein_coding	Alkaline phosphatase%2C tissue-nonspecific isozyme [Source:UniProtKB/TrEMBL%3BAcc:K1P3B0]			ko00730,ko00790,ko00627,ko02020	Thiamine metabolism|Folate biosynthesis|Aminobenzoate degradation|Two-component system
CGI_10014159	95.1654	176.776	13.5547	0.076677	-3.70506	1.64184e-08	1.17797e-05	Down	10.212	6.59329	12.7884	0.444213	1.26953	0.123571	protein_coding	Fibrinolytic enzyme%2C isozyme C [Source:UniProtKB/TrEMBL%3BAcc:K1PH66]
CGI_10014205	8.42498	2.66037	14.1896	5.33368	2.41513	0.0229064	0.543049	Up	0	0	0	0	0	0	protein_coding
CGI_10014206	11.8732	18.978	4.7684	0.251259	-1.99275	0.0205284	0.518823	Down	7.5896	12.2752	2.08529	1.72403	1.42177	0	protein_coding	Apoptosis inhibitor 3 [Source:UniProtKB/TrEMBL%3BAcc:K1QPX4]
CGI_10014218	57.8073	85.3888	30.2259	0.35398	-1.49826	0.0250011	0.572017	Down	0	0.207808	0.11747	0.637613	0.394444	0	protein_coding
CGI_10014236	61.5924	25.1435	98.0414	3.89927	1.9632	0.000208424	0.025866	Up	0	2.58051	0.0785699	4.71879	5.43174	3.15034	protein_coding	Scavenger receptor class F member 2 [Source:UniProtKB/TrEMBL%3BAcc:K1QIZ9]
CGI_10014350	190.887	113.476	268.298	2.36437	1.24145	7.22974e-07	0.000259356	Up	21.9468	16.9821	24.2137	34.9967	40.2944	20.3504	protein_coding
CGI_10014361	13.3277	20.5365	6.11887	0.297951	-1.74685	0.0306718	0.631677	Down	1.07882	0.720597	1.4552	0.650063	0.602038	0	protein_coding	Solute carrier family 2%2C facilitated glucose transporter member 1 [Source:UniProtKB/TrEMBL%3BAcc:K1R7A9]			ko04066,ko04911,ko04922,ko04920,ko04919,ko04976,ko05200,ko05230,ko05211,ko04931,ko05166	HIF-1 signaling pathway|Insulin secretion|Glucagon signaling pathway|Adipocytokine signaling pathway|Thyroid hormone signaling pathway|Bile secretion|Pathways in cancer|Central carbon metabolism in cancer|Renal cell carcinoma|Insulin resistance|HTLV-I infection
CGI_10014386	8.66874	14.6516	2.68586	0.183315	-2.4476	0.0215262	0.530658	Down	0.864076	0.721581	0.165489	0.297359	0	0.144073	protein_coding	B(0%2C+)-type amino acid transporter 1 [Source:UniProtKB/TrEMBL%3BAcc:K1PSJ9]			ko04974	Protein digestion and absorption
CGI_10014452	23.4753	32.7018	14.2488	0.435719	-1.19853	0.0365909	0.680786	Down	3.13723	0.596005	1.8053	1.43425	0.193508	0.39183	protein_coding
CGI_10014490	21.4143	11.5374	31.2913	2.71216	1.43944	0.0192222	0.503218	Up	0.357154	0.360284	0	1.64162	0.816282	1.0057	protein_coding	Tenascin-R [Source:UniProtKB/TrEMBL%3BAcc:K1R378]
CGI_10014527	113.532	25.9293	201.135	7.75706	2.95551	2.41066e-14	7.24864e-11	Up	0.475656	0.242719	0.813912	2.33511	2.35947	3.46299	protein_coding	Receptor-type tyrosine-protein phosphatase S [Source:UniProtKB/TrEMBL%3BAcc:K1R5Z4]
CGI_10014621	2.85052	0	5.70104	Inf	Inf	0.029161	0.618196	Up	0	0	0	2.83023	0.426783	4.3978	protein_coding
CGI_10014626	212.336	289.11	135.561	0.468891	-1.09268	0.0189155	0.500323	Down	2.27981	3.59405	1.69791	1.3134	1.20764	0.762601	protein_coding	Cubilin [Source:UniProtKB/TrEMBL%3BAcc:K1P334]			ko04977	Vitamin digestion and absorption
CGI_10014630	34.4882	51.9713	17.005	0.3272	-1.61175	0.00607601	0.270872	Down	1.49622	0.854832	1.28002	0.747957	0.190103	0.0961329	protein_coding	Sodium/hydrogen exchanger 10 [Source:UniProtKB/TrEMBL%3BAcc:K1Q9T5]
CGI_10014642	377.01	522.065	231.955	0.444303	-1.17038	0.000353202	0.0386151	Down	57.9953	80.8156	87.7349	30.6221	32.4433	25.0927	protein_coding	Kelch-like ECH-associated protein 1 [Source:UniProtKB/TrEMBL%3BAcc:K1PH04]			ko04120,ko05418	Ubiquitin mediated proteolysis|Fluid shear stress and atherosclerosis
CGI_10014885	81.8554	53.2202	110.491	2.0761	1.05388	0.000950616	0.0755197	Up	2.86401	3.43306	4.29387	8.29237	7.00746	5.22533	protein_coding	UNC5C-like protein [Source:UniProtKB/TrEMBL%3BAcc:K1QUH9]
CGI_10014925	42.0866	79.4462	4.72707	0.0595002	-4.07096	0.025596	0.581977	Down	3.72364	0.552991	9.03204	0.24415	0.305036	0.313795	protein_coding	Protein G7c [Source:UniProtKB/TrEMBL%3BAcc:K1PZN3]
CGI_10015103	6.77575	11.5488	2.00267	0.173409	-2.52775	0.0383482	0.69435	Down	0	0	0	0	0	0	protein_coding
CGI_10015168	11.8496	22.3383	1.3608	0.0609179	-4.03699	0.00428459	0.21513	Down	4.36893	4.37913	0.550559	0	0	0	protein_coding	Solute carrier family 22 member 16 [Source:UniProtKB/TrEMBL%3BAcc:K1S3D5]
CGI_10015228	26.1791	16.294	36.0642	2.21334	1.14623	0.0351233	0.669288	Up	0	0.223847	0.24872	0.692818	0.541902	0.442167	protein_coding
CGI_10015283	34.2987	67.2414	1.35606	0.020167	-5.63186	4.79558e-06	0.00120991	Down	3.70232	6.62245	2.18274	0.241448	0	0.0780844	protein_coding	Transporter [Source:UniProtKB/TrEMBL%3BAcc:K1Q9K8]
CGI_10015420	14.0347	25.3479	2.72161	0.10737	-3.21934	0.000215473	0.0263459	Down	1.90201	0.571483	2.02777	0.146825	0.281386	0	protein_coding	Spermatogenesis-and oogenesis-specific basic helix-loop-helix-containing protein 2 [Source:UniProtKB/TrEMBL%3BAcc:K1QEG9]
CGI_10015499	7.65839	15.3168	0	0	#NAME?	0.00627237	0.275349	Down	1.49679	0.429686	5.16046	0	0	0	protein_coding
CGI_10015501	514.751	890.143	139.36	0.156559	-2.67522	0.0413014	0.720547	Down	30.3116	0.25031	30.4209	2.70007	0.439772	0.567016	protein_coding
CGI_10015583	39.1996	65.9505	12.4486	0.188757	-2.4054	0.000123717	0.0168699	Down	1.41392	0.626965	1.21451	0.186228	0.120632	0.278627	protein_coding	Ectonucleotide pyrophosphatase/phosphodiesterase family member 3 [Source:UniProtKB/TrEMBL%3BAcc:K1P2W3]			ko00500,ko00230,ko00240,ko00740,ko00760,ko00770	Starch and sucrose metabolism|Purine metabolism|Pyrimidine metabolism|Riboflavin metabolism|Nicotinate and nicotinamide metabolism|Pantothenate and CoA biosynthesis
CGI_10015628	26.4506	36.7438	16.1574	0.43973	-1.18531	0.0324445	0.648252	Down	3.64699	4.01557	2.92509	1.86848	0.71314	1.8973	protein_coding	Peroxisomal bifunctional enzyme [Source:UniProtKB/TrEMBL%3BAcc:K1Q1C3]
CGI_10015671	15.6144	6.86172	24.3671	3.55117	1.82829	0.0365047	0.680176	Up	1.65322	0.719809	0.27025	4.64623	1.76422	2.0954	protein_coding
CGI_10015673	34.7955	6.4362	63.1548	9.81243	3.29461	0.00429472	0.21513	Up	0.470492	0.426933	0.33523	5.69796	4.32391	1.02187	protein_coding	Tripartite motif-containing protein 2 [Source:UniProtKB/TrEMBL%3BAcc:K1Q1F5]
CGI_10015731	5.43027	9.49415	1.36639	0.143919	-2.79667	0.0441429	0.738784	Down	0	0	0	0	0	0	protein_coding	Rod outer segment membrane protein 1 [Source:UniProtKB/TrEMBL%3BAcc:K1QFM3]
CGI_10015737	116.842	75.4334	158.25	2.09787	1.06893	0.00649772	0.279366	Up	14.018	16.7421	9.85491	17.6697	13.7283	29.4541	protein_coding
CGI_10015821	9.84696	15.6417	4.05225	0.259068	-1.9486	0.040035	0.712488	Down	1.59381	1.28517	0.64516	0.472723	0.0891935	0.27478	protein_coding
CGI_10015826	12.0849	22.8241	1.34573	0.0589608	-4.0841	8.43919e-05	0.0125004	Down	0.345618	1.01677	0.353387	0.0400356	0	0.0386238	protein_coding				ko04142	Lysosome
CGI_10015827	19.1364	35.2839	2.98892	0.0847107	-3.56131	0.00816568	0.322678	Down	0.823912	3.32476	1.13716	0	0	0.327833	protein_coding	Sialin [Source:UniProtKB/TrEMBL%3BAcc:K1QS88]
CGI_10015842	534.347	291.428	777.266	2.66709	1.41527	6.94895e-11	6.93656e-08	Up	11.3993	30.9335	28.2931	57.1985	59.4152	61.0194	protein_coding	Chitin synthase 1 [Source:UniProtKB/TrEMBL%3BAcc:K1Q409]			ko00520	Amino sugar and nucleotide sugar metabolism
CGI_10015889	14.7124	28.7471	0.677607	0.0235713	-5.40682	0.00968503	0.355205	Down	1.29869	0	1.32928	0	0.143666	0	protein_coding	Cornifelin-like protein [Source:UniProtKB/TrEMBL%3BAcc:K1RYA9]
CGI_10015904	51.0788	73.1243	29.0333	0.397041	-1.33264	0.000865429	0.0719905	Down	10.6864	6.50731	6.61009	4.06789	2.89032	2.80915	protein_coding	Inosine-uridine preferring nucleoside hydrolase [Source:UniProtKB/TrEMBL%3BAcc:K1R2P0]
CGI_10015992	3594.93	2295.35	4894.5	2.13235	1.09245	1.45536e-16	8.35341e-13	Up	25.2307	48.8503	32.2294	75.7691	78.4983	80.3114	protein_coding	Galactosylceramide sulfotransferase [Source:UniProtKB/TrEMBL%3BAcc:K1QNX8]
CGI_10016027	164.993	304.299	25.6866	0.0844123	-3.5664	0.000339114	0.0372523	Down	153.722	146.051	362.325	8.02818	29.9018	8.09269	protein_coding	Hemagglutinin/amebocyte aggregation factor [Source:UniProtKB/TrEMBL%3BAcc:K1RN97]
CGI_10016129	12.1013	23.8637	0.338804	0.0141974	-6.13823	0.0407725	0.718564	Down	1.80096	0	0.520696	0	0	0	protein_coding	Sodium-driven chloride bicarbonate exchanger [Source:UniProtKB/TrEMBL%3BAcc:K1R242]
CGI_10016169	3.50089	0.303037	6.69874	22.1053	4.46632	0.03951	0.706088	Up	0	0	0	0	0.824765	0	protein_coding	Monocarboxylate transporter 12 [Source:UniProtKB/TrEMBL%3BAcc:K1PGQ0]
CGI_10016267	16.6943	32.0484	1.34014	0.0418161	-4.5798	0.0143305	0.436343	Down	1.31188	0.0570101	1.75219	0	0.0557579	0	protein_coding
CGI_10016294	7.1303	13.919	0.341598	0.0245418	-5.34861	0.01511	0.445059	Down	3.5299	0	2.45447	0.161699	0	0	protein_coding	Leucine-rich repeat-containing protein 8D [Source:UniProtKB/TrEMBL%3BAcc:K1QAE3]
CGI_10016356	4.35922	8.03524	0.683196	0.0850249	-3.55597	0.0371506	0.686859	Down	0.602346	0.583298	0.683246	0.596466	0	0	protein_coding	Baculoviral IAP repeat-containing protein 3 [Source:UniProtKB/TrEMBL%3BAcc:K1R9L8]
CGI_10016370	16.6614	33.3228	0	0	#NAME?	0.00155868	0.108747	Down	4.37811	0	2.75831	0	0	0	protein_coding	Proprotein convertase subtilisin/kexin type 4 [Source:UniProtKB/TrEMBL%3BAcc:K1QCZ6]
CGI_10016379	35.3257	6.65727	63.9941	9.61266	3.26494	0.0449245	0.743099	Up	0	1.21795	0	7.46342	5.70733	0	protein_coding
CGI_10016411	17.74	29.0167	6.46326	0.222743	-2.16655	0.00249838	0.148539	Down	1.31516	2.56779	2.58766	0.9371	0.221009	0.0745206	protein_coding	Tripartite motif-containing protein 2 [Source:UniProtKB/TrEMBL%3BAcc:K1Q6E5]
CGI_10016413	4.68432	0.606074	8.76256	14.4579	3.85378	0.0243457	0.564029	Up	0	0	0	0	0	0	protein_coding
CGI_10016424	78.9333	125.307	32.5599	0.259842	-1.94429	0.00104867	0.0810004	Down	28.8319	15.8294	41.2436	12.6011	3.22701	4.67649	protein_coding	Collagen alpha-2(VIII) chain [Source:UniProtKB/TrEMBL%3BAcc:K1R4Q7]	GO:0005604,GO:0005581,GO:0005788,GO:0005576,GO:0005578,GO:0005201,GO:0030674,GO:0001525,GO:0048593,GO:0030574,GO:0050673,GO:0030198,GO:0016337	basement membrane|collagen trimer|endoplasmic reticulum lumen|extracellular region|proteinaceous extracellular matrix|extracellular matrix structural constituent|protein binding, bridging|angiogenesis|camera-type eye morphogenesis|collagen catabolic process|epithelial cell proliferation|extracellular matrix organization|single organismal cell-cell adhesion
CGI_10016634	21.2357	31.3403	11.1311	0.35517	-1.49342	0.0171325	0.476205	Down	0	0	0	0	0	0	protein_coding
CGI_10016670	12.1263	19.5303	4.72232	0.241794	-2.04815	0.0179864	0.488121	Down	1.81417	1.33588	1.94741	0.751155	0.355396	0.480228	protein_coding	GATA-binding factor A [Source:UniProtKB/TrEMBL%3BAcc:K1PJH5]
CGI_10016754	30.5088	19.7914	41.2261	2.08303	1.05868	0.0415015	0.72239	Up	5.30401	3.23796	3.31561	10.2928	10.1532	7.06679	protein_coding	Histone-lysine N-methyltransferase SETD8 [Source:UniProtKB/TrEMBL%3BAcc:K1Q9D9]			ko00310	Lysine degradation
CGI_10016789	5.78768	11.5754	0	0	#NAME?	0.00528825	0.248459	Down	3.11732	2.53143	0	0	0	0	protein_coding
CGI_10016848	164.853	104.963	224.743	2.14116	1.0984	0.00377769	0.198927	Up	27.6157	21.7347	19.5206	25.3982	39.0229	34.2799	protein_coding	CD63 antigen [Source:UniProtKB/TrEMBL%3BAcc:K1PXK7]
CGI_10016884	32.9172	50.9262	14.9082	0.292741	-1.7723	0.00836163	0.327973	Down	3.64753	5.16787	2.87764	0.217947	2.85262	0	protein_coding	Voltage-gated hydrogen channel 1 [Source:UniProtKB/TrEMBL%3BAcc:K1QQC7]	GO:0016021,GO:0005887,GO:0030171,GO:0071467,GO:0071294,GO:0015992,GO:0009268,GO:0010043	integral component of membrane|integral component of plasma membrane|voltage-gated proton channel activity|cellular response to pH|cellular response to zinc ion|proton transport|response to pH|response to zinc ion
CGI_10016989	64.569	97.5568	31.5812	0.323721	-1.62718	0.00936142	0.34898	Down	8.90296	10.7463	18.5652	2.65256	4.23039	5.47331	protein_coding	Interferon-induced helicase C domain-containing protein 1 [Source:UniProtKB/TrEMBL%3BAcc:K1R533]
CGI_10017017	845.751	1138.66	552.839	0.485516	-1.04241	2.95146e-06	0.000806698	Down	196.992	143.938	198.475	79.5712	84.8788	73.3204	protein_coding	Calcium-dependent protein kinase isoform 2 [Source:UniProtKB/TrEMBL%3BAcc:K1QQK6]
CGI_10017043	131.257	236.829	25.6843	0.108451	-3.20489	0.00132454	0.0965459	Down	20.4367	17.7799	48.2914	1.9043	4.11489	1.93751	protein_coding	Mitotic apparatus protein p62 [Source:UniProtKB/TrEMBL%3BAcc:K1R4R9]
CGI_10017061	73.1165	41.563	104.67	2.51835	1.33248	0.014349	0.436343	Up	5.57818	2.33601	2.95942	11.3167	4.98899	7.58152	protein_coding	Tripartite motif-containing protein 2 [Source:UniProtKB/TrEMBL%3BAcc:K1RGL7]
CGI_10017202	8.58945	15.1452	2.03367	0.134278	-2.89671	0.0176681	0.485216	Down	0.965889	1.49631	0.256995	0.0766575	0.145165	0.0742399	protein_coding	Putative ammonium transporter 3 [Source:UniProtKB/TrEMBL%3BAcc:K1QFY1]
CGI_10017265	5.1546	9.30508	1.00413	0.107912	-3.21207	0.035722	0.671697	Down	0.325515	0.664123	0.934434	0.0860776	0	0.163849	protein_coding
CGI_10017337	22.9875	37.5278	8.44721	0.225092	-2.15141	0.00273664	0.157781	Down	3.89518	1.06603	2.08964	0.826473	0.509687	0.523984	protein_coding
CGI_10017365	67.3029	8.08074	126.525	15.6576	3.96879	0.029582	0.623668	Up	0	1.03353	3.52789	19.2131	47.4562	3.214	protein_coding	Complement C1q tumor necrosis factor-related protein 3 [Source:UniProtKB/TrEMBL%3BAcc:K1QYK6]
CGI_10017377	14.0761	24.4602	3.69194	0.150936	-2.72799	0.000949757	0.0755197	Down	2.32883	1.18948	0.890785	0.0681489	0.321856	0.328774	protein_coding	L-ascorbate oxidase [Source:UniProtKB/TrEMBL%3BAcc:K1PYA8]
CGI_10017398	40.6919	66.4756	14.9082	0.224266	-2.15672	0.0156207	0.452026	Down	6.62229	9.37459	7.15787	0.286847	4.6363	0.265813	protein_coding
CGI_10017437	11.5583	22.7778	0.338804	0.0148743	-6.07104	0.00232508	0.140478	Down	4.97175	6.22269	0.517748	0	0.212927	0	protein_coding	Poly-Ala protein Shelk2 subtype #3 [Source:UniProtKB/TrEMBL%3BAcc:G9M4N6]
CGI_10017530	13.02	20.6167	5.42339	0.263058	-1.92655	0.0339993	0.66034	Down	1.01522	0.158	0.865535	0.163773	0.206774	0.102875	protein_coding
CGI_10017545	71.5476	122.357	20.7377	0.169485	-2.56077	0.0240959	0.559937	Down	4.09893	16.919	6.51652	2.27105	2.38619	0.121655	protein_coding	Teneurin-2 [Source:UniProtKB/TrEMBL%3BAcc:K1RCP3]	GO:0005576	extracellular region
CGI_10017571	71.749	117.526	25.9721	0.22099	-2.17795	0.000997257	0.078411	Down	3.29815	3.72642	1.56615	0.280226	0.679327	0.874194	protein_coding
CGI_10017627	32.5245	62.3632	2.68586	0.0430681	-4.53724	9.90489e-13	1.89505e-09	Down	4.86168	5.36651	3.36266	0.106451	0.101475	0.410596	protein_coding	Solute carrier family 22 member 16 [Source:UniProtKB/TrEMBL%3BAcc:K1PNQ9]			ko05231	Choline metabolism in cancer
CGI_10017655	32.3992	43.4999	21.2986	0.489625	-1.03025	0.0417147	0.722535	Down	0	0	0	0	0	0	protein_coding
CGI_10017777	33.2323	48.2243	18.2404	0.378241	-1.40262	0.00569382	0.260439	Down	2.98469	3.85869	1.59945	0.730976	1.80311	0.504073	protein_coding	Tripartite motif-containing protein 2 [Source:UniProtKB/TrEMBL%3BAcc:K1Q323]
CGI_10017862	63.0889	93.4015	32.7763	0.350919	-1.51079	0.0224714	0.540232	Down	10.2585	4.9537	15.6934	2.71937	4.86968	2.24718	protein_coding	Arginase%2C hepatic [Source:UniProtKB/TrEMBL%3BAcc:K1QRW5]			ko01230,ko00220,ko00330,ko05146	Biosynthesis of amino acids|Arginine biosynthesis|Arginine and proline metabolism|Amoebiasis
CGI_10017873	83.4405	163.478	3.40285	0.0208153	-5.58621	0.0204093	0.516624	Down	0.888423	0	2.27806	0.0601686	0	0.00965124	protein_coding
CGI_10017892	11.4531	22.2362	0.670069	0.0301341	-5.05246	0.0031272	0.17259	Down	0.548577	0.562665	1.7089	0	0.0764026	0	protein_coding
CGI_10017948	26.2545	10.3033	42.2056	4.09634	2.03433	0.00274892	0.157781	Up	1.22775	0	0	3.17342	1.75064	1.49042	protein_coding	Atlastin-1 [Source:UniProtKB/TrEMBL%3BAcc:K1QDH5]
CGI_10017958	286.793	145.996	427.59	2.92878	1.5503	2.23012e-06	0.000656426	Up	45.5868	52.9841	25.965	77.5206	78.3218	50.26	protein_coding	Superoxide dismutase [Cu-Zn] [Source:UniProtKB/TrEMBL%3BAcc:K1QDI4]			ko04146,ko04213,ko05014,ko05016,ko05020	Peroxisome|Longevity regulating pathway - multiple species|Amyotrophic lateral sclerosis (ALS)|Huntington's disease|Prion diseases
CGI_10018028	144.985	83.2552	206.714	2.4829	1.31202	1.70325e-07	8.14685e-05	Up	40.4068	60.6339	60.8364	115.884	96.7805	137.869	protein_coding
CGI_10018032	12.2982	0	24.5964	Inf	Inf	8.43052e-08	4.60849e-05	Up	0	0	0	2.21171	6.44602	4.06286	protein_coding
CGI_10018034	38.6168	3.85892	73.3748	19.0143	4.24901	0.0134232	0.417085	Up	0.295599	0.239978	0.202834	4.06269	0.290299	6.18133	protein_coding
CGI_10018122	3.38176	0	6.76353	Inf	Inf	0.014399	0.436448	Up	0	0	0	0	0	0	protein_coding
CGI_10018162	26.4572	6.89259	46.0218	6.677	2.7392	1.40364e-05	0.00290041	Up	0.0295661	0.426714	0.0673948	1.01052	0.539306	0.361493	protein_coding	Ankyrin-3 [Source:UniProtKB/TrEMBL%3BAcc:K1R1K0]
CGI_10018172	89.014	124.858	53.1701	0.425845	-1.2316	0.0312678	0.636687	Down	0.999365	0.652311	1.58665	0.474686	0.244139	0.560815	protein_coding	Angiotensin-converting enzyme [Source:UniProtKB/TrEMBL%3BAcc:K1R5X4]			ko04924,ko04614,ko05410,ko05142	Renin secretion|Renin-angiotensin system|Hypertrophic cardiomyopathy (HCM)|Chagas disease (American trypanosomiasis)
CGI_10018221	86.3424	120.356	52.329	0.434786	-1.20162	0.000124179	0.0168699	Down	26.9324	18.0288	15.1346	8.90035	8.20708	5.68931	protein_coding	MIS12-like protein [Source:UniProtKB/TrEMBL%3BAcc:K1QZS2]
CGI_10018245	6.12082	0	12.2416	Inf	Inf	0.00591873	0.266539	Up	0	0	0	13.0923	12.3326	0	protein_coding
CGI_10018270	384.337	213.125	555.55	2.60669	1.38222	0.00430091	0.21513	Up	27.9816	21.6108	38.8458	89.9819	112.282	40.6245	protein_coding
CGI_10018279	49.8201	11.9159	87.7243	7.36195	2.88009	3.20469e-06	0.000865606	Up	0	0	0	0	0	0	protein_coding
CGI_10018363	48.5153	70.1812	26.8494	0.382573	-1.38619	0.0118435	0.393225	Down	24.0896	43.8309	23.1765	5.50184	9.48961	15.7103	protein_coding
CGI_10018398	27.0565	49.399	4.71394	0.0954258	-3.38948	0.00482766	0.233836	Down	5.47124	1.10864	6.86848	0.287467	0.796477	0.407579	protein_coding	Pituitary homeobox 2 [Source:UniProtKB/TrEMBL%3BAcc:K1PV30]			ko04350	TGF-beta signaling pathway
CGI_10018405	142.215	230.364	54.0658	0.234697	-2.09113	0.0120472	0.396366	Down	13.9804	37.6177	20.0421	3.77126	6.29177	7.0506	protein_coding	D-galactoside-specific lectin [Source:UniProtKB/TrEMBL%3BAcc:K1QGL2]
CGI_10018407	28.4989	56.6562	0.341598	0.00602931	-7.37379	1.86876e-06	0.000572066	Down	1.41398	5.18218	3.51173	0.068782	0	0	protein_coding	Tripartite motif-containing protein 2 [Source:UniProtKB/TrEMBL%3BAcc:K1PUF8]
CGI_10018471	120.342	197.913	42.7716	0.216114	-2.21014	0.00150787	0.106194	Down	13.7089	5.45988	7.96602	0.889647	1.03422	3.84156	protein_coding
CGI_10018478	7.88784	14.7716	1.00413	0.0679771	-3.87881	0.00195081	0.124759	Down	1.36241	0.718664	0.409665	0.0617053	0	0.119347	protein_coding	Collagen alpha-1(XIV) chain [Source:UniProtKB/TrEMBL%3BAcc:K1PJI9]
CGI_10018536	78.9482	49.9519	107.944	2.16097	1.11168	0.000664555	0.0599427	Up	0.928836	2.16027	1.88654	3.37312	3.34008	3.83182	protein_coding
CGI_10018539	4.34087	8.68173	0	0	#NAME?	0.0166346	0.469182	Down	2.20849	0	0.252778	0	0	0	protein_coding
CGI_10018551	10.4774	20.6159	0.338804	0.0164341	-5.92717	0.0105482	0.375468	Down	4.47264	0	2.99017	0	0.139743	0	protein_coding	Neuropeptide FF receptor 2 [Source:UniProtKB/TrEMBL%3BAcc:K1RW77]
CGI_10018592	31.6302	42.6882	20.5721	0.481916	-1.05315	0.0415341	0.72241	Down	4.17199	4.26564	4.81705	1.78879	2.14971	2.25631	protein_coding	Homeobox protein LOX2 [Source:UniProtKB/TrEMBL%3BAcc:K1RXD0]
CGI_10018599	64.4346	88.7255	40.1438	0.452449	-1.14417	0.0460388	0.749649	Down	1.17572	3.02714	1.72694	0.811904	0.49328	0.690651	protein_coding	Fibrillin-3 [Source:UniProtKB/TrEMBL%3BAcc:K1QRR5]
CGI_10018601	25.762	10.8339	40.6901	3.75583	1.90913	0.000896671	0.0737873	Up	0.351905	0.24081	0.335847	0.685418	1.46487	1.54432	protein_coding
CGI_10018612	4.51264	9.02529	0	0	#NAME?	0.00314756	0.173239	Down	1.15648	0.79525	0	0	0	0	protein_coding
CGI_10018631	11.5207	18.6334	4.40808	0.236569	-2.07967	0.0181438	0.48903	Down	2.9559	3.53302	1.77855	0.331924	0.92915	0.156436	protein_coding
CGI_10018637	369.183	235.223	503.142	2.139	1.09694	1.516e-05	0.0030266	Up	7.41976	5.43703	11.0352	15.1257	20.3821	17.8621	protein_coding
CGI_10018647	21.7974	41.2328	2.36214	0.0572879	-4.12563	0.0215646	0.530658	Down	0.611064	0.0893008	2.45929	0.0460374	0.130185	0.0441728	protein_coding	Fibroblast growth factor receptor 2 [Source:UniProtKB/TrEMBL%3BAcc:K1R3L9]
CGI_10018667	20.5556	39.0832	2.02808	0.0518913	-4.26836	0.0446605	0.740867	Down	4.04102	0	8.52521	0	0.456652	0.156329	protein_coding
CGI_10018733	187.519	338.045	36.992	0.109429	-3.19193	8.86813e-06	0.00195772	Down	184.433	67.8106	153.888	21.7953	15.6141	4.64485	protein_coding	Hemagglutinin/amebocyte aggregation factor [Source:UniProtKB/TrEMBL%3BAcc:K1QG72]	GO:0005576	extracellular region
CGI_10018740	11.976	3.48714	20.4649	5.86868	2.55304	0.00569451	0.260439	Up	0	3.38856	0	1.93985	2.58903	7.71052	protein_coding
CGI_10018836	217.385	314.757	120.013	0.381289	-1.39104	0.0494814	0.773345	Down	0	0	0	0	0	0	protein_coding
CGI_10018872	5.81793	11.6359	0	0	#NAME?	0.0341362	0.66034	Down	0.275651	0	1.27146	0	0	0	protein_coding	Deleted in malignant brain tumors 1 protein [Source:UniProtKB/TrEMBL%3BAcc:K1Q5K3]			ko04970	Salivary secretion
CGI_10018885	29.1974	42.5385	15.8562	0.37275	-1.42372	0.00876121	0.335248	Down	2.16119	3.18823	3.29221	1.17945	0.47953	1.04702	protein_coding	Serine beta-lactamase-like protein LACTB%2C mitochondrial [Source:UniProtKB/TrEMBL%3BAcc:K1QD37]
CGI_10019075	5.07324	10.1465	0	0	#NAME?	0.00462793	0.226552	Down	0.796881	0.318248	1.6481	0	0	0	protein_coding	Protein SpAN [Source:UniProtKB/TrEMBL%3BAcc:K1PWY8]	GO:0005938,GO:0005615,GO:0048471,GO:0004222,GO:0008270	cell cortex|extracellular space|perinuclear region of cytoplasm|metalloendopeptidase activity|zinc ion binding
CGI_10019097	15.1155	24.1516	6.07949	0.251722	-1.9901	0.0112317	0.385455	Down	0.608322	1.59572	1.39151	0.235452	0.442785	0.167962	protein_coding
CGI_10019113	3.33319	6.32477	0.341598	0.0540095	-4.21064	0.0496932	0.775448	Down	1.10057	0	0.422324	0	0	0	protein_coding
CGI_10019114	3.58737	6.83593	0.338804	0.0495621	-4.33462	0.039123	0.702287	Down	1.72612	0.380935	1.52444	0	0.182783	0	protein_coding	Cytoplasmic polyadenylation element-binding protein 1-B [Source:UniProtKB/TrEMBL%3BAcc:K1QYV5]			ko04114,ko04914,ko04320	Oocyte meiosis|Progesterone-mediated oocyte maturation|Dorso-ventral axis formation
CGI_10019159	27.7771	17.4506	38.1037	2.18352	1.12665	0.0348617	0.666435	Up	6.72459	1.57989	9.26141	12.5773	7.79387	8.26255	protein_coding	TATA element modulatory factor [Source:UniProtKB/TrEMBL%3BAcc:K1Q536]
CGI_10019212	36.9569	51.6848	22.229	0.430089	-1.21729	0.010249	0.37056	Down	8.95335	5.28775	6.84218	4.3099	0	3.18382	protein_coding	C-type lectin domain family 10 member A [Source:UniProtKB/TrEMBL%3BAcc:K1QR35]
CGI_10019322	18.0982	3.04435	33.152	10.8897	3.44489	0.00604751	0.270602	Up	0.350725	0.0399099	0	1.02618	2.1106	0.590208	protein_coding	Tripartite motif-containing protein 3 [Source:UniProtKB/TrEMBL%3BAcc:K1R1M9]
CGI_10019424	75.5451	110.604	40.4865	0.36605	-1.44989	1.90096e-05	0.00358517	Down	105.381	139.9	109.879	43.5349	33.554	109.969	protein_coding
CGI_10019522	4.60762	8.53205	0.683196	0.080074	-3.64252	0.0300311	0.626461	Down	0.671597	0.521848	0.867909	0.17848	0	0	protein_coding	Polyadenylate-binding protein 4 [Source:UniProtKB/TrEMBL%3BAcc:K1QW58]			ko03013,ko03015,ko03018	RNA transport|mRNA surveillance pathway|RNA degradation
CGI_10019536	52.543	71.0489	34.0372	0.479067	-1.0617	0.00751267	0.307457	Down	1.75071	1.25836	1.45171	0.631252	0.641078	0.659859	protein_coding
CGI_10019568	16.6423	30.5754	2.70932	0.0886113	-3.49637	0.0409466	0.718726	Down	3.23186	0.317548	0.715208	0.32585	0	0.103621	protein_coding	Protein doublesex [Source:UniProtKB/TrEMBL%3BAcc:K1QSA1]
CGI_10019628	6.20743	0	12.4149	Inf	Inf	0.000303231	0.0344647	Up	0	0	0	0.154566	0.293219	0.587702	protein_coding	Multiple epidermal growth factor-like domains 10 [Source:UniProtKB/TrEMBL%3BAcc:K1PWK9]
CGI_10019635	9.15052	3.76401	14.537	3.86211	1.94939	0.0442855	0.738784	Up	0	0.228288	0.255051	0.70573	0.45052	0	protein_coding
CGI_10019689	97.2063	151.313	43.1	0.284841	-1.81177	6.33409e-05	0.00982597	Down	3.27533	6.88031	7.88828	1.70261	1.93362	1.91865	protein_coding	Ankyrin-1 [Source:UniProtKB/TrEMBL%3BAcc:K1PMS2]
CGI_10019751	19.9261	28.3934	11.4588	0.403572	-1.3091	0.0443283	0.738784	Down	1.31576	1.29004	0.493404	0	0	0.412852	protein_coding	DNA polymerase alpha catalytic subunit [Source:UniProtKB/TrEMBL%3BAcc:K1Q3A6]
CGI_10019831	19.8898	28.0029	11.7766	0.42055	-1.24965	0.0483621	0.766813	Down	1.43194	1.36683	0.848376	0.585718	0.183552	0.563064	protein_coding
CGI_10019859	53.2452	101.057	5.43372	0.0537691	-4.21708	4.20778e-18	3.22021e-14	Down	8.98755	5.78376	8.48323	0.693382	0.374967	0	protein_coding	Cadherin-89D [Source:UniProtKB/TrEMBL%3BAcc:K1QDP0]
CGI_10019860	7.11902	13.5604	0.677607	0.0499694	-4.32281	0.02954	0.623668	Down	0.671076	0	0.865152	0	0	0	protein_coding
CGI_10019905	24.8671	34.6486	15.0856	0.435389	-1.19962	0.0379263	0.691753	Down	3.40778	2.25766	2.87545	0.863067	0.824682	1.98607	protein_coding	Tripartite motif-containing protein 45 [Source:UniProtKB/TrEMBL%3BAcc:K1QWP2]
CGI_10019932	40.5269	55.6326	25.4212	0.456948	-1.1299	0.0132495	0.413871	Down	1.99496	2.30539	3.15023	1.53504	1.00585	0.552764	protein_coding
CGI_10019976	5.90028	11.4693	0.331265	0.0288828	-5.11365	0.034968	0.667912	Down	0.489423	0	1.07894	0	0	0.0446918	protein_coding	Alpha-glucosidase yihQ [Source:UniProtKB/TrEMBL%3BAcc:K1QZH8]
CGI_10019991	12.7048	22.3512	3.05846	0.136837	-2.86947	0.00219819	0.134582	Down	7.76369	8.14121	2.20291	1.9668	0.713897	0.368667	protein_coding	Stress response protein nhaX [Source:UniProtKB/TrEMBL%3BAcc:K1QST0]
CGI_10020002	4.0852	0	8.17041	Inf	Inf	0.0131494	0.411303	Up	0	0	0	1.71865	0.99303	0	protein_coding
CGI_10020039	47.5586	89.707	5.41026	0.0603104	-4.05145	7.61932e-06	0.00169837	Down	1.86414	1.02568	2.61311	0.12886	0.0817692	0.0830306	protein_coding	Neural-cadherin [Source:UniProtKB/TrEMBL%3BAcc:K1RWY5]
CGI_10020080	19.4107	27.7185	11.1029	0.400559	-1.31991	0.0457034	0.748969	Down	0	10.6312	20.2898	2.11663	0	9.21831	protein_coding
CGI_10020085	16.1727	29.652	2.6934	0.0908336	-3.46063	0.0430307	0.733439	Down	1.52001	0.201798	3.26517	0.13886	0.196342	0.133184	protein_coding
CGI_10020131	10.6939	18.7047	2.68307	0.143444	-2.80144	0.00414321	0.212186	Down	0.732781	0.742162	1.26218	0.190244	0.178901	0.550328	protein_coding
CGI_10020140	21.8436	41.3064	2.38085	0.0576388	-4.11681	0.00297445	0.165841	Down	2.76874	5.99245	1.90755	0.575277	0	0	protein_coding
CGI_10020201	53.3183	27.1959	79.4407	2.92105	1.54649	0.00135356	0.0973402	Up	3.70233	3.96307	5.26441	9.99238	19.1586	17.0165	protein_coding
CGI_10020218	83.3748	161.339	5.41026	0.0335335	-4.89825	2.10786e-11	2.68858e-08	Down	4.4854	5.42712	2.29225	0.146064	0.103516	0.105363	protein_coding	Sodium-dependent multivitamin transporter [Source:UniProtKB/TrEMBL%3BAcc:K1Q4M4]			ko04977	Vitamin digestion and absorption
CGI_10020287	58.7389	33.8606	83.6172	2.46945	1.30419	0.00677325	0.286668	Up	3.87735	3.92068	1.65867	5.06419	9.93428	6.36388	protein_coding	Chlorophyllide a oxygenase [Source:UniProtKB/TrEMBL%3BAcc:K1RMB2]			ko00981,ko04212	Insect hormone biosynthesis|Longevity regulating pathway - worm
CGI_10020324	31.837	47.5238	16.1501	0.339831	-1.55711	0.0180206	0.488471	Down	2.21704	1.45982	3.09597	0.330522	1.02524	1.02722	protein_coding	A/G-specific adenine DNA glycosylase [Source:UniProtKB/TrEMBL%3BAcc:K1QP14]			ko03410	Base excision repair
CGI_10020387	1846.13	1037.76	2654.49	2.55789	1.35496	1.47265e-05	0.00296584	Up	7.15848	22.6379	18.3008	34.5979	34.632	47.1764	protein_coding	Fatty acid synthase [Source:UniProtKB/TrEMBL%3BAcc:K1QGH9]	GO:0005623,GO:0047451,GO:0004317,GO:0102132,GO:0004316,GO:0004315,GO:0004313,GO:0004314,GO:0047117,GO:0004319,GO:0004312,GO:0016295,GO:0004320,GO:0016296,GO:0031177,GO:0003697,GO:0006633,GO:0006089,GO:0032100	cell|3-hydroxyoctanoyl-[acyl-carrier-protein] dehydratase activity|3-hydroxypalmitoyl-[acyl-carrier-protein] dehydratase activity|3-oxo-pimeloyl-[acp] methyl ester reductase activity|3-oxoacyl-[acyl-carrier-protein] reductase (NADPH) activity|3-oxoacyl-[acyl-carrier-protein] synthase activity|[acyl-carrier-protein] S-acetyltransferase activity|[acyl-carrier-protein] S-malonyltransferase activity|…	ko01212,ko00061,ko04152,ko04910	Fatty acid metabolism|Fatty acid biosynthesis|AMPK signaling pathway|Insulin signaling pathway
CGI_10020413	35.0464	7.91275	62.18	7.8582	2.9742	0.0455402	0.748431	Up	0.0535674	0.546624	0.367601	0.112367	4.8787	3.06405	protein_coding	Actin [Source:UniProtKB/TrEMBL%3BAcc:K1RVE3]			ko04015,ko04390,ko04391,ko04145,ko04210,ko04510,ko04520,ko04530,ko04810,ko04611,ko04670,ko04921,ko04919,ko04745,ko05205,ko05418,ko05410,ko05412,ko05414,ko05416,ko05110,ko05130,ko05132,ko05131,ko05100,ko05164	Rap1 signaling pathway|Hippo signaling pathway|Hippo signaling pathway -fly|Phagosome|Apoptosis|Focal adhesion|Adherens junction|Tight junction|Regulation of actin cytoskeleton|Platelet activation|Leukocyte transendothelial migration|Oxytocin signaling pathway|Thyroid hormone signaling pathway|Phototransduction - fly|Proteoglycans in cancer|Fluid shear stress and atherosclerosis|Hypertrophic card…
CGI_10020461	76.3616	139.849	12.8745	0.0920604	-3.44127	4.53536e-11	5.20637e-08	Down	83.3337	68.0585	103.843	0	21.9586	0	protein_coding	Complement C1q-like protein 4 [Source:UniProtKB/TrEMBL%3BAcc:K1QLJ7]
CGI_10020538	23.1257	39.0974	7.15399	0.182979	-2.45025	0.04586	0.749239	Down	2.01365	0.242734	1.0852	0.290285	0.0791234	0	protein_coding	Testis-expressed sequence 11 protein [Source:UniProtKB/TrEMBL%3BAcc:K1R9X1]
CGI_10020621	4.47031	8.27056	0.670069	0.0810185	-3.6256	0.0352155	0.669288	Down	0.536763	0.451948	0.820466	0	0	0.0895449	protein_coding	Putative imidazolonepropionase [Source:UniProtKB/TrEMBL%3BAcc:K1R7V5]			ko00340	Histidine metabolism
CGI_10020659	36.8883	19.8256	53.951	2.72128	1.44429	0.010319	0.371033	Up	0	0.810645	0.54397	0.495813	0.304054	0.470427	protein_coding
CGI_10020666	28.1871	48.5771	7.79696	0.160507	-2.63929	7.18583e-06	0.00161745	Down	4.91722	13.8483	12.2926	0.338263	4.14585	0.630985	protein_coding
CGI_10020719	63.6518	93.6494	33.6542	0.359364	-1.47648	0.00621607	0.274451	Down	8.74792	6.5172	6.5155	0	4.6358	2.51415	protein_coding
CGI_10020743	61.6018	97.5995	25.6042	0.26234	-1.93049	4.39064e-07	0.000180008	Down	6.74216	9.35805	7.78255	2.12791	1.63369	2.84363	protein_coding	Alternative oxidase%2C mitochondrial [Source:UniProtKB/TrEMBL%3BAcc:K1QRC6]
CGI_10020753	11.2054	2.8685	19.5423	6.81274	2.76823	0.00281677	0.160472	Up	0	0	0.234933	0.866141	0.21015	0.789689	protein_coding	Tripartite motif-containing protein 3 [Source:UniProtKB/TrEMBL%3BAcc:K1QIW6]
CGI_10020815	98.5706	64.7997	132.341	2.04231	1.0302	0.000389552	0.0414061	Up	7.89478	4.54269	7.65858	15.6046	16.5528	13.4891	protein_coding	Collagen alpha-2(VIII) chain [Source:UniProtKB/TrEMBL%3BAcc:K1RBT2]
CGI_10020948	6.39901	12.1252	0.672863	0.0554931	-4.17155	0.0111053	0.383493	Down	2.83068	1.8243	0.296042	0.133911	0	0.129553	protein_coding	Small conductance calcium-activated potassium channel protein [Source:UniProtKB/TrEMBL%3BAcc:K1Q120]
CGI_10020956	96.1722	183.276	9.06841	0.0494796	-4.33702	0.0123796	0.399751	Down	4.31837	13.801	2.77149	0.221459	0.361621	0.36865	protein_coding	Endothelin-converting enzyme 1 [Source:UniProtKB/TrEMBL%3BAcc:K1PM42]
CGI_10020960	64.3514	127.37	1.3326	0.0104624	-6.57864	0.00033202	0.0366483	Down	2.22284	8.17092	2.28326	0	0	0.170656	protein_coding	Endothelin-converting enzyme 1 [Source:UniProtKB/TrEMBL%3BAcc:K1QU37]
CGI_10021001	176.736	113.926	239.546	2.10264	1.07221	0.000747018	0.0649651	Up	4.20566	9.9235	7.19014	15.6151	14.6236	10.1938	protein_coding	Inositol-3-phosphate synthase 1-B [Source:UniProtKB/TrEMBL%3BAcc:K1RLY3]			ko00562,ko00521	Inositol phosphate metabolism|Streptomycin biosynthesis
CGI_10021012	8.73429	15.7634	1.70519	0.108174	-3.20857	0.0252928	0.576661	Down	10.8578	3.36052	3.9622	5.10821	0	0	protein_coding
CGI_10021041	17.3131	0.937063	33.6892	35.9519	5.16799	3.56792e-08	2.0479e-05	Up	0	0.266175	0	3.58474	5.05609	4.60951	protein_coding	Putative RNA-directed DNA polymerase from transposon BS [Source:UniProtKB/TrEMBL%3BAcc:K1QYP1]
CGI_10021070	11.6515	3.84495	19.458	5.06066	2.33933	0.00920899	0.346535	Up	0.26466	0.136004	0.150339	0.281073	0.598356	0.734847	protein_coding
CGI_10021082	38.1647	22.1334	54.196	2.44861	1.29196	0.00605817	0.270602	Up	2.90604	2.71025	1.66143	3.2095	3.17211	6.1155	protein_coding	Mitochondrial import receptor subunit TOM40-like protein 1 [Source:UniProtKB/TrEMBL%3BAcc:K1R0B4]			ko05014	Amyotrophic lateral sclerosis (ALS)
CGI_10021103	38.2785	51.1534	25.4036	0.496617	-1.00979	0.0486049	0.767736	Down	2.52545	5.21693	4.36643	2.27871	2.4865	0.932362	protein_coding	Tripartite motif-containing protein 2 [Source:UniProtKB/TrEMBL%3BAcc:K1R0D5]			ko05206	MicroRNAs in cancer
CGI_10021152	5.51143	10.0064	1.01641	0.101576	-3.29937	0.023367	0.55024	Down	0.125321	0.0641682	0.0719963	0	0.0623737	0	protein_coding	Low-density lipoprotein receptor-related protein 2 [Source:UniProtKB/TrEMBL%3BAcc:K1QN73]
CGI_10021183	96.1831	135.461	56.9049	0.420083	-1.25125	0.00425598	0.21513	Down	22.7009	12.8663	15.3595	10.9159	6.10997	4.14439	protein_coding	Acetylcholine receptor subunit alpha-type acr-16 [Source:UniProtKB/TrEMBL%3BAcc:K1S6V2]
CGI_10021211	19.9136	9.24917	30.5779	3.30602	1.72509	0.0075092	0.307457	Up	1.48053	0.887493	3.36055	2.73583	5.60931	6.47133	protein_coding	Protocadherin Fat 4 [Source:UniProtKB/TrEMBL%3BAcc:K1QY28]
CGI_10021230	17.7217	27.6984	7.74504	0.279621	-1.83846	0.0311745	0.636209	Down	2.26551	0.617689	0.676881	0.406742	0.165607	0.38594	protein_coding
CGI_10021238	14.2518	27.1606	1.34293	0.049444	-4.33806	0.0122866	0.398627	Down	4.21816	0.208475	1.89259	0.107562	0	0.205832	protein_coding
CGI_10021286	19.9463	32.7875	7.10512	0.216703	-2.20621	0.00094074	0.0755197	Down	0	0	0	0	0.101595	0	protein_coding
CGI_10021388	12.3163	22.6037	2.02892	0.0897608	-3.47777	0.00431648	0.215439	Down	3.04369	0.530539	3.0263	0.546171	0	0.264078	protein_coding
CGI_10021389	6.47718	12.9544	0	0	#NAME?	0.00675526	0.286668	Down	1.75749	0	1.40785	0	0	0	protein_coding
CGI_10021396	5.15309	10.3062	0	0	#NAME?	0.00833729	0.327973	Down	0	0	0	0	0	0	protein_coding		GO:0016021,GO:0008285,GO:0048235	integral component of membrane|negative regulation of cell proliferation|pollen sperm cell differentiation
CGI_10021480	45.8324	79.446	12.2188	0.1538	-2.70088	0.0431898	0.733844	Down	17.9351	7.09336	2.9329	2.75183	0.644922	0.654373	protein_coding	Arginine kinase [Source:UniProtKB/TrEMBL%3BAcc:K1QTF2]			ko00330	Arginine and proline metabolism
CGI_10021569	18.5185	29.2694	7.76766	0.265384	-1.91384	0.0117386	0.391724	Down	0.825998	0.290003	0.365164	0.199264	0.11451	0.113597	protein_coding
CGI_10021600	20.9859	29.4507	12.521	0.42515	-1.23396	0.0450922	0.744225	Down	2.01373	1.12793	1.15093	0.732309	0.399196	0.399074	protein_coding
CGI_10021652	113.489	73.4854	153.492	2.08874	1.06263	0.0147818	0.439606	Up	4.43761	3.44082	3.11682	5.19157	7.32701	10.6433	protein_coding	Receptor-type tyrosine-protein phosphatase kappa [Source:UniProtKB/TrEMBL%3BAcc:K1RDL0]	GO:0030424,GO:0030054,GO:0009986,GO:0005911,GO:0030425,GO:0016021,GO:0043231,GO:0031256,GO:0043025,GO:0001750,GO:0005886,GO:0008013,GO:0045295,GO:0019901,GO:0004725,GO:0007155,GO:0016477,GO:0034614,GO:0034644,GO:0048041,GO:0045786,GO:0030336,GO:0008285,GO:0010839,GO:0045892,GO:0031175,GO:0006470,GO:0034394,GO:0007165,GO:0007179	axon|cell junction|cell surface|cell-cell junction|dendrite|integral component of membrane|intracellular membrane-bounded organelle|leading edge membrane|neuronal cell body|photoreceptor outer segment|plasma membrane|beta-catenin binding|gamma-catenin binding|protein kinase binding|protein tyrosine phosphatase activity|cell adhesion|cell migration|cellular response to reactive oxygen species|cell…
CGI_10021660	534.857	799.586	270.128	0.337835	-1.56561	1.01503e-10	9.70998e-08	Down	302.971	209.912	268.806	60.422	60.8384	40.0947	protein_coding	Ferritin [Source:UniProtKB/TrEMBL%3BAcc:K1QHW8]			ko04978	Mineral absorption
CGI_10021688	83.7759	122.754	44.7979	0.364941	-1.45426	5.62213e-06	0.00133071	Down	31.0738	28.7059	19.3246	6.32412	11.3528	8.73291	protein_coding	Aldehyde dehydrogenase [Source:UniProtKB/TrEMBL%3BAcc:K1Q9Z4]	GO:0005737,GO:0005829,GO:0070062,GO:0005634,GO:0005886,GO:0004029,GO:0004030,GO:0070403,GO:0042803,GO:0001758,GO:0070324,GO:0031076,GO:0048048,GO:0060324,GO:0070384,GO:0042472,GO:0007626,GO:0050885,GO:0021768,GO:0060166,GO:0002072,GO:0043065,GO:0051289,GO:0042574,GO:0002138,GO:0042573,GO:0042572,GO:0060013	cytoplasm|cytosol|extracellular exosome|nucleus|plasma membrane|aldehyde dehydrogenase (NAD) activity|aldehyde dehydrogenase [NAD(P)+] activity|NAD+ binding|protein homodimerization activity|retinal dehydrogenase activity|thyroid hormone binding|embryonic camera-type eye development|embryonic eye morphogenesis|face development|Harderian gland development|inner ear morphogenesis|locomotory behavio…
CGI_10021728	28.5259	17.6132	39.4385	2.23914	1.16294	0.0327262	0.652081	Up	100.505	43.9589	52.397	82.905	191.573	106.244	protein_coding
CGI_10021742	414.575	257.271	571.879	2.22287	1.15242	0.0061866	0.273677	Up	129.338	96.5826	54.2886	234.321	139.786	215.589	protein_coding	Complement C1q-like protein 4 [Source:UniProtKB/TrEMBL%3BAcc:K1R4C1]
CGI_10021743	9.04053	18.0811	0	0	#NAME?	2.27925e-05	0.00418424	Down	6.15045	7.35981	1.99046	0	0	0	protein_coding
CGI_10021800	9.46854	16.9269	2.01021	0.118758	-3.0739	0.00774007	0.312859	Down	1.40236	0.213354	2.0136	0	0.207569	0.14032	protein_coding	Cartilage matrix protein [Source:UniProtKB/TrEMBL%3BAcc:K1RAV0]
CGI_10021817	1486.64	2742.11	231.167	0.0843024	-3.56828	0.00214726	0.132553	Down	13.8209	37.9986	60.9997	2.72749	5.53788	0.814831	protein_coding	Vitellogenin-6 [Source:UniProtKB/TrEMBL%3BAcc:K1QNA2]	GO:0005576,GO:0005319,GO:0045735,GO:1904807,GO:1903427,GO:1904109	extracellular region|lipid transporter activity|nutrient reservoir activity|negative regulation of protein oxidation|negative regulation of reactive oxygen species biosynthetic process|positive regulation of cholesterol import
CGI_10021866	54.3051	84.2802	24.33	0.28868	-1.79246	0.00807551	0.320107	Down	41.091	35.0141	11.0989	7.24552	9.0943	5.10266	protein_coding	Omega-crystallin [Source:UniProtKB/TrEMBL%3BAcc:K1QUX5]			ko00010,ko00053,ko00620,ko00071,ko00561,ko00280,ko00310,ko00330,ko00340,ko00380,ko00410,ko00981,ko00903,ko00625	Glycolysis / Gluconeogenesis|Ascorbate and aldarate metabolism|Pyruvate metabolism|Fatty acid degradation|Glycerolipid metabolism|Valine, leucine and isoleucine degradation|Lysine degradation|Arginine and proline metabolism|Histidine metabolism|Tryptophan metabolism|beta-Alanine metabolism|Insect hormone biosynthesis|Limonene and pinene degradation|Chloroalkane and chloroalkene degradation
CGI_10022003	198.454	360.552	36.3549	0.100831	-3.30998	1.0314e-09	8.4571e-07	Down	59.6273	35.4482	61.2499	6.95738	3.66531	7.15118	protein_coding	Collagen alpha-1(XII) chain [Source:UniProtKB/TrEMBL%3BAcc:K1RHA0]
CGI_10022029	5.93015	11.5187	0.341598	0.0296559	-5.07554	0.00962678	0.353634	Down	1.57912	0.41651	0.28674	0.0854203	0	0	protein_coding	Disintegrin and metalloproteinase domain-containing protein 10 [Source:UniProtKB/TrEMBL%3BAcc:K1QXL4]			ko05010,ko05120	Alzheimer's disease|Epithelial cell signaling in Helicobacter pylori infection
CGI_10022061	69.709	23.9849	115.433	4.81274	2.26686	0.00441599	0.219144	Up	6.17204	0.770201	17.3521	13.3918	26.3432	46.2409	protein_coding
CGI_10022090	44.3117	87.9534	0.670069	0.00761845	-7.03629	1.40874e-11	2.02146e-08	Down	6.43534	8.39403	3.03612	0	0.0753348	0	protein_coding	Transporter [Source:UniProtKB/TrEMBL%3BAcc:K1QVF2]
CGI_10022102	18.7796	34.5213	3.03779	0.0879976	-3.50639	0.0246792	0.569041	Down	4.48357	0.163673	3.31653	0.251949	0.158193	0.160741	protein_coding	Acidic mammalian chitinase [Source:UniProtKB/TrEMBL%3BAcc:K1R8X0]			ko00520	Amino sugar and nucleotide sugar metabolism
CGI_10022109	10.1614	18.6205	1.7024	0.0914264	-3.45125	0.00101635	0.0796395	Down	0	0	0	0	0	0	protein_coding
CGI_10022128	21.5394	35.3102	7.7685	0.220007	-2.18438	0.000699649	0.0618397	Down	3.29865	2.30796	2.35766	0.822791	0	0.696325	protein_coding	Cytochrome P450 2J6 [Source:UniProtKB/TrEMBL%3BAcc:K1QXI3]	GO:0005789,GO:0043231,GO:0031090,GO:0008392,GO:0070330,GO:0020037,GO:0005506,GO:0019369,GO:0019373,GO:0033574	endoplasmic reticulum membrane|intracellular membrane-bounded organelle|organelle membrane|arachidonic acid epoxygenase activity|aromatase activity|heme binding|iron ion binding|arachidonic acid metabolic process|epoxygenase P450 pathway|response to testosterone	ko00590,ko00591,ko04913,ko04726,ko04750,ko04212	Arachidonic acid metabolism|Linoleic acid metabolism|Ovarian Steroidogenesis|Serotonergic synapse|Inflammatory mediator regulation of TRP channels|Longevity regulating pathway - worm
CGI_10022170	13.4244	25.5058	1.34293	0.052652	-4.24737	0.000859963	0.0719905	Down	3.99555	1.78292	0.940597	0.123037	0.114031	0.118227	protein_coding	Arylacetamide deacetylase-like 1 [Source:UniProtKB/TrEMBL%3BAcc:K1QPF8]			ko04976	Bile secretion
CGI_10022182	31.9435	10.5168	53.3702	5.07473	2.34333	0.048594	0.767736	Up	2.52426	0.722403	1.64177	15.442	11.3333	1.78036	protein_coding
CGI_10022184	23.243	45.1459	1.34014	0.0296846	-5.07414	0.0108668	0.380649	Down	1.685	0	1.07936	0	0.0379584	0.0382006	protein_coding	SCO-spondin [Source:UniProtKB/TrEMBL%3BAcc:K1QDX7]			ko04657	IL-17 signaling pathway
CGI_10022189	6.69575	1.28165	12.1098	9.44864	3.24011	0.0125791	0.403357	Up	0.153232	0.076394	0.0885468	0.941216	0.585661	1.05975	protein_coding	Alpha-amylase [Source:UniProtKB/TrEMBL%3BAcc:K1QDY3]			ko00500,ko04973	Starch and sucrose metabolism|Carbohydrate digestion and absorption
CGI_10022332	57.7227	111.725	3.72015	0.0332973	-4.90845	0.0103561	0.37151	Down	11.6254	0.14405	20.1703	0.440072	0.28079	0.282945	protein_coding	Astacin [Source:UniProtKB/TrEMBL%3BAcc:K1S6S4]
CGI_10022350	10.5781	20.8173	0.338804	0.0162751	-5.94119	0.0316325	0.640434	Down	3.41138	0	8.62861	0	0.309056	0	protein_coding
CGI_10022372	1101.41	1545.15	657.671	0.425636	-1.23231	0.0198651	0.510695	Down	15.231	10.0104	6.08507	4.07747	3.64724	4.67561	protein_coding
CGI_10022385	6.61579	11.2186	2.013	0.179434	-2.47847	0.0438406	0.737389	Down	0.903565	1.19331	0.57559	0.10141	0.0942141	0.194869	protein_coding	Peroxisomal sarcosine oxidase [Source:UniProtKB/TrEMBL%3BAcc:K1RM67]			ko00260,ko00310,ko04146	Glycine, serine and threonine metabolism|Lysine degradation|Peroxisome
CGI_10022426	86.7653	47.7036	125.827	2.63768	1.39927	0.0115048	0.389225	Up	2.91956	1.30306	0.54021	3.27647	3.61446	2.33406	protein_coding
CGI_10022468	19.445	34.1619	4.72817	0.138405	-2.85303	0.037558	0.688733	Down	3.88687	2.23904	16.6246	0	2.72258	0.693602	protein_coding	Histone H2B [Source:UniProtKB/TrEMBL%3BAcc:K1QY71]			ko05203,ko05322,ko05034	Viral carcinogenesis|Systemic lupus erythematosus|Alcoholism
CGI_10022484	28.8915	18.5919	39.1911	2.10797	1.07585	0.0471613	0.759434	Up	1.0444	1.58235	0.895053	2.37363	0.966111	1.89185	protein_coding	Endothelial cells scavenger receptor [Source:UniProtKB/TrEMBL%3BAcc:K1QPX0]
CGI_10022489	23.0871	36.4293	9.74491	0.267502	-1.90238	0.00217784	0.134051	Down	2.95971	1.39762	3.32165	0.65041	0.40699	0.909841	protein_coding	Alkyl/aryl-sulfatase BDS1 [Source:UniProtKB/TrEMBL%3BAcc:K1QPX8]	GO:0018741,GO:0004065,GO:0046872,GO:0018909	alkyl sulfatase activity|arylsulfatase activity|metal ion binding|dodecyl sulfate metabolic process
CGI_10022575	4.02172	7.70463	0.338804	0.043974	-4.5072	0.0229197	0.543049	Down	0.649998	1.05845	0.299102	0	0.124527	0	protein_coding	Monocarboxylate transporter 2 [Source:UniProtKB/TrEMBL%3BAcc:K1QW68]
CGI_10022593	75.3184	105.195	45.4417	0.431976	-1.21098	0.043528	0.735364	Down	0.93496	2.39602	2.40037	0.286963	0.325004	1.2748	protein_coding	Carboxypeptidase B [Source:UniProtKB/TrEMBL%3BAcc:K1R441]			ko04972,ko04974	Pancreatic secretion|Protein digestion and absorption
CGI_10022610	26.4989	9.60952	43.3883	4.51513	2.17477	0.000791815	0.0683432	Up	0	0.0925566	0.919797	1.6315	2.23569	2.4826	protein_coding
CGI_10022611	57.1913	35.0899	79.2927	2.2597	1.17613	0.0110423	0.382907	Up	2.27979	1.05548	1.77475	2.19817	3.47077	4.69146	protein_coding	UPF0712 protein C7orf64-like protein [Source:UniProtKB/TrEMBL%3BAcc:K1RAM5]
CGI_10022662	102.154	64.0183	140.29	2.19141	1.13186	0.00104581	0.0810004	Up	2.75066	6.43695	7.61884	9.09989	12.675	15.2854	protein_coding	Tripartite motif-containing protein 2 [Source:UniProtKB/TrEMBL%3BAcc:K1Q1T0]
CGI_10022705	190.767	359.872	21.6622	0.0601943	-4.05423	7.49951e-05	0.0114027	Down	27.7162	12.7142	42.6542	1.14933	3.12737	0.777419	protein_coding
CGI_10022706	193.555	362.745	24.3654	0.0671694	-3.89605	0.000227034	0.0272229	Down	35.5058	26.3877	76.6676	0.840345	7.84814	0.80254	protein_coding
CGI_10022716	52.6957	33.6042	71.7872	2.13626	1.09509	0.0335069	0.657883	Up	2.1412	2.88819	2.43296	6.70633	4.43093	2.96659	protein_coding	Tripartite motif-containing protein 2 [Source:UniProtKB/TrEMBL%3BAcc:K1RA23]
CGI_10022731	24.7517	4.92064	44.5828	9.06037	3.17957	0.0151839	0.446361	Up	0.488684	0.246115	0.843793	1.7707	8.27092	2.54517	protein_coding	Actin [Source:UniProtKB/TrEMBL%3BAcc:K1RA57]			ko04015,ko04390,ko04391,ko04145,ko04210,ko04510,ko04520,ko04530,ko04810,ko04611,ko04670,ko04921,ko04919,ko04745,ko05205,ko05418,ko05410,ko05412,ko05414,ko05416,ko05110,ko05130,ko05132,ko05131,ko05100,ko05164	Rap1 signaling pathway|Hippo signaling pathway|Hippo signaling pathway -fly|Phagosome|Apoptosis|Focal adhesion|Adherens junction|Tight junction|Regulation of actin cytoskeleton|Platelet activation|Leukocyte transendothelial migration|Oxytocin signaling pathway|Thyroid hormone signaling pathway|Phototransduction - fly|Proteoglycans in cancer|Fluid shear stress and atherosclerosis|Hypertrophic card…
CGI_10022841	7.68286	13.3424	2.02333	0.151647	-2.72121	0.0186416	0.496512	Down	2.38464	4.46784	3.13082	0.35036	0.324776	0.669193	protein_coding
CGI_10022842	4.47152	8.27018	0.672863	0.0813601	-3.61954	0.0351952	0.669288	Down	5.9103	0.523865	7.28593	0.527577	0	0.490514	protein_coding
CGI_10022871	18.2696	33.8478	2.69145	0.0795164	-3.6526	2.82994e-06	0.000782804	Down	3.91189	4.96853	2.23786	0.354108	0	0.459137	protein_coding	Solute carrier family 22 member 8 [Source:UniProtKB/TrEMBL%3BAcc:K1QST8]			ko05231	Choline metabolism in cancer
CGI_10022892	11.6664	19.2917	4.04108	0.209472	-2.25517	0.0159186	0.455523	Down	2.92961	2.1881	1.21491	0	0.751763	0	protein_coding	Feeding circuit activating peptide [Source:UniProtKB/TrEMBL%3BAcc:K1S1J9]
CGI_10022902	275.578	170.932	380.223	2.22442	1.15343	0.000199276	0.024865	Up	5.67833	5.7321	5.09333	11.1003	14.5773	8.88476	protein_coding	Death-associated protein kinase 1 [Source:UniProtKB/TrEMBL%3BAcc:K1RHZ0]
CGI_10022977	11.4068	2.32976	20.4839	8.79226	3.13623	0.000942577	0.0755197	Up	2.16374	1.97356	2.37125	15.3817	28.6223	39.9998	protein_coding
CGI_10023032	9.73716	3.90047	15.5738	3.99281	1.9974	0.0395971	0.706929	Up	0.272656	0.1394	0.469507	1.00243	0.818593	0.407123	protein_coding
CGI_10023093	178.829	116.838	240.821	2.06115	1.04345	0.000247647	0.0290088	Up	9.51372	10.6426	9.6805	20.8392	23.5556	15.8999	protein_coding
CGI_10023115	11.7453	4.94821	18.5424	3.74729	1.90585	0.027043	0.595283	Up	1.02195	0.17024	0.584865	1.23187	2.11358	2.19473	protein_coding	Matrilin-2 [Source:UniProtKB/TrEMBL%3BAcc:K1QTI0]
CGI_10023142	35.8804	69.0646	2.6962	0.0390388	-4.67895	2.81394e-14	7.24864e-11	Down	3.83958	4.15878	3.2457	0.189308	0.119098	0.0608814	protein_coding	Single-minded-like protein 1 [Source:UniProtKB/TrEMBL%3BAcc:K1QZH0]
CGI_10023202	223.244	439.432	7.05626	0.0160577	-5.96059	0.00171851	0.115704	Down	7.6389	0	8.00244	0.018588	0.0353494	0.035778	protein_coding	Latent-transforming growth factor beta-binding protein 4 [Source:UniProtKB/TrEMBL%3BAcc:K1QTV0]
CGI_10023314	74.7164	49.1328	100.3	2.04141	1.02956	0.00393898	0.204604	Up	0.584736	1.48471	2.78414	1.75045	2.24837	2.07909	protein_coding	Receptor-type tyrosine-protein phosphatase gamma [Source:UniProtKB/TrEMBL%3BAcc:K1R7L2]	GO:0005887,GO:0031226,GO:0072534,GO:0005578,GO:0004725,GO:0005001,GO:0007409,GO:0007417,GO:0002244,GO:0007611,GO:0048709,GO:0035335,GO:0006470,GO:0070445	integral component of plasma membrane|intrinsic component of plasma membrane|perineuronal net|proteinaceous extracellular matrix|protein tyrosine phosphatase activity|transmembrane receptor protein tyrosine phosphatase activity|axonogenesis|central nervous system development|hematopoietic progenitor cell differentiation|learning or memory|oligodendrocyte differentiation|peptidyl-tyrosine dephosph…
CGI_10023417	5.57315	10.4631	0.683196	0.0652957	-3.93687	0.0488589	0.768849	Down	0.150262	0.0388082	0.215434	0	0	0	protein_coding	Neurotrypsin [Source:UniProtKB/TrEMBL%3BAcc:K1RJ84]
CGI_10023460	81.871	158.313	5.42924	0.0342944	-4.86588	9.05107e-07	0.000314854	Down	7.12678	13.6425	20.3866	0.299302	1.13062	0	protein_coding		GO:0005576	extracellular region
CGI_10023461	127.394	240.905	13.8831	0.0576292	-4.11706	2.66982e-08	1.74262e-05	Down	21.57	14.2439	31.5522	0.697587	2.54822	0.380913	protein_coding
CGI_10023468	25.934	41.0025	10.8655	0.264996	-1.91596	0.00085439	0.0719905	Down	4.64281	3.96148	3.62153	1.80481	0.569734	0.45724	protein_coding	Beta-1%2C3-galactosyl-O-glycosyl-glycoprotein beta-1%2C6-N-acetylglucosaminyltransferase 3 [Source:UniProtKB/TrEMBL%3BAcc:K1Q099]	GO:0070062,GO:0000139,GO:0016021,GO:0016020,GO:0047225,GO:0003829,GO:0008109,GO:0005975,GO:0002426,GO:0050892,GO:0060993,GO:0016266,GO:0006493,GO:0048729	extracellular exosome|Golgi membrane|integral component of membrane|membrane|acetylgalactosaminyl-O-glycosyl-glycoprotein beta-1,6-N-acetylglucosaminyltransferase activity|beta-1,3-galactosyl-O-glycosyl-glycoprotein beta-1,6-N-acetylglucosaminyltransferase activity|N-acetyllactosaminide beta-1,6-N-acetylglucosaminyltransferase activity|carbohydrate metabolic process|immunoglobulin production in m…	ko00512	Mucin type O-glycan biosynthesis
CGI_10023469	30.4965	42.1029	18.8901	0.448666	-1.15629	0.044959	0.743135	Down	0.702778	0.980765	0.32392	0.372428	0.124281	0.280896	protein_coding
CGI_10023473	14.4561	21.8325	7.07972	0.324274	-1.62471	0.0360914	0.674588	Down	6.71698	5.1605	6.97571	2.98919	1.19505	2.52964	protein_coding	Complement C1q-like protein 4 [Source:UniProtKB/TrEMBL%3BAcc:K1Q0A5]
CGI_10023527	41.8729	56.4658	27.2801	0.483126	-1.04953	0.0170497	0.474677	Down	6.16073	5.55038	4.84686	3.0797	2.45245	1.83385	protein_coding	Phytanoyl-CoA dioxygenase domain-containing protein 1 [Source:UniProtKB/TrEMBL%3BAcc:K1R9B1]
CGI_10023621	23.1392	41.5355	4.74299	0.114191	-3.13048	4.38822e-05	0.00714533	Down	2.7219	2.64986	1.27476	0.375964	0	0.220322	protein_coding	Organic cation transporter protein [Source:UniProtKB/TrEMBL%3BAcc:K1QDK1]			ko05231	Choline metabolism in cancer
CGI_10023626	110.714	27.7084	193.719	6.99134	2.80557	0.000227658	0.0272229	Up	0.0971306	0.0990863	0	6.57082	4.573	2.59998	protein_coding	Fibropellin-1 [Source:UniProtKB/TrEMBL%3BAcc:K1RL24]			ko04330,ko04658,ko04919,ko04320,ko05206,ko05224,ko05020,ko01522	Notch signaling pathway|Th1 and Th2 cell differentiation|Thyroid hormone signaling pathway|Dorso-ventral axis formation|MicroRNAs in cancer|Breast cancer|Prion diseases|Endocrine resistance
CGI_10023689	64.3847	36.184	92.5854	2.55874	1.35543	0.000156557	0.0204029	Up	1.57638	3.00613	3.43145	5.02452	7.18369	7.84205	protein_coding	Tripartite motif-containing protein 2 [Source:UniProtKB/TrEMBL%3BAcc:K1QZV1]
CGI_10023716	49.6219	80.3464	18.8974	0.235199	-2.08805	2.73822e-05	0.00483591	Down	0.729535	0.426715	0.468421	0.0687746	0.261447	0.0910433	protein_coding	Collagen alpha-4(VI) chain [Source:UniProtKB/TrEMBL%3BAcc:K1QTV9]
CGI_10023765	86.9421	122.468	51.4167	0.419839	-1.25209	0.0486397	0.767736	Down	2.65518	5.49725	7.01575	1.6322	3.12695	0.918704	protein_coding
CGI_10023836	6.62403	12.9092	0.338804	0.026245	-5.25181	0.0319969	0.642567	Down	0.347887	0.0866986	0	0	0	0	protein_coding
CGI_10023837	58.7865	18.1105	99.4624	5.49197	2.45732	0.0113918	0.387847	Up	1.58815	5.79602	0.910901	8.93602	3.08061	3.38622	protein_coding
CGI_10023851	32.8835	50.1683	15.5987	0.310927	-1.68535	0.00795923	0.31725	Down	4.40919	9.83475	4.08583	1.10133	4.72472	0.417322	protein_coding	Peptidyl-prolyl cis-trans isomerase B [Source:UniProtKB/TrEMBL%3BAcc:K1R1H8]
CGI_10023866	28.4681	10.2252	46.711	4.5682	2.19163	0.000102348	0.0141555	Up	2.31496	0.785947	1.03248	2.96208	4.71031	5.64137	protein_coding
CGI_10023868	35.8275	17.9427	53.7123	2.99354	1.58185	0.0313731	0.636866	Up	0.737353	0.371665	0	3.47174	1.11362	1.8522	protein_coding	Platelet endothelial aggregation receptor 1 [Source:UniProtKB/TrEMBL%3BAcc:K1R878]
CGI_10023927	33.6703	50.7062	16.6344	0.328054	-1.60799	0.0012894	0.0958037	Down	5.74977	3.8072	5.08518	2.67713	1.47635	0.399409	protein_coding	Monomeric sarcosine oxidase [Source:UniProtKB/TrEMBL%3BAcc:K1Q8Y2]
CGI_10023933	39.3061	56.3452	22.267	0.395189	-1.33938	0.003522	0.188929	Down	1.27816	2.79658	1.15967	0.742383	0.60837	0.757725	protein_coding	Kelch-like protein 3 [Source:UniProtKB/TrEMBL%3BAcc:K1Q8Y5]
CGI_10023944	3.0209	0	6.04179	Inf	Inf	0.0231611	0.54595	Up	0	0	0	0	0.571623	1.19682	protein_coding
CGI_10024034	29.9055	0	59.8111	Inf	Inf	0.000946463	0.0755197	Up	0	0	0	28.4599	41.8565	0	protein_coding	Collagen alpha-2(VIII) chain [Source:UniProtKB/TrEMBL%3BAcc:K1PLT6]
CGI_10024094	782.325	1192.03	372.615	0.312588	-1.67767	0.000608617	0.0563437	Down	33.7134	64.0244	62.4919	10.9619	21.2603	19.4911	protein_coding
CGI_10024144	25.5332	35.8931	15.1733	0.422737	-1.24217	0.0317846	0.642567	Down	1.87002	1.46069	2.7976	0.616306	1.05425	0.454798	protein_coding	Exonuclease domain-containing protein 1 [Source:UniProtKB/TrEMBL%3BAcc:K1QHD2]
CGI_10024193	52.8122	97.1707	8.45365	0.0869979	-3.52288	0.0358984	0.673359	Down	3.41536	15.2426	3.39632	0.671272	0.362591	0.463752	protein_coding	Organic cation transporter protein [Source:UniProtKB/TrEMBL%3BAcc:K1R4W8]			ko05231	Choline metabolism in cancer
CGI_10024281	54.239	105.771	2.70653	0.0255885	-5.28836	6.314e-12	9.6642e-09	Down	9.09365	9.79089	4.59971	0.233096	0.143946	0.150177	protein_coding	Organic cation transporter protein [Source:UniProtKB/TrEMBL%3BAcc:K1QDL6]			ko05231	Choline metabolism in cancer
CGI_10024282	10.576	16.4257	4.72622	0.287733	-1.7972	0.0453817	0.746359	Down	1.71379	0.85585	0.446756	0	0.377699	0.0767672	protein_coding	Organic cation transporter-like protein [Source:UniProtKB/TrEMBL%3BAcc:K1QJV7]			ko05231	Choline metabolism in cancer
CGI_10024292	13.4837	26.2842	0.683196	0.0259926	-5.26575	0.000404059	0.0421672	Down	5.60661	1.54527	6.70759	0.265199	0	0	protein_coding
CGI_10024318	3.36948	0	6.73896	Inf	Inf	0.0148391	0.440428	Up	0	0	0	0.519562	0	0.400752	protein_coding	Multiple epidermal growth factor-like domains 10 [Source:UniProtKB/TrEMBL%3BAcc:K1R3Y5]
CGI_10024391	11.3601	3.12782	19.5923	6.26388	2.64706	0.00493946	0.237249	Up	0.34436	0.174239	0	0.17926	0.673382	0	protein_coding
CGI_10024428	355.368	474.141	236.596	0.499	-1.00289	2.73245e-08	1.74262e-05	Down	45.2651	55.033	45.3796	21.3669	20.7818	23.2793	protein_coding
CGI_10024461	30.8586	48.9119	12.8053	0.261804	-1.93344	0.000255467	0.0296225	Down	4.07463	3.52336	2.94672	0.88177	0.551927	0.567853	protein_coding	Cytochrome P450 4A25 [Source:UniProtKB/TrEMBL%3BAcc:K1R030]
CGI_10024613	8.51212	2.26064	14.7636	6.53072	2.70724	0.0388254	0.698583	Up	0	0.501935	0.0956605	1.11941	0.245896	1.99847	protein_coding
CGI_10024639	59.3185	115.597	3.03974	0.026296	-5.24901	0.0193808	0.504493	Down	12.2933	0	0	0	0	0	protein_coding
CGI_10024644	3.23297	6.46594	0	0	#NAME?	0.0202929	0.515952	Down	0.647817	0.215608	0.743213	0	0	0	protein_coding
CGI_10024706	16.9914	26.3534	7.62943	0.289504	-1.78834	0.0135749	0.420036	Down	1.7565	1.79111	1.6061	0	0	1.50015	protein_coding
CGI_10024722	8.89951	17.799	0	0	#NAME?	0.038314	0.694279	Down	19.7269	2.08109	0.952663	0	0	0	protein_coding
CGI_10024814	38.5104	67.2043	9.8164	0.146068	-2.77529	3.28788e-08	1.97862e-05	Down	2.39446	1.58601	1.84092	0.467441	0.395578	0.0447324	protein_coding
CGI_10024825	3.70754	7.08382	0.331265	0.0467636	-4.41847	0.0332271	0.65518	Down	0.905724	0.514459	0.69196	0	0	0.100688	protein_coding
CGI_10024827	17.1321	31.8862	2.37806	0.0745795	-3.74508	0.00563246	0.259379	Down	5.01707	5.5328	0.665157	0.483925	0.114568	0.116442	protein_coding	Alanopine dehydrogenase 2 [Source:UniProtKB/TrEMBL%3BAcc:B5D5P4]
CGI_10024831	56.7725	79.5097	34.0352	0.428064	-1.2241	0.00138944	0.0993774	Down	1.76049	1.04304	1.37758	0.620438	0.409831	0.535424	protein_coding	N-acetyltransferase ESCO1 [Source:UniProtKB/TrEMBL%3BAcc:K1QQT6]
CGI_10024897	10.8041	21.6082	0	0	#NAME?	6.68712e-07	0.000247629	Down	0.896553	0.520711	0.368216	0	0	0	protein_coding	Collagen alpha-1(XII) chain [Source:UniProtKB/TrEMBL%3BAcc:K1S1G0]
CGI_10024918	15.8814	6.66974	25.093	3.76222	1.91159	0.0218409	0.533452	Up	1.49282	0.84167	0.761807	4.7007	5.099	1.49169	protein_coding	Dynein heavy chain 8%2C axonemal [Source:UniProtKB/TrEMBL%3BAcc:K1RHU7]
CGI_10024992	43.0985	57.8674	28.3297	0.489563	-1.03043	0.0158867	0.455523	Down	2.27484	1.26416	1.07406	0.561041	1.0126	0.769715	protein_coding	Lysosomal alpha-mannosidase [Source:UniProtKB/TrEMBL%3BAcc:K1QAP0]	GO:0005764,GO:0004559,GO:0030246,GO:0008270,GO:0006013	lysosome|alpha-mannosidase activity|carbohydrate binding|zinc ion binding|mannose metabolic process	ko00511,ko04142	Other glycan degradation|Lysosome
CGI_10025055	25.6954	49.7034	1.68732	0.0339478	-4.88054	0.00625724	0.275211	Down	3.48957	0.126845	3.79822	0.193833	0	0.123404	protein_coding	Prominin-1-A [Source:UniProtKB/TrEMBL%3BAcc:K1RD67]	GO:0016324,GO:0005783,GO:0005793,GO:0016021,GO:0031528,GO:0005886	apical plasma membrane|endoplasmic reticulum|endoplasmic reticulum-Golgi intermediate compartment|integral component of membrane|microvillus membrane|plasma membrane	ko05202	Transcriptional misregulation in cancers
CGI_10025094	5.97386	10.9313	1.01641	0.0929816	-3.42691	0.0158781	0.455523	Down	2.24107	0.721215	3.34476	0	0.641271	0	protein_coding
CGI_10025106	501.057	732.614	269.499	0.36786	-1.44277	0.000397713	0.0416945	Down	90.179	121.23	99.6611	51.3947	35.5952	22.3889	protein_coding	Glutathione peroxidase [Source:UniProtKB/TrEMBL%3BAcc:K1R7R8]			ko00590,ko00480,ko04918	Arachidonic acid metabolism|Glutathione metabolism|Thyroid hormone synthesis
CGI_10025261	30.5599	49.9708	11.149	0.22311	-2.16417	0.000150919	0.0197997	Down	2.64233	2.80181	1.35242	0.50241	0.479476	0.39036	protein_coding	Putative urea active transporter 1 [Source:UniProtKB/TrEMBL%3BAcc:K1RKG4]
CGI_10025272	50.4188	67.3978	33.4397	0.496154	-1.01114	0.0120252	0.396366	Down	4.65846	5.37656	3.85301	2.84149	2.08275	1.56875	protein_coding	Gametocyte-specific factor 1 [Source:UniProtKB/TrEMBL%3BAcc:K1RKH1]
CGI_10025309	49.1275	71.2691	26.9859	0.378648	-1.40107	0.0107129	0.379565	Down	15.2332	5.50302	13.4668	2.86354	6.61382	3.4231	protein_coding	Sulfotransferase family cytosolic 1B member 1 [Source:UniProtKB/TrEMBL%3BAcc:K1RHM0]
CGI_10025343	67.7552	90.7389	44.7714	0.493409	-1.01914	0.00345644	0.187161	Down	8.33822	5.38025	5.23268	2.2828	2.76286	2.96584	protein_coding	LIM/homeobox protein Lhx5 [Source:UniProtKB/TrEMBL%3BAcc:K1REH4]			ko04550	Signaling pathways regulating pluripotency of stem cells
CGI_10025412	340.542	173.009	508.075	2.9367	1.55419	0.00446479	0.220921	Up	19.7732	10.4696	20.5482	48.9485	28.8981	30.6881	protein_coding
CGI_10025458	9.05362	18.1072	0	0	#NAME?	0.00837958	0.327973	Down	0.997037	1.78838	0	0	0	0	protein_coding
CGI_10025494	3.08056	6.16111	0	0	#NAME?	0.0226914	0.542679	Down	0.672655	0.858701	0.574566	0	0	0	protein_coding	Tripartite motif-containing protein 2 [Source:UniProtKB/TrEMBL%3BAcc:K1QL30]
CGI_10025504	3.46412	6.58664	0.341598	0.0518623	-4.26917	0.0420092	0.725725	Down	0	0	0	0	0	0	protein_coding
CGI_10025505	25.7172	50.7513	0.683196	0.0134617	-6.215	1.40997e-06	0.000443446	Down	20.2968	11.4199	6.65753	0.762084	0	0	protein_coding	Glycine N-acyltransferase [Source:UniProtKB/TrEMBL%3BAcc:K1R6A5]	GO:0070062,GO:0005739,GO:0047961,GO:0047962,GO:0006544,GO:0032787,GO:0009636	extracellular exosome|mitochondrion|glycine N-acyltransferase activity|glycine N-benzoyltransferase activity|glycine metabolic process|monocarboxylic acid metabolic process|response to toxic substance
CGI_10025680	48.5013	70.9601	26.0424	0.367001	-1.44614	0.000422632	0.0437081	Down	5.21974	4.7473	3.47942	1.79503	1.22078	0.969427	protein_coding	Dihydroorotase [Source:UniProtKB/TrEMBL%3BAcc:K1RCK9]	GO:0052689,GO:0016810,GO:0046872	carboxylic ester hydrolase activity|hydrolase activity, acting on carbon-nitrogen (but not peptide) bonds|metal ion binding
CGI_10025705	5.89212	10.7801	1.00413	0.0931463	-3.42436	0.046505	0.7535	Down	0.677023	0.125297	1.27406	0.0642113	0	0.12287	protein_coding
CGI_10025815	180.451	270.662	90.2386	0.333399	-1.58468	8.77668e-05	0.012594	Down	1.1413	0.868408	0.328279	0	0	0	protein_coding	Putative thiopurine S-methyltransferase [Source:UniProtKB/TrEMBL%3BAcc:K1PXD2]			ko00983	Drug metabolism - other enzymes
CGI_10025817	73.7283	102.88	44.577	0.433293	-1.20658	0.0177121	0.485264	Down	4.84663	8.57735	5.05268	3.39027	1.51763	3.41283	protein_coding	Carbonic anhydrase 1 [Source:UniProtKB/TrEMBL%3BAcc:K1QC23]			ko00910	Nitrogen metabolism
CGI_10025834	66.5138	101.391	31.6365	0.312024	-1.68027	0.000922312	0.07509	Down	3.03877	4.92163	4.13475	3.07291	0.558908	0.231565	protein_coding	Tripartite motif-containing protein 2 [Source:UniProtKB/TrEMBL%3BAcc:K1Q4V2]
CGI_10025838	6.89365	12.7653	1.022	0.0800607	-3.64276	0.00876069	0.335248	Down	1.30642	0.725245	3.02333	0.298944	0	0	protein_coding	Cyclin-O [Source:UniProtKB/TrEMBL%3BAcc:K1PXF9]
CGI_10025960	18.9527	36.8966	1.00887	0.0273433	-5.19267	0.0130899	0.410561	Down	0	4.30436	6.69086	0	0.216993	0.112497	protein_coding	Mediator of RNA polymerase II transcription subunit 17 [Source:UniProtKB/TrEMBL%3BAcc:K1QY66]
CGI_10026031	17.9148	29.7549	6.07474	0.204159	-2.29223	0.00119529	0.0893899	Down	1.79649	2.04709	0.99173	0.281277	0.466022	0.202664	protein_coding	ABC transporter G family member 14 [Source:UniProtKB/TrEMBL%3BAcc:K1QEY1]	GO:0016021,GO:0005886,GO:0005524,GO:0042626	integral component of membrane|plasma membrane|ATP binding|ATPase activity, coupled to transmembrane movement of substances
CGI_10026081	5.69261	1.22612	10.1591	8.28554	3.0506	0.0330134	0.65341	Up	0.13942	0	0	0.144567	0.366236	0.139051	protein_coding		GO:0004536,GO:0016888,GO:0046872,GO:0006308	deoxyribonuclease activity|endodeoxyribonuclease activity, producing 5'-phosphomonoesters|metal ion binding|DNA catabolic process
CGI_10026098	102.341	172.342	32.3412	0.187658	-2.41382	1.4149e-05	0.00290041	Down	12.4953	15.5206	6.82175	1.68918	1.45484	2.00872	protein_coding	Transporter [Source:UniProtKB/TrEMBL%3BAcc:K1R8Z3]
CGI_10026105	50.4927	33.0279	67.9576	2.05758	1.04095	0.00871211	0.335248	Up	2.4121	3.5329	4.31894	7.70105	7.22719	4.59466	protein_coding	ATP-dependent DNA helicase recQ [Source:UniProtKB/TrEMBL%3BAcc:K1RFJ4]
CGI_10026157	4.17892	0.317013	8.04082	25.3643	4.66473	0.0247323	0.569041	Up	0	1.56711	0	0	14.1593	13.8245	protein_coding
CGI_10026271	5.79426	11.2469	0.341598	0.0303726	-5.04109	0.00522475	0.247841	Down	0.287376	1.90615	0.329796	0.150598	0	0	protein_coding	Monocarboxylate transporter 12 [Source:UniProtKB/TrEMBL%3BAcc:K1PY79]
CGI_10026423	16.0147	23.9699	8.05954	0.336236	-1.57246	0.0338376	0.658929	Down	0.891823	0.289331	0.654126	0.889226	0	0.270598	protein_coding	Histone H5 [Source:UniProtKB/TrEMBL%3BAcc:K1RJJ7]	GO:0000786,GO:0005634,GO:0003677,GO:0006334	nucleosome|nucleus|DNA binding|nucleosome assembly
CGI_10026451	177.503	67.6302	287.376	4.24923	2.0872	0.0354796	0.669821	Up	13.1517	10.5202	11.0179	17.6371	61.9687	33.5572	protein_coding	GTPase IMAP family member 4 [Source:UniProtKB/TrEMBL%3BAcc:K1QY01]
CGI_10026517	4.39395	0.358562	8.42934	23.5087	4.55512	0.0141621	0.432954	Up	0	0	0	0	0	0	protein_coding	Heat shock 70 kDa protein 12A [Source:UniProtKB/TrEMBL%3BAcc:K1QVD3]
CGI_10026547	6.54493	0.358562	12.7313	35.5065	5.15001	0.0119255	0.39509	Up	0	0	0.106936	0	0.545207	0.276717	protein_coding
CGI_10026569	108.91	158.094	59.7264	0.377791	-1.40434	0.01242	0.400362	Down	6.29315	3.03182	3.06906	1.02369	1.50336	2.16497	protein_coding	Apoptosis inhibitor IAP [Source:UniProtKB/TrEMBL%3BAcc:K1R5W1]
CGI_10026596	30.9876	42.0957	19.8794	0.472244	-1.0824	0.0387986	0.698583	Down	1.17112	0.659855	1.41884	0.37082	0.487081	0.61696	protein_coding	A disintegrin and metalloproteinase with thrombospondin motifs 6 [Source:UniProtKB/TrEMBL%3BAcc:K1RVI0]
CGI_10026603	36.1404	62.1085	10.1722	0.163782	-2.61015	1.60891e-05	0.00318439	Down	1.17538	0.706807	1.61512	0.289781	0.250405	0.0280193	protein_coding	Putative chitinase 3 [Source:UniProtKB/TrEMBL%3BAcc:K1QYL9]			ko00520	Amino sugar and nucleotide sugar metabolism
CGI_10026604	10.179	17.2976	3.06041	0.176926	-2.49878	0.0103184	0.371033	Down	0.648453	0.416137	0.630567	0.0709475	0.101488	0	protein_coding	Putative chitinase 3 [Source:UniProtKB/TrEMBL%3BAcc:K1R5I6]			ko00520	Amino sugar and nucleotide sugar metabolism
CGI_10026636	145.321	199.871	90.7704	0.454145	-1.13878	5.46525e-06	0.00130705	Down	0	0	0	0	0	0	protein_coding	Guanine nucleotide-binding protein subunit gamma [Source:UniProtKB/TrEMBL%3BAcc:K1RVK6]			ko04014,ko04371,ko04151,ko04062,ko04724,ko04727,ko04725,ko04728,ko04726,ko04723,ko04740,ko04713,ko05200,ko05032,ko05034	Ras signaling pathway|Apelin signaling pathway|PI3K-Akt signaling pathway|Chemokine signaling pathway|Glutamatergic synapse|GABAergic synapse|Cholinergic synapse|Dopaminergic synapse|Serotonergic synapse|Retrograde endocannabinoid signaling|Olfactory transduction|Circadian entrainment|Pathways in cancer|Morphine addiction|Alcoholism
CGI_10026676	33.9691	47.0772	20.861	0.443122	-1.17422	0.0155433	0.45058	Down	1.74403	0.998357	0	0.764786	0.238219	1.22596	protein_coding	Methionine aminopeptidase [Source:UniProtKB/TrEMBL%3BAcc:K1RFW3]
CGI_10026779	39.0648	60.5725	17.557	0.289852	-1.78661	0.0323178	0.646329	Down	4.81393	1.94034	3.91782	0	0	2.51305	protein_coding	Tripartite motif-containing protein 2 [Source:UniProtKB/TrEMBL%3BAcc:K1R614]
CGI_10026839	11.0729	20.7851	1.3608	0.0654703	-3.93302	0.0127603	0.406403	Down	1.58438	0.246724	2.37649	0.255874	0.12014	0	protein_coding	Homeobox protein Nkx-2.2a [Source:UniProtKB/TrEMBL%3BAcc:K1QCU1]			ko04950	Maturity onset diabetes of the young
CGI_10026868	2404.28	4041.86	766.704	0.189691	-2.39828	3.44922e-12	6.09159e-09	Down	294.955	178.525	182.398	39.0742	40.8917	30.4316	protein_coding	Retinal dehydrogenase 1 [Source:UniProtKB/TrEMBL%3BAcc:K1R266]			ko00830	Retinol metabolism
CGI_10026870	28.561	16.7861	40.336	2.40294	1.2648	0.01882	0.499523	Up	0.931437	0.395975	0.623184	1.26172	1.34715	1.91108	protein_coding	Tripartite motif-containing protein 2 [Source:UniProtKB/TrEMBL%3BAcc:K1RST3]
CGI_10026884	39.0495	59.6725	18.4265	0.308794	-1.69528	0.000380567	0.0408291	Down	18.3469	17.9506	29.4461	4.67931	3.06732	11.2756	protein_coding	Fibrinogen C domain-containing protein 1 [Source:UniProtKB/TrEMBL%3BAcc:K1R8Y5]
CGI_10026931	6.25897	11.5091	1.00887	0.087659	-3.51195	0.0116282	0.39069	Down	0.460632	0.118433	0.524919	0	0	0	protein_coding
CGI_10026933	2636.89	1414.22	3859.57	2.72912	1.44843	5.32046e-06	0.0012995	Up	75.2527	76.3878	108.709	148.975	253.223	266.091	protein_coding	Eosinophil peroxidase [Source:UniProtKB/TrEMBL%3BAcc:K1QSU9]
CGI_10026953	5.20573	10.0726	0.338804	0.033636	-4.89385	0.00529562	0.248459	Down	0.275048	0	0.315215	0	0	0	protein_coding	Amiloride-sensitive sodium channel subunit gamma [Source:UniProtKB/TrEMBL%3BAcc:K1RY54]
CGI_10026962	125.053	239.664	10.4412	0.0435661	-4.52065	0.00452072	0.222733	Down	47.48	1.88829	45.4281	1.04878	0.494297	2.01294	protein_coding
CGI_10026982	37.1337	19.1667	55.1007	2.87482	1.52347	0.00701521	0.292309	Up	0	0	0	21.9321	15.2425	21.8459	protein_coding
CGI_10027028	21.0305	36.3346	5.72645	0.157603	-2.66563	0.0354666	0.669821	Down	1.54159	0.514795	0.308118	0.141256	0.0334287	0.0679279	protein_coding	Putative ATP-dependent DNA helicase HFM1 [Source:UniProtKB/TrEMBL%3BAcc:K1QS48]
CGI_10027073	404.09	227.601	580.578	2.55085	1.35098	0.0145843	0.438681	Up	19.226	9.61436	8.13915	22.9973	40.8053	35.4315	protein_coding
CGI_10027189	10.2043	19.0732	1.33539	0.0700142	-3.83621	0.0186766	0.496867	Down	0.594676	0.0196307	0.37494	0.0203256	0	0.0585847	protein_coding
CGI_10027341	71.1583	134.584	7.73276	0.0574568	-4.12138	3.99e-06	0.00101785	Down	7.19331	11.7517	4.99162	0.619909	0	0.600493	protein_coding	Gamma-glutamyltranspeptidase 1 [Source:UniProtKB/TrEMBL%3BAcc:K1QES2]	GO:0005615,GO:0005887,GO:0005886,GO:0003840,GO:0036374,GO:0016755,GO:0007568,GO:0034599,GO:0006536,GO:0006750,GO:0006751,GO:0031179,GO:0032355,GO:0032496,GO:0034612,GO:0031638	extracellular space|integral component of plasma membrane|plasma membrane|gamma-glutamyltransferase activity|glutathione hydrolase activity|transferase activity, transferring amino-acyl groups|aging|cellular response to oxidative stress|glutamate metabolic process|glutathione biosynthetic process|glutathione catabolic process|peptide modification|response to estradiol|response to lipopolysacchari…	ko00590,ko00430,ko00460,ko00480	Arachidonic acid metabolism|Taurine and hypotaurine metabolism|Cyanoamino acid metabolism|Glutathione metabolism
CGI_10027363	14.4804	27.9462	1.01446	0.0363004	-4.78387	4.78786e-05	0.00768703	Down	3.83438	1.75861	1.7491	0.226055	0	0	protein_coding
CGI_10027470	25.7834	46.4866	5.0801	0.109281	-3.19389	0.00582373	0.264243	Down	0.956617	1.61204	3.13463	0.143726	0.274031	0	protein_coding
CGI_10027472	17.9223	27.7049	8.13967	0.293798	-1.7671	0.0108762	0.380649	Down	1.07786	2.37885	1.23189	0.0943166	0.984492	0	protein_coding
CGI_10027494	9.61581	15.5349	3.69669	0.237959	-2.07121	0.0374712	0.688733	Down	1.29415	1.2609	2.65035	0	0.705408	0.487109	protein_coding	Ankyrin repeat domain-containing protein 29 [Source:UniProtKB/TrEMBL%3BAcc:K1R5N8]
CGI_10027499	99.8155	185.141	14.4901	0.0782653	-3.67548	0.000439199	0.0450159	Down	15.879	15.6943	41.0833	0.929224	2.63197	1.68071	protein_coding	Pancreatic lipase-related protein 2 [Source:UniProtKB/TrEMBL%3BAcc:K1QXR4]			ko00561,ko04972,ko04975	Glycerolipid metabolism|Pancreatic secretion|Fat digestion and absorption
CGI_10027563	13.9677	25.2232	2.71212	0.107525	-3.21726	0.000221353	0.0268573	Down	6.77128	4.43011	7.77356	0.83856	0	0	protein_coding
CGI_10027564	27.9724	52.9117	3.03305	0.0573229	-4.12474	4.22314e-10	3.72919e-07	Down	2.11933	1.84034	1.87589	0.146631	0	0.139874	protein_coding	Chitin synthase 6 [Source:UniProtKB/TrEMBL%3BAcc:K1QLT9]			ko00520	Amino sugar and nucleotide sugar metabolism
CGI_10027641	32.2067	19.6532	44.7602	2.27751	1.18745	0.019436	0.505358	Up	2.81718	1.8893	1.24957	2.43403	4.5244	3.56086	protein_coding	Protein lin-41 [Source:UniProtKB/TrEMBL%3BAcc:K1QRP5]
CGI_10027667	34.6146	21.2504	47.9787	2.25777	1.1749	0.0303041	0.627935	Up	1.26399	1.43219	0.161313	1.61434	3.70448	2.23297	protein_coding
CGI_10027671	10.4998	20.6608	0.338804	0.0163984	-5.9303	1.00379e-05	0.00215384	Down	1.64064	0.448284	1.81741	0	0.0621831	0	protein_coding	Nuclear receptor subfamily 2 group C member 2 [Source:UniProtKB/TrEMBL%3BAcc:K1QKE5]
CGI_10027737	199.841	303.298	96.3828	0.317782	-1.65389	2.66602e-05	0.00478197	Down	16.1178	13.3894	8.61703	4.59016	3.85932	2.182	protein_coding	Otopetrin-2 [Source:UniProtKB/TrEMBL%3BAcc:K1QHZ1]
CGI_10027746	27.903	12.4329	43.3732	3.48858	1.80264	0.00105553	0.0810497	Up	0.898004	1.07011	1.22149	1.94109	3.83172	4.202	protein_coding	Iduronate 2-sulfatase [Source:UniProtKB/TrEMBL%3BAcc:K1R3L8]	GO:0005764,GO:0004423,GO:0046872,GO:0008484,GO:0008152	lysosome|iduronate-2-sulfatase activity|metal ion binding|sulfuric ester hydrolase activity|metabolic process	ko00531,ko04142	Glycosaminoglycan degradation|Lysosome
CGI_10027770	30.1567	42.1205	18.193	0.431927	-1.21114	0.0203387	0.516493	Down	7.37524	9.00261	8.15184	3.26761	2.81979	2.86693	protein_coding	Acidic repeat-containing protein [Source:UniProtKB/TrEMBL%3BAcc:K1PVW6]
CGI_10027815	17.3983	7.75902	27.0376	3.48467	1.80102	0.0118521	0.393225	Up	0.348939	0	0.32042	0.807952	1.59854	0.279988	protein_coding	Beta-hexosaminidase subunit alpha [Source:UniProtKB/TrEMBL%3BAcc:K1QTN0]
CGI_10027893	45.4828	77.5156	13.45	0.173513	-2.52688	3.36105e-08	1.97862e-05	Down	5.03592	4.10897	4.49574	0.484112	0.5805	1.0712	protein_coding	Sodium/glucose cotransporter 4 [Source:UniProtKB/TrEMBL%3BAcc:K1R0R2]
CGI_10027907	2.85344	5.70688	0	0	#NAME?	0.0326357	0.650985	Down	0.522946	0	0.794678	0	0	0	protein_coding	Exonuclease 3'-5' domain-containing protein 1 [Source:UniProtKB/TrEMBL%3BAcc:K1QRD6]
CGI_10027909	69.6162	112.554	26.6779	0.237022	-2.07691	0.000479032	0.0474056	Down	12.0436	4.73128	8.4221	2.65041	2.08807	1.96286	protein_coding	Piwi-like protein 1 [Source:UniProtKB/TrEMBL%3BAcc:K1R7F2]
CGI_10027960	5.16676	9.31905	1.01446	0.108859	-3.19947	0.0355422	0.669821	Down	0.492796	1.31205	1.50306	0	0	0	protein_coding	Protocadherin Fat 1 [Source:UniProtKB/TrEMBL%3BAcc:K1RE12]
CGI_10028014	63.6847	97.1519	30.2175	0.311034	-1.68486	0.0377369	0.69036	Down	1.12518	3.23247	2.41842	0.644427	1.35919	0.0881549	protein_coding
CGI_10028029	15.9695	8.04846	23.8906	2.96835	1.56966	0.0324705	0.648252	Up	0.67037	0.30529	0.512277	0.470102	1.55659	1.42024	protein_coding
CGI_10028048	66.1789	89.5911	42.7668	0.477356	-1.06686	0.00294024	0.165453	Down	2.36134	2.71535	2.49526	1.21894	1.20015	1.33319	protein_coding	DNA primase [Source:UniProtKB/TrEMBL%3BAcc:K1QYZ5]
CGI_10028054	6.51332	1.87375	11.1529	5.95218	2.57342	0.0435818	0.735731	Up	2.34551	0	0	4.31826	6.00745	2.22579	protein_coding	Immunoglobulin superfamily containing leucine-rich repeat protein 2 [Source:UniProtKB/TrEMBL%3BAcc:K1RUQ7]
CGI_10028055	10.4678	1.26767	19.668	15.515	3.95559	0.0226219	0.542146	Up	0	0	0	0.416607	2.31092	0.39817	protein_coding
CGI_10028130	79.3777	107.421	51.3345	0.477881	-1.06528	0.0295744	0.623668	Down	7.43775	6.68765	11.1564	2.72316	2.83792	6.08837	protein_coding	Tripartite motif-containing protein 2 [Source:UniProtKB/TrEMBL%3BAcc:K1RBA5]
CGI_10028297	39.0154	74.6411	3.38972	0.0454137	-4.46073	2.62042e-08	1.74262e-05	Down	6.56504	8.1745	2.98139	0.355808	0.170903	0.173177	protein_coding	Solute carrier family 23 member 2 [Source:UniProtKB/TrEMBL%3BAcc:K1PYM4]
CGI_10028305	20.0476	32.0177	8.07741	0.252279	-1.98691	0.00267416	0.156622	Down	1.74131	4.38198	2.25704	0.369654	0.574495	0.703927	protein_coding	Cytochrome P450 2C39 [Source:UniProtKB/TrEMBL%3BAcc:K1QDA1]
CGI_10028342	12.3698	4.604	20.1356	4.3735	2.12879	0.0120395	0.396366	Up	0.441042	0.878651	0.251059	1.57557	1.6948	1.07396	protein_coding	Methionyl-tRNA formyltransferase%2C mitochondrial [Source:UniProtKB/TrEMBL%3BAcc:K1R110]
CGI_10028378	4.72903	9.45805	0	0	#NAME?	0.00926741	0.347097	Down	0	3.85788	1.79522	0	0	0	protein_coding
CGI_10028380	18.1132	28.7515	7.47493	0.259983	-1.94351	0.00526315	0.248459	Down	20.9301	4.35844	7.6654	4.23972	5.19588	3.69367	protein_coding
CGI_10028428	41.0839	60.9558	21.212	0.347991	-1.52288	0.000700306	0.0618397	Down	4.29221	5.4748	4.09638	0.942344	1.06921	0.537859	protein_coding
CGI_10028510	9.79894	15.8777	3.72015	0.234299	-2.09357	0.0306773	0.631677	Down	2.26178	1.32224	0.550769	0.342385	0	0	protein_coding	Protein FAM43A [Source:UniProtKB/TrEMBL%3BAcc:K1RJF8]
CGI_10028511	105.812	143.566	68.0587	0.474059	-1.07686	0.00426803	0.21513	Down	5.77902	3.57141	3.7305	2.99116	1.82215	1.21435	protein_coding	Maltase-glucoamylase%2C intestinal [Source:UniProtKB/TrEMBL%3BAcc:K1S306]
CGI_10028517	6.15612	10.9721	1.34014	0.12214	-3.03339	0.033115	0.654292	Down	1.06193	0.167567	0.841546	0	0.16228	0.163427	protein_coding	Phosphatidylinositol-4-phosphate 5-kinase type-1 alpha [Source:UniProtKB/TrEMBL%3BAcc:K1QA59]	GO:0005829,GO:0005925,GO:0030027,GO:0005847,GO:0016607,GO:0032587,GO:0016308,GO:0005524,GO:0031532,GO:0090630,GO:0060326,GO:0010761,GO:0048041,GO:0006661,GO:0072661,GO:0097178	cytosol|focal adhesion|lamellipodium|mRNA cleavage and polyadenylation specificity factor complex|nuclear speck|ruffle membrane|1-phosphatidylinositol-4-phosphate 5-kinase activity|ATP binding|actin cytoskeleton reorganization|activation of GTPase activity|cell chemotaxis|fibroblast migration|focal adhesion assembly|phosphatidylinositol biosynthetic process|protein targeting to plasma membrane|ru…	ko00562,ko04011,ko04070,ko04072,ko04144,ko04139,ko04810,ko04666,ko05231	Inositol phosphate metabolism|MAPK signaling pathway - yeast|Phosphatidylinositol signaling system|Phospholipase D signaling pathway|Endocytosis|Mitophagy - yeast|Regulation of actin cytoskeleton|Fc gamma R-mediated phagocytosis|Choline metabolism in cancer
CGI_10028518	4.36863	8.73726	0	0	#NAME?	0.0126157	0.403826	Down	2.27598	0	2.10686	0	0	0	protein_coding	Phosphatidylinositol-4-phosphate 5-kinase type-1 alpha [Source:UniProtKB/TrEMBL%3BAcc:K1QI41]	GO:0005737,GO:0012505,GO:0005925,GO:0001891,GO:0032587,GO:0001931,GO:0016308,GO:0005524,GO:0007155,GO:0006935,GO:0006887,GO:0006909	cytoplasm|endomembrane system|focal adhesion|phagocytic cup|ruffle membrane|uropod|1-phosphatidylinositol-4-phosphate 5-kinase activity|ATP binding|cell adhesion|chemotaxis|exocytosis|phagocytosis
CGI_10028556	32.501	45.8263	19.1756	0.41844	-1.25691	0.013033	0.409337	Down	3.84661	1.63142	3.62293	1.19054	0.891956	1.07488	protein_coding	Proton myo-inositol cotransporter [Source:UniProtKB/TrEMBL%3BAcc:K1RA16]	GO:0016021,GO:0005886,GO:0005355,GO:0005366,GO:0005351,GO:0046323,GO:0035428	integral component of membrane|plasma membrane|glucose transmembrane transporter activity|myo-inositol:proton symporter activity|sugar:proton symporter activity|glucose import|hexose transmembrane transport
CGI_10028571	4.05987	8.11975	0	0	#NAME?	0.0188515	0.499782	Down	2.00152	0.339425	5.35971	0	0	0	protein_coding
CGI_10028583	21.5997	40.8242	2.37526	0.0581827	-4.10327	3.67298e-05	0.00615532	Down	0.772996	4.02057	0.985819	0.270108	0.169453	0	protein_coding	C-type mannose receptor 2 [Source:UniProtKB/TrEMBL%3BAcc:K1Q369]	GO:0005925,GO:0005887,GO:0016020,GO:0030246,GO:0005518,GO:0004888,GO:0030574,GO:0006897,GO:0001649	focal adhesion|integral component of plasma membrane|membrane|carbohydrate binding|collagen binding|transmembrane signaling receptor activity|collagen catabolic process|endocytosis|osteoblast differentiation
CGI_10028590	13.746	0.717125	26.7749	37.3364	5.22251	0.00156306	0.108747	Up	0	0	0	0.441238	0	0	protein_coding
CGI_10028605	5.73156	0.978612	10.4845	10.7137	3.42138	0.0173247	0.479226	Up	0.545513	0.539109	0.613452	0	0.488558	0.502612	protein_coding
CGI_10028727	69.79	109.538	30.0419	0.27426	-1.86638	0.0207473	0.520019	Down	11.6738	4.16419	15.0637	3.87186	1.68192	2.52531	protein_coding	Flavin-containing monooxygenase FMO GS-OX4 [Source:UniProtKB/TrEMBL%3BAcc:K1Q3P8]
CGI_10028810	39.5509	22.8935	56.2084	2.45522	1.29585	0.00426723	0.21513	Up	2.3943	0.958634	2.98097	4.58581	4.98611	6.81862	protein_coding	Homeobox protein aristaless [Source:UniProtKB/TrEMBL%3BAcc:K1Q3T5]	GO:0005634,GO:0043565,GO:0048666,GO:0003322,GO:0006355,GO:0021539,GO:0006351	nucleus|sequence-specific DNA binding|neuron development|pancreatic A cell development|regulation of transcription, DNA-templated|subthalamus development|transcription, DNA-templated
CGI_10028815	31.0351	42.1448	19.9255	0.472788	-1.08074	0.032885	0.652555	Down	2.06102	1.46624	1.29947	0.810958	0.657985	0.548215	protein_coding	HSPB1-associated protein 1 [Source:UniProtKB/TrEMBL%3BAcc:K1RAW1]	GO:0005737	cytoplasm
CGI_10028832	28.3107	39.4174	17.2039	0.436455	-1.1961	0.0256394	0.582036	Down	3.10266	3.43345	3.13739	1.96781	1.34999	1.49645	protein_coding
CGI_10028836	31.9522	47.1231	16.7813	0.356117	-1.48958	0.00383873	0.201218	Down	6.96042	4.04861	6.32465	1.45188	0.894145	2.12278	protein_coding
CGI_10028845	8.46608	16.5934	0.338804	0.020418	-5.61401	0.00365138	0.194506	Down	107.933	6.84622	44.676	0	2.51121	0	protein_coding
CGI_10028865	10.3038	18.5693	2.03841	0.109773	-3.1874	0.0406402	0.71829	Down	2.53343	0.749716	4.95126	0.304868	0.592415	0	protein_coding
CGI_10028897	154.339	296.902	11.7766	0.0396651	-4.65599	3.84122e-07	0.000160347	Down	19.8927	18.872	6.42843	0.654011	0.20617	0.785043	protein_coding	Amiloride-sensitive amine oxidase [copper-containing] [Source:UniProtKB/TrEMBL%3BAcc:K1R0Q8]			ko00330,ko00340,ko00380	Arginine and proline metabolism|Histidine metabolism|Tryptophan metabolism
CGI_10028906	33.5143	19.1549	47.8737	2.4993	1.32152	0.00893279	0.33955	Up	1.00859	0.376794	0.78836	1.78234	0.841997	1.87652	protein_coding	Ficolin-1 [Source:UniProtKB/TrEMBL%3BAcc:K1RGK7]
CGI_10028923	59.7473	30.5179	88.9767	2.91556	1.54377	3.99124e-05	0.00659244	Up	6.00469	7.03233	8.02355	20.8701	19.7053	18.302	protein_coding	Toll-like receptor 13 [Source:UniProtKB/TrEMBL%3BAcc:K1RB29]

## Sheet: LT
id	baseMean	baseMean_control_Sample_LTX-0h	baseMean_case_Sample_LTJ-0h	foldChange	log2FoldChange	pval	padj	up_down	fpkm_Sample_LTX-0h-1	fpkm_Sample_LTX-0h-2	fpkm_Sample_LTX-0h-3	fpkm_Sample_LTJ0hH1	fpkm_Sample_LTJ-0h-2	fpkm_Sample_LTJ-0h-3	biotype	description	GO_id	GO_term	pathway	pathway_description
CGI_10000011	2.98888	0	5.97776	Inf	Inf	0.0153544	0.747292	Up	0	0	0	1.97544	1.78595	1.03991	protein_coding	Tripartite motif-containing protein 2 [Source:UniProtKB/TrEMBL%3BAcc:K1P8Z9]
CGI_10000045	15.1468	6.65753	23.636	3.55027	1.82793	0.0234324	0.951691	Up	0	0	0	0	0	0	protein_coding	Glutaredoxin-C6 [Source:UniProtKB/TrEMBL%3BAcc:K1PG84]	GO:0005623,GO:0051537,GO:0009055,GO:0046872,GO:0015035,GO:0045454	cell|2 iron, 2 sulfur cluster binding|electron carrier activity|metal ion binding|protein disulfide oxidoreductase activity|cell redox homeostasis
CGI_10000086	13.284	21.0762	5.49184	0.260571	-1.94025	0.0280616	1	Down	3.98948	16.0961	3.01262	5.34674	2.57299	0.790047	protein_coding	Phytanoyl-CoA dioxygenase%2C peroxisomal [Source:UniProtKB/TrEMBL%3BAcc:K1PN14]	GO:0005739,GO:0005782,GO:0005777,GO:0048037,GO:0031418,GO:0046872,GO:0048244,GO:0001561,GO:0006720,GO:0097089	mitochondrion|peroxisomal matrix|peroxisome|cofactor binding|L-ascorbic acid binding|metal ion binding|phytanoyl-CoA dioxygenase activity|fatty acid alpha-oxidation|isoprenoid metabolic process|methyl-branched fatty acid metabolic process
CGI_10000120	55.3559	34.5391	76.1727	2.20541	1.14104	0.0287826	1	Up	2.39358	0.696396	3.00186	5.38649	3.1982	5.03852	protein_coding	Tripartite motif-containing protein 3 [Source:UniProtKB/TrEMBL%3BAcc:K1PG36]
CGI_10000165	30.2867	46.1669	14.4066	0.312056	-1.68012	0.00653797	0.437352	Down	15.2812	13.1447	12.1315	4.01571	4.79227	4.79376	protein_coding	Interleukin-1 receptor-associated kinase 4 [Source:UniProtKB/TrEMBL%3BAcc:K1QG15]
CGI_10000199	39.336	56.2482	22.4238	0.398658	-1.32678	0.0266949	1	Down	7.34009	5.31663	11.873	3.48501	1.96712	5.57418	protein_coding
CGI_10000212	25.758	0	51.5159	Inf	Inf	1.42398e-09	2.1253e-06	Up	0	0	0	13.7966	13.007	10.7322	protein_coding	Ficolin-1 [Source:UniProtKB/TrEMBL%3BAcc:K1PMS3]
CGI_10000235	108.89	69.0575	148.723	2.15361	1.10676	0.038311	1	Up	27.9041	21.5105	27.158	45.2703	42.2073	43.9504	protein_coding	Calcyclin-binding protein [Source:UniProtKB/TrEMBL%3BAcc:K1PMQ9]	GO:0030877,GO:0044297,GO:0005737,GO:0005829,GO:0070062,GO:0043005,GO:0005641,GO:0005654,GO:0042803,GO:0007568,GO:0055007,GO:0071277,GO:0060548,GO:0045740,GO:0060416	beta-catenin destruction complex|cell body|cytoplasm|cytosol|extracellular exosome|neuron projection|nuclear envelope lumen|nucleoplasm|protein homodimerization activity|aging|cardiac muscle cell differentiation|cellular response to calcium ion|negative regulation of cell death|positive regulation of DNA replication|response to growth hormone
CGI_10000236	2.28428	0	4.56855	Inf	Inf	0.0329165	1	Up	0	0	0	0.220532	0	0.960061	protein_coding	Tripartite motif-containing protein 2 [Source:UniProtKB/TrEMBL%3BAcc:K1PFW8]
CGI_10000267	17.8727	5.53008	30.2153	5.46382	2.44991	0.00187329	0.182078	Up	4.09187	3.25541	0	19.5731	11.5352	21.3275	protein_coding	Phosphoglucomutase-1 [Source:UniProtKB/TrEMBL%3BAcc:K1PMP2]	GO:0005829,GO:0000287,GO:0004614,GO:0005975,GO:0006874,GO:0019388,GO:0006006,GO:0005978,GO:0009314	cytosol|magnesium ion binding|phosphoglucomutase activity|carbohydrate metabolic process|cellular calcium ion homeostasis|galactose catabolic process|glucose metabolic process|glycogen biosynthetic process|response to radiation
CGI_10000389	3.45854	0.28671	6.63038	23.1257	4.53143	0.0310247	1	Up	0	0	0	1.39044	1.30489	0.993704	protein_coding	Metalloproteinase inhibitor 3 [Source:UniProtKB/TrEMBL%3BAcc:K1QSP8]			ko05206,ko05205	MicroRNAs in cancer|Proteoglycans in cancer
CGI_10000418	115.918	76.9781	154.858	2.01172	1.00843	0.0379903	1	Up	6.1732	3.41028	6.11741	9.19774	5.35183	11.4685	protein_coding	Meiosis-specific nuclear structural protein 1 [Source:UniProtKB/TrEMBL%3BAcc:K1PMF9]	GO:0031514,GO:0005634,GO:0044782,GO:0051321	motile cilium|nucleus|cilium organization|meiotic cell cycle
CGI_10000464	21.6676	43.3352	0	0	#NAME?	1.15671e-09	1.87916e-06	Down	10.4374	31.1211	11.708	0	0	0	protein_coding	Poly [ADP-ribose] polymerase 14 [Source:UniProtKB/TrEMBL%3BAcc:K1PFM0]	GO:0005829,GO:0016020,GO:0005634,GO:0003950,GO:0000166,GO:0006355,GO:0006351	cytosol|membrane|nucleus|NAD+ ADP-ribosyltransferase activity|nucleotide binding|regulation of transcription, DNA-templated|transcription, DNA-templated
CGI_10000472	77.7715	34.7058	120.837	3.48176	1.79981	0.00132151	0.139895	Up	0	0.327158	0	0.173885	0.648319	0	protein_coding	Ectoine hydroxylase [Source:UniProtKB/TrEMBL%3BAcc:K1Q3M8]
CGI_10000523	2.45471	4.90943	0	0	#NAME?	0.0446246	1	Down	0	0	0	0	0	0	protein_coding
CGI_10000557	130.361	182.775	77.9473	0.426467	-1.2295	0.0392318	1	Down	45.0344	23.0915	45.3427	23.2671	2.44679	29.6659	protein_coding
CGI_10000587	8.1317	1.43936	14.8241	10.2991	3.36444	0.00349213	0.285701	Up	0	0	0	8.23141	3.17985	6.05371	protein_coding
CGI_10000614	48.6009	26.702	70.4998	2.64024	1.40067	0.0405769	1	Up	0	0	0	0	0	0	protein_coding		GO:0005813,GO:0036064,GO:0035869,GO:0005829,GO:0016020,GO:0036038,GO:0008158,GO:0043010,GO:0097711,GO:0060271,GO:0042733,GO:0001701,GO:0060563,GO:0032880,GO:0007224,GO:0001944	centrosome|ciliary basal body|ciliary transition zone|cytosol|membrane|MKS complex|hedgehog receptor activity|camera-type eye development|ciliary basal body docking|cilium assembly|embryonic digit morphogenesis|in utero embryonic development|neuroepithelial cell differentiation|regulation of protein localization|smoothened signaling pathway|vasculature development
CGI_10000624	2.49656	0	4.99311	Inf	Inf	0.0372388	1	Up	0	0	0	0.772817	0.478236	0.277784	protein_coding	Meiotic recombination protein SPO11 [Source:UniProtKB/TrEMBL%3BAcc:K1PM49]	GO:0000781,GO:0000228,GO:0005654,GO:0005524,GO:0003677,GO:0003918,GO:0016889,GO:0016888,GO:0046872,GO:0000737,GO:1990918,GO:0007141,GO:0042138,GO:0000706,GO:0045141,GO:0048477,GO:0001541,GO:0034502,GO:0007131,GO:0007286,GO:0007129,GO:0007130	chromosome, telomeric region|nuclear chromosome|nucleoplasm|ATP binding|DNA binding|DNA topoisomerase type II (ATP-hydrolyzing) activity|endodeoxyribonuclease activity, producing 3'-phosphomonoesters|endodeoxyribonuclease activity, producing 5'-phosphomonoesters|metal ion binding|DNA catabolic process, endonucleolytic|double-strand break repair involved in meiotic recombination|male meiosis I|mei…	ko04113	Meiosis - yeast
CGI_10000709	2.07761	0	4.15522	Inf	Inf	0.0436789	1	Up	0	0	0	0.951115	0	0.441974	protein_coding	GTPase IMAP family member 4 [Source:UniProtKB/TrEMBL%3BAcc:K1PF90]
CGI_10000712	154.678	83.4306	225.925	2.70794	1.43719	0.00250468	0.231571	Up	0	0	0	0	0	0	protein_coding
CGI_10000760	21.4894	1.15265	41.8262	36.2871	5.18139	1.27021e-08	1.3757e-05	Up	0	0	0	18.7296	9.61465	23.0225	protein_coding
CGI_10000794	126.452	54.7772	198.128	3.61697	1.85478	0.00914317	0.538736	Up	17.9464	0	1.29612	25.5802	17.5061	15.3877	protein_coding
CGI_10000795	95.8764	133.493	58.2596	0.436424	-1.1962	0.0251584	0.986266	Down	16.0149	12.2224	16.487	7.75062	1.9715	7.05927	protein_coding	Heat shock 70 kDa protein 12A [Source:UniProtKB/TrEMBL%3BAcc:K1PLX5]
CGI_10000884	16.6427	26.1033	7.18202	0.275138	-1.86177	0.0211602	0.906341	Down	4.61946	3.97715	4.82721	1.0027	0.160204	1.65609	protein_coding	Scavenger receptor class F member 2 [Source:UniProtKB/TrEMBL%3BAcc:K1PEZ9]
CGI_10000895	13.5595	2.30991	24.8091	10.7403	3.42496	0.01108	0.60735	Up	0	0	0	0.753234	0	0	protein_coding	Putative N-acetylglucosamine-6-phosphate deacetylase [Source:UniProtKB/TrEMBL%3BAcc:K1Q7A1]
CGI_10000910	13.2374	23.4395	3.03524	0.129493	-2.94906	0.00276038	0.243341	Down	2.89871	2.26051	2.0932	0	0	0.23693	protein_coding	Complement C1q-like protein 4 [Source:UniProtKB/TrEMBL%3BAcc:K1PLR7]
CGI_10000931	14.4505	0	28.9011	Inf	Inf	0.00106356	0.116845	Up	0	0	0	2.70014	0	0	protein_coding
CGI_10001016	38.6996	62.5691	14.83	0.237018	-2.07693	0.0317971	1	Down	15.199	16.1813	6.43193	3.82683	0.379679	3.81064	protein_coding
CGI_10001017	25.0272	37.8366	12.2179	0.322913	-1.63078	0.0303297	1	Down	18.6479	18.246	12.4715	4.11174	0	4.11758	protein_coding
CGI_10001027	2.7552	0	5.5104	Inf	Inf	0.0273157	1	Up	0	0	0	0	0	0	protein_coding
CGI_10001056	90.7247	60.1985	121.251	2.01418	1.0102	0.0452007	1	Up	1.44921	1.06815	1.50305	3.56617	2.52367	4.30069	protein_coding
CGI_10001100	44.7361	24.0801	65.3921	2.71561	1.44127	0.0103278	0.585773	Up	1.97392	1.01317	2.15375	6.31589	2.84325	3.00239	protein_coding	Tripartite motif-containing protein 2 [Source:UniProtKB/TrEMBL%3BAcc:K1PVF8]
CGI_10001167	5.46919	0	10.9384	Inf	Inf	0.00692664	0.455317	Up	0	0	0	0	0.377026	1.11574	protein_coding
CGI_10001194	15.2846	23.4186	7.15064	0.305341	-1.71151	0.0393679	1	Down	2.32115	4.78784	1.56107	0.601226	0.495731	0.528468	protein_coding	Alpha-1%2C3-mannosyl-glycoprotein 4-beta-N-acetylglucosaminyltransferase C [Source:UniProtKB/TrEMBL%3BAcc:K1P0P9]	GO:0000139,GO:0016021,GO:0008454,GO:0046872,GO:0005975,GO:0006486	Golgi membrane|integral component of membrane|alpha-1,3-mannosylglycoprotein 4-beta-N-acetylglucosaminyltransferase activity|metal ion binding|carbohydrate metabolic process|protein glycosylation	ko00510,ko00513	N-Glycan biosynthesis|Various types of N-glycan biosynthesis
CGI_10001221	14.7599	5.79219	23.7276	4.09649	2.03439	0.0126151	0.667251	Up	0	0.226676	1.71101	4.76848	2.20678	5.48206	protein_coding	rRNA methyltransferase 1%2C mitochondrial [Source:UniProtKB/TrEMBL%3BAcc:K1PLG5]	GO:0005739,GO:0003723,GO:0070039,GO:0000453	mitochondrion|RNA binding|rRNA (guanosine-2'-O-)-methyltransferase activity|enzyme-directed rRNA 2'-O-methylation
CGI_10001225	8.08207	16.1641	0	0	#NAME?	0.019171	0.862863	Down	0.313672	2.15066	0	0	0	0	protein_coding		GO:0005829,GO:0005524,GO:0004674,GO:0004871,GO:0035556,GO:0006468	cytosol|ATP binding|protein serine/threonine kinase activity|signal transducer activity|intracellular signal transduction|protein phosphorylation
CGI_10001246	37.8201	17.9699	57.6702	3.20927	1.68224	0.038089	1	Up	2.1988	5.64478	0.281719	17.231	15.0925	8.71979	protein_coding		GO:0005813,GO:0005737,GO:0016021,GO:0000151,GO:0031624,GO:0061630,GO:0008270,GO:0032436,GO:0000209,GO:0042787	centrosome|cytoplasm|integral component of membrane|ubiquitin ligase complex|ubiquitin conjugating enzyme binding|ubiquitin protein ligase activity|zinc ion binding|positive regulation of proteasomal ubiquitin-dependent protein catabolic process|protein polyubiquitination|protein ubiquitination involved in ubiquitin-dependent protein catabolic process
CGI_10001274	4.79041	8.68593	0.894887	0.103027	-3.2789	0.0453158	1	Down	1.82927	2.49395	1.71248	0.502771	0	0	protein_coding
CGI_10001329	19.0733	7.8797	30.2668	3.84112	1.94153	0.00779105	0.481521	Up	0.937138	0.228728	0.407834	2.55966	1.16853	2.96084	protein_coding
CGI_10001360	9.75991	3.7736	15.7462	4.17273	2.06099	0.0456102	1	Up	2.81755	2.27126	2.49951	4.43103	4.87528	8.60105	protein_coding	YME1-like protein [Source:UniProtKB/TrEMBL%3BAcc:K1PG19]			ko04139	Mitophagy - yeast
CGI_10001365	10.8886	4.62041	17.1567	3.71325	1.89268	0.0411214	1	Up	0.226991	0.796432	0.347743	3.36478	0.344684	1.70847	protein_coding
CGI_10001397	57.408	104.32	10.4964	0.100617	-3.31305	2.84427e-07	0.000169778	Down	0.910494	1.20068	1.48771	1.03568	0.0785839	0.0859384	protein_coding	Tripartite motif-containing protein 3 [Source:UniProtKB/TrEMBL%3BAcc:K1PLC1]
CGI_10001501	7.26259	12.1867	2.33844	0.191884	-2.3817	0.0474278	1	Down	1.79734	0.220612	1.89901	0.242968	0.22729	0.515433	protein_coding
CGI_10001505	31.5516	9.32862	53.7746	5.76448	2.52719	0.00014087	0.023217	Up	0.36271	0.356195	0	0.386767	0.72464	0.834193	protein_coding
CGI_10001512	6.61573	1.72752	11.5039	6.65924	2.73536	0.0217725	0.91533	Up	0	0	0	1.25553	0	1.32321	protein_coding
CGI_10001560	8.3091	15.1604	1.45775	0.0961548	-3.3785	0.0397893	1	Down	4.18771	2.28515	0	0	0.580369	0	protein_coding
CGI_10001573	129.198	186.481	71.9154	0.385645	-1.37465	0.00506522	0.375256	Down	14.3715	17.2178	17.3054	5.2757	2.41547	8.26775	protein_coding
CGI_10001611	4.04468	0.294824	7.79454	26.438	4.72454	0.0107168	0.598878	Up	0.0375027	0	0	0.272205	0	0	protein_coding	Alpha-tectorin [Source:UniProtKB/TrEMBL%3BAcc:K1PFR4]
CGI_10001625	18.2395	35.0085	1.47056	0.0420059	-4.57327	2.95953e-06	0.00108589	Down	0.661293	0.328079	0.717432	0.371708	0	0	protein_coding	Multiple epidermal growth factor-like domains 10 [Source:UniProtKB/TrEMBL%3BAcc:K1PFR2]
CGI_10001626	17.86	33.9303	1.78977	0.0527485	-4.24473	9.45852e-06	0.00288722	Down	3.29102	2.18142	3.51633	0.233353	0	0	protein_coding	Multiple epidermal growth factor-like domains 10 [Source:UniProtKB/TrEMBL%3BAcc:K1PLW7]
CGI_10001635	144.245	81.1951	207.294	2.55304	1.35222	0.0207628	0.902093	Up	5.75527	10.5007	5.92585	19.4749	11.6038	10.5906	protein_coding	Interferon-induced protein 44-like protein [Source:UniProtKB/TrEMBL%3BAcc:K1Q1L9]
CGI_10001663	600.961	818.311	383.611	0.468784	-1.09301	0.00588464	0.406809	Down	245.061	249.778	400.41	74.5832	124.3	112.202	protein_coding	40S ribosomal protein S3a [Source:UniProtKB/TrEMBL%3BAcc:K1Q6X1]
CGI_10001664	38.2237	20.4864	55.9611	2.73162	1.44976	0.0227049	0.933794	Up	0.307604	0.554482	3.23302	2.85066	1.9669	4.73148	protein_coding	Tripartite motif-containing protein 2 [Source:UniProtKB/TrEMBL%3BAcc:K1PLU8]
CGI_10001667	3175.57	1539.97	4811.17	3.1242	1.64349	0.0210669	0.905756	Up	427.093	440.683	482.017	981.282	1075.96	930.556	protein_coding
CGI_10001745	64.0611	119.018	9.10462	0.0764981	-3.70843	0.00115491	0.123902	Down	23.1378	36.4606	32.4551	0	0.508332	11.7363	protein_coding	Signal peptide%2C CUB and EGF-like domain-containing protein 3 [Source:UniProtKB/TrEMBL%3BAcc:K1QM12]
CGI_10001749	3.1036	0	6.20721	Inf	Inf	0.0142364	0.719149	Up	0	0	0	0.412251	0.397011	0.294501	protein_coding		GO:0005737,GO:0008270	cytoplasm|zinc ion binding
CGI_10001826	65.4074	27.4165	103.398	3.77138	1.91509	0.00455487	0.351173	Up	23.0355	80.7873	0	62.819	79.9431	80.672	protein_coding	Serine protease inhibitor dipetalogastin [Source:UniProtKB/TrEMBL%3BAcc:K1PLQ5]
CGI_10001913	17.7376	29.3406	6.13462	0.209083	-2.25785	0.00384277	0.307746	Down	1.25223	0.684568	1.22908	0.0745281	0.222741	0.0815557	protein_coding	Endothelial cells scavenger receptor [Source:UniProtKB/TrEMBL%3BAcc:K1PFI7]
CGI_10001938	32.2261	47.6387	16.8135	0.352938	-1.50251	0.0363553	1	Down	6.6333	3.91372	6.08222	3.13931	0.103479	2.69877	protein_coding
CGI_10001975	136.096	47.9144	224.277	4.68079	2.22675	0.0302618	1	Up	5.87515	3.28868	4.91419	12.0666	27.2105	14.8967	protein_coding	N-acetylmuramoyl-L-alanine amidase [Source:UniProtKB/TrEMBL%3BAcc:K1PUK2]
CGI_10001977	27.5968	38.4128	16.7808	0.436855	-1.19478	0.0471045	1	Down	4.87461	19.746	25.6149	3.41734	3.10137	6.27929	protein_coding
CGI_10002038	452.606	617.894	287.317	0.464994	-1.10472	0.032608	1	Down	27.371	25.7723	27.3386	19.4986	1.34966	17.9451	protein_coding	Mucosa-associated lymphoid tissue lymphoma translocation protein 1 [Source:UniProtKB/TrEMBL%3BAcc:K1QLR9]			ko04064,ko04660,ko04662,ko05152	NF-kappa B signaling pathway|T cell receptor signaling pathway|B cell receptor signaling pathway|Tuberculosis
CGI_10002101	13.3493	23.8914	2.80718	0.117498	-3.0893	0.0209009	0.902093	Down	27.8766	2.08038	18.0818	3.64654	1.94878	0	protein_coding	Collagen alpha-2(VIII) chain [Source:UniProtKB/TrEMBL%3BAcc:K1PUF3]
CGI_10002172	209.392	314.103	104.681	0.333269	-1.58524	0.00145678	0.150605	Down	37.4814	35.8875	35.9142	19.5093	4.33879	16.7426	protein_coding
CGI_10002256	9.17785	15.3518	3.00387	0.195669	-2.35352	0.0386953	1	Down	1.83886	2.08783	1.15657	1.14335	0	0.87885	protein_coding	Kinesin-like protein KIF1B [Source:UniProtKB/TrEMBL%3BAcc:K1Q7U5]
CGI_10002266	59.1891	95.896	22.4821	0.234443	-2.09269	0.000274491	0.0397645	Down	7.79466	2.4531	7.46694	1.33568	0.517475	1.37631	protein_coding	Tripartite motif-containing protein 2 [Source:UniProtKB/TrEMBL%3BAcc:K1PU59]
CGI_10002292	3.04829	6.09657	0	0	#NAME?	0.0202734	0.8936	Down	0	0	0.504317	0	0	0	protein_coding
CGI_10002298	21.3067	35.4284	7.18499	0.202803	-2.30185	0.00376303	0.303498	Down	37.2727	37.8825	24.9302	0	0	24.1946	protein_coding
CGI_10002305	49.7102	0	99.4204	Inf	Inf	0.00576483	0.402593	Up	0	0	0	0	3.24375	22.0877	protein_coding
CGI_10002369	4.06503	0.57342	7.55664	13.1782	3.72008	0.0336854	1	Up	0	0	0	2.61311	0.612916	1.03337	protein_coding	Angiopoietin-related protein 6 [Source:UniProtKB/TrEMBL%3BAcc:K1QL07]
CGI_10002387	194.675	0.861582	388.488	450.901	8.81667	8.03873e-08	6.30458e-05	Up	0	0.138621	0.0742435	54.2234	9.79862	23.7821	protein_coding	Heat shock 70 kDa protein 12B [Source:UniProtKB/TrEMBL%3BAcc:K1Q4A5]
CGI_10002402	5.74838	10.1473	1.34943	0.132984	-2.91068	0.0361884	1	Down	1.11318	0.772612	1.15697	0.356686	0.116737	0	protein_coding	Multiple epidermal growth factor-like domains 11 [Source:UniProtKB/TrEMBL%3BAcc:K1PEL9]
CGI_10002429	35.9812	63.532	8.43046	0.132696	-2.9138	5.1901e-05	0.0104463	Down	0.115418	0.229414	0.120914	0.249323	0	0.545953	protein_coding
CGI_10002431	34.0362	49.3951	18.6772	0.378119	-1.40309	0.0367465	1	Down	4.22233	3.14444	3.7942	2.56066	0.59837	1.46704	protein_coding	Tripartite motif-containing protein 2 [Source:UniProtKB/TrEMBL%3BAcc:K1PEJ4]
CGI_10002437	5.3386	0.294824	10.3824	35.2156	5.13814	0.017263	0.804567	Up	0.162349	0	0	1.36502	1.67404	0.734283	protein_coding	Vacuolar protein sorting-associated protein 4 [Source:UniProtKB/TrEMBL%3BAcc:K1PKU6]			ko04144	Endocytosis
CGI_10002444	23.8698	0.884471	46.855	52.9752	5.72725	7.09378e-10	1.34451e-06	Up	0	0	0	0	0	0	protein_coding
CGI_10002461	97.1353	48.1405	146.13	3.03549	1.60193	0.0344984	1	Up	0	0	0	0	0	0	protein_coding
CGI_10002476	11.1655	0.582985	21.748	37.3046	5.22128	2.09636e-05	0.0052114	Up	0	0	0	1.90012	1.45617	1.4943	protein_coding
CGI_10002479	92.0022	134.556	49.4486	0.367495	-1.4442	0.00545791	0.394079	Down	16.8808	10.2636	13.3226	4.65006	2.5326	5.61278	protein_coding	RING finger protein nhl-1 [Source:UniProtKB/TrEMBL%3BAcc:K1QSU2]
CGI_10002505	47.8401	84.1347	11.5454	0.137225	-2.86538	0.0404047	1	Down	4.24636	10.9613	3.23327	0	0.96009	0.533174	protein_coding
CGI_10002518	15.8295	31.659	0	0	#NAME?	0.00058227	0.0739841	Down	0.60539	4.53957	2.30488	0	0	0	protein_coding
CGI_10002652	143.314	92.772	193.857	2.08961	1.06323	0.0336682	1	Up	7.22739	8.47863	3.52578	10.739	10.6167	12.2618	protein_coding	Steroid 17-alpha-hydroxylase/17%2C20 lyase [Source:UniProtKB/TrEMBL%3BAcc:K1Q054]			ko00140,ko04913,ko04917	Steroid hormone biosynthesis|Ovarian Steroidogenesis|Prolactin signaling pathway
CGI_10002693	6.82803	1.7475	11.9086	6.81461	2.76863	0.0151458	0.746735	Up	0	0	0	0	0	0	protein_coding
CGI_10002702	51.2425	101.999	0.485917	0.00476393	-7.71363	8.71858e-13	3.30492e-09	Down	2.52394	6.21054	3.81426	0	0	0	protein_coding
CGI_10002743	10.2953	3.44633	17.1442	4.97463	2.31459	0.0209024	0.902093	Up	0	0.897189	0.352085	1.31998	1.44184	2.74333	protein_coding
CGI_10002808	46.7938	20.4832	73.1044	3.56899	1.83552	0.0157547	0.760772	Up	0.576084	0	11.5429	18.0627	3.03743	11.785	protein_coding
CGI_10002959	7.21811	2.02755	12.4087	6.12002	2.61354	0.0202102	0.892544	Up	0.544781	0.547044	0.865362	6.75935	1.5709	2.81935	protein_coding
CGI_10002998	185.913	116.158	255.668	2.20104	1.13819	0.0238253	0.957961	Up	15.3393	21.8201	21.7499	29.7694	27.282	26.573	protein_coding	Calexcitin-2 [Source:UniProtKB/TrEMBL%3BAcc:K1PZI2]
CGI_10003000	6.89501	2.30325	11.4868	4.98721	2.31823	0.0449696	1	Up	0.0443188	0.264787	0.0449902	0.779991	0.301252	0.346975	protein_coding	Complement C1q-like protein 2 [Source:UniProtKB/TrEMBL%3BAcc:K1PDL0]
CGI_10003083	360.781	481.31	240.251	0.49916	-1.00242	0.0401792	1	Down	19.3235	25.4952	34.0726	17.9025	4.80407	12.8789	protein_coding	Putative ATP-dependent RNA helicase DHX58 [Source:UniProtKB/TrEMBL%3BAcc:K1R8B3]			ko04064,ko04622,ko04623,ko05162,ko05164,ko05161,ko05160,ko05168,ko05169	NF-kappa B signaling pathway|RIG-I-like receptor signaling pathway|Cytosolic DNA-sensing pathway|Measles|Influenza A|Hepatitis B|Hepatitis C|Herpes simplex infection|Epstein-Barr virus infection
CGI_10003122	47.9339	19.5783	76.2895	3.89663	1.96223	0.000467934	0.0627791	Up	0	0.593829	0.832032	3.6853	1.32134	3.20235	protein_coding	Angiopoietin-4 [Source:UniProtKB/TrEMBL%3BAcc:K1QJN6]
CGI_10003150	9.16145	1.7475	16.5754	9.48518	3.24567	0.00442284	0.343321	Up	0.187455	0.0922589	0.0951471	1.07316	1.15813	0.856179	protein_coding	Neuronal acetylcholine receptor subunit alpha-3 [Source:UniProtKB/TrEMBL%3BAcc:K1PZ88]
CGI_10003163	26.5826	7.23095	45.9343	6.35246	2.66732	0.00347823	0.285592	Up	3.9005	3.90313	7.27529	24.0958	31.8412	23.5748	protein_coding	ATP synthase subunits region ORF 7 [Source:UniProtKB/TrEMBL%3BAcc:K1QJK7]
CGI_10003225	52.7731	76.8309	28.7153	0.373746	-1.41987	0.0100371	0.573578	Down	3.01853	2.80847	3.36728	0.846527	0.803173	2.16153	protein_coding	Chitin synthase 3 [Source:UniProtKB/TrEMBL%3BAcc:K1PD92]			ko00520	Amino sugar and nucleotide sugar metabolism
CGI_10003291	2.45808	0	4.91616	Inf	Inf	0.0331166	1	Up	0	0	0	0	0	0	protein_coding	Kelch-like protein 7 [Source:UniProtKB/TrEMBL%3BAcc:K1PSB6]
CGI_10003329	79.5381	108.333	50.7429	0.468397	-1.0942	0.0168692	0.794356	Down	0	0.258831	0	0.278716	0	0	protein_coding	Ras-related protein Rab-7a [Source:UniProtKB/TrEMBL%3BAcc:K1PZ08]			ko04144,ko04145,ko04140,ko04138,ko04137,ko05132,ko05152,ko05146	Endocytosis|Phagosome|Autophagy - animal|Autophagy - yeast|Mitophagy - animal|Salmonella infection|Tuberculosis|Amoebiasis
CGI_10003351	46.4162	68.6703	24.162	0.351855	-1.50695	0.00734729	0.467983	Down	9.5307	8.50233	10.6271	1.80762	1.72657	1.95369	protein_coding	Caspase-10 [Source:UniProtKB/TrEMBL%3BAcc:K1PVQ1]
CGI_10003365	23.3805	36.4269	10.334	0.283692	-1.8176	0.017222	0.804309	Down	4.81181	8.27806	6.42098	3.24597	0	1.72961	protein_coding	Multiple epidermal growth factor-like domains 6 [Source:UniProtKB/TrEMBL%3BAcc:K1PD43]
CGI_10003368	71.9896	96.0253	47.9538	0.499387	-1.00177	0.0453535	1	Down	5.27891	5.9226	3.53953	1.87309	1.60397	1.92267	protein_coding	Serine/threonine-protein phosphatase BSU1 [Source:UniProtKB/TrEMBL%3BAcc:K1QZV6]
CGI_10003383	9.63368	0.28671	18.9807	66.2016	6.04879	1.69267e-05	0.00461614	Up	0	0.149065	0	4.32464	1.72337	1.99717	protein_coding
CGI_10003553	13.6372	0.288161	26.9862	93.6495	6.5492	0.00313044	0.263699	Up	0	0	0	1.28913	1.7053	0.397026	protein_coding
CGI_10003613	19.7859	2.02089	37.551	18.5814	4.21579	8.85017e-07	0.000428273	Up	0.0572179	0.114189	0.234556	3.19959	0.915508	1.50894	protein_coding	Tetratricopeptide repeat protein 25 [Source:UniProtKB/TrEMBL%3BAcc:K1PYM8]
CGI_10003692	284.639	101.118	468.161	4.62986	2.21097	0.00412702	0.324749	Up	8.98929	9.60163	10.4217	36.5705	41.0837	32.8186	protein_coding
CGI_10003706	16.4115	2.87	29.9529	10.4365	3.38357	0.000831313	0.0974608	Up	0	0.960508	0.12428	4.30937	2.61558	1.67653	protein_coding	Tripartite motif-containing protein 2 [Source:UniProtKB/TrEMBL%3BAcc:K1PYJ2]
CGI_10003734	15.5746	3.20249	27.9467	8.72655	3.12541	0.000191871	0.0295717	Up	0.153798	0.101802	0	1.04516	0.0788403	0.67328	protein_coding	Protocadherin Fat 4 [Source:UniProtKB/TrEMBL%3BAcc:K1PCL8]			ko04391,ko04392	Hippo signaling pathway -fly|Hippo signaling pathway - multiple species
CGI_10003754	3.23824	0	6.47648	Inf	Inf	0.00873625	0.52015	Up	0	0	0	2.89833	0.612417	1.04171	protein_coding
CGI_10003801	45.5283	20.9289	70.1277	3.35076	1.74449	0.00448146	0.346688	Up	6.14077	4.22812	3.18619	12.703	12.5126	11.0053	protein_coding
CGI_10003806	93.7187	61.5569	125.88	2.04495	1.03206	0.0339399	1	Up	6.76621	1.12406	4.86695	11.5065	4.07896	9.13842	protein_coding	Heat shock 70 kDa protein 12A [Source:UniProtKB/TrEMBL%3BAcc:K1PRQ9]
CGI_10003817	104.332	143.125	65.5398	0.457921	-1.12683	0.0365358	1	Down	14.7196	14.2142	12.5317	7.9497	1.91644	11.7206	protein_coding	DCN1-like protein 4 [Source:UniProtKB/TrEMBL%3BAcc:K1QIM5]
CGI_10003844	4.48843	0.86013	8.11673	9.43663	3.23827	0.0461887	1	Up	0	0	0	1.19956	0	1.27846	protein_coding
CGI_10003925	17.1139	5.75102	28.4769	4.95162	2.3079	0.00625894	0.426208	Up	0	0	4.23616	3.23543	8.76611	2.17533	protein_coding
CGI_10003951	10.0226	3.46691	16.5784	4.78189	2.25758	0.0261574	1	Up	0.194038	0.286261	0.611211	1.03423	1.27463	1.24225	protein_coding
CGI_10003976	36.3222	60.7447	11.8998	0.195899	-2.35182	0.000716517	0.0866833	Down	3.45555	3.24661	3.81149	2.1677	0	0.453477	protein_coding	Multiple epidermal growth factor-like domains 10 [Source:UniProtKB/TrEMBL%3BAcc:K1Q5V9]
CGI_10004015	5.94801	0	11.896	Inf	Inf	0.00553939	0.397438	Up	0	0	0	0	0.811642	2.03217	protein_coding	Sodium/myo-inositol cotransporter 2 [Source:UniProtKB/TrEMBL%3BAcc:K1PC21]
CGI_10004034	2.46863	4.93727	0	0	#NAME?	0.0441584	1	Down	0	0.0955998	0.301195	0	0	0	protein_coding
CGI_10004062	85.9452	32.1374	139.753	4.34861	2.12055	6.17501e-05	0.0121073	Up	15.5971	3.85776	5.42455	36.543	28.1853	42.9157	protein_coding
CGI_10004063	994.515	600.258	1388.77	2.31362	1.21015	0.0459665	1	Up	7.68733	8.43836	7.60432	14.6652	16.1779	14.232	protein_coding
CGI_10004069	56.3712	78.3234	34.4191	0.439449	-1.18623	0.0347169	1	Down	1.09981	3.11888	1.66413	1.35694	0.351172	0.979323	protein_coding
CGI_10004111	7.97254	15.3067	0.638423	0.0417088	-4.5835	0.000920765	0.105767	Down	0.452986	0	0	0	0	0.516019	protein_coding
CGI_10004148	33.6238	59.5014	7.74627	0.130186	-2.94135	0.000404993	0.0565102	Down	8.31865	3.6572	0	0	0	0	protein_coding
CGI_10004159	48.4752	88.4861	8.46434	0.0956573	-3.38598	0.0492616	1	Down	0	14.3108	8.73953	1.45743	0.425001	0.513161	protein_coding	Cell cycle regulator Mat89Bb-like protein [Source:UniProtKB/TrEMBL%3BAcc:K1PZ98]	GO:0005737,GO:0005634,GO:0051301,GO:0030317,GO:0007067,GO:0007275,GO:0080154,GO:0007346	cytoplasm|nucleus|cell division|flagellated sperm motility|mitotic nuclear division|multicellular organism development|regulation of fertilization|regulation of mitotic cell cycle
CGI_10004183	266.388	382.476	150.3	0.392965	-1.34753	0.0133365	0.690946	Down	49.653	48.0179	32.4126	24.3147	2.33077	23.0313	protein_coding	Purine nucleoside phosphorylase [Source:UniProtKB/TrEMBL%3BAcc:K1QK12]			ko00230,ko00240,ko00760	Purine metabolism|Pyrimidine metabolism|Nicotinate and nicotinamide metabolism
CGI_10004188	56.0194	84.9098	27.129	0.319504	-1.64609	0.00260978	0.237427	Down	11.8458	13.6373	10.5666	3.83806	2.55025	5.06791	protein_coding	Sulfotransferase 1C4 [Source:UniProtKB/TrEMBL%3BAcc:K1PR19]
CGI_10004212	36.943	20.7869	53.0991	2.55445	1.35301	0.0238218	0.957961	Up	3.98467	6.34641	10.491	14.1068	7.96222	11.4327	protein_coding	Mothers against decapentaplegic-like protein 6 [Source:UniProtKB/TrEMBL%3BAcc:K1QAE2]			ko04350	TGF-beta signaling pathway
CGI_10004222	54.1118	77.8257	30.3978	0.390588	-1.35628	0.0185484	0.846969	Down	19.2721	17.1712	12.895	8.32228	3.03422	5.817	protein_coding
CGI_10004261	70.1674	101.518	38.8168	0.382363	-1.38698	0.0204813	0.899278	Down	3.06986	2.85372	2.5834	1.63752	0.0555603	1.51869	protein_coding	A disintegrin and metalloproteinase with thrombospondin motifs 18 [Source:UniProtKB/TrEMBL%3BAcc:K1PBQ3]
CGI_10004321	117.59	0	235.181	Inf	Inf	0.0394381	1	Up	0	0	0	7.99738	183.143	6.16536	protein_coding
CGI_10004325	5.10607	1.15495	9.05719	7.84203	2.97123	0.0270296	1	Up	0	0.267592	0	0.287536	0.143896	0.46915	protein_coding	Receptor-type tyrosine-protein phosphatase U [Source:UniProtKB/TrEMBL%3BAcc:K1QIU4]
CGI_10004331	23.3938	1.14974	45.6379	39.694	5.31085	1.85968e-06	0.000783269	Up	0	0.0846574	0.0871943	2.66797	0.50438	1.93835	protein_coding	DC-STAMP domain-containing protein 2 [Source:UniProtKB/TrEMBL%3BAcc:K1PQT1]
CGI_10004348	243.036	417.768	68.3047	0.163499	-2.61264	0.00112683	0.121463	Down	6.36982	27.6227	17.0655	1.51424	1.76808	3.46235	protein_coding	Heat shock 70 kDa protein 12A [Source:UniProtKB/TrEMBL%3BAcc:K1PRX6]
CGI_10004405	21.2419	9.29326	33.1906	3.57147	1.83652	0.0146901	0.7295	Up	0	0	1.58672	7.04916	5.28665	1.67901	protein_coding	Tyrosine-protein kinase receptor Tie-2 [Source:UniProtKB/TrEMBL%3BAcc:K1QWL5]
CGI_10004422	30.4399	49.5968	11.2829	0.227493	-2.1361	0.038273	1	Down	0.46544	1.51428	0.701909	0.520363	0	0.192435	protein_coding
CGI_10004430	5.11753	9.94722	0.287838	0.0289365	-5.11097	0.0492624	1	Down	1.17532	0.310454	0.112336	0.112453	0	0	protein_coding	Heat shock 70 kDa protein 12A [Source:UniProtKB/TrEMBL%3BAcc:K1PQ01]
CGI_10004446	51.4358	78.7817	24.0899	0.305781	-1.70943	0.00297829	0.254655	Down	5.25392	6.34176	6.88568	0.978803	0.858861	3.12397	protein_coding
CGI_10004504	36.2742	50.2972	22.2511	0.442393	-1.1766	0.0386899	1	Down	2.66748	4.52775	5.72025	2.55573	0.921537	1.14651	protein_coding
CGI_10004584	10.6341	4.03017	17.238	4.27725	2.09668	0.0212252	0.907417	Up	0.0859803	0.472936	0	1.03514	0.26499	0.921161	protein_coding	Tripartite motif-containing protein 2 [Source:UniProtKB/TrEMBL%3BAcc:K1PP94]
CGI_10004601	1017.44	620.296	1414.58	2.2805	1.18935	0.0153098	0.747292	Up	55.2861	23.561	78.0176	120.971	89.1837	85.5832	protein_coding	MAM domain-containing glycosylphosphatidylinositol anchor protein 1 [Source:UniProtKB/TrEMBL%3BAcc:K1PQH8]
CGI_10004683	8.79385	15.9774	1.61026	0.100783	-3.31067	0.0027574	0.243341	Down	1.36742	1.08117	1.04972	0	0	0.163357	protein_coding
CGI_10004732	19.8288	10.6848	28.9728	2.7116	1.43914	0.0447596	1	Up	0.322539	1.56965	0.780714	3.43081	1.47757	3.37937	protein_coding	Cytochrome P450 2B19 [Source:UniProtKB/TrEMBL%3BAcc:K1QSQ7]
CGI_10004742	11.9707	3.21061	20.7309	6.457	2.69086	0.0401444	1	Up	1.09039	0.717179	0	0.772769	5.47576	6.9805	protein_coding
CGI_10004761	23.1983	10.1009	36.2957	3.59329	1.84531	0.00738682	0.467983	Up	0.696933	1.87294	1.07327	5.30283	2.26188	2.79854	protein_coding	Kelch-like protein 3 [Source:UniProtKB/TrEMBL%3BAcc:K1PXC4]
CGI_10004770	19.0218	1.14684	36.8968	32.1725	5.00776	2.96013e-06	0.00108589	Up	0	0.138814	0	5.10874	3.04805	1.96431	protein_coding	Tetraspanin-11 [Source:UniProtKB/TrEMBL%3BAcc:K1Q141]	GO:0005887,GO:0005178,GO:0007166	integral component of plasma membrane|integrin binding|cell surface receptor signaling pathway
CGI_10004776	36.7133	67.4175	6.00913	0.089133	-3.4879	0.00159738	0.160756	Down	1.35988	7.14261	6.82953	0.622379	0.349361	0.384808	protein_coding
CGI_10004780	29.5462	16.4938	42.5986	2.5827	1.36888	0.0238418	0.957961	Up	1.25093	1.87487	2.51726	5.40287	2.28979	4.9778	protein_coding	Transcription factor Sp8 [Source:UniProtKB/TrEMBL%3BAcc:K1Q9C3]	GO:0005634,GO:0003677,GO:0046872,GO:0000981,GO:0030326,GO:0035118,GO:0045743,GO:0006357,GO:0006351	nucleus|DNA binding|metal ion binding|RNA polymerase II transcription factor activity, sequence-specific DNA binding|embryonic limb morphogenesis|embryonic pectoral fin morphogenesis|positive regulation of fibroblast growth factor receptor signaling pathway|regulation of transcription from RNA polymerase II promoter|transcription, DNA-templated
CGI_10004819	26.4902	44.6524	8.32789	0.186505	-2.42272	0.000548714	0.071314	Down	22.7658	31.1926	34.6496	0	1.54511	15.8974	protein_coding	Heat shock 70 kDa protein 12B [Source:UniProtKB/TrEMBL%3BAcc:K1PWT3]
CGI_10004820	98.3515	171.293	25.4098	0.148341	-2.75301	2.49423e-07	0.000153321	Down	15.4892	16.8504	15.6542	0.104476	0.634794	6.52355	protein_coding	Heat shock 70 kDa protein 12A [Source:UniProtKB/TrEMBL%3BAcc:K1Q4I4]
CGI_10004826	89.0903	127.184	50.9971	0.400973	-1.31842	0.0206707	0.902093	Down	2.58014	2.46548	3.66778	0.409331	1.89331	0.450553	protein_coding
CGI_10004828	33.9617	56.2487	11.6748	0.207557	-2.26842	6.3317e-05	0.0123084	Down	2.15478	1.52591	1.71502	0	0.107533	0	protein_coding	Oncoprotein-induced transcript 3 protein [Source:UniProtKB/TrEMBL%3BAcc:K1QU93]
CGI_10004985	31.7388	18.6517	44.826	2.40332	1.26503	0.0402719	1	Up	2.79352	0.791729	0.842793	5.63178	3.17556	9.25275	protein_coding
CGI_10004986	21.0577	10.7129	31.4024	2.93127	1.55153	0.0313874	1	Up	0.539069	1.58792	0	4.85582	2.63084	3.28955	protein_coding	Heat shock 70 kDa protein 12A [Source:UniProtKB/TrEMBL%3BAcc:K1QH66]
CGI_10004996	8.73705	2.03567	15.4384	7.58398	2.92295	0.0056933	0.400893	Up	0.257661	0	0.264501	1.07257	0.525727	2.02679	protein_coding	Voltage-gated hydrogen channel 1 [Source:UniProtKB/TrEMBL%3BAcc:K1PAX4]
CGI_10005015	8.85419	0	17.7084	Inf	Inf	0.000679642	0.0844411	Up	0	0	0	6.32002	0.293807	6.52039	protein_coding	Ankyrin repeat domain-containing protein 17 [Source:UniProtKB/TrEMBL%3BAcc:K1PX17]
CGI_10005050	16.6508	26.5785	6.72311	0.252953	-1.98306	0.0191543	0.862863	Down	0	0	0	0	0	0	protein_coding
CGI_10005082	65.1244	5.20775	125.041	24.0106	4.5856	0.0424323	1	Up	0	1.4885	0	0	1.56728	0.889154	protein_coding
CGI_10005102	9.14911	1.435	16.8632	11.7514	3.55476	0.00233368	0.21913	Up	0	0	0	0.901669	3.42609	0.966275	protein_coding	Tripartite motif-containing protein 2 [Source:UniProtKB/TrEMBL%3BAcc:K1PXQ5]
CGI_10005140	4.58127	0	9.16253	Inf	Inf	0.00165384	0.165704	Up	0	0	0	0.0881388	0.346255	0.0950757	protein_coding
CGI_10005191	19.9611	6.03859	33.8835	5.61116	2.4883	0.00107808	0.11732	Up	0.0418289	0.663088	0.0427818	1.26817	0.962553	1.5367	protein_coding
CGI_10005193	121.667	177.668	65.6654	0.369596	-1.43598	0.00311123	0.263055	Down	36.9625	39.7955	32.564	10.1969	8.63811	20.1357	protein_coding	Toll-like receptor 2 [Source:UniProtKB/TrEMBL%3BAcc:K1QYC2]
CGI_10005194	62.9022	89.1167	36.6876	0.411681	-1.2804	0.0319568	1	Down	7.94641	5.88689	6.31412	4.35477	0.76851	3.15509	protein_coding	Toll-like receptor 13 [Source:UniProtKB/TrEMBL%3BAcc:K1PQH5]
CGI_10005232	14.4444	0.589647	28.2991	47.9933	5.58476	1.74206e-05	0.00461614	Up	0.522861	0	0	1.65774	0.540864	2.35077	protein_coding
CGI_10005246	6.56981	0	13.1396	Inf	Inf	0.000934993	0.106327	Up	0	0	0	3.02118	2.56305	0.43334	protein_coding
CGI_10005278	97.8907	135.014	60.7674	0.450082	-1.15174	0.00851379	0.515472	Down	23.5703	22.8693	40.8231	7.10035	11.7832	11.0194	protein_coding
CGI_10005284	2.82287	0	5.64573	Inf	Inf	0.0362785	1	Up	0	0	0	1.31137	1.66186	0.281924	protein_coding
CGI_10005326	40.0169	0	80.0338	Inf	Inf	0.0453061	1	Up	0	0	0	4.84387	33.5967	3.39684	protein_coding	Collectin-12 [Source:UniProtKB/TrEMBL%3BAcc:K1PWQ3]
CGI_10005357	11.9669	0	23.9339	Inf	Inf	0.000554322	0.0716335	Up	0	0	0	3.0239	0	0.722669	protein_coding
CGI_10005424	10.4711	1.15641	19.7858	17.1097	4.09675	0.000219679	0.032871	Up	0.0958801	0.190478	0.0979047	2.20351	0.866259	0.874613	protein_coding	Protein fmtA [Source:UniProtKB/TrEMBL%3BAcc:K1R4C7]
CGI_10005425	50.0791	7.4823	92.676	12.386	3.63064	5.93718e-06	0.0019019	Up	0.0797955	0.93917	0.409984	10.5755	5.98832	3.94057	protein_coding	Gigasin-6 [Source:UniProtKB/Swiss-Prot%3BAcc:P86789]
CGI_10005428	9.28941	0	18.5788	Inf	Inf	0.00471338	0.362166	Up	0	0	0	4.05509	7.86293	2.18691	protein_coding	Complement C1q-like protein 4 [Source:UniProtKB/TrEMBL%3BAcc:K1QIM9]
CGI_10005437	9.92425	19.5607	0.287838	0.0147151	-6.08656	0.00586629	0.406777	Down	0	6.34081	1.49362	0	0	0	protein_coding
CGI_10005450	40.3666	59.3186	21.4146	0.36101	-1.46989	0.010081	0.57464	Down	4.51538	2.38775	3.24046	1.18031	0.894234	1.08197	protein_coding
CGI_10005464	54.0798	91.5585	16.601	0.181316	-2.46342	8.4797e-05	0.015429	Down	419.851	327.227	0	0	0	0	protein_coding
CGI_10005475	2.75451	0	5.50901	Inf	Inf	0.0180614	0.831554	Up	0	0	0	1.71314	0.200062	0.910236	protein_coding
CGI_10005491	84.5613	48.0985	121.024	2.51617	1.33123	0.0108582	0.600872	Up	3.0109	3.69304	2.90446	8.46481	5.39795	7.55622	protein_coding	Polypeptide N-acetylgalactosaminyltransferase 5 [Source:UniProtKB/TrEMBL%3BAcc:K1Q3Y2]			ko00512	Mucin type O-glycan biosynthesis
CGI_10005496	15.1413	27.6921	2.59054	0.0935478	-3.41815	0.00650148	0.436194	Down	1.18652	0.425018	0.71902	0.218245	0	0	protein_coding
CGI_10005510	30.6311	41.7812	19.481	0.466263	-1.10078	0.0461147	1	Down	16.2474	13.2438	7.16719	2.76806	5.2004	5.16603	protein_coding	Aggrecan core protein [Source:UniProtKB/TrEMBL%3BAcc:K1PPV0]
CGI_10005527	17.6399	6.69605	28.5838	4.26876	2.09382	0.00976106	0.559208	Up	1.54989	0.985348	0.436612	3.72688	3.07951	3.68176	protein_coding	Kelch domain-containing protein 9 [Source:UniProtKB/TrEMBL%3BAcc:K1QGL1]
CGI_10005529	244.318	10.9274	477.709	43.7165	5.45011	3.6995e-19	4.20707e-15	Up	0.257445	2.86069	0	59.0049	23.9421	32.6055	protein_coding
CGI_10005530	19.2538	2.30179	36.2058	15.7294	3.97539	0.0117375	0.632599	Up	0	0	0	0	0	0	protein_coding
CGI_10005547	11.552	18.5668	4.53718	0.244371	-2.03286	0.0471519	1	Down	0.496697	0.40217	0	0	0	0.114303	protein_coding
CGI_10005621	25.1291	39.9698	10.2885	0.257406	-1.95788	0.0105406	0.592642	Down	0.47189	0.950352	0.486827	0	0	0	protein_coding
CGI_10005736	5.69145	0.877809	10.5051	11.9674	3.58104	0.00918352	0.539715	Up	0	0	0.121253	1.10913	0.505093	1.89398	protein_coding	Tripartite motif-containing protein 2 [Source:UniProtKB/TrEMBL%3BAcc:K1PA52]
CGI_10005744	13.2332	24.933	1.53331	0.0614972	-4.02334	0.000137039	0.0229177	Down	2.03655	2.03234	2.68507	0.230467	0	0.250359	protein_coding
CGI_10005749	21.2273	9.22255	33.232	3.60334	1.84934	0.0086228	0.516098	Up	0.191295	0.442338	0.129466	2.10784	0.436561	0.996773	protein_coding	Mesenchyme-specific cell surface glycoprotein [Source:UniProtKB/TrEMBL%3BAcc:K1S4P3]
CGI_10005786	85.0685	115.139	54.9977	0.477662	-1.06594	0.0394132	1	Down	4.95381	7.74158	5.43937	3.36826	0.980907	5.19467	protein_coding	Fibropellin-3 [Source:UniProtKB/TrEMBL%3BAcc:K1RD17]
CGI_10005791	19.3581	10.4332	28.2831	2.71088	1.43876	0.0335872	1	Up	0.380821	0	1.60666	3.68526	1.14445	3.05018	protein_coding
CGI_10005795	7.91048	0.861582	14.9594	17.3627	4.11792	0.00102945	0.114213	Up	0	0	0	0	0	0	protein_coding
CGI_10005862	271.241	179.842	362.64	2.01643	1.0118	0.0324169	1	Up	6.96799	4.65912	3.43824	7.80369	8.03092	10.9664	protein_coding	Latrophilin-3 [Source:UniProtKB/TrEMBL%3BAcc:K1QG45]
CGI_10005917	81.2089	142.299	20.1186	0.141382	-2.82233	2.45562e-07	0.000153321	Down	27.9018	21.6863	29.5191	0.322925	1.48108	5.52224	protein_coding	Heat shock 70 kDa protein 12B [Source:UniProtKB/TrEMBL%3BAcc:K1PFW0]
CGI_10005956	18.9756	29.5051	8.44605	0.286258	-1.80461	0.0132061	0.686604	Down	2.80665	2.35299	7.60577	0.230558	1.54902	2.49796	protein_coding
CGI_10006030	356.66	529.601	183.72	0.346903	-1.5274	0.000534694	0.0700343	Down	38.63	37.455	37.2691	9.48187	7.0577	18.0432	protein_coding	Tripartite motif-containing protein 45 [Source:UniProtKB/TrEMBL%3BAcc:K1P9H1]
CGI_10006053	43.8664	63.4312	24.3016	0.383118	-1.38414	0.0391497	1	Down	5.37921	6.62865	4.99452	4.12869	0.148395	2.4949	protein_coding	Alpha-mannosidase 2x [Source:UniProtKB/TrEMBL%3BAcc:K1R330]			ko00510,ko00513	N-Glycan biosynthesis|Various types of N-glycan biosynthesis
CGI_10006087	39.8976	73.6507	6.14446	0.0834271	-3.58334	0.0251944	0.986266	Down	18.5666	13.5274	0.202659	1.86013	1.22605	0.452261	protein_coding	Tripartite motif-containing protein 3 [Source:UniProtKB/TrEMBL%3BAcc:K1PNE1]
CGI_10006132	27.1866	6.47801	47.8951	7.39349	2.88626	3.33041e-05	0.00718825	Up	1.99731	0.15192	0	5.60714	3.55247	4.99914	protein_coding
CGI_10006149	184.756	50.7278	318.784	6.2842	2.65173	4.56876e-07	0.000247409	Up	1.16998	1.24998	0.996037	4.22661	4.43647	5.89673	protein_coding	Neurogenic locus notch-like protein 1 [Source:UniProtKB/TrEMBL%3BAcc:K1QJR8]
CGI_10006241	14.4001	23.3682	5.43207	0.232456	-2.10497	0.0240233	0.957961	Down	0.841414	2.71036	0.967509	0.883774	0	0.485785	protein_coding
CGI_10006285	71.0604	37.3085	104.812	2.80934	1.49023	0.00259265	0.236816	Up	2.5822	3.64878	2.65707	14.5449	3.97442	13.9363	protein_coding
CGI_10006424	33.1686	1.4379	64.8993	45.1347	5.49616	1.12788e-11	3.66465e-08	Up	0	0	0.0690313	4.40224	0.974504	2.5182	protein_coding	Coiled-coil domain-containing protein 63 [Source:UniProtKB/TrEMBL%3BAcc:K1PXT6]
CGI_10006458	93.6869	148.556	38.8173	0.261297	-1.93624	0.000222981	0.033147	Down	6.95854	7.46987	4.33464	1.17675	0.391666	2.78271	protein_coding
CGI_10006465	39.2134	60.9067	17.5202	0.287657	-1.79758	0.00358865	0.291565	Down	1.11102	2.622	2.78962	0.337859	0.685736	0.414694	protein_coding	Membrane progestin receptor beta [Source:UniProtKB/TrEMBL%3BAcc:K1QQV7]
CGI_10006552	77.1411	123.936	30.3466	0.244858	-2.02998	1.19726e-05	0.00340381	Down	12.2535	15.3994	12.1106	0	4.9502	2.47535	protein_coding	Calumenin-B [Source:UniProtKB/TrEMBL%3BAcc:K1PV71]
CGI_10006571	14.0997	1.16307	27.0363	23.2457	4.53889	1.17523e-05	0.00338346	Up	0.213574	0.212839	0	1.48403	1.58761	2.86762	protein_coding	F-box only protein 47 [Source:UniProtKB/TrEMBL%3BAcc:K1PMW1]
CGI_10006589	4.21592	0.28671	8.14513	28.4089	4.82827	0.00865615	0.516734	Up	0	0.0544573	0	0.812348	0.16656	0.315341	protein_coding	Guanylate cyclase 32E [Source:UniProtKB/TrEMBL%3BAcc:K1PWY5]
CGI_10006627	23.2332	9.63762	36.8288	3.82136	1.93409	0.00908022	0.536417	Up	1.78281	1.1841	0.204703	2.48136	2.39385	1.78311	protein_coding	Proline-rich transmembrane protein 1 [Source:UniProtKB/TrEMBL%3BAcc:K1PPR0]
CGI_10006636	12.6532	2.3386	22.9679	9.82119	3.2959	0.010763	0.599983	Up	88.9447	0	0	58.4377	42.1388	0	protein_coding
CGI_10006666	21.0449	8.12122	33.9686	4.1827	2.06443	0.0028708	0.25083	Up	0.725251	0.472931	1.25877	3.93479	1.03573	3.29856	protein_coding	Heat shock 70 kDa protein 12A [Source:UniProtKB/TrEMBL%3BAcc:K1RM93]
CGI_10006673	11.3405	18.8706	3.81039	0.201922	-2.30813	0.0243764	0.966938	Down	0	0	0	0	0	0	protein_coding	Tenascin-R [Source:UniProtKB/TrEMBL%3BAcc:K1RMA1]
CGI_10006717	25.3251	10.7008	39.9494	3.73333	1.90046	0.00701129	0.457727	Up	0.133243	0.394467	0.275684	0.493723	0.800484	0.845983	protein_coding	Laccase-18 [Source:UniProtKB/TrEMBL%3BAcc:K1PMS4]
CGI_10006755	13.1615	6.35775	19.9653	3.14031	1.65091	0.048683	1	Up	0	1.00469	0	4.33415	1.68849	1.91459	protein_coding
CGI_10006796	5483.26	3632.86	7333.67	2.0187	1.01343	0.0085979	0.516098	Up	48.7158	57.3357	52.8589	136.394	39.2175	103.589	protein_coding	Fibrillin-3 [Source:UniProtKB/TrEMBL%3BAcc:K1P8T7]
CGI_10006827	4.12095	7.27006	0.971833	0.133676	-2.90319	0.0498479	1	Down	0.706698	0.463171	0.492184	0	0	0	protein_coding
CGI_10006895	40.4138	5.50053	75.327	13.6945	3.77553	5.97031e-08	4.8496e-05	Up	0.0829533	0.163761	0.084885	1.77939	0.361315	0.948508	protein_coding	Laminin-like protein epi-1 [Source:UniProtKB/TrEMBL%3BAcc:K1P8Q7]			ko04530	Tight junction
CGI_10006925	268.016	410.135	125.897	0.306966	-1.70385	0.000430232	0.0583067	Down	0	0	0	0	0	0	protein_coding
CGI_10006927	229.81	109.177	350.442	3.20984	1.6825	0.000174388	0.0279315	Up	154.052	97.061	327.824	684.633	138.796	378.429	protein_coding
CGI_10006949	3.86098	0	7.72196	Inf	Inf	0.00342985	0.285364	Up	0	0	0	7.27022	0.781853	1.87216	protein_coding
CGI_10006950	13.9223	2.32613	25.5185	10.9703	3.45554	0.000131809	0.0222064	Up	0.116094	0.115439	0	1.17911	0.297919	0.61985	protein_coding	Transcription factor Sox-8 [Source:UniProtKB/TrEMBL%3BAcc:K1QMF2]
CGI_10006973	11.7483	20.2004	3.29607	0.163168	-2.61557	0.00764337	0.4789	Down	0.795785	3.05881	2.11621	0	0	0.632453	protein_coding	Multiple epidermal growth factor-like domains 10 [Source:UniProtKB/TrEMBL%3BAcc:K1Q3Y1]
CGI_10007043	2.32493	0	4.64986	Inf	Inf	0.0490962	1	Up	0	0	0	0	0.512315	1.91991	protein_coding	Fibrinogen C domain-containing protein 1 [Source:UniProtKB/TrEMBL%3BAcc:K1R3Q3]
CGI_10007086	20.2649	8.94079	31.589	3.53313	1.82095	0.00830513	0.508204	Up	0.169362	1.34209	1.22982	5.16644	1.4871	4.24977	protein_coding
CGI_10007116	445.705	609.018	282.391	0.463682	-1.10879	0.0135715	0.693641	Down	12.434	10.7092	14.7304	6.13839	3.00343	6.54765	protein_coding		GO:0030424,GO:0005605,GO:0005604,GO:0030054,GO:0036062,GO:0008021,GO:0007411,GO:0048854,GO:0033627,GO:0035001,GO:0016321,GO:0007507,GO:0007476,GO:0002121,GO:0031987,GO:0035011,GO:0007498,GO:0045886,GO:0030155,GO:0030334,GO:0045995,GO:0010906,GO:0001964,GO:0034446	axon|basal lamina|basement membrane|cell junction|presynaptic periactive zone|synaptic vesicle|axon guidance|brain morphogenesis|cell adhesion mediated by integrin|dorsal trunk growth, open tracheal system|female meiosis chromosome segregation|heart development|imaginal disc-derived wing morphogenesis|inter-male aggressive behavior|locomotion involved in locomotory behavior|melanotic encapsulatio…
CGI_10007192	36.1063	12.209	60.0035	4.91467	2.2971	0.0165283	0.787212	Up	1.71253	1.07479	0.997121	4.1063	6.89103	5.08858	protein_coding	SCO-spondin [Source:UniProtKB/TrEMBL%3BAcc:K1P8C2]
CGI_10007289	9.01001	0.589647	17.4304	29.5607	4.88561	0.00366919	0.296983	Up	0	0	0	8.05912	0.529617	3.8234	protein_coding	Heat shock 70 kDa protein 12B [Source:UniProtKB/TrEMBL%3BAcc:K1PYU8]
CGI_10007296	33.9814	0	67.9628	Inf	Inf	1.40418e-07	9.67776e-05	Up	0	0	0	8.60819	8.97897	4.71147	protein_coding	Actin%2C cytoplasmic [Source:UniProtKB/TrEMBL%3BAcc:K1Q5R4]			ko04015,ko04390,ko04391,ko04145,ko04210,ko04510,ko04520,ko04530,ko04810,ko04611,ko04670,ko04921,ko04919,ko04745,ko05205,ko05418,ko05410,ko05412,ko05414,ko05416,ko05110,ko05130,ko05132,ko05131,ko05100,ko05164	Rap1 signaling pathway|Hippo signaling pathway|Hippo signaling pathway -fly|Phagosome|Apoptosis|Focal adhesion|Adherens junction|Tight junction|Regulation of actin cytoskeleton|Platelet activation|Leukocyte transendothelial migration|Oxytocin signaling pathway|Thyroid hormone signaling pathway|Phototransduction - fly|Proteoglycans in cancer|Fluid shear stress and atherosclerosis|Hypertrophic card…
CGI_10007362	23.8439	37.0274	10.6604	0.287905	-1.79634	0.030009	1	Down	4.39118	3.79034	2.05459	0.561152	1.69496	1.51505	protein_coding	Putative ferric-chelate reductase 1 [Source:UniProtKB/TrEMBL%3BAcc:K1QF55]
CGI_10007413	2.62502	5.25003	0	0	#NAME?	0.03599	1	Down	0.448314	1.55387	0	0	0	0	protein_coding
CGI_10007478	212.762	323.643	101.881	0.314794	-1.66752	0.021433	0.909386	Down	37.3488	9.50756	26.5583	7.95129	4.22627	12.507	protein_coding	Patched domain-containing protein 3 [Source:UniProtKB/TrEMBL%3BAcc:K1QE70]
CGI_10007514	15.6428	2.01799	29.2675	14.5033	3.85831	2.74299e-05	0.00617688	Up	0	0.718549	0.188887	5.59049	2.10103	2.05362	protein_coding
CGI_10007539	57.6969	14.8495	100.544	6.77091	2.75935	8.79703e-06	0.00274082	Up	2.79683	0	3.20021	11.1527	11.119	13.9196	protein_coding	Laccase-4 [Source:UniProtKB/TrEMBL%3BAcc:K1PTU8]
CGI_10007608	61.8644	86.0873	37.6415	0.437248	-1.19348	0.0281245	1	Down	1.87225	1.99662	1.62373	0.653651	0.427992	1.52321	protein_coding	Protocadherin-like wing polarity protein stan [Source:UniProtKB/TrEMBL%3BAcc:K1P7W2]
CGI_10007625	75.8829	44.591	107.175	2.4035	1.26514	0.0157999	0.761339	Up	2.03598	2.46839	2.58102	5.25233	2.94127	4.96578	protein_coding	Chromosome transmission fidelity protein 18-like protein [Source:UniProtKB/TrEMBL%3BAcc:K1PLR8]
CGI_10007629	65.9924	0.28671	131.698	459.343	8.84343	0.0231647	0.947586	Up	0	0	0	0.716138	5.42887	2.60437	protein_coding	Meprin A subunit beta [Source:UniProtKB/TrEMBL%3BAcc:K1PDY0]			ko04974	Protein digestion and absorption
CGI_10007641	153.451	102.14	204.762	2.00471	1.0034	0.0284842	1	Up	13.3528	3.6015	13.0333	19.7022	8.40152	17.482	protein_coding	S-adenosylmethionine synthase [Source:UniProtKB/TrEMBL%3BAcc:K1QK30]			ko01230,ko00270	Biosynthesis of amino acids|Cysteine and methionine metabolism
CGI_10007643	143.132	88.7637	197.5	2.22501	1.15381	0.0144342	0.724707	Up	8.19986	6.75157	11.2605	22.7547	12.7095	17.5172	protein_coding	S-adenosylmethionine synthase [Source:UniProtKB/TrEMBL%3BAcc:K1QZB1]			ko01230,ko00270	Biosynthesis of amino acids|Cysteine and methionine metabolism
CGI_10007702	696.943	210.859	1183.03	5.61051	2.48813	0.00106858	0.116845	Up	5.63048	0	38.6272	63.698	64.3381	65.9475	protein_coding	40S ribosomal protein S19 [Source:UniProtKB/TrEMBL%3BAcc:K1P7Q6]			ko03010	Ribosome
CGI_10007721	54.4224	26.6498	82.1949	3.08426	1.62492	0.00289392	0.251219	Up	1.5813	1.58012	2.82472	6.80953	4.76511	8.67672	protein_coding
CGI_10007947	16.2802	1.74229	30.818	17.6882	4.14471	6.71435e-06	0.00212099	Up	0.138015	0	0.212875	2.93117	1.29855	1.46843	protein_coding	Tripartite motif-containing protein 3 [Source:UniProtKB/TrEMBL%3BAcc:K1QPH6]	GO:0005622,GO:0005525,GO:0016740,GO:0008270,GO:0016567,GO:0007264	intracellular|GTP binding|transferase activity|zinc ion binding|protein ubiquitination|small GTPase mediated signal transduction
CGI_10007953	84.4178	125.12	43.7158	0.349391	-1.51709	0.0321628	1	Down	0.820828	1.29326	2.15377	0.738759	0.0796151	0.667847	protein_coding	Deleted in malignant brain tumors 1 protein [Source:UniProtKB/TrEMBL%3BAcc:K1PPJ5]			ko04970	Salivary secretion
CGI_10007981	33.4988	48.0169	18.9807	0.395291	-1.33901	0.0328596	1	Down	4.36359	1.46009	3.62817	1.82115	0	1.79871	protein_coding
CGI_10007992	102.547	144.091	61.0025	0.423362	-1.24004	0.00771016	0.479238	Down	13.4227	10.5218	12.2421	2.5251	2.86735	4.32155	protein_coding	IgGFc-binding protein [Source:UniProtKB/TrEMBL%3BAcc:K1PTD1]
CGI_10008131	15.4481	2.58765	28.3085	10.9399	3.45152	9.0711e-05	0.0162451	Up	0	0.306686	0.0789978	2.80509	1.13297	0.866212	protein_coding
CGI_10008167	57.8802	77.7527	38.0076	0.488827	-1.0326	0.0483441	1	Down	8.89671	8.15974	7.41764	1.54979	2.18597	4.10927	protein_coding
CGI_10008173	12.5918	1.73418	23.4494	13.5219	3.75723	0.00490149	0.369137	Up	0.0354628	0.0353062	0.144541	0.77678	0.779744	0.320431	protein_coding
CGI_10008180	13.1678	1.15641	25.1791	21.7736	4.44451	0.00031588	0.0449024	Up	0.0631186	0.0630118	0.0639977	2.7195	0.853409	0.693784	protein_coding
CGI_10008237	3.92467	7.53012	0.319211	0.0423912	-4.56009	0.0236952	0.957236	Down	1.29006	0.31495	2.66181	0	0	0	protein_coding
CGI_10008267	24.3088	38.7594	9.85823	0.254344	-1.97515	0.0220523	0.918602	Down	1.82251	2.38744	1.06368	0	0.212799	0.450794	protein_coding
CGI_10008310	22.7057	0.868244	44.5431	51.3026	5.68096	3.13175e-07	0.000178071	Up	0	0	0	1.73058	1.11971	0.78486	protein_coding	Multiple epidermal growth factor-like domains 6 [Source:UniProtKB/TrEMBL%3BAcc:K1Q436]
CGI_10008321	8.48133	1.15119	15.8115	13.7348	3.77977	0.00672081	0.44565	Up	0	0.119838	0.369585	1.1341	1.51904	0.689855	protein_coding	Perlucin [Source:UniProtKB/TrEMBL%3BAcc:K1PSX6]
CGI_10008331	35.6896	13.6507	57.7285	4.22898	2.08031	0.000698754	0.0854434	Up	0.275127	0.316067	0.039886	2.7515	0.947514	0.922275	protein_coding	Cadherin EGF LAG seven-pass G-type receptor 2 [Source:UniProtKB/TrEMBL%3BAcc:K1P7D2]
CGI_10008352	225.855	135.513	316.196	2.33332	1.22238	0.0207023	0.902093	Up	16.8792	1.48138	8.25356	21.2021	14.8705	13.7389	protein_coding	GTPase IMAP family member 4 [Source:UniProtKB/TrEMBL%3BAcc:K1Q0A8]
CGI_10008367	17.7189	33.5711	1.86672	0.0556049	-4.16864	4.70351e-06	0.00156282	Down	0	0	0	0	0	0	protein_coding
CGI_10008434	8.89529	1.14974	16.6408	14.4735	3.85534	0.000707099	0.0860014	Up	0	0.120586	0.123139	1.5174	0.430707	0.788072	protein_coding
CGI_10008535	22.8867	44.9684	0.805128	0.0179043	-5.80355	6.04638e-07	0.000312543	Down	2.75655	1.27923	0.388004	0	0	0.206807	protein_coding
CGI_10008542	65.8662	110.488	21.2445	0.192279	-2.37873	3.86174e-05	0.00813253	Down	4.23923	3.18351	4.65552	0.202973	0.0438748	2.05843	protein_coding	Ankyrin-1 [Source:UniProtKB/TrEMBL%3BAcc:K1Q5X8]
CGI_10008601	8.47655	2.60763	14.3455	5.50134	2.45978	0.0170233	0.796662	Up	0	0	0	0	5.7299	0	protein_coding	Serine dehydratase-like protein [Source:UniProtKB/TrEMBL%3BAcc:K1PKK2]
CGI_10008648	131.932	77.3832	186.48	2.40983	1.26893	0.0053641	0.391029	Up	3.24739	8.49	4.30038	14.4622	5.97492	15.9434	protein_coding	Amine oxidase [Source:UniProtKB/TrEMBL%3BAcc:K1QAD6]	GO:0005576,GO:0005507,GO:0008131,GO:0048038,GO:0009308	extracellular region|copper ion binding|primary amine oxidase activity|quinone binding|amine metabolic process
CGI_10008742	12.0676	19.1376	4.99747	0.261133	-1.93714	0.0176051	0.815501	Down	2.04334	1.01619	1.99124	0	0.690047	0	protein_coding	Fibroleukin [Source:UniProtKB/TrEMBL%3BAcc:K1Q3B3]
CGI_10008834	122.146	173.746	70.5467	0.406034	-1.30033	0.0101859	0.57917	Down	1.71064	0.812842	0.183996	1.59692	0.169069	0.204457	protein_coding	78 kDa glucose-regulated protein [Source:UniProtKB/TrEMBL%3BAcc:K1PSB2]			ko03060,ko04141,ko04918,ko05020	Protein export|Protein processing in endoplasmic reticulum|Thyroid hormone synthesis|Prion diseases
CGI_10008983	5.799	11.2788	0.319211	0.0283019	-5.14296	0.00287841	0.25083	Down	1.97953	3.69215	1.38736	0	0	0	protein_coding
CGI_10009032	7.11221	1.72461	12.4998	7.24789	2.85756	0.0173276	0.805929	Up	0	0.231089	0.246051	1.60905	0.850814	0.364495	protein_coding	Potassium voltage-gated channel protein Shaw [Source:UniProtKB/TrEMBL%3BAcc:K1PCL3]
CGI_10009119	16.4534	24.82	8.08674	0.325815	-1.61787	0.0461009	1	Down	1.19621	2.72149	2.47507	1.08737	0.343938	0.193658	protein_coding	Multiple epidermal growth factor-like domains 6 [Source:UniProtKB/TrEMBL%3BAcc:K1QMN7]	GO:0005576,GO:0005509	extracellular region|calcium ion binding
CGI_10009137	63.0607	24.6538	101.468	4.1157	2.04114	0.00685633	0.453315	Up	2.81029	1.9796	2.07542	17.1586	3.00035	12.3628	protein_coding	Hemicentin-1 [Source:UniProtKB/TrEMBL%3BAcc:K1QFP7]	GO:0005604,GO:0005938,GO:0030054,GO:0032154,GO:0005576,GO:0005509,GO:0030335,GO:0050896,GO:0006939	basement membrane|cell cortex|cell junction|cleavage furrow|extracellular region|calcium ion binding|positive regulation of cell migration|response to stimulus|smooth muscle contraction
CGI_10009138	30.1101	10.7717	49.4485	4.59058	2.19868	0.0260432	1	Up	2.65685	0.263144	2.48742	22.2919	1.66284	15.7949	protein_coding	E3 ubiquitin-protein ligase DZIP3 [Source:UniProtKB/TrEMBL%3BAcc:K1QM57]	GO:0005737,GO:0036513,GO:0044322,GO:0000836,GO:0019902,GO:0031593,GO:0003723,GO:1904264,GO:0004842,GO:1990381,GO:0051082,GO:0008270,GO:0030968,GO:0030433,GO:0000209,GO:0042787	cytoplasm|Derlin-1 retrotranslocation complex|endoplasmic reticulum quality control compartment|Hrd1p ubiquitin ligase complex|phosphatase binding|polyubiquitin binding|RNA binding|ubiquitin protein ligase activity involved in ERAD pathway|ubiquitin-protein transferase activity|ubiquitin-specific protease binding|unfolded protein binding|zinc ion binding|endoplasmic reticulum unfolded protein res…
CGI_10009139	9.89029	0	19.7806	Inf	Inf	0.00240786	0.223528	Up	0	0	0	0	1.61935	2.2473	protein_coding
CGI_10009160	5.06416	0.884471	9.24384	10.4513	3.38561	0.0295018	1	Up	0.26968	0	0	0.479137	0.650018	0.315479	protein_coding	Solute carrier family 23 member 2 [Source:UniProtKB/TrEMBL%3BAcc:K1QH92]
CGI_10009179	4.76143	1.14829	8.37458	7.29308	2.86653	0.0467455	1	Up	0	0.17229	0	0.716196	0.335313	0.290605	protein_coding
CGI_10009180	18.9816	34.8196	3.14356	0.0902816	-3.46942	0.0134539	0.693641	Down	0.103746	1.17625	1.51021	0	0.0341113	0.199937	protein_coding	Hemicentin-1 [Source:UniProtKB/TrEMBL%3BAcc:K1R9J0]
CGI_10009197	173.69	112.858	234.522	2.07803	1.05522	0.0175919	0.815501	Up	7.82062	5.62429	2.82444	16.952	7.88473	10.892	protein_coding	Lysozyme 1 [Source:UniProtKB/TrEMBL%3BAcc:K1PK30]
CGI_10009270	38.1941	16.4926	59.8956	3.63166	1.86063	0.0234142	0.951691	Up	2.79316	6.46073	2.89592	5.56352	10.6956	16.1915	protein_coding	Multimerin-2 [Source:UniProtKB/TrEMBL%3BAcc:K1PRY8]
CGI_10009296	5.28946	1.15119	9.42772	8.18951	3.03378	0.0403259	1	Up	0	0.310066	0.316146	1.28788	2.57162	1.08178	protein_coding	Phytanoyl-CoA hydroxylase-interacting-like protein [Source:UniProtKB/TrEMBL%3BAcc:K1PI05]
CGI_10009300	53.1435	27.2872	78.9998	2.89512	1.53362	0.00545318	0.394079	Up	1.04677	0.764821	0.68656	2.74502	1.12392	2.48134	protein_coding	Protocadherin-9 [Source:UniProtKB/TrEMBL%3BAcc:K1Q454]
CGI_10009372	80.0872	160.174	0	0	#NAME?	0.00345662	0.285364	Down	0	6.87311	2.28463	0	0	0	protein_coding
CGI_10009398	19.2181	7.8791	30.5572	3.87826	1.95541	0.00770991	0.479238	Up	2.65387	2.66416	0	8.3262	7.68914	3.91661	protein_coding
CGI_10009407	14.763	25.1997	4.32629	0.17168	-2.54221	0.00415503	0.324749	Down	4.48997	4.09012	5.14268	0.747045	0.3751	1.02035	protein_coding	Poly(A) polymerase gamma [Source:UniProtKB/TrEMBL%3BAcc:K1R6R4]	GO:0005737,GO:0005654,GO:0005634,GO:0005524,GO:0000287,GO:0030145,GO:0004652,GO:0003723,GO:0006378,GO:0031440,GO:0043631	cytoplasm|nucleoplasm|nucleus|ATP binding|magnesium ion binding|manganese ion binding|polynucleotide adenylyltransferase activity|RNA binding|mRNA polyadenylation|regulation of mRNA 3'-end processing|RNA polyadenylation
CGI_10009408	27.4703	44.8461	10.0945	0.225093	-2.15141	0.000599177	0.0752911	Down	5.27618	7.4228	5.99022	0.475015	1.78619	0.171778	protein_coding	Poly(A) polymerase gamma [Source:UniProtKB/TrEMBL%3BAcc:K1RCS9]	GO:0005829,GO:0016020,GO:0016604,GO:0005654,GO:0005634,GO:0005524,GO:0046872,GO:0004652,GO:0003723,GO:0006378,GO:0043631	cytosol|membrane|nuclear body|nucleoplasm|nucleus|ATP binding|metal ion binding|polynucleotide adenylyltransferase activity|RNA binding|mRNA polyadenylation|RNA polyadenylation
CGI_10009448	6.3117	11.6658	0.957634	0.0820892	-3.60666	0.0114272	0.620286	Down	1.87863	0.286079	0.599045	0	0	0.49941	protein_coding
CGI_10009482	35.458	57.0207	13.8953	0.243689	-2.03689	0.0016941	0.168994	Down	2.66302	5.47853	3.22698	0.725751	0.231778	1.55423	protein_coding	Heat shock 70 kDa protein 12A [Source:UniProtKB/TrEMBL%3BAcc:K1Q192]
CGI_10009515	11.3924	3.44923	19.3356	5.60578	2.48691	0.00930345	0.542558	Up	0	0.136558	0.141427	0.523282	0.281529	0.362738	protein_coding	Chitin synthase C [Source:UniProtKB/TrEMBL%3BAcc:K1Q406]			ko00520	Amino sugar and nucleotide sugar metabolism
CGI_10009550	43.664	16.4964	70.8317	4.29377	2.10225	0.0233898	0.951691	Up	3.33821	6.06603	2.57444	12.2868	17.796	10.9079	protein_coding
CGI_10009593	31.2379	53.279	9.19688	0.172617	-2.53435	0.000234155	0.034582	Down	1.83967	2.45986	2.49554	0.486412	0.146159	0.473326	protein_coding
CGI_10009608	53.4703	26.0868	80.8538	3.09941	1.63199	0.00585119	0.406777	Up	1.35728	0.810465	1.81892	2.44495	3.51699	3.2962	protein_coding	Tripartite motif-containing protein 2 [Source:UniProtKB/TrEMBL%3BAcc:K1Q859]
CGI_10009672	41.3651	61.0419	21.6882	0.355301	-1.49289	0.0185824	0.846969	Down	7.57281	2.09985	5.08903	3.54771	2.54411	1.80321	protein_coding	Putative deoxyribonucleoside 5'-monophosphate N-glycosidase [Source:UniProtKB/TrEMBL%3BAcc:K1Q9Z1]
CGI_10009684	4.02408	0.294824	7.75333	26.2982	4.71689	0.0108374	0.600872	Up	0	0	0	0.511388	0.114916	0.311341	protein_coding
CGI_10009695	19.9468	0.581534	39.3121	67.6008	6.07897	3.34676e-08	3.30951e-05	Up	0	0	0	1.00102	0.318219	0.732083	protein_coding	Disrupted in renal carcinoma protein 2-like protein [Source:UniProtKB/TrEMBL%3BAcc:K1QM53]
CGI_10009730	2.51865	0	5.0373	Inf	Inf	0.0277341	1	Up	0	0	0	0.728394	0	1.09552	protein_coding
CGI_10009767	197.342	92.0036	302.68	3.28987	1.71803	0.000495124	0.0658544	Up	3.92792	6.34294	4.14649	9.08865	10.9938	19.3086	protein_coding	Low-density lipoprotein receptor-related protein 1B [Source:UniProtKB/TrEMBL%3BAcc:K1PC90]
CGI_10009799	7.82966	1.72171	13.9376	8.09521	3.01707	0.0200338	0.888203	Up	0	0.424367	0.0866673	2.44514	0.408701	0.849815	protein_coding	E3 ubiquitin-protein ligase MARCH2 [Source:UniProtKB/TrEMBL%3BAcc:K1QCW9]
CGI_10009851	2.95843	0.28671	5.63015	19.6371	4.29551	0.0400611	1	Up	0	0	0	0.83805	0.100937	0.918487	protein_coding	Transcriptional repressor scratch 1 [Source:UniProtKB/TrEMBL%3BAcc:K1RC08]
CGI_10009918	7.24758	1.72171	12.7735	7.41904	2.89123	0.0135653	0.693641	Up	0	0.211472	0	0.92322	0.151407	0.328837	protein_coding	Multiple epidermal growth factor-like domains 11 [Source:UniProtKB/TrEMBL%3BAcc:K1QV61]
CGI_10010044	4.74015	9.4803	0	0	#NAME?	0.0145593	0.726178	Down	0	1.45532	1.03969	0	0	0	protein_coding
CGI_10010079	14.8061	24.3897	5.22256	0.21413	-2.22344	0.00487884	0.368728	Down	2.1394	1.32989	2.18222	0.211679	0.606286	0.34115	protein_coding
CGI_10010190	8.22233	2.03942	14.4052	7.06339	2.82036	0.0106713	0.597802	Up	0	0	0	0.55918	0.30935	0.689393	protein_coding	Serine/threonine-protein kinase Nek4 [Source:UniProtKB/TrEMBL%3BAcc:K1RCF7]
CGI_10010290	17.7169	30.8966	4.53718	0.146851	-2.76758	0.0015182	0.154842	Down	3.45392	4.934	6.10003	1.01944	0	1.83547	protein_coding
CGI_10010293	8.17833	2.01278	14.3439	7.12642	2.83318	0.0147343	0.730103	Up	0	0.10226	0	1.20667	1.14538	1.06254	protein_coding	Tripartite motif-containing protein 2 [Source:UniProtKB/TrEMBL%3BAcc:K1REG1]
CGI_10010390	74.8662	46.3623	103.37	2.22962	1.1568	0.041246	1	Up	1.32739	0.989823	0.97674	1.7774	2.84945	2.2619	protein_coding
CGI_10010400	3.88583	0.589647	7.18202	12.1802	3.60646	0.0361868	1	Up	0	0	0	0	0	0	protein_coding	DnaJ-like protein subfamily A member 2 [Source:UniProtKB/TrEMBL%3BAcc:K1QBN1]
CGI_10010442	93.8603	54.9862	132.734	2.41396	1.2714	0.0145299	0.726178	Up	2.65617	3.29902	3.48993	8.80927	6.00778	8.02446	protein_coding	Origin recognition complex subunit 5 [Source:UniProtKB/TrEMBL%3BAcc:K1PQ70]			ko04110,ko04111,ko04113	Cell cycle|Cell cycle - yeast|Meiosis - yeast
CGI_10010501	4.94189	9.59594	0.287838	0.0299958	-5.0591	0.0334729	1	Down	0.843647	0	1.40402	0.0883021	0	0	protein_coding	Tripartite motif-containing protein 2 [Source:UniProtKB/TrEMBL%3BAcc:K1Q3R5]
CGI_10010504	8.03428	2.62531	13.4432	5.12063	2.35632	0.0272362	1	Up	1.66486	1.63715	4.11033	10.1306	0	4.09716	protein_coding
CGI_10010525	7.41982	0	14.8396	Inf	Inf	0.000123741	0.0211544	Up	0	0	0	4.14679	2.21949	1.05214	protein_coding
CGI_10010541	336.287	668.867	3.70643	0.00554135	-7.49555	1.04562e-06	0.000485339	Down	0	0	0	0	0	0	protein_coding
CGI_10010580	53.0787	30.519	75.6383	2.4784	1.30941	0.0218632	0.916157	Up	2.45582	1.82976	1.9938	5.50076	4.44236	5.55388	protein_coding	Glucose dehydrogenase [acceptor] [Source:UniProtKB/TrEMBL%3BAcc:K1QRS5]
CGI_10010583	4.85503	0.28671	9.42336	32.8672	5.03858	0.00548786	0.394987	Up	0	0.0854899	0	0.890657	0.567039	0.379892	protein_coding
CGI_10010588	150.719	87.8697	213.569	2.43052	1.28126	0.00496028	0.369891	Up	11.9064	9.24318	14.0233	30.6532	14.2789	32.6593	protein_coding	Cathepsin L [Source:UniProtKB/TrEMBL%3BAcc:K1RPX1]			ko04145,ko04142,ko04140,ko04210,ko04612,ko05205,ko05323,ko05418	Phagosome|Lysosome|Autophagy - animal|Apoptosis|Antigen processing and presentation|Proteoglycans in cancer|Rheumatoid arthritis|Fluid shear stress and atherosclerosis
CGI_10010590	11.0281	0.57342	21.4828	37.4644	5.22745	6.75698e-05	0.0128941	Up	0	0.49579	0	5.15045	2.57608	1.41993	protein_coding	Caprin-2 [Source:UniProtKB/TrEMBL%3BAcc:K1QEL0]
CGI_10010617	5.23921	0.288161	10.1902	35.363	5.14417	0.00274327	0.243341	Up	0	0	0.253195	1.78251	0.770855	2.75949	protein_coding	Alpha-(1%2C3)-fucosyltransferase C [Source:UniProtKB/TrEMBL%3BAcc:K1PBM6]
CGI_10010620	6.7814	2.03045	11.5323	5.67969	2.50581	0.0371441	1	Up	0	0	0.253377	0.763704	0.764641	1.91118	protein_coding	Alpha-(1%2C3)-fucosyltransferase C [Source:UniProtKB/TrEMBL%3BAcc:K1QBI8]
CGI_10010673	5.75678	0.589647	10.9239	18.5262	4.21149	0.00346292	0.285364	Up	0.248348	0	0	3.16582	0.503088	2.25377	protein_coding
CGI_10010677	3.55048	0.28671	6.81426	23.7671	4.57089	0.0259813	1	Up	0	0.234852	0	1.49739	1.16372	1.35118	protein_coding
CGI_10010886	41.471	19.5743	63.3677	3.23729	1.69478	0.00475312	0.36399	Up	0.266695	1.78003	2.01428	4.71438	2.59028	4.09903	protein_coding	Heat shock 70 kDa protein 12A [Source:UniProtKB/TrEMBL%3BAcc:K1PQR6]
CGI_10010954	8.78002	0	17.56	Inf	Inf	9.52083e-06	0.00288722	Up	0	0	0	2.22957	2.09147	1.03847	protein_coding
CGI_10011008	7.7164	0.288161	15.1446	52.5561	5.71579	0.000187339	0.0291839	Up	0	0	0.0542859	0.843235	0.594578	0.431285	protein_coding	Nose resistant to fluoxetine protein 6 [Source:UniProtKB/TrEMBL%3BAcc:K1RC99]
CGI_10011040	881.433	1201.2	561.665	0.467586	-1.0967	0.00903939	0.535395	Down	109.602	107.909	105.281	50.8376	25.0772	48.8044	protein_coding	Phosphoinositide 3-kinase adapter protein 1 [Source:UniProtKB/TrEMBL%3BAcc:K1P572]			ko04151,ko04662	PI3K-Akt signaling pathway|B cell receptor signaling pathway
CGI_10011099	138.035	52.498	223.571	4.25865	2.0904	0.0146699	0.7295	Up	2.02382	0.855658	3.88549	12.6274	1.76667	16.237	protein_coding
CGI_10011109	9.70488	0.582985	18.8268	32.2937	5.01318	4.74495e-05	0.00972245	Up	0	0	0.103369	0	0	0	protein_coding	Peptidyl-prolyl cis-trans isomerase [Source:UniProtKB/TrEMBL%3BAcc:K1R4G2]
CGI_10011188	1009.82	1358.66	660.975	0.486489	-1.03952	0.0277075	1	Down	55.6549	52.5573	57.8465	34.775	8.15586	38.4984	protein_coding	TNFAIP3-interacting protein 2 [Source:UniProtKB/TrEMBL%3BAcc:K1R4H5]
CGI_10011208	4.11744	0	8.23488	Inf	Inf	0.00236863	0.220788	Up	0	0	0	0.923559	0.100393	0.333387	protein_coding
CGI_10011209	4.28633	0	8.57266	Inf	Inf	0.00227284	0.21539	Up	0	0	0	2.26095	1.13794	0.819109	protein_coding
CGI_10011219	7.15513	0.57342	13.7368	23.956	4.58231	0.00133157	0.14021	Up	0	0.531084	0	3.02234	2.12772	4.44016	protein_coding
CGI_10011220	23.6234	2.592	44.6547	17.2279	4.10667	5.55313e-07	0.000293722	Up	0	0	0	27.6513	6.26101	13.2831	protein_coding
CGI_10011228	49.4422	6.90367	91.9808	13.3235	3.7359	2.35571e-05	0.0054783	Up	0.150944	0.750286	1.27304	5.09516	7.20473	2.1121	protein_coding
CGI_10011387	30.0667	46.4678	13.6656	0.294088	-1.76568	0.049813	1	Down	15.3442	30.8416	12.2426	3.27796	8.53951	7.67833	protein_coding	Complement C1q-like protein 4 [Source:UniProtKB/TrEMBL%3BAcc:K1QTG5]
CGI_10011454	140.037	280.074	0	0	#NAME?	0.0452454	1	Down	123.27	0	0	0	0	0	protein_coding	Proto-oncogene tyrosine-protein kinase FER [Source:UniProtKB/TrEMBL%3BAcc:K1QNL8]
CGI_10011457	43.3547	61.3205	25.3889	0.414037	-1.27217	0.0323306	1	Down	1.05789	0.415901	1.11779	0.491852	0.187397	0.312837	protein_coding	Low-density lipoprotein receptor-related protein 2 [Source:UniProtKB/TrEMBL%3BAcc:K1Q7C5]
CGI_10011461	33.0911	12.8424	53.3397	4.1534	2.05429	0.00557227	0.397874	Up	1.41312	0.467952	0	4.1746	0.88486	1.91198	protein_coding
CGI_10011467	7.66505	1.75562	13.5745	7.73203	2.95085	0.0152013	0.746735	Up	0.367511	0	0.188886	0.576126	1.25743	1.26027	protein_coding	Tripartite motif-containing protein 3 [Source:UniProtKB/TrEMBL%3BAcc:K1QYL6]
CGI_10011487	51.7078	25.841	77.5746	3.002	1.58593	0.00642113	0.43406	Up	1.0125	0.510446	1.22134	3.779	4.03395	2.78616	protein_coding	RNA polymerase II-associated protein 3 [Source:UniProtKB/TrEMBL%3BAcc:K1QQK9]
CGI_10011490	86.3816	30.0166	142.747	4.75559	2.24963	0.000419703	0.0575044	Up	1.7339	0.521596	0.93314	5.72974	3.6434	2.43914	protein_coding	Cytochrome P450 1A2 [Source:UniProtKB/TrEMBL%3BAcc:K1Q9M6]
CGI_10011498	6.25576	1.45934	11.0522	7.57339	2.92094	0.0392993	1	Up	0.726805	0.243088	0	1.82243	3.10756	2.00838	protein_coding	Metalloproteinase inhibitor 3 [Source:UniProtKB/TrEMBL%3BAcc:K1QWV2]
CGI_10011515	60.6331	23.887	97.3793	4.07666	2.02739	0.0183687	0.842293	Up	1.59126	0	1.76255	1.76001	0.537356	2.49257	protein_coding
CGI_10011568	43.2767	20.5895	65.964	3.20377	1.67977	0.00494306	0.369819	Up	1.08789	0.787416	1.56024	3.55341	2.52864	3.00987	protein_coding	C3 and PZP-like alpha-2-macroglobulin domain-containing protein 8 [Source:UniProtKB/TrEMBL%3BAcc:K1R3A8]
CGI_10011578	32.2797	51.8159	12.7435	0.245937	-2.02364	0.00123258	0.131615	Down	5.00739	7.26776	8.1084	2.43705	1.54522	0.419418	protein_coding	Collagen alpha-1(XII) chain [Source:UniProtKB/TrEMBL%3BAcc:K1QAP9]
CGI_10011599	8.3114	15.0753	1.54751	0.102652	-3.28417	0.00409754	0.324719	Down	0.288825	0.708813	0	0	0	0	protein_coding
CGI_10011625	33.2624	16.4524	50.0724	3.04347	1.60572	0.0334168	1	Up	0.929073	1.58334	2.63597	4.84854	4.91411	3.80575	protein_coding	Leukocyte elastase inhibitor [Source:UniProtKB/TrEMBL%3BAcc:K1QIP8]			ko05146	Amoebiasis
CGI_10011627	21.3789	3.8017	38.9561	10.247	3.35713	2.36051e-05	0.0054783	Up	0.950731	0.347939	0.123153	5.46102	3.35332	3.09947	protein_coding	Serpin B9 [Source:UniProtKB/TrEMBL%3BAcc:K1QZP2]			ko05146	Amoebiasis
CGI_10011656	9.44526	17.5995	1.29104	0.073357	-3.76892	0.000657704	0.0821913	Down	0.524983	2.11828	1.35466	0	0.190004	0	protein_coding	Heat shock 70 kDa protein 12B [Source:UniProtKB/TrEMBL%3BAcc:K1Q0R8]
CGI_10011675	11.2249	3.76984	18.68	4.95511	2.30892	0.0166483	0.787212	Up	0.175353	0	0.0906678	1.08311	0.591507	0.461067	protein_coding	Multiple epidermal growth factor-like domains 10 [Source:UniProtKB/TrEMBL%3BAcc:K1Q7Y7]
CGI_10011718	30.538	46.0469	15.0292	0.326389	-1.61534	0.0278368	1	Down	2.31791	2.73856	2.10505	1.07143	0	0.531769	protein_coding	Plasminogen [Source:UniProtKB/TrEMBL%3BAcc:K1QAV7]
CGI_10011841	12.2375	3.5179	20.9571	5.95728	2.57465	0.0151844	0.746735	Up	1.47788	0	1.22426	4.10783	4.12353	1.29049	protein_coding
CGI_10011927	6.13863	1.44312	10.8341	7.50747	2.90833	0.020181	0.892544	Up	0	0.0726981	0.0757031	1.15133	0.223038	0.66132	protein_coding	Tripartite motif-containing protein 3 [Source:UniProtKB/TrEMBL%3BAcc:K1QQ63]
CGI_10011939	14.1882	1.15786	27.2185	23.5077	4.55506	4.74122e-06	0.00156282	Up	0.0467663	0.0463033	0.0955664	2.00958	0.513856	1.22365	protein_coding	cAMP and cAMP-inhibited cGMP 3'%2C5'-cyclic phosphodiesterase 10A [Source:UniProtKB/TrEMBL%3BAcc:K1Q1I8]			ko00230,ko05032	Purine metabolism|Morphine addiction
CGI_10011954	121.846	65.4096	178.283	2.72564	1.4466	0.00279279	0.245248	Up	8.58606	6.43115	1.87502	18.7468	7.40943	10.0048	protein_coding	Interferon-induced protein 44-like protein [Source:UniProtKB/TrEMBL%3BAcc:K1QQ34]
CGI_10011984	22.8976	32.4046	13.3906	0.413232	-1.27498	0.0427387	1	Down	2.20198	3.04297	3.72651	0.405169	0.717611	1.33532	protein_coding
CGI_10011985	18.3613	1.15641	35.5662	30.7558	4.94279	1.74546e-05	0.00461614	Up	0.0647631	0.127281	0.0665123	1.66628	2.28153	1.7479	protein_coding	Tripartite motif-containing protein 45 [Source:UniProtKB/TrEMBL%3BAcc:K1PIX2]
CGI_10012070	12.1235	2.6201	21.6269	8.25421	3.04513	0.00211343	0.202818	Up	0.502933	0	0.346205	2.79784	2.9527	1.90037	protein_coding
CGI_10012090	34.6105	62.3626	6.85844	0.109977	-3.18473	0.00141681	0.147141	Down	1.82968	3.69486	6.0422	0.630277	0.184459	0.47357	protein_coding	Tripartite motif-containing protein 2 [Source:UniProtKB/TrEMBL%3BAcc:K1PS86]
CGI_10012184	9.12565	16.007	2.24432	0.140209	-2.83435	0.0119989	0.643148	Down	0.615427	0	0.212555	0.215848	0.106877	0	protein_coding
CGI_10012321	33.0684	0.576323	65.5606	113.757	6.82981	5.50993e-06	0.00179025	Up	0	0	0.724556	22.6471	41.9095	21.2898	protein_coding	Cerebellin-3 [Source:UniProtKB/TrEMBL%3BAcc:K1QRQ6]
CGI_10012352	6.16228	1.435	10.8896	7.58853	2.92382	0.0223333	0.928607	Up	0	0.1432	0.036746	0.676383	0.218142	0.123462	protein_coding	Follistatin-related protein 4 [Source:UniProtKB/TrEMBL%3BAcc:K1PHQ7]
CGI_10012399	44.2535	60.3635	28.1435	0.466233	-1.10088	0.0378002	1	Down	30.2437	22.3661	29.8703	10.57	9.89397	11.278	protein_coding				ko04014,ko04015,ko04016,ko04371,ko04020,ko04070,ko04024,ko04022,ko04114,ko04910,ko04922,ko04912,ko04915,ko04921,ko04916,ko04924,ko04925,ko04261,ko04270,ko04970,ko04971,ko04728,ko04720,ko04722,ko04744,ko04745,ko04740,ko04750,ko04713,ko04626,ko05214,ko05010,ko05031,ko05034,ko05418,ko05133,ko05152	Ras signaling pathway|Rap1 signaling pathway|MAPK signaling pathway - plant|Apelin signaling pathway|Calcium signaling pathway|Phosphatidylinositol signaling system|cAMP signaling pathway|cGMP - PKG signaling pathway|Oocyte meiosis|Insulin signaling pathway|Glucagon signaling pathway|GnRH signaling pathway|Estrogen signaling pathway|Oxytocin signaling pathway|Melanogenesis|Renin secretion|Aldoste…
CGI_10012420	50.5192	74.9322	26.1062	0.348397	-1.5212	0.00690471	0.455191	Down	6.68118	5.38313	4.05713	0.875652	1.08039	3.0604	protein_coding	Protein deltex-3-like protein [Source:UniProtKB/TrEMBL%3BAcc:K1PPU2]
CGI_10012422	12.5463	21.3421	3.75061	0.175738	-2.5085	0.00714864	0.463215	Down	0.945965	3.35387	2.5934	0.32637	0.206911	0.698932	protein_coding
CGI_10012453	124.784	35.2416	214.326	6.08161	2.60445	1.35159e-07	9.60646e-05	Up	1.17206	1.84697	5.19863	20.8214	7.71522	13.6541	protein_coding	Tripartite motif-containing protein 3 [Source:UniProtKB/TrEMBL%3BAcc:K1PZ54]
CGI_10012486	10.3133	4.34472	16.2818	3.74749	1.90593	0.0463065	1	Up	0.128455	0.0424031	0.0879037	0.883349	0.459819	0.475059	protein_coding
CGI_10012541	10.7123	3.16628	18.2582	5.76646	2.52769	0.0208359	0.902093	Up	0.342915	0.682581	0.367404	0.368347	0.329294	0	protein_coding	Molluscan insulin-related peptide 5 [Source:UniProtKB/TrEMBL%3BAcc:K1P3X0]			ko04014,ko04015,ko04066,ko04068,ko04151,ko04152,ko04150,ko04114,ko04115,ko04510,ko04550,ko04913,ko04914,ko04960,ko04730,ko04750,ko04211,ko04213,ko05200,ko05202,ko05205,ko05214,ko05218,ko05215,ko05224,ko05410,ko05414,ko01521,ko01522	Ras signaling pathway|Rap1 signaling pathway|HIF-1 signaling pathway|FoxO signaling pathway|PI3K-Akt signaling pathway|AMPK signaling pathway|mTOR signaling pathway|Oocyte meiosis|p53 signaling pathway|Focal adhesion|Signaling pathways regulating pluripotency of stem cells|Ovarian Steroidogenesis|Progesterone-mediated oocyte maturation|Aldosterone-regulated sodium reabsorption|Long-term depressio…
CGI_10012567	175.571	238.66	112.483	0.47131	-1.08525	0.0435213	1	Down	11.9978	21.3218	14.6958	10.9178	0.971167	9.27494	protein_coding	O-acyltransferase [Source:UniProtKB/TrEMBL%3BAcc:K1QXX4]			ko00100	Steroid biosynthesis
CGI_10012598	34.3581	53.1669	15.5493	0.292462	-1.77368	0.024403	0.966938	Down	1.31815	2.8411	4.93443	0	2.07617	0	protein_coding	Plasminogen [Source:UniProtKB/TrEMBL%3BAcc:K1QBX7]			ko04080,ko04610,ko05150,ko05164	Neuroactive ligand-receptor interaction|Complement and coagulation cascades|Staphylococcus aureus infection|Influenza A
CGI_10012706	18.778	8.34942	29.2066	3.49804	1.80655	0.0169794	0.796662	Up	0	0	0.544376	1.66781	1.78765	3.1692	protein_coding
CGI_10012710	20.1751	28.6096	11.7405	0.410371	-1.285	0.0482389	1	Down	2.05849	0.674007	2.29289	0	0	0.801037	protein_coding
CGI_10012780	41.779	80.5356	3.02243	0.0375291	-4.73585	0.0158956	0.763047	Down	10.1922	6.04965	0	0.0652691	0.129932	0.286431	protein_coding	Tripartite motif-containing protein 45 [Source:UniProtKB/TrEMBL%3BAcc:K1RJS9]
CGI_10012844	23.6366	47.2732	0	0	#NAME?	6.04224e-05	0.01195	Down	2.17946	12.8747	6.67944	0	0	0	protein_coding	Collagen alpha-2(VIII) chain [Source:UniProtKB/TrEMBL%3BAcc:K1Q2F0]
CGI_10012860	15.0694	26.599	3.53972	0.133077	-2.90967	0.0103825	0.587409	Down	2.54938	6.03791	1.70809	0	0.275169	0.736431	protein_coding	Tripartite motif-containing protein 2 [Source:UniProtKB/TrEMBL%3BAcc:K1Qid3]
CGI_10012868	5.91364	0.876357	10.9509	12.4959	3.64339	0.00854436	0.515472	Up	0.449411	0	0	4.73642	0.660565	1.54488	protein_coding	E3 ubiquitin-protein ligase MARCH3 [Source:UniProtKB/TrEMBL%3BAcc:K1PYG4]
CGI_10012876	5.99633	1.73418	10.2585	5.91546	2.56449	0.0384658	1	Up	0.0218028	0.0221282	0.0871327	0.269061	0.0561056	0.168279	protein_coding
CGI_10012923	18.776	36.9135	0.638423	0.0172951	-5.85349	0.000293724	0.0420155	Down	0	0	0	0	0	0	protein_coding
CGI_10012948	63.2446	106.333	20.1563	0.189559	-2.39928	0.0282535	1	Down	5.3886	23.1954	10.7633	1.39777	2.08	0.976414	protein_coding
CGI_10013000	77.9863	47.1765	108.796	2.30615	1.20549	0.0220392	0.918602	Up	6.66994	3.46732	2.76355	10.0722	7.03698	8.73546	protein_coding	Deoxyribonuclease gamma [Source:UniProtKB/TrEMBL%3BAcc:K1Q722]	GO:0005783,GO:0005576,GO:0005634,GO:0003677,GO:0004520,GO:0004519,GO:0006309,GO:0010623	endoplasmic reticulum|extracellular region|nucleus|DNA binding|endodeoxyribonuclease activity|endonuclease activity|apoptotic DNA fragmentation|programmed cell death involved in cell development
CGI_10013024	12.3192	5.51069	19.1277	3.47102	1.79536	0.0426197	1	Up	0.282858	0.18637	0.389203	1.39898	0.739878	1.19191	protein_coding
CGI_10013049	55.4337	21.0343	89.8331	4.27078	2.0945	0.00156907	0.158926	Up	0	0	0	22.9	5.22609	22.5875	protein_coding	Perlucin [Source:UniProtKB/TrEMBL%3BAcc:K1PPI9]
CGI_10013053	5.48308	0.861582	10.1046	11.7279	3.55188	0.0132225	0.686604	Up	0	0.0936288	0.096929	1.0858	0	0.529611	protein_coding
CGI_10013055	38.854	4.92335	72.7847	14.7836	3.88592	1.1724e-05	0.00338346	Up	0.181151	0.214043	0.219958	4.45593	1.37623	1.83073	protein_coding
CGI_10013056	4.95194	1.16452	8.73936	7.5047	2.90779	0.0442548	1	Up	0.173955	0	0.176806	1.80182	0.654463	0.589514	protein_coding	Homeobox protein XHOX-3 [Source:UniProtKB/TrEMBL%3BAcc:K1QA73]
CGI_10013066	47.4237	0	94.8475	Inf	Inf	2.33098e-05	0.0054783	Up	0	0	0	10.6935	32.7226	26.9183	protein_coding	Complement C1q tumor necrosis factor-related protein 3 [Source:UniProtKB/TrEMBL%3BAcc:K1QBA7]
CGI_10013071	12.2897	0.294824	24.2845	82.3697	6.36404	1.54847e-06	0.000690557	Up	0.825395	0	0	9.44966	4.17247	6.82062	protein_coding	Complement C1q tumor necrosis factor-related protein 4 [Source:UniProtKB/TrEMBL%3BAcc:K1QBB2]
CGI_10013079	60.7451	36.1579	85.3323	2.35999	1.23878	0.0275229	1	Up	7.676	15.0472	11.2245	25.9579	17.9762	20.4351	protein_coding	Tctex1 domain-containing protein 1-B [Source:UniProtKB/TrEMBL%3BAcc:K1RB02]
CGI_10013144	7.82788	1.15641	14.4994	12.5383	3.64827	0.00265831	0.240878	Up	0.213545	0.41845	0	0.450499	0	1.21342	protein_coding
CGI_10013145	51.3503	9.86061	92.8399	9.41523	3.235	0.0135338	0.693641	Up	0.183158	0	0.406655	22.7624	2.04956	7.51208	protein_coding
CGI_10013174	6.14118	0.871146	11.4112	13.0991	3.71139	0.00777838	0.481521	Up	0	0	0	0	0	0	protein_coding
CGI_10013251	39.7751	58.3022	21.2481	0.364448	-1.45622	0.0326206	1	Down	4.25034	10.6112	9.37522	3.98072	0.610789	4.06936	protein_coding
CGI_10013252	23.1695	35.4921	10.847	0.305616	-1.71021	0.0267822	1	Down	1.24032	1.98637	2.79865	1.70178	0	0.952129	protein_coding
CGI_10013259	35.7977	1.72607	69.8693	40.4789	5.3391	1.5219e-10	3.84601e-07	Up	0	0	0.671649	12.9256	6.2435	6.55811	protein_coding
CGI_10013261	26.6375	37.1655	16.1094	0.433451	-1.20606	0.0254212	0.991731	Down	18.8622	13.6281	9.84901	1.98057	7.48086	2.05356	protein_coding	Cystatin-B [Source:UniProtKB/TrEMBL%3BAcc:K1PZP9]
CGI_10013269	10.3419	20.6838	0	0	#NAME?	0.00497993	0.370142	Down	0	2.88915	1.83178	0	0	0	protein_coding	Tripartite motif-containing protein 3 [Source:UniProtKB/TrEMBL%3BAcc:K1Q788]
CGI_10013284	52.8617	22.3866	83.3369	3.72262	1.89632	0.0170224	0.796662	Up	16.1191	0	0.687324	25.7665	16.2697	12.9442	protein_coding
CGI_10013348	370.821	246.254	495.389	2.0117	1.00841	0.0357086	1	Up	8.23397	12.7292	10.4533	18.5709	17.147	16.8818	protein_coding	Ankyrin repeat domain-containing protein 50 [Source:UniProtKB/TrEMBL%3BAcc:K1QR22]
CGI_10013393	4.21373	0.582985	7.84448	13.4557	3.75015	0.0280111	1	Up	0.0979279	0	0	0.413481	0.501989	0.340373	protein_coding	Kelch-like protein 13 [Source:UniProtKB/TrEMBL%3BAcc:K1PMM8]			ko04120	Ubiquitin mediated proteolysis
CGI_10013396	3.80969	0	7.61938	Inf	Inf	0.00522711	0.383501	Up	0	0	0	1.18503	0.500957	0.373692	protein_coding
CGI_10013406	25.8893	0.581534	51.1971	88.0381	6.46006	2.31417e-11	6.57918e-08	Up	0.142125	0.140348	0	3.71833	1.61078	4.4722	protein_coding
CGI_10013416	2.5878	0	5.1756	Inf	Inf	0.0204161	0.898152	Up	0	0	0	0	0	0	protein_coding
CGI_10013417	18.567	0	37.1339	Inf	Inf	0.000265481	0.0387057	Up	0	0	0	2.56113	0.0505656	2.72249	protein_coding	Pregnancy zone protein [Source:UniProtKB/TrEMBL%3BAcc:K1QAP1]			ko04610	Complement and coagulation cascades
CGI_10013446	33.9546	49.4898	18.4194	0.372186	-1.42591	0.0432067	1	Down	5.02709	6.42038	7.0155	3.75771	0.151228	3.49067	protein_coding	Beta-1%2C4-galactosyltransferase 7 [Source:UniProtKB/TrEMBL%3BAcc:K1QT40]			ko00532,ko00534	Glycosaminoglycan biosynthesis - chondroitin sulfate / dermatan sulfate|Glycosaminoglycan biosynthesis - heparan sulfate / heparin
CGI_10013449	12.0153	2.30529	21.7253	9.4241	3.23635	0.00748918	0.471839	Up	0	0	0.380233	1.87237	0.0615675	1.26101	protein_coding
CGI_10013452	10.5239	0.863033	20.1847	23.3881	4.5477	0.0187911	0.851362	Up	0	0	0	1.51775	2.60725	0.475567	protein_coding	Gamma-aminobutyric acid receptor subunit gamma-2 [Source:UniProtKB/TrEMBL%3BAcc:K1RDB6]
CGI_10013453	8.88164	1.73794	16.0253	9.22089	3.20491	0.00383891	0.307746	Up	0.137222	0.136038	0	0.72415	0.447433	0.634339	protein_coding	Gamma-aminobutyric acid receptor subunit gamma-2 [Source:UniProtKB/TrEMBL%3BAcc:K1Q655]
CGI_10013462	7.63623	2.30094	12.9715	5.6375	2.49506	0.0261146	1	Up	0	0.224797	0.30864	1.4732	0.667012	0.590987	protein_coding
CGI_10013528	550.674	750.345	351.003	0.467788	-1.09607	0.0239518	0.957961	Down	28.5956	52.987	41.6236	23.6211	7.70788	30.6326	protein_coding	Heat shock 70 kDa protein 12B [Source:UniProtKB/TrEMBL%3BAcc:K1RA21]
CGI_10013557	55.3497	80.7231	29.9763	0.371348	-1.42916	0.00933295	0.542886	Down	4.44987	6.69824	3.02652	0.935473	1.00095	1.64862	protein_coding
CGI_10013558	43.5351	68.9116	18.1586	0.263505	-1.9241	0.00335218	0.281336	Down	0.602238	0.593424	0.861058	0.250689	0.0515347	0.166165	protein_coding	Fibropellin-1 [Source:UniProtKB/TrEMBL%3BAcc:K1R0G7]			ko04330,ko04658,ko04919,ko04320,ko05206,ko05224,ko05020,ko01522	Notch signaling pathway|Th1 and Th2 cell differentiation|Thyroid hormone signaling pathway|Dorso-ventral axis formation|MicroRNAs in cancer|Breast cancer|Prion diseases|Endocrine resistance
CGI_10013572	7.37084	0.288161	14.4535	50.1577	5.6484	0.0110005	0.605799	Up	0	0	0.344279	3.44746	0	0.70745	protein_coding	Receptor-type tyrosine-protein phosphatase mu [Source:UniProtKB/TrEMBL%3BAcc:K1Q9W8]
CGI_10013583	60.2834	30.5022	90.0646	2.95273	1.56205	0.00524707	0.383728	Up	4.36746	3.38154	2.64281	5.47679	2.88368	4.97509	protein_coding
CGI_10013630	30.5396	14.757	46.3222	3.13901	1.65031	0.0148162	0.732562	Up	0.931727	0.944306	0.492513	2.5202	2.0488	4.65314	protein_coding	17-beta-hydroxysteroid dehydrogenase 14 [Source:UniProtKB/TrEMBL%3BAcc:K1QPH7]
CGI_10013680	100.713	0	201.426	Inf	Inf	2.0798e-09	2.62795e-06	Up	0	0	0	0	0	0	protein_coding
CGI_10013723	81.1458	46.4744	115.817	2.49206	1.31734	0.012871	0.676069	Up	5.42598	4.93432	5.46566	9.12804	10.0377	10.7584	protein_coding	Aquaporin-4 [Source:UniProtKB/TrEMBL%3BAcc:K1PA25]			ko04976,ko04962	Bile secretion|Vasopressin-regulated water reabsorption
CGI_10013751	12.4174	24.8348	0	0	#NAME?	3.96483e-07	0.000219941	Down	0.154825	0.562083	0.367775	0	0	0	protein_coding	Phosphotidylinositol phosphatase PTPRQ [Source:UniProtKB/TrEMBL%3BAcc:K1QZ41]
CGI_10013783	26.9267	11.8461	42.0073	3.54607	1.82622	0.00414461	0.324749	Up	0.122734	0.202909	0.336248	1.46178	0.423448	1.816	protein_coding	Protein deltex-3-like protein [Source:UniProtKB/TrEMBL%3BAcc:K1PTB8]			ko04330	Notch signaling pathway
CGI_10013791	386.868	538.782	234.954	0.436083	-1.19733	0.010824	0.600872	Down	34.2896	20.408	30.66	16.4053	4.28244	15.5963	protein_coding
CGI_10013804	62.7847	21.9813	103.588	4.71257	2.23651	3.35013e-05	0.00718825	Up	1.01491	0.894052	0.370705	5.68317	2.34395	4.93398	protein_coding
CGI_10013811	47.1528	27.7998	66.5058	2.39231	1.2584	0.0297657	1	Up	0	0	0	0	0	0	protein_coding
CGI_10013857	2.82927	0	5.65854	Inf	Inf	0.0195805	0.873214	Up	0	0	0	0.544941	1.0157	0.293371	protein_coding	Short-chain collagen C4 [Source:UniProtKB/TrEMBL%3BAcc:K1Q6A9]
CGI_10013888	45.021	16.8979	73.1442	4.32861	2.1139	0.0194763	0.871985	Up	0	0	0	0	0	0	protein_coding
CGI_10013990	11.5517	0.28671	22.8167	79.581	6.31435	1.72627e-06	0.000740796	Up	0	0.0297399	0	1.19793	0.39787	0.466441	protein_coding
CGI_10014041	14.0526	0.871146	27.2341	31.2624	4.96636	2.72951e-06	0.0010522	Up	0.127629	0	0.266662	4.90669	2.00369	2.19085	protein_coding
CGI_10014206	6.7507	11.5449	1.95648	0.169467	-2.56093	0.0434293	1	Down	1.57267	6.36498	3.88144	0	0	0	protein_coding	Apoptosis inhibitor 3 [Source:UniProtKB/TrEMBL%3BAcc:K1QPX4]
CGI_10014215	21.9911	33.0226	10.9596	0.331883	-1.59125	0.0320084	1	Down	1.19988	1.44426	1.29009	0.460447	0.161074	0.567243	protein_coding
CGI_10014296	80.7013	42.2142	119.188	2.82342	1.49744	0.00493164	0.369819	Up	0	0	0	0	0	0	protein_coding	Calcium/calmodulin-dependent protein kinase type IV [Source:UniProtKB/TrEMBL%3BAcc:K1QHK7]	GO:0005737,GO:0005829,GO:0070062,GO:0001650,GO:0005654,GO:0005634,GO:0005524,GO:0009931,GO:0005516,GO:0004683,GO:0002250,GO:0006954,GO:0035556,GO:0007616,GO:0043011,GO:0018105,GO:0045893,GO:0046777,GO:0006468,GO:0045670,GO:0033081,GO:0007165	cytoplasm|cytosol|extracellular exosome|fibrillar center|nucleoplasm|nucleus|ATP binding|calcium-dependent protein serine/threonine kinase activity|calmodulin binding|calmodulin-dependent protein kinase activity|adaptive immune response|inflammatory response|intracellular signal transduction|long-term memory|myeloid dendritic cell differentiation|peptidyl-serine phosphorylation|positive regulatio…	ko04371,ko04020,ko04024,ko04921,ko04925,ko04725,ko04720,ko04722,ko04380,ko04211,ko05031,ko05034	Apelin signaling pathway|Calcium signaling pathway|cAMP signaling pathway|Oxytocin signaling pathway|Aldosterone synthesis and secretion|Cholinergic synapse|Long-term potentiation|Neurotrophin signaling pathway|Osteoclast differentiation|Longevity regulating pathway - mammal|Amphetamine addiction|Alcoholism
CGI_10014448	229.882	319.863	139.901	0.437378	-1.19305	0.0129764	0.680037	Down	23.7348	22.539	24.5105	12.105	4.09607	13.474	protein_coding	Transcription factor ETV7 [Source:UniProtKB/TrEMBL%3BAcc:K1QIK3]			ko04013,ko04320,ko05202	MAPK signaling pathway - fly|Dorso-ventral axis formation|Transcriptional misregulation in cancers
CGI_10014452	17.5699	30.3732	4.76663	0.156935	-2.67176	0.00173449	0.171257	Down	1.99004	2.54986	1.22686	0	0	0.232557	protein_coding
CGI_10014476	3.51607	0.294824	6.73731	22.852	4.51425	0.0232495	0.949349	Up	0	0	0	1.34313	0.753774	1.03499	protein_coding	Testis-specific serine/threonine-protein kinase 1 [Source:UniProtKB/TrEMBL%3BAcc:K1QDP2]
CGI_10014532	82.1265	41.8982	122.355	2.92028	1.54611	0.00270038	0.242757	Up	1.52025	2.57429	3.15907	7.2491	3.52972	6.46481	protein_coding	Interferon-induced protein 44-like protein [Source:UniProtKB/TrEMBL%3BAcc:K1R5Z7]
CGI_10014533	67.3311	37.6778	96.9844	2.57405	1.36404	0.0112044	0.612577	Up	3.4054	4.2348	2.66499	8.68381	6.10055	6.97282	protein_coding	Interferon-induced protein 44-like protein [Source:UniProtKB/TrEMBL%3BAcc:K1RQK2]
CGI_10014593	7.91004	2.58474	13.2353	5.12056	2.3563	0.027858	1	Up	0	0.328473	0.170284	0.928682	0.291431	0.902155	protein_coding	Prestin [Source:UniProtKB/TrEMBL%3BAcc:K1QK91]	GO:0016323,GO:0005737,GO:0005887,GO:0016328,GO:0015301,GO:0015106,GO:0005254,GO:0003774,GO:0019531,GO:0042803,GO:0008271,GO:0015116,GO:0008134,GO:0098656,GO:0015701,GO:1902476,GO:0090102,GO:0015755,GO:0034220,GO:0034766,GO:2000147,GO:0045793,GO:0051262,GO:0008360,GO:0051453,GO:0042391,GO:0010996,GO:0042493,GO:0002931,GO:0035864,GO:0009751,GO:1902074,GO:0097066,GO:0007605	basolateral plasma membrane|cytoplasm|integral component of plasma membrane|lateral plasma membrane|anion:anion antiporter activity|bicarbonate transmembrane transporter activity|chloride channel activity|motor activity|oxalate transmembrane transporter activity|protein homodimerization activity|secondary active sulfate transmembrane transporter activity|sulfate transmembrane transporter activity…
CGI_10014608	31.9116	17.8475	45.9757	2.57603	1.36515	0.0328462	1	Up	3.80372	0.742955	1.23095	3.96575	3.16779	4.81806	protein_coding
CGI_10014610	15.4356	29.8993	0.971833	0.0325035	-4.94326	0.000779843	0.0928626	Down	2.14537	0	8.44351	0	0	0	protein_coding	UPF0189 protein ymdB [Source:UniProtKB/TrEMBL%3BAcc:K1R5Q7]	GO:0016787	hydrolase activity
CGI_10014621	16.0804	32.1609	0	0	#NAME?	0.00738136	0.467983	Down	0	30.0318	14.8921	0	0	0	protein_coding
CGI_10014625	65.4735	2.01508	128.932	63.9834	5.99962	9.31249e-08	7.06011e-05	Up	0.0157927	0.0941079	0	3.61706	0.606831	1.77232	protein_coding
CGI_10014630	9.24542	0.28671	18.2041	63.4932	5.98853	0.000829615	0.0974608	Up	0	0	0	0.888249	0.0707385	0.479849	protein_coding	Sodium/hydrogen exchanger 10 [Source:UniProtKB/TrEMBL%3BAcc:K1Q9T5]
CGI_10014683	110.951	71.0103	150.892	2.12492	1.08741	0.0387397	1	Up	9.59685	14.1676	9.40242	20.3643	19.6352	16.0657	protein_coding		GO:0006950	response to stress
CGI_10014692	14.6357	6.6413	22.6301	3.40748	1.7687	0.0481656	1	Up	0.0962943	0.764161	0.70214	1.7442	2.20837	0.986815	protein_coding	Short-chain collagen C4 [Source:UniProtKB/TrEMBL%3BAcc:K1RIR2]
CGI_10014756	100.513	139.145	61.8817	0.444728	-1.169	0.0250191	0.982787	Down	4.70835	6.84449	8.14815	3.37971	1.07888	3.40017	protein_coding	Lon protease homolog [Source:UniProtKB/TrEMBL%3BAcc:K1QNF5]			ko04112	Cell cycle - Caulobacter
CGI_10014768	219.127	2.92825	435.326	148.664	7.21591	2.10424e-20	4.78589e-16	Up	0.389324	0	0.202301	103.688	53.2905	47.902	protein_coding
CGI_10014769	3.43595	0.576323	6.29558	10.9237	3.44939	0.0485387	1	Up	0	0	0	0	0	0	protein_coding
CGI_10014788	8.17297	0	16.3459	Inf	Inf	2.13094e-05	0.0052114	Up	0	0	0	8.84898	4.80103	3.70656	protein_coding
CGI_10014790	5.8901	0.294824	11.4854	38.9568	5.2838	0.0010046	0.112003	Up	0	0	0	2.18516	0.371613	1.36184	protein_coding
CGI_10014901	116.965	170.785	63.1446	0.369731	-1.43545	0.00747343	0.471839	Down	11.607	10.3238	14.5485	5.5653	0.744122	6.25625	protein_coding
CGI_10014910	584.614	812.972	356.255	0.438213	-1.1903	0.009654	0.555875	Down	16.4655	18.5889	25.03	8.96877	5.05752	12.9525	protein_coding
CGI_10014932	45.8229	71.404	20.2418	0.283483	-1.81867	0.00231675	0.218639	Down	5.16322	3.40032	5.535	0	3.00121	0.110073	protein_coding	Heat shock 70 kDa protein 12B [Source:UniProtKB/TrEMBL%3BAcc:K1QGJ0]
CGI_10015132	10.7128	16.8072	4.61849	0.274793	-1.86358	0.0476435	1	Down	1.55302	2.32799	3.33682	0.420253	0.77548	0	protein_coding	Tripartite motif-containing protein 45 [Source:UniProtKB/TrEMBL%3BAcc:K1QMM8]
CGI_10015188	89.4578	2.30991	176.606	76.4557	6.25655	4.98606e-14	3.7801e-10	Up	0.360091	0.88387	0	27.9657	14.5078	12.6275	protein_coding
CGI_10015301	178.311	242.335	114.287	0.471609	-1.08434	0.0457191	1	Down	5.89139	6.42998	8.45114	4.88529	0.340226	4.62348	protein_coding	A disintegrin and metalloproteinase with thrombospondin motifs 16 [Source:UniProtKB/TrEMBL%3BAcc:K1P2U8]
CGI_10015389	8.37721	0.863033	15.8914	18.4134	4.20269	0.00096914	0.109662	Up	0	0	0	0	0	0	protein_coding
CGI_10015424	13.92	0.288161	27.5519	95.6128	6.57913	1.33325e-07	9.60646e-05	Up	0	0	0	4.6049	1.51439	1.70058	protein_coding	Sperm motility kinase X [Source:UniProtKB/TrEMBL%3BAcc:K1Q7E2]
CGI_10015430	152.97	208.501	97.4398	0.467335	-1.09747	0.0276697	1	Down	13.7669	11.1428	9.77047	5.45012	1.65096	6.59168	protein_coding
CGI_10015477	10.798	17.9082	3.68787	0.205932	-2.27976	0.0214005	0.909386	Down	0	0	0	0	0	0	protein_coding	Tripartite motif-containing protein 2 [Source:UniProtKB/TrEMBL%3BAcc:K1QDP6]
CGI_10015488	23.5093	12.1992	34.8194	2.85423	1.5131	0.0431701	1	Up	2.53699	1.37072	3.76768	4.7726	5.86478	5.22977	protein_coding	Alpha-mannosidase 2 [Source:UniProtKB/TrEMBL%3BAcc:K1PY84]	GO:0005801,GO:0070062,GO:0005615,GO:0000139,GO:0016021,GO:0004559,GO:0030246,GO:0016799,GO:0004572,GO:0008270,GO:0001701,GO:0001889,GO:0048286,GO:0006013,GO:0007005,GO:0006491,GO:0050769,GO:0006517,GO:0006486,GO:0007585,GO:0060042,GO:0007033	cis-Golgi network|extracellular exosome|extracellular space|Golgi membrane|integral component of membrane|alpha-mannosidase activity|carbohydrate binding|hydrolase activity, hydrolyzing N-glycosyl compounds|mannosyl-oligosaccharide 1,3-1,6-alpha-mannosidase activity|zinc ion binding|in utero embryonic development|liver development|lung alveolus development|mannose metabolic process|mitochondrion …	ko00510,ko00513	N-Glycan biosynthesis|Various types of N-glycan biosynthesis
CGI_10015501	311.553	86.3574	536.748	6.21543	2.63585	0.00713856	0.463215	Up	0.431773	0.403197	0.43992	10.1045	9.42214	5.41163	protein_coding
CGI_10015537	7.73496	2.33715	13.1328	5.61913	2.49035	0.0283646	1	Up	0.373534	0.073385	0.154555	0.781007	0.649214	1.19366	protein_coding	Tripartite motif-containing protein 45 [Source:UniProtKB/TrEMBL%3BAcc:K1RBG4]
CGI_10015581	10.5478	0.581534	20.514	35.2756	5.1406	2.41174e-05	0.00554068	Up	0	0.171245	0	2.77714	1.78169	2.24808	protein_coding	Substance-K receptor [Source:UniProtKB/TrEMBL%3BAcc:K1PNN7]			ko04020,ko04080	Calcium signaling pathway|Neuroactive ligand-receptor interaction
CGI_10015582	3.79126	0.28671	7.29581	25.4467	4.6694	0.0177734	0.819956	Up	0	0	0	0	0	0	protein_coding
CGI_10015583	17.311	7.84348	26.7784	3.4141	1.77151	0.0236723	0.957236	Up	0.143356	0.123489	0.146269	0.367471	0.340031	0.639703	protein_coding	Ectonucleotide pyrophosphatase/phosphodiesterase family member 3 [Source:UniProtKB/TrEMBL%3BAcc:K1P2W3]			ko00500,ko00230,ko00240,ko00740,ko00760,ko00770	Starch and sucrose metabolism|Purine metabolism|Pyrimidine metabolism|Riboflavin metabolism|Nicotinate and nicotinamide metabolism|Pantothenate and CoA biosynthesis
CGI_10015690	7.58074	0.294824	14.8666	50.4256	5.65608	0.00139439	0.146114	Up	0.156565	0	0	2.76401	1.70534	0.536246	protein_coding	Testis-specific serine/threonine-protein kinase 4 [Source:UniProtKB/TrEMBL%3BAcc:K1RPQ0]
CGI_10015710	48.8012	20.3724	77.23	3.79092	1.92255	0.0010654	0.116845	Up	0	3.93181	0.872652	5.41185	4.57698	5.35835	protein_coding	Heat shock 70 kDa protein 12A [Source:UniProtKB/TrEMBL%3BAcc:K1RLE2]
CGI_10015718	6.81208	0	13.6242	Inf	Inf	8.37316e-05	0.015358	Up	0	0	0	3.94318	2.43758	1.02845	protein_coding
CGI_10015771	41.9728	21.1823	62.7634	2.96301	1.56707	0.0108979	0.601608	Up	4.00817	3.40079	3.97639	9.75568	9.60026	9.24196	protein_coding	Kelch-like protein 28 [Source:UniProtKB/TrEMBL%3BAcc:K1RNQ1]
CGI_10015819	80.8705	111.748	49.9931	0.447374	-1.16045	0.0226618	0.933794	Down	26.7205	20.6226	23.4352	9.66505	7.0659	15.8199	protein_coding
CGI_10015890	4.2344	8.14959	0.319211	0.039169	-4.67414	0.0322895	1	Down	0.928466	0.849084	0	0	0	0.0896078	protein_coding	Sushi%2C von Willebrand factor type A%2C EGF and pentraxin domain-containing protein 1 [Source:UniProtKB/TrEMBL%3BAcc:K1QT69]
CGI_10015941	189.823	257.354	122.293	0.475192	-1.07342	0.01868	0.849714	Down	5.49959	10.9674	8.27877	2.80491	1.59605	3.93185	protein_coding
CGI_10015977	14.2877	24.9959	3.57955	0.143206	-2.80384	0.00344822	0.285364	Down	2.87196	1.44667	0.822783	0.818837	0	3.42298	protein_coding
CGI_10015980	29.2356	9.97011	48.501	4.86464	2.28233	0.000571704	0.0730497	Up	2.14682	0.353238	0	3.37228	2.5949	4.75686	protein_coding	SAM domain and HD domain-containing protein 1 [Source:UniProtKB/TrEMBL%3BAcc:K1RMI5]
CGI_10016000	2.65616	0	5.31232	Inf	Inf	0.0290667	1	Up	0	0	0	0.448539	0.108993	0.122307	protein_coding	Cytochrome P450 20A1 [Source:UniProtKB/TrEMBL%3BAcc:K1QQY1]
CGI_10016036	7.06412	1.74084	12.3874	7.11576	2.83102	0.0242837	0.965575	Up	0.335786	0.338977	1.09192	2.2344	2.85046	2.68375	protein_coding
CGI_10016049	23.2961	11.6814	34.9108	2.98858	1.57946	0.0240501	0.957961	Up	0.969417	0.577618	0	1.99358	0.816955	1.53137	protein_coding
CGI_10016088	9.80333	3.45444	16.1522	4.67578	2.22521	0.0357249	1	Up	0	0.175427	0.354513	1.31207	0.992901	1.78285	protein_coding
CGI_10016107	13.2745	22.0389	4.51017	0.204646	-2.2888	0.0139949	0.710493	Down	2.05309	1.88723	1.67998	0.3103	0	1.16539	protein_coding	Aminoglycoside phosphotransferase domain-containing protein 1 [Source:UniProtKB/TrEMBL%3BAcc:K1Q6P7]			ko00310	Lysine degradation
CGI_10016120	7.5475	2.01654	13.0785	6.48561	2.69724	0.0153046	0.747292	Up	0.0786784	0.388972	0.0810398	1.4783	0.487572	0.628966	protein_coding	Transcription factor RFX4 [Source:UniProtKB/TrEMBL%3BAcc:K1QEX4]
CGI_10016131	3.18696	0	6.37391	Inf	Inf	0.0134957	0.693641	Up	0	0	0	0.498394	0.540673	0.177772	protein_coding	Fascin [Source:UniProtKB/TrEMBL%3BAcc:K1QE63]
CGI_10016132	30.9632	1.43355	60.4929	42.198	5.3991	3.94404e-08	3.58813e-05	Up	0	0.235482	0	5.55654	2.83664	2.15238	protein_coding	Protein singed [Source:UniProtKB/TrEMBL%3BAcc:K1QMU8]
CGI_10016208	14.9791	25.1018	4.85639	0.193468	-2.36983	0.0164673	0.786834	Down	0.545869	2.37243	1.51126	0.404013	0	0.520132	protein_coding
CGI_10016249	21.262	1.15119	41.3728	35.9391	5.16748	2.91124e-07	0.000169778	Up	0	2.8779	7.50825	82.2684	63.7721	68.767	protein_coding
CGI_10016260	29.0252	47.4854	10.5649	0.222487	-2.16821	0.00112014	0.121316	Down	0.829816	0.275003	1.56246	0.144606	0.140061	0	protein_coding	Caspase-10 [Source:UniProtKB/TrEMBL%3BAcc:K1QC89]
CGI_10016296	76.0308	148.995	3.06662	0.020582	-5.60247	0.0027518	0.243341	Down	15.1954	47.8202	9.37067	0.790153	0	0.569374	protein_coding	Tenascin-R [Source:UniProtKB/TrEMBL%3BAcc:K1R338]	GO:0005576	extracellular region
CGI_10016309	5.8026	0	11.6052	Inf	Inf	0.0184619	0.844866	Up	0	0	0	0	3.06928	1.45537	protein_coding	Complement C1q-like protein 2 [Source:UniProtKB/TrEMBL%3BAcc:K1PV99]	GO:0005581,GO:0005576,GO:0042802,GO:0051259	collagen trimer|extracellular region|identical protein binding|protein oligomerization
CGI_10016379	15.4255	0.57342	30.2776	52.8018	5.72251	0.000850094	0.0991515	Up	0	0.157421	0	3.51369	2.00423	0.437191	protein_coding
CGI_10016412	31.1163	56.4388	5.79388	0.102658	-3.28409	2.08073e-05	0.0052114	Down	6.27866	3.15655	6.77783	1.07473	0.546223	0	protein_coding	Tripartite motif-containing protein 2 [Source:UniProtKB/TrEMBL%3BAcc:K1QS83]
CGI_10016452	11.0984	1.14829	21.0484	18.3302	4.19615	0.000105976	0.0183995	Up	0	0.867881	0	6.06988	2.67256	7.1209	protein_coding
CGI_10016467	9.13977	15.2615	3.01807	0.197758	-2.3382	0.0374292	1	Down	0	0.820885	0.782654	0.148483	0.141881	0.0811605	protein_coding	Deleted in malignant brain tumors 1 protein [Source:UniProtKB/TrEMBL%3BAcc:K1QGZ3]
CGI_10016577	4.20135	7.79566	0.607049	0.0778701	-3.68279	0.0409117	1	Down	0	0	0	0	0	0	protein_coding
CGI_10016581	28.3633	10.9987	45.7278	4.15755	2.05573	0.041773	1	Up	0.814406	2.01735	0.856839	3.06603	5.20367	4.69744	protein_coding
CGI_10016599	39.2392	21.3577	57.1207	2.67447	1.41926	0.02088	0.902093	Up	0.87239	1.73049	0.674198	3.3705	2.44282	3.6744	protein_coding	Ficolin-2 [Source:UniProtKB/TrEMBL%3BAcc:K1QNY5]
CGI_10016626	21.022	0.288161	41.7558	144.904	7.17896	1.06269e-05	0.00318024	Up	0	0	0	8.72909	2.13723	2.78727	protein_coding	Blastula protease 10 [Source:UniProtKB/TrEMBL%3BAcc:K1R8B4]
CGI_10016669	4.89354	0.288161	9.49892	32.9639	5.04281	0.00419186	0.326506	Up	0	0	0	3.39484	0	0	protein_coding
CGI_10016781	5.20198	0.288161	10.1158	35.1046	5.13359	0.00296338	0.254336	Up	0	0	0.106844	1.96183	0.642609	0.118465	protein_coding	F-box only protein 39 [Source:UniProtKB/TrEMBL%3BAcc:K1Q9F7]
CGI_10016782	3.50617	0	7.01234	Inf	Inf	0.00833356	0.508204	Up	0	0	0	1.01499	0.792267	1.11651	protein_coding	F-box only protein 39 [Source:UniProtKB/TrEMBL%3BAcc:K1P2J0]
CGI_10016906	5.63879	0.288161	10.9894	38.1364	5.2531	0.00663477	0.441232	Up	0	0	0.189867	0.96773	1.2399	1.02449	protein_coding	Speedy protein 1-B [Source:UniProtKB/TrEMBL%3BAcc:K1Q7A5]			ko04114,ko04914	Oocyte meiosis|Progesterone-mediated oocyte maturation
CGI_10016951	5.22897	0	10.4579	Inf	Inf	0.00085636	0.0993727	Up	0	0	0	2.11796	7.16347	1.09839	protein_coding
CGI_10016952	13.7828	4.35138	23.2142	5.33491	2.41546	0.00643151	0.43406	Up	0.530703	0.13275	0.677858	3.17188	1.79153	1.18466	protein_coding		GO:0030424,GO:0005605,GO:0030054,GO:0031012,GO:0005576,GO:0016021,GO:0005622,GO:0045121,GO:0031594,GO:0043005,GO:0005886,GO:0045202,GO:0030548,GO:0005509,GO:0035374,GO:0002162,GO:0050840,GO:0005539,GO:0043395,GO:0008201,GO:0043236,GO:0043237,GO:0004708,GO:0004872,GO:0033691,GO:0030297,GO:0004714,GO:0031532,GO:0007420,GO:0030154,GO:0030198,GO:0007213,GO:0007399,GO:0007528,GO:0007158,GO:0051491,GO:…	axon|basal lamina|cell junction|extracellular matrix|extracellular region|integral component of membrane|intracellular|membrane raft|neuromuscular junction|neuron projection|plasma membrane|synapse|acetylcholine receptor regulator activity|calcium ion binding|chondroitin sulfate binding|dystroglycan binding|extracellular matrix binding|glycosaminoglycan binding|heparan sulfate proteoglycan bindin…
CGI_10016964	13.5007	1.73649	25.2648	14.5494	3.86289	8.69588e-05	0.0156967	Up	0.091801	0.139069	0	1.49287	0.860972	0.624788	protein_coding	Tyrosine-protein phosphatase Lar [Source:UniProtKB/TrEMBL%3BAcc:K1S2C8]
CGI_10016965	12.4396	5.47533	19.4038	3.54387	1.82532	0.03893	1	Up	0.0624833	0.436458	0.318028	1.41896	0.613354	0.63399	protein_coding	Tyrosine-protein phosphatase Lar [Source:UniProtKB/TrEMBL%3BAcc:K1QX16]
CGI_10016967	4.34485	0	8.6897	Inf	Inf	0.0112843	0.614728	Up	0	0	0	0	0.56333	0.627308	protein_coding	Solute carrier organic anion transporter family member 4A1 [Source:UniProtKB/TrEMBL%3BAcc:K1RCR9]	GO:0005887,GO:0008514,GO:0015711	integral component of plasma membrane|organic anion transmembrane transporter activity|organic anion transport
CGI_10016973	28.4336	1.7446	55.1227	31.5962	4.98168	1.05955e-09	1.85373e-06	Up	0.0235644	0.023383	0	1.39268	0.740721	1.19051	protein_coding
CGI_10016979	5.2244	0.86013	9.58868	11.1479	3.4787	0.0153717	0.747292	Up	0	0.23704	0	1.29608	0.399615	0.457771	protein_coding		GO:0016021	integral component of membrane
CGI_10017002	15.3063	0	30.6126	Inf	Inf	2.15268e-07	0.000144001	Up	0	0	0	9.86045	4.31335	1.79111	protein_coding
CGI_10017015	1763.34	2674.22	852.456	0.318768	-1.64942	6.76339e-05	0.0128941	Down	504.201	428.049	290.38	77.7204	109.936	129.668	protein_coding	CD82 antigen [Source:UniProtKB/TrEMBL%3BAcc:K1RD73]
CGI_10017033	24.4048	44.1485	4.66109	0.105577	-3.24363	3.38937e-06	0.00122362	Down	1.96918	2.63102	3.36239	0	0.508332	0	protein_coding
CGI_10017082	28.6135	1.44081	55.7863	38.7188	5.27496	3.53682e-09	4.02207e-06	Up	0	0	0	5.95609	2.93319	1.95426	protein_coding
CGI_10017085	2.35194	0	4.70389	Inf	Inf	0.0312844	1	Up	0	0	0	0.590829	0.0735221	0.319931	protein_coding
CGI_10017134	58.3254	18.8554	97.7954	5.1866	2.37479	0.0110821	0.60735	Up	12.0089	0	0.255001	15.3035	23.5741	11.9409	protein_coding
CGI_10017241	6.08569	11.2765	0.894887	0.0793586	-3.65547	0.0135397	0.693641	Down	1.07338	1.60637	1.80942	0.288847	0	0.157449	protein_coding
CGI_10017266	4.36151	8.43518	0.287838	0.0341235	-4.87309	0.0187499	0.851194	Down	1.11219	0	1.52377	0.19391	0	0	protein_coding
CGI_10017277	8.75947	3.45444	14.0645	4.07143	2.02553	0.0491214	1	Up	0	0	0	0.560515	0.562829	0	protein_coding
CGI_10017318	60.0622	89.6308	30.4935	0.340213	-1.55549	0.00852605	0.515472	Down	2.02403	1.6926	2.15267	0.801706	0.127636	1.00982	protein_coding	Ankyrin-3 [Source:UniProtKB/TrEMBL%3BAcc:K1R2I9]
CGI_10017327	3.48189	0	6.96379	Inf	Inf	0.0226127	0.933794	Up	0	0	0	1.21567	1.19001	0	protein_coding
CGI_10017376	8.69422	16.2955	1.09297	0.0670717	-3.89815	0.021913	0.916157	Down	4.20693	0.46402	6.12582	0.516564	0	0	protein_coding	IMPACT-like protein [Source:UniProtKB/TrEMBL%3BAcc:K1PQS0]
CGI_10017382	23.6538	8.38155	38.9261	4.64426	2.21545	0.00269837	0.242757	Up	0.416266	1.42319	0.430071	3.81649	3.86242	1.91143	protein_coding	THAP domain-containing protein 9 [Source:UniProtKB/TrEMBL%3BAcc:K1RGG4]
CGI_10017400	39.9565	0.57342	79.3396	138.362	7.1123	1.50874e-09	2.1253e-06	Up	0	0.116993	0	6.57732	2.70878	2.45099	protein_coding
CGI_10017500	31.1562	5.48575	56.8266	10.3589	3.37281	1.68218e-06	0.00073576	Up	0.297774	0.370347	0.231069	3.65303	1.73222	1.97268	protein_coding
CGI_10017501	52.9788	72.4846	33.473	0.461794	-1.11468	0.028979	1	Down	3.08761	7.46729	5.68772	2.53162	1.73358	1.62945	protein_coding
CGI_10017519	12.7152	22.7415	2.68902	0.118243	-3.08017	0.0165668	0.787212	Down	0	0	0	0	0	0	protein_coding
CGI_10017543	11.3107	5.21237	17.4091	3.33996	1.73983	0.0493558	1	Up	0.121086	1.08123	0.125356	0.899275	0.368451	0.973105	protein_coding	Gigasin-2 [Source:UniProtKB/Swiss-Prot%3BAcc:P86785]
CGI_10017554	6.58699	11.2759	1.89809	0.168332	-2.57062	0.0324607	1	Down	0.542497	2.13623	1.79055	0.598212	0	0	protein_coding	Ankyrin-3 [Source:UniProtKB/TrEMBL%3BAcc:K1R9D1]
CGI_10017577	63.4796	98.7061	28.2531	0.286235	-1.80473	0.00929347	0.542558	Down	1.61936	5.81646	6.07274	2.07855	0.606483	1.07469	protein_coding	Tripartite motif-containing protein 2 [Source:UniProtKB/TrEMBL%3BAcc:K1R1K2]
CGI_10017591	25.4452	39.9179	10.9725	0.274875	-1.86315	0.0120258	0.643148	Down	3.36987	4.84731	5.72329	2.59386	0.322892	2.81799	protein_coding	Tripartite motif-containing protein 3 [Source:UniProtKB/TrEMBL%3BAcc:K1Q8C4]
CGI_10017751	150.404	97.4873	203.322	2.08562	1.06048	0.0331284	1	Up	40.1531	38.2459	40.119	79.0277	58.248	71.5226	protein_coding	Lipopolysaccharide-induced tumor necrosis factor-alpha factor-like protein [Source:UniProtKB/TrEMBL%3BAcc:K1QR53]			ko04142	Lysosome
CGI_10017757	54.9573	97.4914	12.4231	0.127428	-2.97224	3.25544e-05	0.00711939	Down	9.05489	15.6719	6.28808	0.1217	1.49601	1.60022	protein_coding	Actin%2C cytoplasmic [Source:UniProtKB/TrEMBL%3BAcc:K1QXE8]			ko04015,ko04390,ko04391,ko04145,ko04210,ko04510,ko04520,ko04530,ko04810,ko04611,ko04670,ko04921,ko04919,ko04745,ko05205,ko05418,ko05410,ko05412,ko05414,ko05416,ko05110,ko05130,ko05132,ko05131,ko05100,ko05164	Rap1 signaling pathway|Hippo signaling pathway|Hippo signaling pathway -fly|Phagosome|Apoptosis|Focal adhesion|Adherens junction|Tight junction|Regulation of actin cytoskeleton|Platelet activation|Leukocyte transendothelial migration|Oxytocin signaling pathway|Thyroid hormone signaling pathway|Phototransduction - fly|Proteoglycans in cancer|Fluid shear stress and atherosclerosis|Hypertrophic card…
CGI_10017765	16.9883	0.581534	33.3951	57.4259	5.84363	1.822e-05	0.00476317	Up	0.0374183	0	0	0.830084	0.410662	1.93573	protein_coding	Rhomboid family member 1 [Source:UniProtKB/TrEMBL%3BAcc:K1QIN7]
CGI_10017873	29.4765	4.61579	54.3371	11.772	3.55729	0.0389693	1	Up	0	0.00954579	0.0897567	0.274319	0.23138	0.111588	protein_coding
CGI_10017874	29.6374	13.2678	46.0069	3.46756	1.79392	0.0442078	1	Up	0.0757124	0.374225	0.5156	1.00121	1.20988	0.74044	protein_coding	Protein hedgehog [Source:UniProtKB/TrEMBL%3BAcc:K1RIA6]
CGI_10017895	30.7158	46.1075	15.3242	0.332357	-1.58919	0.0131602	0.686502	Down	2.20792	1.56041	2.68546	1.18015	0.599681	0.412881	protein_coding
CGI_10017901	7.31733	0.582985	14.0517	24.103	4.59114	0.000980889	0.109898	Up	0	0	0	2.28467	2.79435	2.10225	protein_coding
CGI_10017909	6.50812	0.28671	12.7295	44.3986	5.47244	0.0303647	1	Up	0	0	0	0	0	0	protein_coding
CGI_10017948	5.93038	10.4172	1.44355	0.138574	-2.85128	0.0315153	1	Down	0.81605	0.930964	0.861105	0	0.14239	0.312542	protein_coding	Atlastin-1 [Source:UniProtKB/TrEMBL%3BAcc:K1QDH5]
CGI_10017954	25.1833	36.7664	13.6001	0.369906	-1.43477	0.0381872	1	Down	1.51535	1.65509	2.34998	0.876824	0.478122	0.945146	protein_coding	LAS1-like protein [Source:UniProtKB/TrEMBL%3BAcc:K1QZD5]
CGI_10017984	2.81577	0	5.63153	Inf	Inf	0.0227236	0.933794	Up	0	0	0	1.09856	1.94534	0	protein_coding
CGI_10017996	35.9211	13.2701	58.5721	4.41383	2.14203	0.00170853	0.169689	Up	0.153983	0.459226	0.518917	2.5614	0.922322	1.11776	protein_coding	Zinc finger CW-type PWWP domain protein 1-like protein [Source:UniProtKB/TrEMBL%3BAcc:K1QUL1]
CGI_10018058	4.96745	0	9.9349	Inf	Inf	0.000692101	0.0850873	Up	0	0	0	0.740497	0.14388	0.241034	protein_coding	Speriolin [Source:UniProtKB/TrEMBL%3BAcc:K1QC69]
CGI_10018106	62.5343	29.8468	95.2217	3.19035	1.67372	0.00545591	0.394079	Up	4.0281	5.10862	5.00183	10.5081	12.2437	10.8046	protein_coding	Cytosolic Fe-S cluster assembly factor narfl [Source:UniProtKB/TrEMBL%3BAcc:K1RSJ7]
CGI_10018145	4.57275	8.17366	0.971833	0.118898	-3.0722	0.0393119	1	Down	1.12446	0.0730902	0.776866	0	0.16258	0	protein_coding	Tripartite motif-containing protein 45 [Source:UniProtKB/TrEMBL%3BAcc:K1QS36]
CGI_10018146	6.83898	13.678	0	0	#NAME?	0.000177523	0.0280387	Down	1.75744	0.891395	0.555516	0	0	0	protein_coding	Tripartite motif-containing protein 45 [Source:UniProtKB/TrEMBL%3BAcc:K1R1H7]
CGI_10018151	15.4664	24.6628	6.26996	0.254227	-1.97581	0.0130204	0.680773	Down	3.44561	3.55985	1.56193	0.389882	0.691487	0.569798	protein_coding
CGI_10018171	15.9619	0.28671	31.6371	110.345	6.78588	9.24622e-05	0.0164294	Up	0	0	0	2.5061	0.735094	0.612882	protein_coding	Tax1-binding protein 1-like protein B [Source:UniProtKB/TrEMBL%3BAcc:K1QZK2]			ko04137	Mitophagy - animal
CGI_10018173	3.31462	0.28671	6.34254	22.1218	4.4674	0.0380243	1	Up	0	0.0366708	0	0.256867	0.151337	0.039677	protein_coding
CGI_10018184	52.2044	9.67239	94.7364	9.79452	3.29198	7.61965e-05	0.0140895	Up	3.45403	0.953006	0	17.4878	8.47622	6.15044	protein_coding
CGI_10018247	25.3701	44.4574	6.28277	0.141321	-2.82295	0.0286808	1	Down	0.859423	2.2514	0.766049	0.180745	0.124119	0.132029	protein_coding	Heat shock 70 kDa protein 12B [Source:UniProtKB/TrEMBL%3BAcc:K1PM08]
CGI_10018285	14.1882	26.3115	2.0648	0.078475	-3.67162	7.15029e-05	0.0134402	Down	1.47931	1.93308	3.77741	0	0	0	protein_coding
CGI_10018348	86.1644	120.803	51.5262	0.426532	-1.22928	0.0195708	0.873214	Down	8.95198	12.4629	12.1931	6.36337	1.57203	4.86229	protein_coding	Neuroligin-2 [Source:UniProtKB/TrEMBL%3BAcc:K1RMS8]
CGI_10018355	6.91961	1.72983	12.1094	7.00036	2.80743	0.0280194	1	Up	0.382479	1.53283	0.43063	4.9047	4.90846	0.939455	protein_coding	Cerebellin-1 [Source:UniProtKB/TrEMBL%3BAcc:K1QFQ4]
CGI_10018392	18.789	0	37.578	Inf	Inf	4.71065e-06	0.00156282	Up	0	0	0	15.4063	15.7936	7.80462	protein_coding
CGI_10018405	511.309	79.0897	943.528	11.9299	3.5765	1.04087e-06	0.000485339	Up	3.65754	4.53101	22.0124	101.041	103.962	73.4603	protein_coding	D-galactoside-specific lectin [Source:UniProtKB/TrEMBL%3BAcc:K1QGL2]
CGI_10018407	13.188	23.7939	2.58209	0.108519	-3.20398	0.000516757	0.0683321	Down	1.93514	2.46286	0.688983	0	0.0668771	0.148602	protein_coding	Tripartite motif-containing protein 2 [Source:UniProtKB/TrEMBL%3BAcc:K1PUF8]
CGI_10018409	46.393	13.0211	79.7649	6.12583	2.61491	2.12118e-05	0.0052114	Up	1.04286	3.39713	2.18508	15.2157	12.9298	12.2669	protein_coding	Latrophilin-3 [Source:UniProtKB/TrEMBL%3BAcc:K1Q9D8]
CGI_10018418	31.1846	45.4106	16.9587	0.373452	-1.42101	0.048031	1	Down	1.57396	2.99535	2.19875	1.57336	0.138094	0.733722	protein_coding
CGI_10018425	17.5856	7.2101	27.9612	3.87805	1.95533	0.0123673	0.655671	Up	0.0951707	0.282031	1.08355	1.60189	0.882294	2.15504	protein_coding	78 kDa glucose-regulated protein [Source:UniProtKB/TrEMBL%3BAcc:K1PUG9]
CGI_10018524	42.755	73.848	11.662	0.157919	-2.66274	4.27631e-05	0.00892296	Down	13.1406	6.96904	19.0567	0	4.82778	0	protein_coding
CGI_10018544	54.2593	80.1984	28.3202	0.353127	-1.50174	0.00833451	0.508204	Down	5.86078	8.56477	7.0775	3.10627	1.28695	3.00578	protein_coding	Inversin-B [Source:UniProtKB/TrEMBL%3BAcc:K1R6E2]
CGI_10018548	448.856	604.242	293.469	0.485682	-1.04192	0.0354261	1	Down	44.3084	67.1699	65.4115	50.5573	7.30425	42.8387	protein_coding
CGI_10018556	3.11711	0	6.23422	Inf	Inf	0.0123137	0.654353	Up	0	0	0	2.21178	1.16331	0.336562	protein_coding	Aggrecan core protein [Source:UniProtKB/TrEMBL%3BAcc:K1RCV0]
CGI_10018601	57.6657	34.672	80.6595	2.32636	1.21807	0.0191967	0.862863	Up	0.30154	0.88699	1.42688	3.33224	0.74268	2.19101	protein_coding
CGI_10018622	67.9272	24.8127	111.042	4.47519	2.16195	0.00391152	0.312153	Up	0.25761	0.580574	0.240335	2.7266	0.355976	1.67748	protein_coding	Hemicentin-1 [Source:UniProtKB/TrEMBL%3BAcc:K1RAK1]
CGI_10018623	11.0723	1.16452	20.98	18.016	4.17121	0.00957546	0.552752	Up	0.921574	0	0.505996	3.04679	7.29705	4.27405	protein_coding
CGI_10018642	6.51103	11.2907	1.73139	0.153347	-2.70513	0.0332568	1	Down	0.395969	1.57752	0.837252	0	0	0	protein_coding	Caprin-2 [Source:UniProtKB/TrEMBL%3BAcc:K1R3L5]
CGI_10018661	15.8839	7.24137	24.5265	3.387	1.76001	0.0314685	1	Up	0.358935	0.493832	0.292949	2.83108	1.05972	0.406176	protein_coding
CGI_10018711	3.52895	0	7.05791	Inf	Inf	0.00946464	0.548094	Up	0	0	0	2.64584	1.28587	1.42287	protein_coding
CGI_10018727	10.7962	19.9963	1.59606	0.0798175	-3.64715	0.000974891	0.109767	Down	0	2.49931	1.50241	0	0	0	protein_coding
CGI_10018758	7.71298	1.45123	13.9747	9.62959	3.26747	0.00605562	0.414905	Up	0.224515	0.220223	0.115895	2.37437	1.32664	1.18368	protein_coding	Acetylcholine receptor subunit alpha-like 2 [Source:UniProtKB/TrEMBL%3BAcc:K1QE06]
CGI_10018759	4.91256	0.294824	9.53029	32.3254	5.0146	0.00415033	0.324749	Up	0.048197	0	0	0.557311	0.290066	0.496644	protein_coding	Acetylcholine receptor subunit alpha-like 1 [Source:UniProtKB/TrEMBL%3BAcc:K1QMP2]
CGI_10018882	504.311	689.957	318.665	0.461862	-1.11447	0.0206102	0.902093	Down	67.6421	66.421	77.2701	37.0627	4.35604	43.4587	protein_coding	High affinity copper uptake protein 1 [Source:UniProtKB/TrEMBL%3BAcc:K1QSH6]			ko04978,ko01524	Mineral absorption|Platinum drug resistance
CGI_10018914	11.0644	20.3833	1.74559	0.0856381	-3.5456	0.000409925	0.0568496	Down	9.79935	6.54082	12.7422	0	0	0	protein_coding
CGI_10018930	1333.15	592.954	2073.35	3.49665	1.80597	0.000156549	0.0254325	Up	57.0931	57.8045	62.4822	229.963	166.925	140.328	protein_coding	Tubulin alpha-3 chain [Source:UniProtKB/TrEMBL%3BAcc:K1R473]	GO:0000235,GO:0005813,GO:0005737,GO:0005874,GO:0005634,GO:0048471,GO:0005819,GO:0005525,GO:0003924,GO:0005200,GO:0019730,GO:0007017,GO:0007094	astral microtubule|centrosome|cytoplasm|microtubule|nucleus|perinuclear region of cytoplasm|spindle|GTP binding|GTPase activity|structural constituent of cytoskeleton|antimicrobial humoral response|microtubule-based process|mitotic spindle assembly checkpoint	ko04145,ko04210,ko04530,ko04540,ko05130	Phagosome|Apoptosis|Tight junction|Gap junction|Pathogenic Escherichia coli infection
CGI_10019051	15.8294	3.77215	27.8867	7.39279	2.88612	0.000683132	0.0844411	Up	1.63506	0.982283	1.02716	6.00961	5.4887	2.26526	protein_coding
CGI_10019097	20.2232	6.63292	33.8134	5.09782	2.34988	0.00185928	0.181492	Up	0.0566962	0	1.10543	2.19267	0.834538	1.49071	protein_coding
CGI_10019140	16.9819	6.96627	26.9976	3.87547	1.95437	0.0181503	0.833962	Up	2.2362	0.745264	2.39218	5.33835	5.87981	2.62144	protein_coding
CGI_10019154	160.303	231.404	89.2007	0.385476	-1.37529	0.0225874	0.933794	Down	7.37257	4.50145	8.39193	3.37858	0.146848	4.2344	protein_coding	Sacsin [Source:UniProtKB/TrEMBL%3BAcc:K1Q533]
CGI_10019174	73.1049	104.835	41.3748	0.394666	-1.3413	0.0230351	0.943981	Down	6.9259	2.9402	4.86194	2.25226	0	3.98658	protein_coding	Splicing factor%2C arginine/serine-rich 7 [Source:UniProtKB/TrEMBL%3BAcc:K1Q545]			ko03040,ko05168	Spliceosome|Herpes simplex infection
CGI_10019205	16.0705	6.39747	25.7436	4.02403	2.00864	0.00845168	0.513971	Up	0.420586	0.236811	0.187825	1.65677	0.440389	1.03946	protein_coding
CGI_10019251	15.1447	5.20544	25.0839	4.81879	2.26867	0.00658009	0.438878	Up	0.241588	0.0798504	1.07103	2.63855	1.51865	1.49137	protein_coding	Serine/threonine-protein kinase SIK2 [Source:UniProtKB/TrEMBL%3BAcc:K1QXE2]			ko04922	Glucagon signaling pathway
CGI_10019311	32.0575	2.29513	61.8198	26.9352	4.75142	2.30435e-05	0.0054783	Up	0	0.157685	0.0272094	3.04024	0.547135	1.69114	protein_coding	WD repeat-containing protein on Y chromosome [Source:UniProtKB/TrEMBL%3BAcc:K1RU43]
CGI_10019365	2.74741	0	5.49481	Inf	Inf	0.0160131	0.76674	Up	0	0	0	0	0	0.233685	protein_coding	PDZ and LIM domain protein 5 [Source:UniProtKB/TrEMBL%3BAcc:K1PN96]
CGI_10019405	9.86727	0	19.7345	Inf	Inf	0.00253474	0.233401	Up	0	0	0	5.65356	11.4952	3.36558	protein_coding
CGI_10019485	37.0873	73.5675	0.607049	0.00825159	-6.92111	2.7641e-13	1.25733e-09	Down	8.68799	8.5904	6.50936	0.122978	0	0	protein_coding		GO:0015969	guanosine tetraphosphate metabolic process
CGI_10019644	51.564	30.1291	72.999	2.42287	1.27672	0.0247187	0.972668	Up	2.08307	3.48491	2.73908	8.02279	3.66591	5.15101	protein_coding	Protein Wnt [Source:UniProtKB/TrEMBL%3BAcc:K1PH58]			ko04310,ko04390,ko04150,ko04550,ko04916,ko04360,ko05200,ko05205,ko05217,ko05224,ko05166	Wnt signaling pathway|Hippo signaling pathway|mTOR signaling pathway|Signaling pathways regulating pluripotency of stem cells|Melanogenesis|Axon guidance|Pathways in cancer|Proteoglycans in cancer|Basal cell carcinoma|Breast cancer|HTLV-I infection
CGI_10019672	41.7549	65.2529	18.257	0.279789	-1.83759	0.00487984	0.368728	Down	2.51542	2.40017	1.4213	0.937376	0.0671395	0.851038	protein_coding	Heat shock protein STI1 [Source:UniProtKB/TrEMBL%3BAcc:K1Q8U5]
CGI_10019703	10.6609	0	21.3219	Inf	Inf	0.000124635	0.0211544	Up	0	0	0	3.61629	3.92236	1.34693	protein_coding	Tripartite motif-containing protein 2 [Source:UniProtKB/TrEMBL%3BAcc:K1R9W7]
CGI_10019797	39.2463	2.5885	75.904	29.3235	4.87399	3.10987e-05	0.00693439	Up	0	0.200369	0	4.03016	0.829351	1.5987	protein_coding	Brain-specific angiogenesis inhibitor 2 [Source:UniProtKB/TrEMBL%3BAcc:K1Q1T7]	GO:0016021,GO:0005886,GO:0004930,GO:0007166,GO:0016525	integral component of membrane|plasma membrane|G-protein coupled receptor activity|cell surface receptor signaling pathway|negative regulation of angiogenesis
CGI_10019850	9.0958	16.7481	1.44355	0.0861921	-3.5363	0.00199188	0.191964	Down	0	0	0	0	0	0	protein_coding
CGI_10019986	4.79657	0.581534	9.01161	15.4963	3.95385	0.0258655	1	Up	0.0719163	0	0	0.594858	0	0.319156	protein_coding
CGI_10019990	18.8075	5.51154	32.1034	5.82475	2.5422	0.0119616	0.643148	Up	2.51517	4.41108	2.86897	17.4938	19.2269	9.01104	protein_coding
CGI_10020030	3.95014	7.90028	0	0	#NAME?	0.0316728	1	Down	10.9923	0	5.4345	0	0	0	protein_coding
CGI_10020031	4.16395	0	8.32789	Inf	Inf	0.0484272	1	Up	0	0	0	0	0.273624	1.30291	protein_coding	Tripartite motif-containing protein 2 [Source:UniProtKB/TrEMBL%3BAcc:K1QKP3]
CGI_10020035	19.2113	28.5004	9.92209	0.348138	-1.52227	0.0449206	1	Down	2.85079	1.62159	1.65389	1.18292	0.484511	0.4699	protein_coding	Serine/threonine-protein kinase RIO2 [Source:UniProtKB/TrEMBL%3BAcc:K1QR41]			ko03008	Ribosome biogenesis in eukaryotes
CGI_10020115	15.2967	25.7271	4.86623	0.189148	-2.40241	0.00833345	0.508204	Down	0.860001	1.3196	2.12887	0.700262	0.0682467	0.150913	protein_coding
CGI_10020173	15.7187	31.1182	0.319211	0.010258	-6.6071	0.000418244	0.0575044	Down	2.97327	3.08031	0.832478	0	0	0	protein_coding
CGI_10020282	136.148	193.097	79.1999	0.410156	-1.28576	0.0144936	0.726086	Down	5.83566	8.29842	8.37232	6.10643	0.563456	6.35667	protein_coding	Ubiquitin carboxyl-terminal hydrolase 25 [Source:UniProtKB/TrEMBL%3BAcc:K1RMA7]
CGI_10020304	25.1881	3.76259	46.6136	12.3887	3.63095	0.000199788	0.0302931	Up	0.147752	0.725393	0	9.84761	1.86472	4.24763	protein_coding
CGI_10020446	400.428	251.695	549.161	2.18186	1.12556	0.0136241	0.694767	Up	15.7397	19.6858	26.1938	38.6794	26.0515	39.3863	protein_coding	Armadillo repeat-containing protein 4 [Source:UniProtKB/TrEMBL%3BAcc:K1RBZ8]
CGI_10020538	82.3779	29.7955	134.96	4.52956	2.17937	1.94827e-05	0.00503538	Up	0.728432	1.20853	0.373707	5.37088	1.14557	4.25856	protein_coding	Testis-expressed sequence 11 protein [Source:UniProtKB/TrEMBL%3BAcc:K1R9X1]
CGI_10020625	194.669	261.385	127.953	0.489518	-1.03057	0.0116475	0.62924	Down	18.2248	26.2737	20.8676	7.00003	6.59808	7.46847	protein_coding	Tryptase gamma [Source:UniProtKB/TrEMBL%3BAcc:K1R1B2]
CGI_10020719	49.2885	89.0254	9.55163	0.107291	-3.2204	0.0227454	0.933794	Down	1.64354	7.46213	14.7823	0	0.0930542	0.101516	protein_coding
CGI_10020753	9.19677	0.589647	17.8039	30.1941	4.9162	7.3268e-05	0.0136591	Up	0.0842629	0	0	0.839818	0.217468	1.00577	protein_coding	Tripartite motif-containing protein 3 [Source:UniProtKB/TrEMBL%3BAcc:K1QIW6]
CGI_10020772	35.6879	18.0256	53.3502	2.95969	1.56545	0.0334043	1	Up	4.55452	2.06017	4.39518	4.86905	9.48424	10.111	protein_coding
CGI_10020821	40.8087	12.4181	69.1994	5.57245	2.47831	4.33273e-05	0.00895852	Up	0.433041	1.12582	1.26662	4.08335	2.81552	7.09955	protein_coding	Tripartite motif-containing protein 45 [Source:UniProtKB/TrEMBL%3BAcc:K1R4N1]
CGI_10020855	28.5178	3.17149	53.8641	16.9839	4.08609	5.29106e-08	4.45703e-05	Up	0.0475445	0.327908	0.0482261	3.7239	1.4959	2.01682	protein_coding
CGI_10020865	40.9035	20.6126	61.1943	2.96878	1.56987	0.00614898	0.419977	Up	0	0	0	0	0	0	protein_coding	Serine/threonine-protein phosphatase PP1 isozyme 3 [Source:UniProtKB/TrEMBL%3BAcc:K1RAD1]
CGI_10020872	70.6991	41.1676	100.231	2.4347	1.28374	0.0214749	0.909386	Up	3.12435	3.09497	3.17162	6.69067	5.67239	6.34932	protein_coding	NADPH-dependent diflavin oxidoreductase 1 [Source:UniProtKB/TrEMBL%3BAcc:K1QMY0]
CGI_10020894	20.5698	30.4364	10.7032	0.351657	-1.50776	0.0456218	1	Down	6.03335	4.39559	4.02967	2.20964	1.6055	3.47104	protein_coding
CGI_10020939	58.6529	2.32759	114.978	49.3981	5.62638	1.58856e-09	2.1253e-06	Up	0.19749	0.299615	0	14.7814	4.58915	5.78888	protein_coding
CGI_10020948	7.76753	0	15.5351	Inf	Inf	2.10262e-05	0.0052114	Up	0	0	0	2.75497	1.06761	1.36897	protein_coding	Small conductance calcium-activated potassium channel protein [Source:UniProtKB/TrEMBL%3BAcc:K1Q120]
CGI_10020955	7.40919	0	14.8184	Inf	Inf	0.0235354	0.954169	Up	0	0	0	1.70402	6.8217	1.37466	protein_coding	Epithelial membrane protein 2 [Source:UniProtKB/TrEMBL%3BAcc:K1QU29]
CGI_10021012	6.45432	1.14684	11.7618	10.2558	3.35837	0.0112978	0.614728	Up	0	0	0	9.23727	1.48838	1.85244	protein_coding
CGI_10021103	106.67	38.399	174.941	4.55586	2.18772	0.000179949	0.0282259	Up	1.02025	0.698269	8.09212	10.9455	10.5241	15.3791	protein_coding	Tripartite motif-containing protein 2 [Source:UniProtKB/TrEMBL%3BAcc:K1R0D5]			ko05206	MicroRNAs in cancer
CGI_10021105	16.0392	8.12874	23.9497	2.9463	1.55891	0.0482987	1	Up	2.21932	1.09601	1.90319	6.32506	3.80749	4.5923	protein_coding
CGI_10021136	116.21	157.682	74.7379	0.473978	-1.07711	0.0290558	1	Down	6.61453	16.1887	12.953	7.09497	3.53249	7.94202	protein_coding	Toll-like receptor 1 [Source:UniProtKB/TrEMBL%3BAcc:K1QN57]
CGI_10021137	82.2578	0	164.516	Inf	Inf	3.61134e-05	0.00767628	Up	0	0	0	13.5991	59.5795	40.7054	protein_coding	Aggrecan core protein [Source:UniProtKB/TrEMBL%3BAcc:K1QU59]
CGI_10021203	3.1951	6.39021	0	0	#NAME?	0.0167018	0.788101	Down	2.06981	2.27974	0	0	0	0	protein_coding
CGI_10021256	33.885	3.17729	64.5927	20.3295	4.3455	2.95173e-09	3.53338e-06	Up	0	0.044773	0.233473	2.98747	1.17889	1.33428	protein_coding	Phosphatidylinositol-glycan-specific phospholipase D [Source:UniProtKB/TrEMBL%3BAcc:K1RH25]			ko00563	Glycosylphosphatidylinositol(GPI)-anchor biosynthesis
CGI_10021267	6.90745	2.0261	11.7888	5.81847	2.54064	0.0326029	1	Up	0.144725	0.217053	0.145403	1.17182	0.595572	0.392744	protein_coding	Troponin C%2C skeletal muscle [Source:UniProtKB/TrEMBL%3BAcc:K1S0I9]
CGI_10021367	10.5784	4.05134	17.1055	4.22218	2.07799	0.0362747	1	Up	0.193252	0.126542	0.599233	1.00578	0.690577	0.791917	protein_coding
CGI_10021375	16.9798	0.864484	33.0951	38.283	5.25863	2.37038e-07	0.000153321	Up	0	0	0.11045	1.32573	0.875013	0.801882	protein_coding	Ankyrin-1 [Source:UniProtKB/TrEMBL%3BAcc:K1QX49]
CGI_10021379	30.1946	12.3489	48.0403	3.89026	1.95987	0.00256934	0.235633	Up	0	2.08511	0.828694	4.85665	2.17786	2.73549	protein_coding	Tripartite motif-containing protein 3 [Source:UniProtKB/TrEMBL%3BAcc:K1S2F6]
CGI_10021385	13.4327	20.6723	6.19301	0.29958	-1.73899	0.0464477	1	Down	14.6533	5.56669	10.2474	3.28511	1.73315	3.50532	protein_coding	Tripartite motif-containing protein 2 [Source:UniProtKB/TrEMBL%3BAcc:K1QX63]
CGI_10021450	22.8563	9.89247	35.82	3.62094	1.85636	0.00566021	0.400893	Up	1.48111	0.456645	0.475253	3.29982	0.918583	3.74105	protein_coding	Neurogenic locus notch-like protein 2 [Source:UniProtKB/TrEMBL%3BAcc:K1QB90]
CGI_10021476	15.3296	0.861582	29.7976	34.5848	5.11207	8.03377e-07	0.000406045	Up	0	0.140236	0.0724126	3.12466	1.40732	1.45196	protein_coding	Kelch-like protein 10 [Source:UniProtKB/TrEMBL%3BAcc:K1PLF4]
CGI_10021480	50.3298	0.86013	99.7995	116.028	6.85833	2.21351e-13	1.25733e-09	Up	0	0.341935	0	19.2135	6.91509	8.3231	protein_coding	Arginine kinase [Source:UniProtKB/TrEMBL%3BAcc:K1QTF2]			ko00330	Arginine and proline metabolism
CGI_10021624	33.9162	50.5698	17.2626	0.341361	-1.55063	0.0240414	0.957961	Down	2.90914	2.44819	3.70659	0.947635	0	1.27519	protein_coding
CGI_10021656	58.8255	1.44457	116.206	80.4438	6.32991	1.0911e-06	0.000496321	Up	0	0	0.0727308	12.446	2.80909	4.5113	protein_coding
CGI_10021674	136.857	28.9978	244.716	8.43915	3.0771	1.71799e-05	0.00461614	Up	0.103138	6.06867	1.91038	32.3157	13.8434	12.3707	protein_coding	Actin%2C cytoplasmic [Source:UniProtKB/TrEMBL%3BAcc:K1QPJ1]	GO:0005737,GO:0005856,GO:0005524	cytoplasm|cytoskeleton|ATP binding	ko04015,ko04390,ko04391,ko04145,ko04210,ko04510,ko04520,ko04530,ko04810,ko04611,ko04670,ko04921,ko04919,ko04745,ko05205,ko05418,ko05410,ko05412,ko05414,ko05416,ko05110,ko05130,ko05132,ko05131,ko05100,ko05164	Rap1 signaling pathway|Hippo signaling pathway|Hippo signaling pathway -fly|Phagosome|Apoptosis|Focal adhesion|Adherens junction|Tight junction|Regulation of actin cytoskeleton|Platelet activation|Leukocyte transendothelial migration|Oxytocin signaling pathway|Thyroid hormone signaling pathway|Phototransduction - fly|Proteoglycans in cancer|Fluid shear stress and atherosclerosis|Hypertrophic card…
CGI_10021739	150.846	228.376	73.3153	0.321028	-1.63923	0.000197824	0.0301968	Down	10.9571	6.80481	11.5542	2.48368	3.67382	1.96113	protein_coding	Toll-like receptor 6 [Source:UniProtKB/TrEMBL%3BAcc:K1QLI2]
CGI_10021751	10.6133	0	21.2266	Inf	Inf	1.91986e-06	0.000793915	Up	0	0	0	3.26221	0.312053	2.03961	protein_coding	Homeobox protein orthopedia [Source:UniProtKB/TrEMBL%3BAcc:K1QXF3]
CGI_10021776	7.89524	13.3623	2.4282	0.18172	-2.46021	0.0434916	1	Down	1.32857	0.829313	1.64185	0.254719	0	0.409245	protein_coding
CGI_10021797	10.619	17.0156	4.22233	0.248144	-2.01075	0.0456974	1	Down	0	0	0	0	0	0	protein_coding
CGI_10021958	4.43548	8.38504	0.485917	0.0579504	-4.10904	0.0138668	0.705561	Down	0.791385	0.898982	1.79027	0	0.151309	0	protein_coding
CGI_10022017	15.4959	0.294824	30.6969	104.119	6.7021	3.86286e-08	3.58813e-05	Up	0	0	0	0	0	0	protein_coding
CGI_10022089	20.7444	4.92249	36.5664	7.42843	2.89306	0.021583	0.910729	Up	0.282162	0.137602	0.800693	1.93662	3.17284	1.37588	protein_coding	Transporter [Source:UniProtKB/TrEMBL%3BAcc:K1QLA6]
CGI_10022141	26.1382	7.24863	45.0277	6.21189	2.63503	0.00017598	0.0279895	Up	0.23998	0.240848	0.49561	3.49402	1.50633	1.02217	protein_coding	Protein SIX6OS1 [Source:UniProtKB/TrEMBL%3BAcc:K1QFR8]
CGI_10022198	9.71019	3.80837	15.612	4.0994	2.03541	0.0382096	1	Up	3.27809	0.406251	0	9.5162	4.89955	3.38022	protein_coding
CGI_10022220	46.6235	86.2243	7.02265	0.0814463	-3.61801	0.0156505	0.75735	Down	4.07885	15.2486	5.36256	0	0	2.38565	protein_coding	Heat shock 70 kDa protein 12A [Source:UniProtKB/TrEMBL%3BAcc:K1QH96]
CGI_10022261	29.1006	43.7932	14.408	0.329001	-1.60383	0.00605648	0.414905	Down	4.05531	2.80111	3.16734	0.703715	1.52756	0.537689	protein_coding	THO complex subunit 3 [Source:UniProtKB/TrEMBL%3BAcc:K1Q6H6]
CGI_10022287	11.3499	0.574871	22.125	38.4868	5.26629	0.0282073	1	Up	0	0.0940569	0.101188	0	1.49676	4.31443	protein_coding	Patched domain-containing protein 3 [Source:UniProtKB/TrEMBL%3BAcc:K1QMT8]
CGI_10022303	3.29171	0	6.58342	Inf	Inf	0.0128065	0.67437	Up	0	0	0	1.28614	0	0.59983	protein_coding	Serine/threonine-protein phosphatase 6 regulatory ankyrin repeat subunit B [Source:UniProtKB/TrEMBL%3BAcc:K1S6Q8]
CGI_10022324	26.7813	11.255	42.3076	3.75899	1.91034	0.00573398	0.402511	Up	0.129739	0.315017	0.398831	1.05386	0.608586	0.468607	protein_coding	LWamide neuropeptide [Source:UniProtKB/TrEMBL%3BAcc:K1RH87]
CGI_10022350	3.94502	0	7.89005	Inf	Inf	0.00480218	0.366513	Up	0	0	0	1.45182	1.99954	0.799319	protein_coding
CGI_10022412	15.1994	30.3988	0	0	#NAME?	2.71864e-08	2.81058e-05	Down	3.15329	4.52909	3.55237	0	0	0	protein_coding	Brain tumor protein [Source:UniProtKB/TrEMBL%3BAcc:K1RZ60]
CGI_10022418	16.0805	1.72897	30.432	17.6012	4.1376	1.12847e-05	0.00333325	Up	0	0	0	0	0	0	protein_coding
CGI_10022480	3.67928	0	7.35856	Inf	Inf	0.00568663	0.400893	Up	0	0	0	0.816706	0.67456	0	protein_coding	Glioma pathogenesis-related protein 1 [Source:UniProtKB/TrEMBL%3BAcc:K1RA37]	GO:0005576,GO:0016021,GO:0016020	extracellular region|integral component of membrane|membrane
CGI_10022536	4.7935	8.66074	0.92626	0.106949	-3.225	0.0452596	1	Down	0.523446	0.520406	1.66907	0	0	0	protein_coding
CGI_10022550	99.5025	135.866	63.1388	0.464713	-1.10559	0.0331989	1	Down	2.89986	6.08597	3.42492	1.01392	1.76591	2.13648	protein_coding	Deleted in malignant brain tumors 1 protein [Source:UniProtKB/TrEMBL%3BAcc:K1R2P6]			ko04970	Salivary secretion
CGI_10022573	266.372	381.33	151.413	0.397067	-1.33255	0.0122032	0.650001	Down	28.3591	17.8643	15.0451	7.11965	6.1701	9.58268	protein_coding
CGI_10022593	93.6999	28.2544	159.145	5.63259	2.4938	0.00295309	0.254336	Up	1.23926	0.0555828	0	1.83023	2.80326	3.80723	protein_coding	Carboxypeptidase B [Source:UniProtKB/TrEMBL%3BAcc:K1R441]			ko04972,ko04974	Pancreatic secretion|Protein digestion and absorption
CGI_10022611	43.0754	72.8328	13.318	0.182857	-2.45121	0.000563804	0.0724473	Down	1.78249	3.26799	5.60811	0.310849	0.673601	0.790963	protein_coding	UPF0712 protein C7orf64-like protein [Source:UniProtKB/TrEMBL%3BAcc:K1RAM5]
CGI_10022643	149.022	97.1609	200.883	2.06753	1.04791	0.0246533	0.971777	Up	10.001	9.61969	10.9177	20.9576	12.1309	20.1143	protein_coding	Alpha-aminoadipic semialdehyde synthase%2C mitochondrial [Source:UniProtKB/TrEMBL%3BAcc:K1Q941]			ko00310	Lysine degradation
CGI_10022648	61.2019	38.0433	84.3605	2.21748	1.14892	0.039306	1	Up	5.2095	4.03993	4.831	10.7573	7.89774	10.1889	protein_coding	Serpin B8 [Source:UniProtKB/TrEMBL%3BAcc:K1Q946]			ko05146	Amoebiasis
CGI_10022718	7.177	0	14.354	Inf	Inf	0.0216706	0.912734	Up	0	0	0	0	0.766629	0.666874	protein_coding	Location of vulva defective 1 [Source:UniProtKB/TrEMBL%3BAcc:K1QMJ7]
CGI_10022731	38.3724	61.0569	15.6878	0.256938	-1.96051	0.00519973	0.382727	Down	7.26449	10.091	4.10499	0.790104	1.33211	1.86692	protein_coding	Actin [Source:UniProtKB/TrEMBL%3BAcc:K1RA57]			ko04015,ko04390,ko04391,ko04145,ko04210,ko04510,ko04520,ko04530,ko04810,ko04611,ko04670,ko04921,ko04919,ko04745,ko05205,ko05418,ko05410,ko05412,ko05414,ko05416,ko05110,ko05130,ko05132,ko05131,ko05100,ko05164	Rap1 signaling pathway|Hippo signaling pathway|Hippo signaling pathway -fly|Phagosome|Apoptosis|Focal adhesion|Adherens junction|Tight junction|Regulation of actin cytoskeleton|Platelet activation|Leukocyte transendothelial migration|Oxytocin signaling pathway|Thyroid hormone signaling pathway|Phototransduction - fly|Proteoglycans in cancer|Fluid shear stress and atherosclerosis|Hypertrophic card…
CGI_10022732	74.4132	103.148	45.6781	0.442839	-1.17515	0.018861	0.852834	Down	15.0581	12.6393	8.38932	3.98582	3.49313	5.4316	protein_coding	Actin%2C cytoplasmic [Source:UniProtKB/TrEMBL%3BAcc:K1RU04]			ko04015,ko04390,ko04391,ko04145,ko04210,ko04510,ko04520,ko04530,ko04810,ko04611,ko04670,ko04921,ko04919,ko04745,ko05205,ko05418,ko05410,ko05412,ko05414,ko05416,ko05110,ko05130,ko05132,ko05131,ko05100,ko05164	Rap1 signaling pathway|Hippo signaling pathway|Hippo signaling pathway -fly|Phagosome|Apoptosis|Focal adhesion|Adherens junction|Tight junction|Regulation of actin cytoskeleton|Platelet activation|Leukocyte transendothelial migration|Oxytocin signaling pathway|Thyroid hormone signaling pathway|Phototransduction - fly|Proteoglycans in cancer|Fluid shear stress and atherosclerosis|Hypertrophic card…
CGI_10022733	50.8453	18.7611	82.9296	4.4203	2.14414	0.00132243	0.139895	Up	1.64137	4.61136	2.96981	12.3481	11.0865	7.89575	protein_coding	Actin [Source:UniProtKB/TrEMBL%3BAcc:K1QMP4]
CGI_10022798	65.1685	103.098	27.2387	0.264201	-1.92029	0.000934794	0.106327	Down	2.86072	3.76872	2.69415	1.19375	0.194684	1.03614	protein_coding	Lupus brain antigen 1-like protein [Source:UniProtKB/TrEMBL%3BAcc:K1R7P3]
CGI_10022831	96.8147	136.77	56.8598	0.415734	-1.26627	0.0165819	0.787212	Down	27.414	25.7084	43.2877	21.1375	2.67881	18.0028	protein_coding
CGI_10022835	233.047	7.53448	458.559	60.8614	5.92746	2.30583e-06	0.000904201	Up	0.973957	0.273918	2.33258	53.1449	62.4156	41.0921	protein_coding	Angiopoietin-4 [Source:UniProtKB/TrEMBL%3BAcc:K1Q5S1]
CGI_10022857	2.52793	0	5.05586	Inf	Inf	0.0365097	1	Up	0	0	0	0.280185	0.556693	0.406754	protein_coding	Pantetheinase [Source:UniProtKB/TrEMBL%3BAcc:K1Q5U4]			ko00770	Pantothenate and CoA biosynthesis
CGI_10022876	5.60839	11.2168	0	0	#NAME?	0.00598875	0.412752	Down	0.32631	4.21883	1.88613	0	0	0	protein_coding
CGI_10022880	42.7429	65.6372	19.8487	0.302401	-1.72547	0.00860036	0.516098	Down	5.30999	9.93898	11.8494	5.3001	0.167038	4.85373	protein_coding	SAM domain and HD domain-containing protein 1 [Source:UniProtKB/TrEMBL%3BAcc:K1RBW7]
CGI_10022938	2.9369	0	5.8738	Inf	Inf	0.0159024	0.763047	Up	0	0	0	0.895626	0.465922	0.814549	protein_coding	Tripartite motif-containing protein 2 [Source:UniProtKB/TrEMBL%3BAcc:K1QS17]
CGI_10022946	3.27031	0	6.54062	Inf	Inf	0.012809	0.67437	Up	0	0	0	0.494442	0.33472	0.0760916	protein_coding
CGI_10023027	6.56912	0	13.1382	Inf	Inf	0.00010905	0.0187896	Up	0	0	0	0.811237	0.430653	0.343778	protein_coding	Phosphorylase [Source:UniProtKB/TrEMBL%3BAcc:K1Q1A5]	GO:0005737,GO:0008184,GO:0000166,GO:0030170,GO:0005980	cytoplasm|glycogen phosphorylase activity|nucleotide binding|pyridoxal phosphate binding|glycogen catabolic process	ko00500,ko02026,ko04910,ko04922,ko04931	Starch and sucrose metabolism|Biofilm formation - Escherichia coli|Insulin signaling pathway|Glucagon signaling pathway|Insulin resistance
CGI_10023084	24.0015	6.34878	41.6543	6.56099	2.71391	0.000209321	0.0315285	Up	0.0551995	0.147899	0.0925237	0.416836	0.31406	0.985618	protein_coding
CGI_10023086	27.3602	0	54.7203	Inf	Inf	2.7647e-10	6.28803e-07	Up	0	0	0	8.43285	3.49703	3.25389	protein_coding
CGI_10023176	8.86254	0	17.7251	Inf	Inf	0.00291598	0.252171	Up	0	0	0	2.23109	0.345151	0.545585	protein_coding
CGI_10023202	80.2831	17.024	143.542	8.43175	3.07583	0.0252981	0.988624	Up	0.108611	0.303544	0.204045	1.2297	0.811023	0.638805	protein_coding	Latent-transforming growth factor beta-binding protein 4 [Source:UniProtKB/TrEMBL%3BAcc:K1QTV0]
CGI_10023301	35.0365	14.7524	55.3206	3.74995	1.90687	0.00336556	0.28142	Up	0	0.542562	0.450977	2.6195	2.46954	1.72014	protein_coding
CGI_10023449	7.86944	0	15.7389	Inf	Inf	3.20801e-05	0.00708378	Up	0	0	0	3.44252	3.55081	1.77879	protein_coding
CGI_10023465	41.2655	57.6394	24.8916	0.43185	-1.2114	0.0278611	1	Down	2.54659	2.76785	2.08829	1.5206	1.13644	1.3266	protein_coding
CGI_10023469	39.6322	23.3198	55.9447	2.39903	1.26245	0.0272812	1	Up	0.144836	0.888222	0.261918	1.28055	0.353541	0.772335	protein_coding
CGI_10023473	7.7227	1.43355	14.0119	9.77424	3.28898	0.0153769	0.747292	Up	0	0.950263	0	1.70685	4.07904	1.83818	protein_coding	Complement C1q-like protein 4 [Source:UniProtKB/TrEMBL%3BAcc:K1Q0A5]
CGI_10023476	42.7752	61.0106	24.5398	0.402222	-1.31394	0.043092	1	Down	2.29239	3.50827	3.00848	1.51508	0.217474	1.86659	protein_coding				ko04623	Cytosolic DNA-sensing pathway
CGI_10023525	9.74495	1.45268	18.0372	12.4165	3.63419	0.00148885	0.153224	Up	0.51327	0	0.566921	6.93662	3.94225	1.82064	protein_coding
CGI_10023533	80.1142	116.001	44.2273	0.381266	-1.39113	0.0177461	0.819956	Down	3.84879	3.46698	5.51812	2.56308	0.147448	2.16137	protein_coding	ABC transporter G family member 20 [Source:UniProtKB/TrEMBL%3BAcc:K1RT46]
CGI_10023544	53.7416	22.7241	84.7592	3.72992	1.89915	0.00358943	0.291565	Up	0	3.03082	10.6006	23.9595	12.9737	14.702	protein_coding
CGI_10023564	318.289	427.537	209.041	0.488942	-1.03227	0.0224085	0.930035	Down	4.3143	2.16807	3.95825	1.0962	0.773218	2.34964	protein_coding
CGI_10023594	21.8592	4.97434	38.7441	7.78879	2.9614	0.000149194	0.0244121	Up	4.95232	0.991641	2.31473	19.8556	17.8705	26.0653	protein_coding
CGI_10023645	7.18419	0.28671	14.0817	49.1147	5.61808	0.000243823	0.0357774	Up	0	0.0501763	0	0.474822	0.359765	0.513853	protein_coding
CGI_10023720	2.19234	0	4.38467	Inf	Inf	0.0400212	1	Up	0	0	0	0.218831	0.0260661	0.148973	protein_coding
CGI_10023762	30.1885	45.5427	14.8344	0.325724	-1.61828	0.0215112	0.909386	Down	7.07106	5.41178	5.64589	1.78447	0.356443	3.55688	protein_coding	DNA repair protein RAD50 [Source:UniProtKB/TrEMBL%3BAcc:K1PVJ7]			ko03440,ko03450	Homologous recombination|Non-homologous end-joining
CGI_10023792	3.69552	6.90512	0.485917	0.0703705	-3.82889	0.0318129	1	Down	0.146979	1.16452	1.53088	0	0.138086	0	protein_coding
CGI_10023863	21.5366	8.94309	34.1301	3.81637	1.9322	0.00718182	0.464044	Up	0.277717	0.761908	0.510853	1.44428	0.738979	2.17121	protein_coding	Calpain-5 [Source:UniProtKB/TrEMBL%3BAcc:K1RSB8]
CGI_10023945	4.52915	8.08646	0.971833	0.12018	-3.05673	0.035095	1	Down	0.300054	0.219475	0.92489	0	0.154949	0	protein_coding
CGI_10024012	22.5252	4.63083	40.4195	8.72835	3.12571	2.70856e-05	0.00616035	Up	0.427729	0.687426	0.0873926	4.1983	1.46696	1.52025	protein_coding	Kelch-like protein 3 [Source:UniProtKB/TrEMBL%3BAcc:K1RGB8]
CGI_10024034	132.503	0.884471	264.121	298.621	8.22217	6.80305e-05	0.0128941	Up	1.37583	0	0	85.9819	158.532	65.6684	protein_coding	Collagen alpha-2(VIII) chain [Source:UniProtKB/TrEMBL%3BAcc:K1PLT6]
CGI_10024056	9.20031	0	18.4006	Inf	Inf	3.79653e-06	0.00134919	Up	0	0	0	3.59115	1.21774	1.07879	protein_coding	Arginine kinase [Source:UniProtKB/TrEMBL%3BAcc:K1PTK3]			ko00330	Arginine and proline metabolism
CGI_10024092	48.4678	23.4267	73.5088	3.13782	1.64976	0.00272055	0.243341	Up	2.46848	4.88082	3.49889	16.2187	4.37407	10.2975	protein_coding
CGI_10024096	270.239	454.151	86.3264	0.190083	-2.3953	4.50237e-06	0.00155154	Down	44.1466	64.2502	78.944	0	20.8828	0.168151	protein_coding	3-demethylubiquinone-9 3-methyltransferase [Source:UniProtKB/TrEMBL%3BAcc:K1Q7I3]
CGI_10024190	24.2573	38.0479	10.4667	0.275092	-1.86201	0.0239247	0.957961	Down	0.381639	2.52414	1.95173	0	0.713704	0.44933	protein_coding	Solute carrier family 22 member 6-A [Source:UniProtKB/TrEMBL%3BAcc:K1QR91]			ko05231	Choline metabolism in cancer
CGI_10024204	159.201	318.401	0	0	#NAME?	0.0426022	1	Down	144.575	0	0	0	0	0	protein_coding	Tyrosine-protein kinase Fps85D [Source:UniProtKB/TrEMBL%3BAcc:K1R927]
CGI_10024316	34.9899	15.3684	54.6114	3.55349	1.82924	0.00482876	0.367309	Up	0.76089	0.541567	1.12241	1.77693	2.48284	2.82124	protein_coding
CGI_10024325	80.9726	53.5794	108.366	2.02253	1.01616	0.0338402	1	Up	5.19891	5.18947	7.06106	16.1681	5.17335	12.8141	protein_coding	Kynurenine formamidase [Source:UniProtKB/TrEMBL%3BAcc:K1QGA7]
CGI_10024504	74.5057	42.7059	106.306	2.48925	1.31571	0.00634028	0.430458	Up	1.3293	3.83145	4.2574	10.2086	2.73137	8.84771	protein_coding	Tripartite motif-containing protein 2 [Source:UniProtKB/TrEMBL%3BAcc:K1RWQ6]
CGI_10024552	11.2898	2.29949	20.2802	8.81943	3.14069	0.00157221	0.158926	Up	0	0.215717	0.219262	1.94688	0.645845	0.668218	protein_coding
CGI_10024654	4.58219	0.28671	8.87767	30.9639	4.95252	0.00558263	0.397874	Up	0	0.15809	0	1.81922	0.313882	1.60953	protein_coding	Serine/threonine-protein kinase Nek6 [Source:UniProtKB/TrEMBL%3BAcc:K1RKL6]			ko04621	NOD-like receptor signaling pathway
CGI_10024717	62.6985	40.6963	84.7007	2.08129	1.05748	0.0444969	1	Up	1.05166	2.66669	2.22076	5.08186	2.18882	2.97457	protein_coding	Protocadherin-11 X-linked [Source:UniProtKB/TrEMBL%3BAcc:K1QG92]
CGI_10024722	13.3009	3.15816	23.4437	7.42319	2.89204	0.00191953	0.185778	Up	0	0.831062	0.44331	13.904	8.53145	5.68386	protein_coding
CGI_10024809	13.8445	20.6723	7.0167	0.339425	-1.55884	0.0439626	1	Down	8.67541	2.34586	5.57389	0.568312	2.11873	2.46104	protein_coding	Retinol dehydrogenase 2 [Source:UniProtKB/TrEMBL%3BAcc:K1QH40]
CGI_10024814	17.7442	3.76694	31.7214	8.421	3.07399	0.00702245	0.457727	Up	0.0460953	0.137229	0.140568	1.04847	1.29904	0.617291	protein_coding
CGI_10024846	486.73	724.543	248.917	0.34355	-1.54141	0.00761063	0.478167	Down	74.6001	62.8045	155.617	30.7207	10.3635	33.3307	protein_coding	Syntenin-1 [Source:UniProtKB/TrEMBL%3BAcc:K1QH68]
CGI_10024936	84.6776	33.2392	136.116	4.09504	2.03388	0.0142603	0.719149	Up	1.43331	3.76396	2.57954	12.3898	1.91991	16.5232	protein_coding
CGI_10024966	59.6887	33.8026	85.5748	2.5316	1.34005	0.0120463	0.643148	Up	5.97934	1.9378	3.23694	10.47	5.91977	10.1683	protein_coding	B(0%2C+)-type amino acid transporter 1 [Source:UniProtKB/TrEMBL%3BAcc:K1QZV7]			ko04974	Protein digestion and absorption
CGI_10024976	5.35607	0.57342	10.1387	17.6811	4.14414	0.00947067	0.548094	Up	0	0.290592	0	0	0	0	protein_coding	Histone H5 [Source:UniProtKB/TrEMBL%3BAcc:K1RJJ7]
CGI_10025032	26.5447	48.8842	4.20516	0.0860229	-3.53914	2.78651e-06	0.00105627	Down	2.76938	3.87672	2.80042	0.57703	0.272402	0.629054	protein_coding
CGI_10025055	7.06448	0.288161	13.8408	48.0314	5.58591	0.000469243	0.0627791	Up	0	0	0.0651287	0.874845	0.68371	0.443406	protein_coding	Prominin-1-A [Source:UniProtKB/TrEMBL%3BAcc:K1RD67]	GO:0016324,GO:0005783,GO:0005793,GO:0016021,GO:0031528,GO:0005886	apical plasma membrane|endoplasmic reticulum|endoplasmic reticulum-Golgi intermediate compartment|integral component of membrane|microvillus membrane|plasma membrane	ko05202	Transcriptional misregulation in cancers
CGI_10025092	56.4095	35.4283	77.3907	2.18443	1.12726	0.0352978	1	Up	0.667547	0.991984	0.692322	1.17311	1.05151	0.504236	protein_coding
CGI_10025137	724.452	1043.32	405.583	0.388742	-1.36312	0.0420947	1	Down	21.0113	5.09124	18.8913	4.46209	3.20876	8.77647	protein_coding	von Willebrand factor D and EGF domain-containing protein [Source:UniProtKB/TrEMBL%3BAcc:K1Qid4]
CGI_10025147	26.6635	6.97524	46.3518	6.64518	2.73231	0.000159253	0.0256884	Up	1.93945	0.968021	1.79605	9.92622	8.81095	6.85231	protein_coding
CGI_10025228	9.31801	0	18.636	Inf	Inf	2.29541e-06	0.000904201	Up	0	0	0	1.27939	0.105461	1.0731	protein_coding
CGI_10025267	5.96248	10.423	1.50194	0.144098	-2.79488	0.0489615	1	Down	0.504576	0.501039	0.714224	0.131776	0	0.14277	protein_coding
CGI_10025412	474.309	637.547	311.071	0.487919	-1.03529	0.0105531	0.592642	Down	35.31	54.5193	47.7419	16.4267	17.0969	17.7081	protein_coding
CGI_10025465	6.24911	11.5264	0.971833	0.0843138	-3.56809	0.00559795	0.397874	Down	0.503459	0.667009	1.04655	0	0.174162	0	protein_coding	Scavenger receptor class F member 2 [Source:UniProtKB/TrEMBL%3BAcc:K1Q6C0]	GO:0016323,GO:0016021,GO:0034109,GO:0010842	basolateral plasma membrane|integral component of membrane|homotypic cell-cell adhesion|retina layer formation
CGI_10025470	143.051	202.763	83.3399	0.411021	-1.28271	0.00926096	0.542558	Down	10.1812	9.78051	7.79691	2.5151	1.9445	6.36288	protein_coding	Protein deltex-3-like protein [Source:UniProtKB/TrEMBL%3BAcc:K1Q6C4]			ko04330	Notch signaling pathway
CGI_10025473	3.15723	0.288161	6.0263	20.9129	4.38632	0.0360519	1	Up	0	0	0	0	0	0	protein_coding	Techylectin-5B [Source:UniProtKB/TrEMBL%3BAcc:K1R675]
CGI_10025494	14.6149	2.35859	26.8712	11.3929	3.51006	0.000101534	0.0179015	Up	1.01667	0	0	4.31962	1.26764	5.90036	protein_coding	Tripartite motif-containing protein 2 [Source:UniProtKB/TrEMBL%3BAcc:K1QL30]
CGI_10025706	1229.86	1641.8	817.922	0.498187	-1.00524	0.024634	0.971777	Down	95.214	108.851	85.2212	55.9433	20.9154	60.3119	protein_coding	Methylenetetrahydrofolate reductase [Source:UniProtKB/TrEMBL%3BAcc:K1QN08]			ko01200,ko00720,ko00670,ko01523	Carbon metabolism|Carbon fixation pathways in prokaryotes|One carbon pool by folate|Antifolate resistance
CGI_10025734	9.78378	15.9111	3.65649	0.229808	-2.1215	0.0401747	1	Down	1.2167	1.81915	0.8709	0.0990411	0.103617	0	protein_coding
CGI_10025794	9.18949	2.29803	16.0809	6.9977	2.80688	0.0371491	1	Up	0	4.38494	3.05635	17.4431	0	14.5977	protein_coding
CGI_10025811	5.67825	0.86013	10.4964	12.2032	3.60919	0.0140887	0.713658	Up	0	0.28512	0	2.96372	0.275652	0.961957	protein_coding
CGI_10025860	28.6034	49.0543	8.15246	0.166193	-2.58907	0.000365572	0.0513245	Down	7.4844	4.5224	7.89495	1.31754	0.211177	2.13974	protein_coding	L-ascorbate oxidase [Source:UniProtKB/TrEMBL%3BAcc:K1QQ82]
CGI_10025892	7.51574	13.8488	1.18272	0.0854029	-3.54957	0.00737443	0.467983	Down	0	0	0	0	0	0	protein_coding
CGI_10025939	4.87745	0.863033	8.89187	10.303	3.365	0.0246348	0.971777	Up	0	0	0	0.513842	0.196984	0.22605	protein_coding	Sodium bicarbonate transporter-like protein 11 [Source:UniProtKB/TrEMBL%3BAcc:K1RBJ4]
CGI_10025960	16.1452	0.288161	32.0022	111.056	6.79515	0.00702368	0.457727	Up	0	0	0.119463	1.58131	3.31506	1.32105	protein_coding	Mediator of RNA polymerase II transcription subunit 17 [Source:UniProtKB/TrEMBL%3BAcc:K1QY66]
CGI_10025961	14.0424	21.6752	6.40965	0.295714	-1.75773	0.0219032	0.916157	Down	1.55195	3.53536	3.96537	0.179179	1.2555	0.77766	protein_coding
CGI_10025962	30.9652	46.7827	15.1476	0.323787	-1.62688	0.0115949	0.627891	Down	2.40526	3.08482	2.75283	0.894694	0.895378	0.846243	protein_coding
CGI_10025980	73.6686	36.3113	111.026	3.05761	1.61241	0.0437838	1	Up	13.8308	2.10921	25.1931	34.7027	39.0278	25.5609	protein_coding
CGI_10025981	3.20631	0	6.41262	Inf	Inf	0.0369416	1	Up	0	0	0	0	2.41986	4.29035	protein_coding
CGI_10025990	17.9046	3.47067	32.3385	9.31766	3.21997	0.000104678	0.0183137	Up	0.0640979	0.19356	0.131926	1.80837	0.701672	1.50479	protein_coding
CGI_10026009	23.3831	2.01654	44.7497	22.1914	4.47193	5.01387e-05	0.0101817	Up	0.0730069	0.220796	0.0745548	4.15656	1.6732	0.817047	protein_coding
CGI_10026088	218.244	355.729	80.7591	0.227024	-2.13908	1.53922e-05	0.00426928	Down	7.0982	4.75875	8.58015	2.22557	0.284612	3.13471	protein_coding
CGI_10026111	3.51967	0	7.03935	Inf	Inf	0.00721216	0.464684	Up	0	0	0	4.68883	2.25419	0.546321	protein_coding
CGI_10026122	11.9048	1.44602	22.3635	15.4656	3.95099	0.000140243	0.023217	Up	0	0	0.613124	4.30977	2.17471	1.77956	protein_coding	Synaptonemal complex protein 3 [Source:UniProtKB/TrEMBL%3BAcc:K1RYJ8]			ko03440	Homologous recombination
CGI_10026125	5.09673	0.57342	9.62005	16.7766	4.06838	0.00828241	0.508204	Up	0	0	0	0.605674	0	0.990925	protein_coding
CGI_10026143	176.484	109.334	243.634	2.22835	1.15598	0.00970177	0.557215	Up	14.3812	23.1085	13.2906	39.1784	16.5789	34.2728	protein_coding	Putative ferric-chelate reductase 1 [Source:UniProtKB/TrEMBL%3BAcc:K1QTJ9]
CGI_10026153	9.70429	0.294824	19.1138	64.8312	6.01862	0.00771198	0.479238	Up	0	0	0	0	0	0	protein_coding	Fucolectin-6 [Source:UniProtKB/TrEMBL%3BAcc:K1QLW9]	GO:0005615,GO:0005509,GO:0030246,GO:0042806,GO:0010185,GO:0001868,GO:0045088	extracellular space|calcium ion binding|carbohydrate binding|fucose binding|regulation of cellular defense response|regulation of complement activation, lectin pathway|regulation of innate immune response
CGI_10026159	17.298	30.3423	4.2537	0.140191	-2.83454	0.000901853	0.104121	Down	0.854966	1.3871	2.14677	0.064828	0.0616318	0.421806	protein_coding	Zinc metalloproteinase nas-7 [Source:UniProtKB/TrEMBL%3BAcc:K1QLX3]	GO:0030133,GO:0004222,GO:0008270	transport vesicle|metalloendopeptidase activity|zinc ion binding
CGI_10026212	38.9695	57.2177	20.7212	0.362148	-1.46535	0.0449241	1	Down	1.40316	2.62811	3.28741	0.461429	0.27014	1.74273	protein_coding
CGI_10026288	22.2675	2.04378	42.4912	20.7905	4.37785	0.00306829	0.260392	Up	0	0	0.842009	7.35959	10.0198	3.09963	protein_coding	Serine/threonine-protein kinase/endoribonuclease IRE2 [Source:UniProtKB/TrEMBL%3BAcc:K1PY99]			ko04141,ko04140,ko04210,ko05010,ko04932	Protein processing in endoplasmic reticulum|Autophagy - animal|Apoptosis|Alzheimer's disease|Non-alcoholic fatty liver disease (NAFLD)
CGI_10026289	53.0066	16.5234	89.4898	5.41596	2.43722	0.0290832	1	Up	0.416286	0.306699	0.586007	4.68856	0.451701	1.87499	protein_coding	2-5A-dependent ribonuclease [Source:UniProtKB/TrEMBL%3BAcc:K1Q586]
CGI_10026392	14.105	22.4273	5.78265	0.257839	-1.95546	0.0380094	1	Down	1.57929	0.833676	0.751436	0.109048	0	0.118617	protein_coding
CGI_10026443	267.991	360.208	175.774	0.487979	-1.03511	0.0492137	1	Down	4.48293	3.33693	7.1232	2.10538	0.937263	3.78327	protein_coding	Lupus brain antigen 1-like protein [Source:UniProtKB/TrEMBL%3BAcc:K1RJM1]
CGI_10026451	139.581	24.702	254.461	10.3012	3.36474	4.52277e-08	3.95638e-05	Up	0.624693	11.4993	0.166833	39.0521	17.2663	61.5771	protein_coding	GTPase IMAP family member 4 [Source:UniProtKB/TrEMBL%3BAcc:K1QY01]
CGI_10026571	28.391	5.19357	51.5885	9.93316	3.31225	0.000535788	0.0700343	Up	0.141823	0	1.87825	5.50395	4.74774	4.09154	protein_coding	Neuronal acetylcholine receptor subunit alpha-6 [Source:UniProtKB/TrEMBL%3BAcc:K1RHX3]
CGI_10026602	66.3084	0	132.617	Inf	Inf	0.0450085	1	Up	0	0	0	1.02115	15.6529	0.317544	protein_coding	Chitotriosidase-1 [Source:UniProtKB/TrEMBL%3BAcc:K1QPE8]			ko00520	Amino sugar and nucleotide sugar metabolism
CGI_10026605	8.6255	2.01799	15.233	7.54862	2.91621	0.00646615	0.435107	Up	0.0518766	0.208905	0.105393	1.27666	0.348915	0.68805	protein_coding	Chitotriosidase-1 [Source:UniProtKB/TrEMBL%3BAcc:K1RC35]			ko00520	Amino sugar and nucleotide sugar metabolism
CGI_10026636	222.499	297.567	147.432	0.495459	-1.01316	0.0166254	0.787212	Down	0	0	0	0	0	0	protein_coding	Guanine nucleotide-binding protein subunit gamma [Source:UniProtKB/TrEMBL%3BAcc:K1RVK6]			ko04014,ko04371,ko04151,ko04062,ko04724,ko04727,ko04725,ko04728,ko04726,ko04723,ko04740,ko04713,ko05200,ko05032,ko05034	Ras signaling pathway|Apelin signaling pathway|PI3K-Akt signaling pathway|Chemokine signaling pathway|Glutamatergic synapse|GABAergic synapse|Cholinergic synapse|Dopaminergic synapse|Serotonergic synapse|Retrograde endocannabinoid signaling|Olfactory transduction|Circadian entrainment|Pathways in cancer|Morphine addiction|Alcoholism
CGI_10026656	5.2711	0.28671	10.2555	35.7696	5.16066	0.00305093	0.259889	Up	0	0	0	0	0	0	protein_coding
CGI_10026707	188.159	118.475	257.843	2.17634	1.12191	0.0453619	1	Up	7.39174	9.91178	5.69484	12.9223	14.0004	14.3819	protein_coding	Allene oxide synthase-lipoxygenase protein [Source:UniProtKB/TrEMBL%3BAcc:K1RCI8]			ko00590,ko04664,ko04913,ko04726,ko05145	Arachidonic acid metabolism|Fc epsilon RI signaling pathway|Ovarian Steroidogenesis|Serotonergic synapse|Toxoplasmosis
CGI_10026731	16.1325	7.20951	25.0555	3.47534	1.79716	0.0212668	0.907489	Up	0.470594	1.86447	1.47302	6.41222	1.90909	4.23642	protein_coding
CGI_10026839	4.52379	0.869695	8.17789	9.40316	3.23315	0.0448352	1	Up	0.126479	0	0.129408	0.78096	0.498387	0.280342	protein_coding	Homeobox protein Nkx-2.2a [Source:UniProtKB/TrEMBL%3BAcc:K1QCU1]			ko04950	Maturity onset diabetes of the young
CGI_10026851	15.3716	24.8096	5.93357	0.239164	-2.06393	0.00728731	0.466996	Down	1.0662	3.15365	3.46016	0.55342	0.758235	0.101109	protein_coding	UPF0392 protein F13G3.3 [Source:UniProtKB/TrEMBL%3BAcc:K1RKB0]
CGI_10026856	40.9195	19.6656	62.1735	3.16155	1.66063	0.00728911	0.466996	Up	1.53285	2.58778	1.1348	4.2698	1.12442	4.05085	protein_coding
CGI_10026868	1550.36	556.41	2544.3	4.5727	2.19305	8.60093e-07	0.00042526	Up	18.8346	22.8155	49.9935	150.609	105.913	112.46	protein_coding	Retinal dehydrogenase 1 [Source:UniProtKB/TrEMBL%3BAcc:K1R266]			ko00830	Retinol metabolism
CGI_10026879	27.6306	10.1461	45.115	4.44652	2.15268	0.00577054	0.402593	Up	0.149785	0.366194	0	0	0.0769793	0.174865	protein_coding	Fibrinogen C domain-containing protein 1 [Source:UniProtKB/TrEMBL%3BAcc:K1R8Y4]
CGI_10026881	33.6905	12.1073	55.2736	4.5653	2.19071	0.000742849	0.088923	Up	0	1.32882	0.376118	0.770056	0.336798	1.62894	protein_coding	Tenascin-R [Source:UniProtKB/TrEMBL%3BAcc:K1QLC5]
CGI_10026885	78.9322	8.6422	149.222	17.2667	4.10992	0.0040827	0.324675	Up	1.81042	0	3.19315	24.232	42.0637	16.1407	protein_coding	Tenascin-R [Source:UniProtKB/TrEMBL%3BAcc:K1RSU1]
CGI_10026917	18.8374	30.6736	7.00111	0.228246	-2.13134	0.00894992	0.53148	Down	1.54774	2.24933	1.70425	0.107958	0	0.5895	protein_coding
CGI_10026982	42.5987	61.6168	23.5807	0.382699	-1.38572	0.0144238	0.724707	Down	17.7736	29.4691	33.0264	0	16.2343	5.29924	protein_coding
CGI_10026997	18.8295	1.14829	36.5106	31.7956	4.99076	5.6485e-05	0.0112692	Up	0	0.139169	0	4.90766	1.21914	1.98122	protein_coding	Cyclic nucleotide-gated channel rod photoreceptor subunit alpha [Source:UniProtKB/TrEMBL%3BAcc:K1QZ65]
CGI_10027020	67.2089	100.323	34.0949	0.339852	-1.55702	0.00509308	0.376094	Down	3.44427	1.98353	5.79743	0.425723	0.217752	1.86236	protein_coding
CGI_10027067	16.5285	4.61144	28.4455	6.16846	2.62491	0.00234121	0.21913	Up	0.0714818	0.140611	0.512983	0.748684	1.04794	0.903718	protein_coding
CGI_10027091	12.3342	1.17929	23.4892	19.918	4.316	0.0199818	0.887628	Up	0.100912	0	0	1.2297	0.0775343	0.447041	protein_coding
CGI_10027154	69.8836	120.645	19.1219	0.158497	-2.65747	0.0104305	0.588664	Down	2.21796	0	2.17075	0	0	0	protein_coding
CGI_10027322	9.5644	0	19.1288	Inf	Inf	2.23337e-06	0.000904201	Up	0	0	0	3.01565	1.06697	1.12759	protein_coding
CGI_10027540	61.9151	84.8864	38.9439	0.458777	-1.12413	0.0485188	1	Down	13.2882	13.8667	22.8176	7.33004	2.00923	8.26839	protein_coding	Mannose-1-phosphate guanyltransferase beta [Source:UniProtKB/TrEMBL%3BAcc:K1QGL9]			ko00051,ko00520	Fructose and mannose metabolism|Amino sugar and nucleotide sugar metabolism
CGI_10027563	10.8296	0.576323	21.0828	36.5815	5.19304	1.40954e-05	0.00395784	Up	0	0	0	7.59808	3.33911	6.81655	protein_coding
CGI_10027564	13.5355	1.44081	25.6303	17.7888	4.1529	0.0197964	0.881115	Up	0	0	0.0731065	1.17578	0.0731427	2.79335	protein_coding	Chitin synthase 6 [Source:UniProtKB/TrEMBL%3BAcc:K1QLT9]			ko00520	Amino sugar and nucleotide sugar metabolism
CGI_10027624	28.9914	47.475	10.5079	0.221335	-2.1757	0.00150512	0.1542	Down	1.87163	7.50581	30.3593	0	5.24295	0	protein_coding
CGI_10027745	108.104	56.9448	159.264	2.7968	1.48378	0.0014005	0.146114	Up	0.599014	1.08503	1.00568	3.43848	0.975206	2.84254	protein_coding	Dynein heavy chain 8%2C axonemal [Source:UniProtKB/TrEMBL%3BAcc:K1QHZ6]
CGI_10027787	25.1883	0.871146	49.5054	56.8279	5.82853	4.26433e-06	0.00149212	Up	0.300225	0	0	9.67585	12.1265	9.74143	protein_coding
CGI_10027801	10.144	1.72897	18.5591	10.7342	3.42414	0.00178561	0.175051	Up	0	0	0.748988	3.62841	0.38748	2.96259	protein_coding	Tripartite motif-containing protein 29 [Source:UniProtKB/TrEMBL%3BAcc:K1R952]
CGI_10027802	56.7364	13.8584	99.6145	7.18802	2.8456	0.000811584	0.0961389	Up	0.388589	0	2.82791	3.67552	8.06715	9.61773	protein_coding	Tripartite motif-containing protein 2 [Source:UniProtKB/TrEMBL%3BAcc:K1RFN2]
CGI_10027826	1479.6	956.665	2002.54	2.09325	1.06574	0.0365525	1	Up	56.2916	86.1203	48.194	111.622	118.956	108.902	protein_coding
CGI_10028057	13.5271	4.63664	22.4175	4.83487	2.27348	0.0192715	0.864518	Up	0.374995	0.372847	0.467449	3.23595	1.34855	0.624171	protein_coding
CGI_10028091	26.492	7.51014	45.4739	6.055	2.59813	0.0486706	1	Up	0.22522	0.442418	0.771192	3.82677	0.160343	1.87523	protein_coding	E3 ubiquitin-protein ligase DZIP3 [Source:UniProtKB/TrEMBL%3BAcc:K1R4M4]
CGI_10028154	8.19556	0.884471	15.5067	17.5321	4.13193	0.000597899	0.0752911	Up	0.113027	0	0	0.596895	0	0.646757	protein_coding	Putative adenylate kinase-like protein C9orf98-like protein [Source:UniProtKB/TrEMBL%3BAcc:K1RE28]			ko00230,ko00730	Purine metabolism|Thiamine metabolism
CGI_10028275	12.8153	2.03276	23.5978	11.6087	3.53714	0.000192429	0.0295717	Up	0.192918	0.192003	0.0662142	2.20533	0.773219	1.58843	protein_coding	Tripartite motif-containing protein 3 [Source:UniProtKB/TrEMBL%3BAcc:K1PR27]			ko05206	MicroRNAs in cancer
CGI_10028299	174.866	90.7997	258.932	2.85168	1.51181	0.0371545	1	Up	25.0552	14.6856	34.4984	50.7011	51.0292	40.3382	protein_coding
CGI_10028344	53.8182	73.8543	33.7821	0.457415	-1.12843	0.0397041	1	Down	18.5621	22.0018	14.0341	19.36	9.48774	7.73487	protein_coding	Calmodulin-like protein 4 [Source:UniProtKB/TrEMBL%3BAcc:K1RRQ3]
CGI_10028359	71.2174	14.9621	127.473	8.51969	3.0908	2.20114e-05	0.00532582	Up	10.345	1.50603	0.975117	37.0658	26.5878	19.3905	protein_coding
CGI_10028360	112.752	38.0571	187.447	4.92542	2.30025	0.000352376	0.0497791	Up	11.1638	1.46384	6.2868	33.0819	31.9773	19.439	protein_coding
CGI_10028410	13.5136	6.14842	20.8788	3.39579	1.76375	0.037208	1	Up	1.09984	0	0.876563	5.32401	2.51048	2.63277	protein_coding	Outer dense fiber protein 3 [Source:UniProtKB/TrEMBL%3BAcc:K1QKC0]
CGI_10028415	34.9454	49.4736	20.4171	0.412687	-1.27688	0.0211523	0.906341	Down	0.783515	0.780289	0.401067	0.477917	0.448535	0.590364	protein_coding	SAM domain and HD domain-containing protein 1 [Source:UniProtKB/TrEMBL%3BAcc:K1RRU6]
CGI_10028419	63.2347	21.809	104.66	4.79895	2.26272	0.00173938	0.171257	Up	12.4118	5.94665	2.9937	23.6686	19.9765	11.3213	protein_coding
CGI_10028454	2.97319	0	5.94638	Inf	Inf	0.0155169	0.752488	Up	0	0	0	2.28708	1.231	0.718446	protein_coding	Serine/threonine-protein kinase ULK3 [Source:UniProtKB/TrEMBL%3BAcc:K1QXR5]	GO:0005737,GO:0005524,GO:0004674,GO:0006914,GO:0045879,GO:0045880,GO:0046777	cytoplasm|ATP binding|protein serine/threonine kinase activity|autophagy|negative regulation of smoothened signaling pathway|positive regulation of smoothened signaling pathway|protein autophosphorylation
CGI_10028600	7.81166	13.406	2.2173	0.165396	-2.596	0.0210585	0.905756	Down	0.968881	0.752646	0.672549	0	0.103952	0.246116	protein_coding	Actin-1 [Source:UniProtKB/TrEMBL%3BAcc:K1RB50]			ko04015,ko04390,ko04391,ko04145,ko04210,ko04510,ko04520,ko04530,ko04810,ko04611,ko04670,ko04921,ko04919,ko04745,ko05205,ko05418,ko05410,ko05412,ko05414,ko05416,ko05110,ko05130,ko05132,ko05131,ko05100,ko05164	Rap1 signaling pathway|Hippo signaling pathway|Hippo signaling pathway -fly|Phagosome|Apoptosis|Focal adhesion|Adherens junction|Tight junction|Regulation of actin cytoskeleton|Platelet activation|Leukocyte transendothelial migration|Oxytocin signaling pathway|Thyroid hormone signaling pathway|Phototransduction - fly|Proteoglycans in cancer|Fluid shear stress and atherosclerosis|Hypertrophic card…
CGI_10028603	9.01877	15.4113	2.62627	0.170413	-2.5529	0.0208619	0.902093	Down	1.56749	0.445833	0.468073	0.238382	0.109353	0.381449	protein_coding	Actin-1 [Source:UniProtKB/TrEMBL%3BAcc:K1QVI5]			ko04015,ko04390,ko04391,ko04145,ko04210,ko04510,ko04520,ko04530,ko04810,ko04611,ko04670,ko04921,ko04919,ko04745,ko05205,ko05418,ko05410,ko05412,ko05414,ko05416,ko05110,ko05130,ko05132,ko05131,ko05100,ko05164	Rap1 signaling pathway|Hippo signaling pathway|Hippo signaling pathway -fly|Phagosome|Apoptosis|Focal adhesion|Adherens junction|Tight junction|Regulation of actin cytoskeleton|Platelet activation|Leukocyte transendothelial migration|Oxytocin signaling pathway|Thyroid hormone signaling pathway|Phototransduction - fly|Proteoglycans in cancer|Fluid shear stress and atherosclerosis|Hypertrophic card…
CGI_10028659	4.89978	0	9.79957	Inf	Inf	0.000724212	0.0871506	Up	0	0	0	2.59516	0.130945	1.24158	protein_coding	Testis-specific serine/threonine-protein kinase 1 [Source:UniProtKB/TrEMBL%3BAcc:K1RBA2]
CGI_10028660	22.2414	0.57342	43.9093	76.5744	6.25879	3.82036e-10	7.89911e-07	Up	0	0.24636	0	6.94833	2.26869	3.87202	protein_coding	Testis-specific serine/threonine-protein kinase 1 [Source:UniProtKB/TrEMBL%3BAcc:K1RHF4]
CGI_10028703	5.4839	1.14829	9.81951	8.55141	3.09616	0.033945	1	Up	0	0	0	0	0	0	protein_coding
CGI_10028727	16.7317	4.04468	29.4186	7.27342	2.86263	0.000430686	0.0583067	Up	0.103345	0.203496	0.948327	4.71541	1.25813	2.13363	protein_coding	Flavin-containing monooxygenase FMO GS-OX4 [Source:UniProtKB/TrEMBL%3BAcc:K1Q3P8]
CGI_10028748	2.40392	0	4.80784	Inf	Inf	0.0301095	1	Up	0	0	0	1.17334	0.213536	0.373	protein_coding
CGI_10028817	6.93178	0.581534	13.282	22.8396	4.51347	0.021463	0.909386	Up	0.0480347	0.047613	0	1.42487	0.315772	0.157616	protein_coding
CGI_10028841	4.38537	0	8.77074	Inf	Inf	0.00213213	0.203752	Up	0	0	0	1.7943	0.833876	1.21035	protein_coding
CGI_10028845	4.50719	0	9.01439	Inf	Inf	0.00225736	0.214818	Up	0	0	0	29.8393	17.5103	11.1037	protein_coding
CGI_10028918	26.5248	8.38214	44.6675	5.32888	2.41383	0.00028274	0.0407002	Up	0.111208	0.146169	0.307198	1.30963	0.379569	1.08185	protein_coding	Laminin subunit alpha-2 [Source:UniProtKB/TrEMBL%3BAcc:K1RB25]

## Sheet: BYQ & LT
id	ByQX_0h_1	ByQX_0h_2	ByQX_0h_3	ByQX_24h_1	ByQX_24h_2	ByQX_24h_3	ByQX_6h_1	ByQX_6h_2	ByQX_6h_3	ByQJ_0h_1	ByQJ_0h_2	ByQJ_0h_3	ByQJ_24h_1	ByQJ_24h_2	ByQJ_24h_3	ByQJ_6h_1	ByQJ_6h_2	ByQJ_6h_3	LTJ_0h_1	LTJ_0h_3	LTJ_24h_1	LTJ_24h_2	LTJ_24h_3	LTJ_6h_1	LTJ_6h_2	LTJ_6h_3	LTX_0h_1	LTX_0h_2	LTX_0h_3	LTX_24h_1	LTX_24h_2	LTX_24h_3	LTX_6h_1	LTX_6h_2	LTX_6h_3	biotype	description	GO_id	GO_term	pathway	pathway_description
CGI_10000267	7.89935	6.83709	0.798613	0	7.20119	3.31885	13.3558	1.61907	3.24519	34.6808	14.7426	6.99243	9.6351	8.31124	8.56009	9.70313	3.08572	24.2923	19.5731	21.3275	8.55915	0.76417	5.65259	10.5814	11.9551	22.3802	4.09187	3.25541	0	6.60699	15.8669	0.803467	0.817224	12.3143	13.6989	protein_coding	Phosphoglucomutase-1 [Source:UniProtKB/TrEMBL%3BAcc:K1PMP2]	GO:0005829,GO:0000287,GO:0004614,GO:0005975,GO:0006874,GO:0019388,GO:0006006,GO:0005978,GO:0009314	cytosol|magnesium ion binding|phosphoglucomutase activity|carbohydrate metabolic process|cellular calcium ion homeostasis|galactose catabolic process|glucose metabolic process|glycogen biosynthetic process|response to radiation
CGI_10001017	13.1061	16.4871	1.68526	7.75978	19.5604	3.66595	5.22339	3.36146	1.65267	4.05359	11.3319	6.69082	21.748	39.621	16.7363	1.95066	29.5896	28.737	4.11174	4.11758	18.6774	1.49264	8.15828	1.7133	6.56983	1.63916	18.6479	18.246	12.4715	19.2243	30.5166	6.60285	26.6246	12.1269	14.7101	protein_coding
CGI_10001167	1.42396	1.9105	0	0.681698	0	1.64995	0.979708	0	3.24685	0	0.0623734	0	0	0	0.136616	0	0.656427	0.119968	0	1.11574	0.237017	0	0.687838	1.08976	1.00575	0.184544	0	0	0	0.125931	0	0	0	0	0	protein_coding
CGI_10001246	1.97948	0.266515	0.270937	2.67571	0.570209	0.527574	0.867775	0.288795	0.285086	11.0454	8.71997	1.84079	9.75459	7.1486	22.742	8.08722	11.9203	17.8202	17.231	8.71979	5.74174	9.97663	8.08536	12.351	6.1267	7.50369	2.1988	5.64478	0.281719	15.5031	11.9404	5.4781	10.6652	1.59536	4.60933	protein_coding		GO:0005813,GO:0005737,GO:0016021,GO:0000151,GO:0031624,GO:0061630,GO:0008270,GO:0032436,GO:0000209,GO:0042787	centrosome|cytoplasm|integral component of membrane|ubiquitin ligase complex|ubiquitin conjugating enzyme binding|ubiquitin protein ligase activity|zinc ion binding|positive regulation of proteasomal ubiquitin-dependent protein catabolic process|protein polyubiquitination|protein ubiquitination involved in ubiquitin-dependent protein catabolic process
CGI_10001560	0	2.82341	1.85433	3.43812	0.588398	1.64199	0	1.57425	1.57289	0	0	0.211843	0	0	1.88899	1.11251	0.659114	1.65942	0	0	0.184669	0	0.957529	0.20634	0.186081	1.12968	4.18771	2.28515	0	1.13591	0	4.58002	0	0	0	protein_coding
CGI_10001663	167.614	46.0933	158.6	65.4669	251.64	238.518	250.994	190.793	203.467	345.206	401.724	342.046	437.822	205.791	356.644	286.069	334.593	483.99	74.5832	112.202	220.724	444.841	205.476	209.211	67.6276	140.901	245.061	249.778	400.41	321.394	302.623	236.034	444.467	304.235	473.879	protein_coding	40S ribosomal protein S3a [Source:UniProtKB/TrEMBL%3BAcc:K1Q6X1]
CGI_10001745	16.3878	31.9581	81.3482	18.5742	46.7129	55.0253	12.3245	80.0027	45.9498	0	8.59938	18.7599	1.62373	18.1224	12.0174	1.0945	8.1388	16.7712	0	11.7363	28.2654	11.1619	20.4402	26.7361	26.6977	19.5755	23.1378	36.4606	32.4551	13.1588	0	16.2219	56.5848	16.3815	12.9608	protein_coding	Signal peptide%2C CUB and EGF-like domain-containing protein 3 [Source:UniProtKB/TrEMBL%3BAcc:K1QM12]
CGI_10002101	0	9.52297	0	16.7063	0	0	0	0	11.0749	0	25.1659	46.3133	1.10715	29.3285	0	34.9916	20.1657	11.1002	3.64654	0	4.87141	0	0	4.31949	0	3.00141	27.8766	2.08038	18.0818	2.07963	0	8.08115	0	0	9.07224	protein_coding	Collagen alpha-2(VIII) chain [Source:UniProtKB/TrEMBL%3BAcc:K1PUF3]
CGI_10002172	18.5264	28.9268	20.4947	17.4303	32.8258	19.8455	21.1116	26.4118	26.3598	46.4148	37.5054	44.201	32.4617	36.2802	37.225	36.2167	53.1555	39.07	19.5093	16.7426	20.8344	19.9529	25.0154	16.9732	26.9256	20.261	37.4814	35.8875	35.9142	33.093	39.6366	23.8355	37.2183	38.184	38.0526	protein_coding
CGI_10002437	0.654173	0.301778	0.469343	3.26807	1.44991	0	0.166742	0.166965	0.326554	3.65331	1.11746	2.36908	4.4158	0	0.176607	1.28693	0	1.2531	1.36502	0.734283	0.316665	0.307497	0.493125	0.541035	0.475346	0.161163	0.162349	0	0	0.159423	0.487216	0	0	0	1.43032	protein_coding	Vacuolar protein sorting-associated protein 4 [Source:UniProtKB/TrEMBL%3BAcc:K1PKU6]			ko04144	Endocytosis
CGI_10002444	0	0	0	0	0	0	0	0	0	0	0	0	0	0	0	0	0	0	0	0	0	0	0	0	0	0	0	0	0	0	0	0	0	0	0	protein_coding
CGI_10002461	0	0	0	0	0	0	0	0	0	0	0	0	0	0	0	0	0	0	0	0	0	0	0	0	0	0	0	0	0	0	0	0	0	0	0	protein_coding
CGI_10002505	5.19478	5.60107	4.61339	1.05542	0.477505	0.595787	0.982356	4.50038	3.05946	0	0.470975	0	1.08244	0	0.171129	0.154116	2.0418	3.18181	0	0.533174	0	2.97844	1.09798	1.53306	0.895355	0.933528	4.24636	10.9613	3.23327	0.467198	4.06279	5.23523	13.5546	1.21465	6.21368	protein_coding
CGI_10003553	0.258072	0.166541	0.0835321	0.0867883	0.768505	0	1.77078	1.52546	0	2.45653	0.0843374	2.44972	2.74804	0	0.378469	2.58551	0.291955	3.37227	1.28913	0.397026	4.77845	0.164464	1.24324	0.225948	2.7591	0.0869868	0	0	0	0	0.0857202	0.0865316	2.62538	1.43879	0.698197	protein_coding
CGI_10003706	2.36781	3.93097	3.57277	9.6792	5.96029	7.64654	12.767	8.19027	3.88976	1.53017	0	2.29404	0	2.05911	0.268111	0.238652	1.416	2.11433	4.30937	1.67653	0.240455	8.70179	0	5.37104	2.71934	1.70606	0	0.960508	0.12428	2.64042	0.723416	1.67996	1.27447	0.58833	5.93729	protein_coding	Tripartite motif-containing protein 2 [Source:UniProtKB/TrEMBL%3BAcc:K1PYJ2]
CGI_10004422	0.224879	0.90776	0.536301	1.28703	0.503007	0.687201	0.973324	1.23307	0.480558	2.03803	1.25908	0.770286	0.571276	0.863926	0.849754	1.10949	0.192769	0.880601	0.520363	0.192435	0.553505	0.0282791	0.422946	0.20664	0.244857	0.617116	0.46544	1.51428	0.701909	0.459609	1.5209	0.922761	1.7007	0.426778	1.06812	protein_coding
CGI_10004430	0.336941	0	0.426857	3.11097	2.81746	0.735824	1.01817	1.0237	1.00612	6.0757	0.218653	3.77457	2.1922	6.15506	2.27271	2.45053	0.664217	4.01144	0.112453	0	1.83375	2.74135	2.33048	0.103421	0.300263	0	1.17532	0.310454	0.112336	2.92342	1.86319	0.321121	2.33672	1.15197	0	protein_coding	Heat shock 70 kDa protein 12A [Source:UniProtKB/TrEMBL%3BAcc:K1PQ01]
CGI_10004446	6.96003	2.34085	6.39423	3.11578	6.61635	8.91531	2.75064	4.70568	8.48144	1.05646	1.90686	0.322013	1.51564	2.00701	4.40982	0.855183	1.21695	0.350334	0.978803	3.12397	1.95392	1.44119	3.14692	3.31656	1.80228	3.69554	5.25392	6.34176	6.88568	3.65628	2.99761	3.37913	4.16427	4.61367	5.638	protein_coding
CGI_10004504	0.396078	0.252422	0	1.27253	0.267354	0.855845	1.46932	0.796895	0.399886	3.37893	0.384358	2.1423	3.29685	0.48702	3.96483	6.24736	0.451296	1.12429	2.55573	1.14651	0.615869	2.18085	0.126843	0.126023	3.53593	0	2.66748	4.52775	5.72025	0.51281	0.383823	0.256702	1.73636	2.02245	2.0331	protein_coding
CGI_10004732	0.784026	0.417208	0.107368	0.52583	1.2345	0.423589	0.113894	0.456642	0.225795	1.81477	1.41381	1.96439	1.73754	1.05631	0.363461	0.750915	1.03861	0.739564	3.43081	3.37937	1.36611	0.442448	0.328622	1.12004	1.0391	1.20479	0.322539	1.56965	0.780714	0.10792	0.554797	0.215527	0.105789	0.950308	0.318047	protein_coding	Cytochrome P450 2B19 [Source:UniProtKB/TrEMBL%3BAcc:K1QSQ7]
CGI_10004828	19.8448	21.8519	19.8433	0.917192	93.6576	60.5231	16.4025	24.6294	20.82	0.205338	0.103397	0	0	0	0	0	0	0	0	0	0.308584	0	1.15775	0.228718	0	0.312235	2.15478	1.52591	1.71502	0.306112	0	2.55746	1.67443	12.6625	1.94334	protein_coding	Oncoprotein-induced transcript 3 protein [Source:UniProtKB/TrEMBL%3BAcc:K1QU93]
CGI_10004986	1.12812	0	0	0	0.187733	0	0	0	1.87766	3.96934	0.553365	2.06448	2.01329	2.2907	3.25609	2.34316	4.34681	4.66424	4.85582	3.28955	2.41965	4.563	3.64048	2.44257	0.687992	1.98872	0.539069	1.58792	0	4.69235	1.46171	0.540795	0.703072	0.706703	1.24467	protein_coding	Heat shock 70 kDa protein 12A [Source:UniProtKB/TrEMBL%3BAcc:K1QH66]
CGI_10005278	19.4072	15.0438	13.928	8.79769	15.0138	18.9857	18.6653	18.0363	10.893	6.37582	8.61046	8.69825	7.66732	8.61038	5.04568	6.13933	6.93361	7.54778	7.10035	11.0194	54.7834	9.53192	19.1832	15.048	20.4396	9.72673	23.5703	22.8693	40.8231	35.8259	48.4135	22.4573	25.3289	24.3817	14.5516	protein_coding
CGI_10005326	0	0	0	0	1.4763	0.968484	5.55669	2.48875	2.98261	11.1827	0	16.1096	0	0.971154	0.557932	5.06489	1.78202	11.9679	4.84387	3.39684	8.41178	0	2.91812	0	9.50213	0	0	0	0	0	0	0.485444	7.7134	2.42366	3.86158	protein_coding	Collectin-12 [Source:UniProtKB/TrEMBL%3BAcc:K1PWQ3]
CGI_10005428	0	0	0	0	1.58559	0	1.9587	1.28271	0	3.4856	0	4.34566	1.29215	0.310452	0.710216	9.23204	0.774115	15.433	4.05509	2.18691	0.919387	2.22667	0.939052	0.660078	0.930578	0	0	0	0	0	0	2.22663	4.06326	1.56629	0.61812	protein_coding	Complement C1q-like protein 4 [Source:UniProtKB/TrEMBL%3BAcc:K1QIM9]
CGI_10005496	0.430092	0	0.269838	0	1.42735	0.328783	0.430415	0.924482	0.0716266	0.134597	2.42622	1.85005	0.539847	1.74759	1.8195	0.751681	0.242018	0.3358	0.218245	0	0.339046	0.682432	0	1.82814	0.268422	0.0685947	1.18652	0.425018	0.71902	0.696804	0.205994	1.18301	0.60653	0.0683903	0.348161	protein_coding
CGI_10005530	0	0	0	0	0	0	0	0	0	0	0	0	0	0	0	0	0	0	0	0	0	0	0	0	0	0	0	0	0	0	0	0	0	0	0	protein_coding
CGI_10005744	1.44546	1.15951	2.52565	1.70497	0	1.87986	0.224131	0.333026	0.774562	0	1.4083	0	1.28404	0.72347	1.92536	0.320881	0.758494	0	0.230467	0.250359	0.105749	0	0	0	0	0.107129	2.03655	2.03234	2.68507	0	0	0	0.730345	0	2.44981	protein_coding
CGI_10005791	0	0.373097	0	0	0.193861	0.180865	0.787644	0.385178	0	0.945392	0.952029	1.29686	1.6998	0.545366	2.73971	1.52522	1.98682	1.69351	3.68526	3.05018	0.561209	0.923977	0.961471	0.367364	1.12313	0	0.380821	0	1.60666	1.14244	1.33119	0.567519	1.46437	0.748324	0	protein_coding
CGI_10006241	0.536212	1.22995	1.43642	0.725183	0.107227	0.70392	0.655994	0.646713	0.757593	3.48401	1.77622	1.88054	1.34023	1.58765	1.38952	1.54943	0.854335	1.12133	0.883774	0.485785	0.737362	0	0.322646	0	0.415799	0.746534	0.841414	2.71036	0.967509	0.933557	0.945269	1.35779	1.50462	0.818306	2.41709	protein_coding
CGI_10007086	2.4625	1.77989	2.16595	1.3257	1.21535	6.46827	1.4231	0.881563	5.59933	10.2955	8.46907	5.7202	5.70022	5.9871	8.55703	15.1736	9.69751	0.825953	5.16644	4.24977	0.163299	2.65421	1.3683	2.8057	0.976148	7.15743	0.169362	1.34209	1.22982	0.674233	0.684942	0.33737	3.30231	1.1589	2.50166	protein_coding
CGI_10007116	10.3226	8.27974	9.62262	6.29306	12.4847	10.362	13.6654	9.70857	8.40114	3.98002	4.2747	4.66327	5.58508	6.70039	4.53924	3.37937	5.22667	7.16487	6.13839	6.54765	5.42733	4.33139	8.67375	6.28871	9.75975	7.35451	12.434	10.7092	14.7304	10.6678	12.1049	10.7667	10.5178	12.2292	9.94027	protein_coding		GO:0030424,GO:0005605,GO:0005604,GO:0030054,GO:0036062,GO:0008021,GO:0007411,GO:0048854,GO:0033627,GO:0035001,GO:0016321,GO:0007507,GO:0007476,GO:0002121,GO:0031987,GO:0035011,GO:0007498,GO:0045886,GO:0030155,GO:0030334,GO:0045995,GO:0010906,GO:0001964,GO:0034446	axon|basal lamina|basement membrane|cell junction|presynaptic periactive zone|synaptic vesicle|axon guidance|brain morphogenesis|cell adhesion mediated by integrin|dorsal trunk growth, open tracheal system|female meiosis chromosome segregation|heart development|imaginal disc-derived wing morphogenesis|inter-male aggressive behavior|locomotion involved in locomotory behavior|melanotic encapsulatio…
CGI_10007478	34.9581	22.4699	31.1605	42.4755	30.1409	18.4189	35.8174	32.19	26.7497	6.41342	5.01506	6.20811	4.74371	2.17257	4.3004	0.582705	5.31622	7.20793	7.95129	12.507	3.51454	1.69337	3.9519	9.57528	11.5255	5.49564	37.3488	9.50756	26.5583	35.6261	28.3889	22.6204	32.524	26.3567	15.7276	protein_coding	Patched domain-containing protein 3 [Source:UniProtKB/TrEMBL%3BAcc:K1QE70]
CGI_10007539	3.64388	10.2454	9.36732	3.49824	12.6833	7.15709	15.6081	9.50241	4.17124	2.13328	2.2845	5.72296	0.304776	4.13021	0.683748	0.150936	3.07517	4.35885	11.1527	13.9196	7.4555	13.9617	13.9526	8.55886	13.9823	20.2328	2.79683	0	3.20021	1.69605	0	3.09645	4.46706	1.20828	6.16958	protein_coding	Laccase-4 [Source:UniProtKB/TrEMBL%3BAcc:K1PTU8]
CGI_10008173	0.143656	0.171509	0.103862	0.139184	0.936492	0.0677582	2.38555	1.21945	0.0363468	3.95068	0	4.85108	0.758776	0.0335352	0.0388085	3.1909	0.535067	2.15154	0.77678	0.320431	0.943742	0.177015	1.0032	0.235715	4.02356	0.0354616	0.0354628	0.0353062	0.144541	0	0.0353982	0.105501	5.34135	0.791567	2.13637	protein_coding
CGI_10008321	0.121099	0	0.345875	0	1.4083	0.115087	4.23295	2.18849	0	8.23279	0.117952	7.93775	0	0	0.787055	6.39206	0	3.0169	1.1341	0.689855	1.2921	0.695458	2.15544	0.277502	4.39035	0.11771	0	0.119838	0.369585	0	0	0.938401	1.95565	1.74312	1.74832	protein_coding	Perlucin [Source:UniProtKB/TrEMBL%3BAcc:K1PSX6]
CGI_10008535	0.376487	0	0.721272	0.729147	0.570416	0	0.57707	0.570784	0.190748	0	0.366679	0.624868	0	1.56125	0	1.625	0.852331	0	0	0.206807	0.718747	0.181926	0	0.904849	0.354869	2.01473	2.75655	1.27923	0.388004	0.732305	0.913703	1.65236	0.880269	1.07337	0	protein_coding
CGI_10009407	2.57434	0.175049	0.173796	2.59194	3.08188	0.341019	1.66366	2.15522	1.65483	1.21126	3.60507	4.37056	4.42544	4.74129	2.35327	5.84186	2.95189	0.862384	0.747045	1.02035	1.0684	0.364217	2.35548	0.525036	1.55964	1.43713	4.48997	4.09012	5.14268	0.352507	0.714265	1.41038	3.76126	2.92919	0.178207	protein_coding	Poly(A) polymerase gamma [Source:UniProtKB/TrEMBL%3BAcc:K1R6R4]	GO:0005737,GO:0005654,GO:0005634,GO:0005524,GO:0000287,GO:0030145,GO:0004652,GO:0003723,GO:0006378,GO:0031440,GO:0043631	cytoplasm|nucleoplasm|nucleus|ATP binding|magnesium ion binding|manganese ion binding|polynucleotide adenylyltransferase activity|RNA binding|mRNA polyadenylation|regulation of mRNA 3'-end processing|RNA polyadenylation
CGI_10009408	2.19277	0.721671	0.146711	0.999078	3.65553	0.57278	2.023	1.66614	2.30337	1.92279	6.95815	6.23787	3.48796	6.4807	2.13823	6.55232	2.3427	1.17939	0.475015	0.171778	0.445031	0.153701	1.65305	0.982852	1.30224	1.80171	5.27618	7.4228	5.99022	0.747932	1.80508	1.47993	4.50807	2.90918	1.48803	protein_coding	Poly(A) polymerase gamma [Source:UniProtKB/TrEMBL%3BAcc:K1RCS9]	GO:0005829,GO:0016020,GO:0016604,GO:0005654,GO:0005634,GO:0005524,GO:0046872,GO:0004652,GO:0003723,GO:0006378,GO:0043631	cytosol|membrane|nuclear body|nucleoplasm|nucleus|ATP binding|metal ion binding|polynucleotide adenylyltransferase activity|RNA binding|mRNA polyadenylation|RNA polyadenylation
CGI_10009482	3.53732	2.54935	3.1735	2.7864	2.69969	4.39941	2.8871	4.46394	2.14772	1.19584	1.45067	0.0856145	1.13251	0.366456	2.53817	1.4969	1.34783	0.148332	0.725751	1.55423	2.22958	0.768412	1.46047	1.85415	0.514201	1.37695	2.66302	5.47853	3.22698	1.44779	0.309104	1.98609	2.73969	1.34412	1.88237	protein_coding	Heat shock 70 kDa protein 12A [Source:UniProtKB/TrEMBL%3BAcc:K1Q192]
CGI_10009515	0.0236993	0	0	0	0.523088	0	1.66785	0.673714	0.0716097	2.85114	0.114945	2.74949	0.0680491	0	0	2.18643	0.436783	1.79576	0.523282	0.362738	0.434077	0.0938632	0.535847	0	4.19719	0.0230894	0	0.136558	0.141427	0	0	0.251656	3.46386	0.804665	1.5078	protein_coding	Chitin synthase C [Source:UniProtKB/TrEMBL%3BAcc:K1Q406]			ko00520	Amino sugar and nucleotide sugar metabolism
CGI_10009767	2.86605	4.3863	4.17584	6.48662	6.34268	4.78573	4.23794	2.70009	7.27901	11.5374	8.47346	10.5733	2.69563	4.22991	2.01749	9.52869	7.63286	12.8447	9.08865	19.3086	7.28703	10.3227	9.93427	4.3685	9.20543	3.91408	3.92792	6.34294	4.14649	3.79169	5.11498	4.92195	16.7262	12.7655	7.36225	protein_coding	Low-density lipoprotein receptor-related protein 1B [Source:UniProtKB/TrEMBL%3BAcc:K1PC90]
CGI_10010580	4.70308	3.61873	1.6327	3.72634	4.42593	3.2158	2.47701	3.9027	5.08193	9.60573	5.98672	4.53618	4.61482	3.61092	4.66632	5.80486	4.75124	7.19184	5.50076	5.55388	4.09547	3.32212	3.2137	3.27222	4.65056	3.18368	2.45582	1.82976	1.9938	1.40181	1.68641	4.28011	5.43086	5.77343	5.84583	protein_coding	Glucose dehydrogenase [acceptor] [Source:UniProtKB/TrEMBL%3BAcc:K1QRS5]
CGI_10011008	0	0.0510703	0	0.0520741	0.270866	0	4.21623	0.446715	0.109335	5.48275	0	3.54708	0	0	0	2.21352	0	0.879286	0.843235	0.431285	0.641996	0.0532417	0.434947	0.061021	2.79647	0	0	0	0.0542859	0	0.054203	0.105443	1.23114	1.1897	1.67991	protein_coding	Nose resistant to fluoxetine protein 6 [Source:UniProtKB/TrEMBL%3BAcc:K1RC99]
CGI_10011387	10.7216	2.06157	13.4308	17.5347	8.56382	25.2848	28.909	9.31487	6.49549	17.7904	22.6385	13.0469	6.83318	35.4455	25.8492	14.5614	16.7009	2.26112	3.27796	7.67833	2.11285	19.4933	3.60963	7.38115	12.9048	4.2734	15.3442	30.8416	12.2426	14.6414	24.9172	31.5235	6.46734	15.2133	20.1167	protein_coding	Complement C1q-like protein 4 [Source:UniProtKB/TrEMBL%3BAcc:K1QTG5]
CGI_10011467	0.0948762	1.07825	0.271042	0.0897212	2.07776	0	0	0.945559	0.857606	0.714104	2.29843	1.63686	0.999481	4.36281	2.72254	3.25164	2.59149	2.83461	0.576126	1.26027	2.05922	0.563765	2.04399	1.74554	2.11712	0.644974	0.367511	0	0.188886	0.273355	0.184038	1.63638	0	0	0	protein_coding	Tripartite motif-containing protein 3 [Source:UniProtKB/TrEMBL%3BAcc:K1QYL6]
CGI_10011498	1.4875	0.233062	0.238341	0	0.731128	0.476112	0.25084	1.01512	0.247704	5.08617	3.63505	1.38772	1.68359	1.88804	1.08269	2.92033	1.13522	2.14811	1.82243	2.00838	1.72337	3.33109	3.22302	1.72778	0.740322	1.47526	0.726805	0.243088	0	0.241774	0	1.2015	2.11721	0.715601	0.951668	protein_coding	Metalloproteinase inhibitor 3 [Source:UniProtKB/TrEMBL%3BAcc:K1QWV2]
CGI_10011599	0.297003	0	0.568552	0.139203	0.59031	0	0.303094	0.149275	0.14914	0	1.00835	1.28455	0.429601	0.138115	0	0.424412	0.342447	0	0	0	0.141636	0.297497	0	0.145576	0	0.586492	0.288825	0.708813	0	0	0	0	0	0.139128	0.143097	protein_coding
CGI_10011656	0.181074	0	0	1.35729	0	0	0	0.72469	0	3.46526	0.877192	3.55502	1.93223	4.67188	1.55603	4.57262	0.419194	1.53438	0	0	0.942183	0.272044	0.714462	2.22129	0.758952	0.356482	0.524983	2.11828	1.35466	0	0.267788	1.47488	0	0	0.520312	protein_coding	Heat shock 70 kDa protein 12B [Source:UniProtKB/TrEMBL%3BAcc:K1Q0R8]
CGI_10012453	1.71307	2.8655	0.817341	1.02382	4.65655	2.16435	2.53527	4.12283	6.05513	4.34266	3.74545	3.75154	4.21895	5.32662	5.77618	6.15638	2.82902	6.65427	20.8214	13.6541	9.60516	8.34293	1.04772	1.77552	3.44373	15.9991	1.17206	1.84697	5.19863	3.79531	3.36504	2.75583	4.37825	2.82756	5.44892	protein_coding	Tripartite motif-containing protein 3 [Source:UniProtKB/TrEMBL%3BAcc:K1PZ54]
CGI_10012598	10.3846	9.06433	8.09767	15.8464	2.2497	7.29675	6.38647	4.42526	6.539	6.06888	6.46762	0.873063	10.0392	7.18521	0	0.657301	3.11175	9.73601	0	0	2.89277	1.52705	6.86731	2.17673	0	0.109409	1.31815	2.8411	4.93443	6.23906	3.06771	9.84526	0.212916	0.866444	11.2081	protein_coding	Plasminogen [Source:UniProtKB/TrEMBL%3BAcc:K1QBX7]			ko04080,ko04610,ko05150,ko05164	Neuroactive ligand-receptor interaction|Complement and coagulation cascades|Staphylococcus aureus infection|Influenza A
CGI_10012923	0	0	0	0	0	0	0	0	0	0	0	0	0	0	0	0	0	0	0	0	0	0	0	0	0	0	0	0	0	0	0	0	0	0	0	protein_coding
CGI_10013049	18.1436	0	0	15.6871	0	0	53.5273	19.68	7.06175	13.3321	20.4021	94.941	8.48544	58.1551	63.4921	21.1884	69.2595	37.9688	22.9	22.5875	0	235.961	15.9278	0	9.19569	0	0	0	0	0	13.4636	7.21192	0	0	0	protein_coding	Perlucin [Source:UniProtKB/TrEMBL%3BAcc:K1PPI9]
CGI_10013145	6.94835	14.8331	4.70059	3.60777	0	6.59028	8.87377	15.6431	0	0.770147	0	0	0.192356	0	0.204153	0	0	0	22.7624	7.51208	0	0	12.9063	9.98185	6.41818	9.09557	0.183158	0	0.406655	0	0	0.548908	0	0	0	protein_coding
CGI_10013259	0	0	0.211232	0	11.1016	0.207196	24.7516	17.0336	0	62.9943	0	76.3733	1.06168	0.413479	1.18384	81.9168	2.26592	33.936	12.9256	6.55811	6.76269	2.1012	10.6067	0.483636	18.6176	0	0	0	0.671649	0	0	2.34716	59.3156	7.77248	38.9381	protein_coding
CGI_10013462	0.688233	2.26132	0.146328	0.145083	0.149571	0.21499	1.3192	1.08125	1.51113	2.47264	6.73537	2.25222	0.146055	0.212235	0.490011	4.26784	5.8564	8.00334	1.4732	0.590987	0.294012	0.441218	0.224942	0.245516	0.218397	0.370903	0	0.224797	0.30864	0.149299	0	0.148593	9.47201	36.9599	10.0425	protein_coding
CGI_10014206	1.72403	1.42177	0	4.43938	0	1.71319	3.17964	1.54391	0	7.5896	12.2752	2.08529	0	1.73511	9.76856	0	10.3423	1.81696	0	0	4.54659	4.02824	6.09104	1.68523	6.38341	6.0632	1.57267	6.36498	3.88144	1.61288	3.33399	3.10145	4.88255	6.51605	3.08657	protein_coding	Apoptosis inhibitor 3 [Source:UniProtKB/TrEMBL%3BAcc:K1QPX4]
CGI_10014452	1.43425	0.193508	0.39183	0.195462	0.408464	0.386149	0.417743	3.11054	0	3.13723	0.596005	1.8053	0.593671	2.09828	0.6635	3.35218	0.70558	2.14154	0	0.232557	0	0	0.817617	0.212324	0.583864	0	1.99004	2.54986	1.22686	0	0.606564	0.591345	0.192758	1.36416	0.988419	protein_coding
CGI_10014621	2.83023	0.426783	4.3978	0	12.5778	0	3.72946	16.1968	4.57083	0	0	0	0	0	0	0	0	0	0	0	0	0.432657	0	0	0	0	0	30.0318	14.8921	0	0	7.5538	0	21.6197	0	protein_coding
CGI_10014630	0.747957	0.190103	0.0961329	1.20733	0.572547	0.568409	0.0255721	0.0256817	0.201545	1.49622	0.854832	1.28002	1.03809	0.35294	0.0541018	0.516635	0.0571573	1.57886	0.888249	0.479849	0.0744802	0.0725755	0.0505551	0	0.172054	0.0249449	0	0	0	0	0.0497386	0	0.189774	0.19181	0.808753	protein_coding	Sodium/hydrogen exchanger 10 [Source:UniProtKB/TrEMBL%3BAcc:K1Q9T5]
CGI_10015501	2.70007	0.439772	0.567016	0.744719	6.48708	0.34049	17.479	10.9672	0.441012	30.3116	0.25031	30.4209	2.64946	0.336463	0.835238	33.2495	2.8848	24.2042	10.1045	5.41163	8.84841	0.818985	7.66224	1.22851	15.5291	0.690237	0.431773	0.403197	0.43992	0.5015	0.836014	2.05831	18.4586	13.0202	11.2343	protein_coding
CGI_10015583	0.186228	0.120632	0.278627	0.162908	0.352977	0.0780441	0.422764	0.167247	0.230845	1.41392	0.626965	1.21451	0.5774	0.153341	0.450762	1.63182	0.257321	1.6052	0.367471	0.639703	0.593629	0.389315	3.14381	0.524551	1.33163	0.103541	0.143356	0.123489	0.146269	0.362796	0.488416	0.224142	1.59134	0.498987	0.69765	protein_coding	Ectonucleotide pyrophosphatase/phosphodiesterase family member 3 [Source:UniProtKB/TrEMBL%3BAcc:K1P2W3]			ko00500,ko00230,ko00240,ko00740,ko00760,ko00770	Starch and sucrose metabolism|Purine metabolism|Pyrimidine metabolism|Riboflavin metabolism|Nicotinate and nicotinamide metabolism|Pantothenate and CoA biosynthesis
CGI_10016379	7.46342	5.70733	0	2.70319	0.663972	0.596919	0.582454	5.07028	0.993726	0	1.21795	0	0.786026	0	2.27444	2.04022	0	0	3.51369	0.437191	0	0	0	2.79249	1.18318	0.770443	0	0.157421	0	0.0800774	0	0.157734	0.312625	0.0782227	0	protein_coding
CGI_10017873	0.0601686	0	0.00965124	0	0.14166	0	0.338571	0.203454	0	0.888423	0	2.27806	0.115391	0.00931362	0.032311	0.985465	0.115089	0.686605	0.274319	0.111588	0.316456	0.0506183	0.158595	0.0099186	2.23471	0.0296317	0	0.00954579	0.0897567	0.0291582	0	0.116663	0.753115	0.303891	0.620007	protein_coding
CGI_10017948	3.17342	1.75064	1.49042	1.48181	0.431982	1.06674	1.30103	1.0004	1.72719	1.22775	0	0	0.139123	0.937985	0.154143	0.411178	0.333646	1.22047	0	0.312542	0.917172	0.423	0.137708	1.53724	1.68123	1.09979	0.81605	0.930964	0.861105	0.684525	0.420679	0.409774	0.678369	0	0.808662	protein_coding	Atlastin-1 [Source:UniProtKB/TrEMBL%3BAcc:K1QDH5]
CGI_10018405	3.77126	6.29177	7.0506	12.9467	13.9457	38.4386	2.0343	21.7641	16.8154	13.9804	37.6177	20.0421	9.01976	26.4887	8.65954	2.39116	5.24324	11.6634	101.041	73.4603	32.1449	42.2608	31.165	40.3742	27.009	55.1804	3.65754	4.53101	22.0124	22.7557	11.3304	7.01054	2.1366	13.153	20.3186	protein_coding	D-galactoside-specific lectin [Source:UniProtKB/TrEMBL%3BAcc:K1QGL2]
CGI_10018407	0.068782	0	0	0.796731	1.51341	0	0.764124	0	3.2468	1.41398	5.18218	3.51173	0.906566	3.56722	0.0728602	0	0.0771496	0.319396	0	0.148602	1.25815	3.50108	0	0.971023	2.20578	1.9523	1.93514	2.46286	0.688983	3.42544	0.785158	1.53602	3.07963	0.654555	0.46768	protein_coding	Tripartite motif-containing protein 2 [Source:UniProtKB/TrEMBL%3BAcc:K1PUF8]
CGI_10018601	0.685418	1.46487	1.54432	0.117353	1.30691	1.03562	0.379561	0.187294	0.999718	0.351905	0.24081	0.335847	0.715541	2.58238	0.33133	0.412995	1.2099	0.81669	3.33224	2.19101	2.46482	0.0613716	5.09978	1.02307	1.67517	1.20795	0.30154	0.88699	1.42688	1.80466	1.3968	0.119933	1.4035	1.35141	0.595985	protein_coding
CGI_10019097	0.235452	0.442785	0.167962	0.498798	1.18047	0.109172	0.83937	2.30592	0.355195	0.608322	1.59572	1.39151	0.281669	0	1.00146	0.556916	0	1.91777	2.19267	1.49071	0.847077	0	0	0.0564928	0	1.26307	0.0566962	0	1.10543	1.30428	0.866047	0	1.9306	0	0.953877	protein_coding
CGI_10020538	0.290285	0.0791234	0	0.356571	0.206644	0.192638	0.126124	0.0825581	0.0833517	2.01365	0.242734	1.0852	0.834425	0.343877	0	0.279636	0.376087	0.70688	5.37088	4.25856	2.80778	0.0404176	0	3.74791	0.11858	0.122071	0.728432	1.20853	0.373707	0.641092	0.0812294	0.401517	0.116473	0.157532	0.725391	protein_coding	Testis-expressed sequence 11 protein [Source:UniProtKB/TrEMBL%3BAcc:K1R9X1]
CGI_10020719	0	4.6358	2.51415	2.85431	2.44961	2.50005	1.81153	2.93556	2.17775	8.74792	6.5172	6.5155	3.92981	3.44092	14.0939	4.9676	2.67961	4.81105	0	0.101516	5.83721	3.23707	5.36758	3.03098	4.84767	4.78298	1.64354	7.46213	14.7823	8.48832	5.16393	6.09936	10.7603	8.93489	1.17672	protein_coding
CGI_10020753	0.866141	0.21015	0.789689	0.340808	1.13676	1.28263	0.926725	0.175069	0.483535	0	0	0.234933	0.660229	0	1.39465	0	0.293672	0.937337	0.839818	1.00577	0.526167	0.681411	1.15243	0.307023	0.613396	1.4658	0.0842629	0	0	0.126678	0.125785	0.0423487	0	0.457413	1.22217	protein_coding	Tripartite motif-containing protein 3 [Source:UniProtKB/TrEMBL%3BAcc:K1QIW6]
CGI_10020948	0.133911	0	0.129553	3.21737	2.01042	0.127872	0.137297	0	0.270958	2.83068	1.8243	0.296042	1.03706	0	0.145977	0.389033	0	1.27335	2.75497	1.36897	0	0.66069	0	0.153145	0.129988	0	0	0	0	0	0.267076	0.130484	0.253635	0	0	protein_coding	Small conductance calcium-activated potassium channel protein [Source:UniProtKB/TrEMBL%3BAcc:K1Q120]
CGI_10021012	5.10821	0	0	9.91208	5.87829	0	1.55805	3.04228	1.48341	10.8578	3.36052	3.9622	21.273	0	0	1.73022	0	15.4063	9.23727	1.85244	1.44098	2.68149	0	1.42615	2.98892	0	0	0	0	0	0	0	0	0	11.7204	protein_coding
CGI_10021103	2.27871	2.4865	0.932362	1.93547	1.29839	1.8739	0.494648	3.86765	2.37414	2.52545	5.21693	4.36643	1.3232	1.85652	5.47648	5.70907	7.68182	2.73687	10.9455	15.3791	6.16975	5.60772	14.4564	6.65392	2.58298	5.70585	1.02025	0.698269	8.09212	7.03538	7.61776	1.7902	7.3416	1.45947	4.56168	protein_coding	Tripartite motif-containing protein 2 [Source:UniProtKB/TrEMBL%3BAcc:K1R0D5]			ko05206	MicroRNAs in cancer
CGI_10021480	2.75183	0.644922	0.654373	15.8553	12.6568	0.108379	0.464035	1.51229	2.85827	17.9351	7.09336	2.9329	15.4161	0	0.123492	1.80915	0	14.0874	19.2135	8.3231	0	3.166	0	0	1.87444	0	0	0.341935	0	0	1.69379	0.335564	1.31	0.218977	5.68831	protein_coding	Arginine kinase [Source:UniProtKB/TrEMBL%3BAcc:K1QTF2]			ko00330	Arginine and proline metabolism
CGI_10022350	0	0.309056	0	0.313927	1.32132	0	0.701804	1.73713	0	3.41138	0	8.62861	0.344156	0	0.382551	5.53444	0.837249	4.38278	1.45182	0.799319	0	0	0	0	12.9343	0	0	0	0	0	0	0	1.35474	0	0.659207	protein_coding
CGI_10022593	0.286963	0.325004	1.2748	0.219604	0.115091	2.92929	2.34765	0.118128	0.463895	0.93496	2.39602	2.40037	1.9425	1.93974	0.496378	0.942587	4.36473	1.58322	1.83023	3.80723	1.48553	1.07343	2.28344	2.98489	0.549213	3.00423	1.23926	0.0555828	0	1.45647	2.73176	0.837434	1.14291	0.711824	1.33389	protein_coding	Carboxypeptidase B [Source:UniProtKB/TrEMBL%3BAcc:K1R441]			ko04972,ko04974	Pancreatic secretion|Protein digestion and absorption
CGI_10022611	2.19817	3.47077	4.69146	3.76555	0.944004	1.48005	2.9206	2.83405	3.16829	2.27979	1.05548	1.77475	0.393646	1.75004	1.709	1.03021	0.768706	2.12868	0.310849	0.790963	0.632428	1.18553	2.29491	1.43584	0.963744	0.603863	1.78249	3.26799	5.60811	1.37031	2.66147	3.57492	2.00882	3.69296	1.66684	protein_coding	UPF0712 protein C7orf64-like protein [Source:UniProtKB/TrEMBL%3BAcc:K1RAM5]
CGI_10022731	1.7707	8.27092	2.54517	5.11588	0.627916	2.2739	1.67688	0.259677	6.37375	0.488684	0.246115	0.843793	0.607424	0.356039	4.09607	1.36086	2.86905	0	0.790104	1.86692	0.252005	2.19171	0	0.282052	1.2452	0	7.26449	10.091	4.10499	0.615102	1.50239	8.38752	0.600503	0.121358	1.73293	protein_coding	Actin [Source:UniProtKB/TrEMBL%3BAcc:K1RA57]			ko04015,ko04390,ko04391,ko04145,ko04210,ko04510,ko04520,ko04530,ko04810,ko04611,ko04670,ko04921,ko04919,ko04745,ko05205,ko05418,ko05410,ko05412,ko05414,ko05416,ko05110,ko05130,ko05132,ko05131,ko05100,ko05164	Rap1 signaling pathway|Hippo signaling pathway|Hippo signaling pathway -fly|Phagosome|Apoptosis|Focal adhesion|Adherens junction|Tight junction|Regulation of actin cytoskeleton|Platelet activation|Leukocyte transendothelial migration|Oxytocin signaling pathway|Thyroid hormone signaling pathway|Phototransduction - fly|Proteoglycans in cancer|Fluid shear stress and atherosclerosis|Hypertrophic card…
CGI_10023202	0.018588	0.0353494	0.035778	0.107196	1.69458	0.0348304	1.86591	1.42612	0.0188517	7.6389	0	8.00244	0.0178933	0.0694188	0.0199784	3.32673	0.192535	2.38405	1.2297	0.638805	0.855357	0.0928056	0.605695	0.0188772	13.6474	0	0.108611	0.303544	0.204045	0.018081	0	1.32183	2.63102	3.46427	1.02379	protein_coding	Latent-transforming growth factor beta-binding protein 4 [Source:UniProtKB/TrEMBL%3BAcc:K1QTV0]
CGI_10023469	0.372428	0.124281	0.280896	0.269076	0.194185	0.138251	0.578816	0.29895	0.180249	0.702778	0.980765	0.32392	0.889787	0.604245	0.685639	0.458641	0.40786	0.666979	1.28055	0.772335	0.873382	0.159933	0.27821	0.426599	0.286232	0.677085	0.144836	0.888222	0.261918	0.269373	0.240591	0.589157	0.413882	0.140508	0.318735	protein_coding
CGI_10023473	2.98919	1.19505	2.52964	0.934373	1.60737	1.87621	1.32903	2.33056	5.17247	6.71698	5.1605	6.97571	2.90521	2.80828	0.357516	2.88152	6.94635	2.83422	1.70685	1.83818	4.57798	3.97761	0	0.670426	1.84426	1.26787	0	0.950263	0	2.58408	0.32442	3.1878	4.10108	2.21375	5.32541	protein_coding	Complement C1q-like protein 4 [Source:UniProtKB/TrEMBL%3BAcc:K1Q0A5]
CGI_10024034	28.4599	41.8565	0	0	0	26.8656	0	0	31.0013	0	0	0	0	0	0	0	0	0	85.9819	65.6684	157.735	0	0.677924	30.9809	62.0606	82.7577	1.37583	0	0	0	0	0	0.685075	0	0.670273	protein_coding	Collagen alpha-2(VIII) chain [Source:UniProtKB/TrEMBL%3BAcc:K1PLT6]
CGI_10024722	0	0	0	0.406051	0	4.38976	0	0	0.419941	19.7269	2.08109	0.952663	29.3727	47.1229	58.7739	40.7368	89.3343	0	13.904	5.68386	0	11.548	0	1.69632	0	0.407129	0	0.831062	0.44331	0.412228	0	0.409147	54.147	0	0	protein_coding
CGI_10024814	0.467441	0.395578	0.0447324	0.179681	0.605655	0.219916	1.04674	0.577853	0.282276	2.39446	1.58601	1.84092	0.402275	0.260385	0.0499939	1.80019	0.591647	1.45586	1.04847	0.617291	0.268333	0.319336	0.323497	0.504169	1.73181	0.181823	0.0460953	0.137229	0.140568	0.182527	0.0460867	0.136708	2.3006	1.06999	1.08311	protein_coding
CGI_10025055	0.193833	0	0.123404	0	0.710475	0.0615171	2.23383	1.23619	0	3.48957	0.126845	3.79822	0.188951	0	0.212468	2.76742	0.670704	1.73966	0.874845	0.443406	0.821885	0.0645537	0.387473	0	3.18504	0.0641914	0	0	0.0651287	0	0	0.688401	3.58657	1.65439	1.57274	protein_coding	Prominin-1-A [Source:UniProtKB/TrEMBL%3BAcc:K1RD67]	GO:0016324,GO:0005783,GO:0005793,GO:0016021,GO:0031528,GO:0005886	apical plasma membrane|endoplasmic reticulum|endoplasmic reticulum-Golgi intermediate compartment|integral component of membrane|microvillus membrane|plasma membrane	ko05202	Transcriptional misregulation in cancers
CGI_10025412	48.9485	28.8981	30.6881	11.8899	25.2165	46.6861	66.0272	12.3701	48.9859	19.7732	10.4696	20.5482	87.4697	15.8845	44.6217	15.973	26.8518	30.5145	16.4267	17.7081	50.9328	17.7149	29.0151	11.6446	34.2969	24.2202	35.31	54.5193	47.7419	28.3138	55.0386	29.0205	48.9695	27.549	34.3491	protein_coding
CGI_10025494	0	0	0	0	0	0	0	0	0	0.672655	0.858701	0.574566	0.511762	0.32903	0.95227	0	1.62422	1.49873	4.31962	5.90036	5.26794	0	2.57112	0.701623	1.30698	2.39055	1.01667	0	0	0	0.515149	0	0	0	1.35037	protein_coding	Tripartite motif-containing protein 2 [Source:UniProtKB/TrEMBL%3BAcc:K1QL30]
CGI_10025960	0	0.216993	0.112497	0	0	0	0	0	0	0	4.30436	6.69086	2.97582	0.110985	1.00645	1.71884	1.61274	1.92235	1.58131	1.32105	4.00846	1.60062	3.26399	1.07134	7.08366	0.919303	0	0	0.119463	0.344349	0.813845	0	0.111441	0.11202	0.111983	protein_coding	Mediator of RNA polymerase II transcription subunit 17 [Source:UniProtKB/TrEMBL%3BAcc:K1QY66]
CGI_10026451	17.6371	61.9687	33.5572	57.4534	31.5917	13.2833	5.32151	2.13408	46.8363	13.1517	10.5202	11.0179	35.2295	9.1918	7.13232	10.489	20.0063	0.156284	39.0521	61.5771	26.4903	0	13.3598	37.5912	43.5614	9.07319	0.624693	11.4993	0.166833	28.724	0.964086	1.55142	0	0	26.2028	protein_coding	GTPase IMAP family member 4 [Source:UniProtKB/TrEMBL%3BAcc:K1QY01]
CGI_10026636	0	0	0	0	0	0	0	0	0	0	0	0	0	0	0	0	0	0	0	0	0	0	0	0	0	0	0	0	0	0	0	0	0	0	0	protein_coding	Guanine nucleotide-binding protein subunit gamma [Source:UniProtKB/TrEMBL%3BAcc:K1RVK6]			ko04014,ko04371,ko04151,ko04062,ko04724,ko04727,ko04725,ko04728,ko04726,ko04723,ko04740,ko04713,ko05200,ko05032,ko05034	Ras signaling pathway|Apelin signaling pathway|PI3K-Akt signaling pathway|Chemokine signaling pathway|Glutamatergic synapse|GABAergic synapse|Cholinergic synapse|Dopaminergic synapse|Serotonergic synapse|Retrograde endocannabinoid signaling|Olfactory transduction|Circadian entrainment|Pathways in cancer|Morphine addiction|Alcoholism
CGI_10026839	0.255874	0.12014	0	0.24377	0.891273	0	1.04144	0.131538	0.644794	1.58438	0.246724	2.37649	0.12293	0	0	1.3522	0.440174	0.969842	0.78096	0.280342	1.21959	0.251356	0.252665	0.539692	0.849069	0.124902	0.126479	0	0.129408	0	0	0.24784	2.18846	1.09723	0.74482	protein_coding	Homeobox protein Nkx-2.2a [Source:UniProtKB/TrEMBL%3BAcc:K1QCU1]			ko04950	Maturity onset diabetes of the young
CGI_10026868	39.0742	40.8917	30.4316	25.6803	28.7325	33.5199	43.8036	33.6973	54.6634	294.955	178.525	182.398	96.7062	52.35	68.3033	150.615	46.1912	357.006	150.609	112.46	147.776	76.7422	64.1759	147.42	69.5268	67.9631	18.8346	22.8155	49.9935	32.6958	19.8628	39.7311	167.534	271.364	152.673	protein_coding	Retinal dehydrogenase 1 [Source:UniProtKB/TrEMBL%3BAcc:K1R266]			ko00830	Retinol metabolism
CGI_10026982	21.9321	15.2425	21.8459	12.5402	7.60045	17.4529	22.7932	23.2329	19.7289	0	0	0	15.03	0	15.969	4.95116	8.68935	0	0	5.29924	25.0351	22.081	23.8019	17.0938	19.4657	17.1864	17.7736	29.4691	33.0264	52.22	36.1627	29.5382	20.5288	21.5112	43.2051	protein_coding
CGI_10027563	0.83856	0	0	0	0	1.15588	0	0	0	6.77128	4.43011	7.77356	7.39555	8.96892	0.879635	2.01188	11.3091	14.5429	7.59808	6.81655	2.92165	0	2.69459	4.10451	0.731698	6.12043	0	0	0	0	2.01637	0	3.51511	0	1.13588	protein_coding
CGI_10027564	0.146631	0	0.139874	0	0.147763	1.00695	0.0746062	0.219072	0.148077	2.11933	1.84034	1.87589	0.831412	2.66487	0	0.96368	2.56824	1.70434	1.17578	2.79335	1.50661	0.0723136	0.07181	0.830156	0.271192	1.76352	0	0	0.0731065	0.711894	0.494317	0.07089	1.09589	0	0.212656	protein_coding	Chitin synthase 6 [Source:UniProtKB/TrEMBL%3BAcc:K1QLT9]			ko00520	Amino sugar and nucleotide sugar metabolism
CGI_10028727	3.87186	1.68192	2.52531	1.60003	5.75442	1.68104	4.17122	3.10047	2.95654	11.6738	4.16419	15.0637	1.91641	1.57345	1.47232	13.8271	1.44647	15.6687	4.71541	2.13363	2.84446	0.717094	5.17153	1.3291	9.177	1.88426	0.103345	0.203496	0.948327	0.304724	0.414099	1.53203	3.07925	4.97545	2.55579	protein_coding	Flavin-containing monooxygenase FMO GS-OX4 [Source:UniProtKB/TrEMBL%3BAcc:K1Q3P8]
CGI_10028845	0	2.51121	0	0	19.5646	0	33.1688	23.446	0	107.933	6.84622	44.676	7.31631	3.46085	7.42882	100.112	59.2813	87.3268	29.8393	11.1037	13.8811	7.62354	16.9714	2.86242	72.8362	0	0	0	0	0	0	0	86.4024	30.4444	34.0667	protein_coding
