# Supplementary material for: Transcriptomics and Fitness Data Reveal Adaptive Plasticity of Thermal Tolerance in Oysters Inhabiting Different Tidal Zones
Source: Front Physiol. 2018 Aug 20;9:825. doi: 10.3389/fphys.2018.00825 (PMC6120431; doi:10.3389/fphys.2018.00825)
Supplement: Supplementary file 4 [file Table_5.XLS]

## Sheet: BYQ
id	ByQX_0h_1	ByQX_0h_2	ByQX_0h_3	ByQX_24h_1	ByQX_24h_2	ByQX_24h_3	ByQX_6h_1	ByQX_6h_2	ByQX_6h_3	ByQJ_0h_1	ByQJ_0h_2	ByQJ_0h_3	ByQJ_24h_1	ByQJ_24h_2	ByQJ_24h_3	ByQJ_6h_1	ByQJ_6h_2	ByQJ_6h_3	LTJ_0h_1	LTJ_0h_3	LTJ_24h_1	LTJ_24h_2	LTJ_24h_3	LTJ_6h_1	LTJ_6h_2	LTJ_6h_3	LTX_0h_1	LTX_0h_2	LTX_0h_3	LTX_24h_1	LTX_24h_2	LTX_24h_3	LTX_6h_1	LTX_6h_2	LTX_6h_3	biotype	description	GO_id	GO_term	pathway	pathway_description
CGI_10000009	0	0	0	0	0	0	0	0	0	0	0	0	0	0	0	0	0	0	0	0	0	0	0	0	0	0	0	0	0	0	0	0	0	0	0	protein_coding
CGI_10000048	0	0	0	0	0	1.0277	0	0.53631	0	0	0	0	0	0.514654	0	0.536516	0	0	0	0	0	0	0	0	0	0	0	0	0	0	0.529273	0	0	0	0	protein_coding
CGI_10000110	3.64355	5.16751	3.46327	6.12534	4.5276	2.86129	3.99925	2.13201	3.03357	10.6667	7.11573	5.0412	3.20436	3.67338	1.97055	2.37392	2.75649	2.33869	4.11952	4.10878	6.79092	1.45041	0.302475	4.79952	5.00487	2.97034	1.79596	5.36148	2.18218	2.95269	3.83834	3.54964	7.77879	3.5071	5.33336	protein_coding	Cholesterol side-chain cleavage enzyme%2C mitochondrial [Source:UniProtKB/TrEMBL%3BAcc:K1PMZ6]	GO:0031966,GO:0008386,GO:0020037,GO:0005506,GO:0006700,GO:0008203	mitochondrial membrane|cholesterol monooxygenase (side-chain-cleaving) activity|heme binding|iron ion binding|C21-steroid hormone biosynthetic process|cholesterol metabolic process
CGI_10000126	22.8833	14.7637	13.5185	20.0642	7.74952	5.15165	21.1747	8.76976	11.7019	12.4273	12.0192	13.8421	6.68156	10.4777	9.45317	26.6863	24.3257	11.9491	7.07905	11.9873	8.62736	13.3032	12.6644	8.70187	7.86427	6.70323	16.9533	4.00132	18.8102	17.3067	10.348	14.6991	20.1988	28.388	6.83812	protein_coding	Titin [Source:UniProtKB/TrEMBL%3BAcc:K1P8K0]	GO:0000794,GO:0005829,GO:0070062,GO:0005576,GO:0031674,GO:0031430,GO:0005859,GO:0005865,GO:0030018,GO:0051015,GO:0042805,GO:0005524,GO:0005509,GO:0005516,GO:0019899,GO:0042802,GO:0051371,GO:0002020,GO:0019901,GO:0043621,GO:0004674,GO:0004713,GO:0008307,GO:0097493,GO:0031433,GO:0060048,GO:0048739,GO:0003300,GO:0055008,GO:0055003,GO:0035995,GO:0007076,GO:0006936,GO:0030049,GO:0002576,GO:0050790,GO:…	condensed nuclear chromosome|cytosol|extracellular exosome|extracellular region|I band|M band|muscle myosin complex|striated muscle thin filament|Z disc|actin filament binding|actinin binding|ATP binding|calcium ion binding|calmodulin binding|enzyme binding|identical protein binding|muscle alpha-actinin binding|protease binding|protein kinase binding|protein self-association|protein serine/threon…
CGI_10000148	3.9367	3.95495	0.452227	3.10485	1.83292	3.23898	3.3166	4.65001	1.39539	0.968902	0	0.547694	2.89961	3.22403	2.11123	3.90629	6.2937	2.85672	2.05318	1.09588	1.37312	7.139	5.13248	3.0014	1.38502	3.21372	1.41006	0.949117	1.02385	0.940434	1.88708	0.910347	3.68137	3.69382	0.921116	protein_coding
CGI_10000207	0	0	0	0	0	0	0	0	0	0	0	0	0	0	0	0	0	0	0	0	0	0	0	0	0	0	0	0	0	0	0	0	0	0	0	protein_coding
CGI_10000254	0	58.652	0	63.7777	0	40.5277	34.3093	0	32.0558	46.7174	40.9702	98.1975	0	0	44.8151	0	0	0	0	0	31.8209	0	0	0	0	0	35.2152	0	46.2031	36.1956	37.2614	67.8522	0	36.4606	33.8207	protein_coding
CGI_10000330	0	0	0	0	0	0	0	0	0	0	0	0	0	0	0	0	0	0	0	0	0	0	0	0	0	0	0	0	0	0	0	0	0	0	0	protein_coding
CGI_10000350	2.1658	5.74194	1.98581	2.1344	2.77319	4.63605	2.42328	2.23387	4.96381	3.505	3.83809	5.75156	2.59579	4.82223	1.23995	2.71906	1.50374	1.73892	2.19748	2.74573	2.86279	1.00023	7.03193	1.2979	2.30968	1.42681	3.13593	3.62328	3.93184	3.27895	8.69298	3.33037	2.52573	1.53591	4.91347	protein_coding	Tripartite motif-containing protein 3 [Source:UniProtKB/TrEMBL%3BAcc:K1P7Z4]
CGI_10000389	0.448348	2.47304	0	0.839076	0	0	0	0.437792	0.87283	1.31725	0.439861	0.495659	0	0.838445	0	0.873965	9.283	6.01778	1.39044	0.993704	0	0.829452	22.4735	0	0	0	0	0	0	0	1.29389	0	5.04479	11.8112	1.27839	protein_coding	Metalloproteinase inhibitor 3 [Source:UniProtKB/TrEMBL%3BAcc:K1QSP8]			ko05206,ko05205	MicroRNAs in cancer|Proteoglycans in cancer
CGI_10000434	15.3635	11.145	4.16224	15.9906	6.43053	9.10137	13.1511	10.2695	10.7636	2.85997	4.98532	5.76949	10.1405	17.7444	3.68101	10.102	13.1314	27.807	11.4529	6.92614	7.69112	8.50428	9.56368	13.6228	19.7994	3.66687	16.0959	21.915	12.5741	21.0119	14.7117	6.33721	21.8831	14.5033	10.458	protein_coding	Tenascin [Source:UniProtKB/TrEMBL%3BAcc:K1PFM9]	GO:0005578,GO:0007155,GO:0042127	proteinaceous extracellular matrix|cell adhesion|regulation of cell proliferation
CGI_10000464	0	6.55156	0	0	0	0	0	0	0	0	5.8117	0	10.9803	16.0605	0	11.7803	9.36787	2.92518	0	0	0	0	0	3.60005	0	0	10.4374	31.1211	11.708	0	0	9.57467	10.9501	12.4374	0	protein_coding	Poly [ADP-ribose] polymerase 14 [Source:UniProtKB/TrEMBL%3BAcc:K1PFM0]	GO:0005829,GO:0016020,GO:0005634,GO:0003950,GO:0000166,GO:0006355,GO:0006351	cytosol|membrane|nucleus|NAD+ ADP-ribosyltransferase activity|nucleotide binding|regulation of transcription, DNA-templated|transcription, DNA-templated
CGI_10000510	0.59558	0.854186	1.14034	0	2.09188	0.557534	0.303625	0	4.5249	1.44045	2.8885	0	0.291054	0.562061	0.322049	0.577929	0	0	0.927755	1.66537	0.565884	0	2.07552	0.615351	0	0.589954	0.581377	0.569652	0.301655	1.43247	0.581844	0.866402	0.555905	0	1.14941	protein_coding	ATP-dependent DNA helicase recQ [Source:UniProtKB/TrEMBL%3BAcc:K1PFK6]	GO:0005694,GO:0005737,GO:0005524,GO:0043140,GO:0003677,GO:0009378,GO:0006310,GO:0006281,GO:0006260,GO:0009432	chromosome|cytoplasm|ATP binding|ATP-dependent 3'-5' DNA helicase activity|DNA binding|four-way junction helicase activity|DNA recombination|DNA repair|DNA replication|SOS response
CGI_10000839	6.99224	11.699	2.7365	4.18491	1.28409	2.70514	3.77712	2.46716	1.57495	2.14782	3.7842	4.66192	4.96724	2.43086	2.41765	2.14756	1.79611	0.530267	9.52061	7.37663	4.44634	7.89597	5.2655	7.31984	7.20647	1.71436	7.2086	6.96148	10.814	22.017	11.9986	8.22061	19.5653	10.8122	13.2571	protein_coding	Tripartite motif-containing protein 45 [Source:UniProtKB/TrEMBL%3BAcc:K1PVQ2]
CGI_10000910	5.43465	2.37127	11.8512	3.21182	3.73204	1.18717	9.84289	6.20789	1.68124	4.78731	3.45014	4.36926	8.84159	16.0464	5.85582	14.3398	6.73261	9.69359	0	0.23693	1.65894	3.91042	2.11042	0	0	0	2.89871	2.26051	2.0932	0.813088	2.88966	0	5.13256	2.58713	0.409192	protein_coding	Complement C1q-like protein 4 [Source:UniProtKB/TrEMBL%3BAcc:K1PLR7]
CGI_10000943	0	0.388596	0	0	0	0	0	0	0	0	1.68901	0	0	0.402338	0	2.53873	1.99669	3.68548	0	0	0	0.404118	0	0	0	0	0	0.419711	0	0.420142	0	0.409592	0	5.71581	0.411029	protein_coding
CGI_10001070	0.49881	0.472188	0.239928	0.475366	0.8746	0	0.127132	0.38037	0	0.118986	0.732211	0.273588	0.362012	0.234	0.946594	2.51517	1.5874	0.713741	0.38413	0.413029	0	0.123072	0.244896	0.383179	0	0.365485	0	0.714384	0.25126	0.362914	0.243276	0.121444	0.117103	2.35611	0	protein_coding	Zinc metalloproteinase nas-7 [Source:UniProtKB/TrEMBL%3BAcc:K1Q7C2]	GO:0005576,GO:0004222,GO:0008270	extracellular region|metalloendopeptidase activity|zinc ion binding
CGI_10001132	1.42085	1.27465	1.00005	0.568753	0.603916	1.04136	0.683801	0.448113	1.12822	1.63148	3.57042	1.69815	0.578674	0.0695041	1.36772	1.06356	1.12521	0.353222	0.985831	1.13321	0.627788	1.17739	1.44875	0.55997	0.616692	0.577089	1.00638	0.211816	0.680026	0.724969	1.44829	0.578621	0.771573	0.708268	1.36245	protein_coding	Tripartite motif-containing protein 56 [Source:UniProtKB/TrEMBL%3BAcc:K1PLI1]
CGI_10001297	0	0.176114	0.0895913	0.132781	0.046777	0	0	0.0946714	0.376117	0.220508	0.540174	0.101347	0.446487	0	0.149825	0.576925	1.01203	1.84791	0.189576	0.0516267	0.0441344	0.13803	0.229766	0	0	0.0914481	0.0453255	0.222618	0.0464929	0.0451742	0	0.0903291	1.0982	2.86841	1.11999	protein_coding	Guanylate cyclase [Source:UniProtKB/TrEMBL%3BAcc:K1P6S9]			ko00230,ko04022,ko04921,ko04270	Purine metabolism|cGMP - PKG signaling pathway|Oxytocin signaling pathway|Vascular smooth muscle contraction
CGI_10001496	0	0	0	0	0	0	0	0	0	0	0	0	0	0	0	0	0	0	0	0	0	0	0	0	0	0	0	0	0	0	0	0	0	0	0	protein_coding
CGI_10001560	0	2.82341	1.85433	3.43812	0.588398	1.64199	0	1.57425	1.57289	0	0	0.211843	0	0	1.88899	1.11251	0.659114	1.65942	0	0	0.184669	0	0.957529	0.20634	0.186081	1.12968	4.18771	2.28515	0	1.13591	0	4.58002	0	0	0	protein_coding
CGI_10001748	0	0.144314	0	0	0	0	0	0.0764705	0	0.427904	0.0742215	0	0	0	0	1.59995	0.524683	0.356669	0	0	0.0727414	0	0	0	0	0.0736836	0	0	0	0	0	0	0.360466	4.32133	0.81732	protein_coding
CGI_10002019	0.147154	0	0.425438	0	0.293231	0	0	0	0.148167	0.577929	1.15988	0	0	0.140102	0	0	0.167646	0	0.628489	0	0	0	1.03832	0.162951	0.291313	0.147491	0	0.143622	0.150106	0.426136	0.146886	0	0.832272	0	0.287213	protein_coding	Fibropellin-1 [Source:UniProtKB/TrEMBL%3BAcc:K1PLK4]			ko04330,ko04658,ko05224,ko01522	Notch signaling pathway|Th1 and Th2 cell differentiation|Breast cancer|Endocrine resistance
CGI_10002142	1.56742	2.63844	1.72422	2.73214	0.496035	2.46836	0.518087	2.54713	1.00669	2.12646	0	2.11405	0.526894	0.487568	0.563872	4.00878	2.10711	1.57203	1.13128	2.90163	1.2645	2.42998	0.504636	1.11554	0	2.25677	2.03902	1.03377	1.41279	2.04384	1.01798	1.24708	0.493151	1.99783	1.52156	protein_coding
CGI_10002171	0	0	0	0	0	0	0	0	0	0	0	0	0	0	0	0	0	1.62635	0	0	0	0	0	0	0	0	0	0	0	0	0	0	0	2.95727	0	protein_coding
CGI_10002192	0	0.736863	0	0	0	0	0.268702	0	0.528999	0.258441	1.56128	0.295224	0.262375	0	0.287636	1.30499	1.87372	2.30493	0	0	0.743272	0.770214	0	0	0.246581	0	0	0	0.272944	0	0	0	1.50577	7.25604	1.78254	protein_coding
CGI_10002305	0	0	0	0	0	0	0	0	0	3.16687	0	0	0	0	2.49128	22.117	13.1255	10.6465	0	22.0877	8.05225	24.2738	5.8061	2.70356	18.9179	0	0	0	0	0	0	0	0	0	0	protein_coding
CGI_10002518	0	1.71492	0	0	0.767485	0	0	0	0.626406	0	0.403556	0	1.83761	2.18689	0	1.56402	0.951117	1.03387	0	0	0	0	0	1.01185	0	0	0.60539	4.53957	2.30488	0	0.725336	1.469	2.15208	3.54469	0.667291	protein_coding
CGI_10002524	0	0.22938	0	0.0775212	0	0	0	0	0	0.156961	0.0797464	0.180303	0.157836	0	0.0880539	1.10975	0.375689	0.468355	0.0839847	0	0	0.079936	0	0	0	0.16165	0	0.080107	0	0	0.0810426	0	0.0775577	1.16946	0.319821	protein_coding	Dopamine beta-hydroxylase [Source:UniProtKB/TrEMBL%3BAcc:K1PTM5]			ko00350	Tyrosine metabolism
CGI_10002594	4.28268	5.65329	4.93475	436.77	249.253	543.563	1529.87	3941	184.645	2.43534	3.47432	2.36797	321.513	3466.32	177.099	207.61	267.691	319.253	3.59544	5.88782	6460.68	196.257	153.116	2414.09	3009.7	1219.47	4.41084	6.62585	6.02596	86.9869	1512.28	158.537	156.672	232.281	112.56	protein_coding	Heat shock protein 68 [Source:UniProtKB/TrEMBL%3BAcc:K1PKN1]			ko03040,ko04141,ko04010,ko04144,ko04612,ko04915,ko04213,ko05134,ko05162,ko05164,ko05169,ko05145	Spliceosome|Protein processing in endoplasmic reticulum|MAPK signaling pathway|Endocytosis|Antigen processing and presentation|Estrogen signaling pathway|Longevity regulating pathway - multiple species|Legionellosis|Measles|Influenza A|Epstein-Barr virus infection|Toxoplasmosis
CGI_10002610	4.13773	0	1.0356	0	0.35825	0	0	0	0	0	0.174191	0.19529	0	0	0	0.343483	0	0	0	0	0	0	0	0	0	0	0	1.73605	0.538622	0	0	3.31699	0.675209	0.683573	0	protein_coding	Plasminogen [Source:UniProtKB/TrEMBL%3BAcc:K1PEA4]			ko04080,ko04610,ko05150,ko05164	Neuroactive ligand-receptor interaction|Complement and coagulation cascades|Staphylococcus aureus infection|Influenza A
CGI_10002702	0	3.79139	0	0	2.34333	0	0	0	0.637174	0	1.02376	0	2.54751	3.44159	0.112198	3.29152	1.22334	1.5839	0	0	0	0	0	3.00014	0	0	2.52394	6.21054	3.81426	0	1.12292	3.54525	1.37841	5.15126	1.00505	protein_coding
CGI_10002823	1.29278	1.60043	1.09903	39.0467	28.2796	86.9897	297.295	881.967	30.3499	0.968084	0.463237	0.443604	29.8522	325.337	19.0924	17.6808	24.4054	76.4425	0.831774	1.36416	2783.89	43.4514	55.6919	1141.76	983.094	310.323	1.6435	1.22619	1.22372	17.9717	158.304	27.4621	25.0546	39.0968	15.4819	protein_coding	Heat shock protein 68 [Source:UniProtKB/TrEMBL%3BAcc:K1QHA7]			ko03040,ko04141,ko04010,ko04144,ko04612,ko04915,ko04213,ko05134,ko05162,ko05164,ko05169,ko05145	Spliceosome|Protein processing in endoplasmic reticulum|MAPK signaling pathway|Endocytosis|Antigen processing and presentation|Estrogen signaling pathway|Longevity regulating pathway - multiple species|Legionellosis|Measles|Influenza A|Epstein-Barr virus infection|Toxoplasmosis
CGI_10002918	3.7973	6.16633	0.992968	4.63226	0	5.49561	4.21081	2.07371	5.20573	0	4.55585	0	11.446	9.9935	5.00195	2.50651	5.30856	9.25962	13.1806	7.84216	2.98749	4.93547	5.12885	14.7945	4.59513	10.8731	14.4987	5.21221	8.97246	20.1655	17.376	14.0878	9.89715	0	10.2671	protein_coding
CGI_10002994	0.712389	0.0833187	1.13189	1.1133	2.79029	0.0808837	0.579364	1.43626	0.488115	3.07015	3.69892	3.21194	2.75382	1.33988	2.39246	2.00684	0.661238	2.01463	0.398427	1.77351	1.65811	0.47919	1.70203	1.04037	0.964415	2.70671	0.676795	0.291523	1.93528	1.19835	1.9706	2.14538	1.24441	0.457813	2.90827	protein_coding
CGI_10003088	4.29803	2.75345	5.38784	2.32528	9.23287	6.12557	3.19361	4.74391	4.76623	1.91084	3.7866	1.9841	5.4411	3.2536	6.00623	4.31284	4.85512	5.10134	5.3169	5.00481	1.7849	3.36015	3.42067	4.31204	0.595985	5.28382	4.79097	3.43477	4.93029	4.09182	3.03286	6.29577	1.83604	3.81049	2.87255	protein_coding	Tripartite motif-containing protein 2 [Source:UniProtKB/TrEMBL%3BAcc:K1QUU4]
CGI_10003417	1.30541	1.861	1.29684	28.2589	7.39616	91.3554	284.016	963.551	11.5163	5.32531	0.542477	0.937581	15.0517	274.561	7.09648	8.31298	12.9152	34.9347	1.18903	2.38069	2963.06	21.6966	54.5896	1246.97	1832.51	382.645	1.12983	0.819776	1.29692	9.42162	281.533	13.192	11.9403	17.5594	10.4987	protein_coding	Heat shock protein 70 B2 [Source:UniProtKB/TrEMBL%3BAcc:K1PJB0]			ko03040,ko04141,ko04010,ko04144,ko04612,ko04915,ko04213,ko05134,ko05162,ko05164,ko05169,ko05145	Spliceosome|Protein processing in endoplasmic reticulum|MAPK signaling pathway|Endocytosis|Antigen processing and presentation|Estrogen signaling pathway|Longevity regulating pathway - multiple species|Legionellosis|Measles|Influenza A|Epstein-Barr virus infection|Toxoplasmosis
CGI_10003703	0.47001	0.568466	1.41127	2.70236	1.13366	1.10692	0.54153	1.33827	0.267592	0.688139	0.129233	0.715627	0.317556	0.485236	0.922842	1.63744	1.98667	1.8697	1.47613	1.37684	1.94567	0.584328	2.50085	0.971117	0.24424	0.507715	0.778364	1.02931	1.40667	0.784514	0.128366	0.324901	0.188553	1.27067	0.32196	protein_coding
CGI_10003712	0	0	0	4.95841	1.04175	0	1.0845	0	0	5.81766	7.7998	0	4.6134	0	1.22493	116.572	13.4709	76.2817	0	0	0	0	0	0	4.04007	0	1.05183	0	0	1.07615	0	0	0	107.304	99.6774	protein_coding
CGI_10003727	3.35114	1.88768	46.34	71.127	214.616	92.2689	5.27737	59.6025	72.3234	0	4.45802	1.29998	3.42624	2.16699	19.6277	37.6015	47.7957	2.23721	26.609	68.1479	83.7376	3.76084	0	6.39327	39.8444	23.1446	83.7938	31.8197	14.5248	0	88.4081	62.9817	0	0	1.01084	protein_coding	Pathogen-related protein [Source:UniProtKB/TrEMBL%3BAcc:K1R788]
CGI_10003785	0.0231711	0.924237	0.0445823	0.066647	0.0232763	0	0	0.0473387	0	0.481907	0.134398	0	0.155189	0.128963	0	0.950819	1.11364	1.33053	0.023504	0	0	0	0	0	0	0	0	0	0	0	0	0	0.721486	4.54722	0.854396	protein_coding
CGI_10003786	0	3.09255	0	0	0	0	0	0.252154	0	0.702765	0.239174	0	0.119011	0	0	2.14305	2.27505	2.91703	0	0	0	0	0	0	0	0	0	0.118897	0	0	0	0	3.01479	12.8377	3.07741	protein_coding
CGI_10004086	0.0794935	0.175569	0.0253501	0.176173	0.0795492	0.0245508	0.0269694	0	0.0534214	0.273277	0.154027	0	0	0	0.0282165	0.300921	0.334892	0.346404	0.0265958	0	0.0757592	0.026549	0.0260726	0.0261448	0.123618	0.0258623	0.0773733	0.0254027	0.0263341	0.0257069	0.0258102	0.076599	0.447507	0.624718	0.384123	protein_coding
CGI_10004093	0.325234	0	1.47532	1.7217	2.43961	3.30106	2.87831	2.99976	0	0	0	0	0.38876	1.03927	1.39248	0	0.646068	0.610471	0.907651	0.268545	1.22292	0	1.2712	0	0	0.157259	0	0.859608	0.0814124	1.25799	0.392036	2.35601	0.835064	0	1.49533	protein_coding	Tripartite motif-containing protein 3 [Source:UniProtKB/TrEMBL%3BAcc:K1Q5Q6]
CGI_10004164	7.45768	4.64103	5.28189	448.211	191.963	486.596	674.824	1647.15	226.06	26.4152	4.37338	11.3499	410.035	1747.06	203.284	208.535	246.58	437.057	20.1556	10.0824	5936.98	245.788	221.584	3251.72	1121.24	1601.73	10.5956	5.31887	18.1028	164.569	1510.21	174.379	234.168	299.747	145.836	protein_coding	Stress-induced protein 1 [Source:UniProtKB/TrEMBL%3BAcc:K1QZZ5]
CGI_10004165	0.409619	0	0.792622	1.17076	15.8699	9.05466	71.0352	703.991	12.743	0.593002	0.198798	0	5.14038	336.544	2.6437	5.3776	7.04505	13.0773	0.213021	0.68943	1564.82	12.7972	28.3849	116.304	164.696	126.484	0.805455	0.401291	0.207255	2.98774	45.5588	10.1643	1.95516	1.76208	1.58306	protein_coding	Stress-induced protein 1 [Source:UniProtKB/TrEMBL%3BAcc:K1PRX9]
CGI_10004216	136.946	99.616	54.7767	109.271	76.6758	98.6964	97.7373	102.897	86.3126	72.1379	82.111	64.6082	100.378	74.4425	128.771	103.472	94.0032	120.114	68.5007	82.3121	38.7148	90.1427	91.7303	30.1289	48.5145	49.8264	108.012	95.1	79.7196	79.4026	95.1642	100.494	146.765	79.5358	113.028	protein_coding	Cystatin-A2 [Source:UniProtKB/TrEMBL%3BAcc:K1R7N7]
CGI_10004227	0.608518	3.4907	0	0.441707	0.101199	0.0469597	0.668192	0.253999	1.68074	2.47814	5.97217	1.96797	0.191245	0.550808	0.86163	5.86518	17.0599	16.012	0.713735	0.277427	0.146951	1.24327	0	0	0.632793	0.343517	0.0505132	0.454502	0.0511255	0	0	0.19837	11.4871	36.2156	9.25463	protein_coding
CGI_10004228	0.180246	0.345839	0	0	0.0899313	0	0.184177	0	1.27015	0.430004	1.05268	1.58233	0.0859156	0.33418	0.679787	1.83723	4.07352	4.37473	0	0.300852	0	0	0	0	0.0878774	0.177565	0	0	0	0	0	0	3.22542	11.7602	4.17193	protein_coding
CGI_10004704	0.0975507	1.01846	0	0.0193091	0.0389971	0	0.158227	0.118878	0.412581	0.493477	0.943011	0.588331	0.0365807	0.0526807	0.187172	1.41235	2.66981	1.98275	0.157203	0.0636058	0.018681	0.133295	0	0	0.0187741	0.0564815	0	0.059498	0	0	0	0.0193677	2.21999	7.94912	2.12879	protein_coding	Translation initiation factor IF-2 [Source:UniProtKB/TrEMBL%3BAcc:K1PQC5]
CGI_10004734	8.1232	13.5211	7.52358	9.82496	4.60144	11.7289	9.3233	9.76545	9.69319	7.21929	10.7492	6.5282	16.11	16.8577	19.3047	13.7207	14.1429	25.0426	7.71787	9.55305	6.53516	4.20441	7.67779	9.62585	9.39633	8.94048	11.7278	11.2573	9.58769	7.81773	10.2259	14.0201	10.3634	16.4034	11.5166	protein_coding
CGI_10004863	0	4.23011	0.277411	0.139864	0	0	0.881326	0.443378	0.433976	1.39889	1.26097	0	0.139839	0.542787	0.625377	5.31401	6.27992	2.77563	0.452458	0.159729	0.136997	0.276222	0.283496	0	0	0	0	0.140472	0	0	0.284479	0.141077	2.31383	17.6917	2.35914	protein_coding	Cysteine-rich secretory protein Mr30 [Source:UniProtKB/TrEMBL%3BAcc:K1PB15]
CGI_10004864	0	0.911851	0.273794	0	0.474106	0	0	0	0.287877	1.46999	1.1254	0.633897	1.2044	0.629167	0.417723	2.69481	3.62406	2.56156	0.398222	0.325185	0.093551	0.281029	0.379961	0.21009	0.277553	0.18829	0.187086	0.0935854	0	0.462886	0.094047	0.279724	1.62666	4.57028	2.23528	protein_coding	Cysteine-rich secretory protein Mr30 [Source:UniProtKB/TrEMBL%3BAcc:K1PHI1]
CGI_10004865	0.616562	5.25185	0.684399	0.259641	0.0880627	0.0853515	0.18021	0.460191	0.800421	3.21726	4.47086	1.10155	0.430344	0.0841705	0.780283	6.5444	14.1061	10.0041	0.470339	0.204338	0.17272	0.673505	0	0.214351	0.438535	0.26434	0	0.263076	0.453591	0.173373	0.0883171	0.17424	7.9503	34.0409	6.24145	protein_coding	Substrate-specific endoprotease Tex31 [Source:UniProtKB/TrEMBL%3BAcc:K1PQ78]
CGI_10004869	0.295499	1.4158	0.846862	0	0.448062	1.78726	0.298961	1.49147	0.747226	0.982813	0.715726	0.802649	3.10947	1.36003	0.95302	2.24511	3.87584	1.81991	0.906524	0.806575	0.695531	0.144952	0.864379	0.727223	0.555513	0.857145	0.429818	0	0.447334	1.5773	2.59068	1.29978	0.277826	0.423766	0.568232	protein_coding	G2/M phase-specific E3 ubiquitin-protein ligase [Source:UniProtKB/TrEMBL%3BAcc:K1QGI7]	GO:0005737,GO:0005730,GO:0061630,GO:0008270,GO:0006915,GO:0001824,GO:2001243,GO:0000209	cytoplasm|nucleolus|ubiquitin protein ligase activity|zinc ion binding|apoptotic process|blastocyst development|negative regulation of intrinsic apoptotic signaling pathway|protein polyubiquitination
CGI_10005050	0	0	0	0	0	0	0	0	0	0	0	0	0	0	0	0	0	0	0	0	0	0	0	0	0	0	0	0	0	0	0	0	0	0	0	protein_coding
CGI_10005096	0.157938	0.514998	0	0.154473	0	0	0.16046	0.0641246	0.286285	0.6848	1.8661	0.784024	0.029822	0.143814	0.404909	1.35579	4.03893	3.81553	0.288012	0.104105	0.0306725	0.433449	0.125698	0.0340976	0.0302951	0.0614941	0	0.0942974	0	0	0	0.0619675	2.40952	11.6672	2.62231	protein_coding
CGI_10005149	0.300973	0.282738	0.285861	0.287344	1.77969	0.284707	0	0.301464	0	0	0	0.335834	0.585407	0.28217	0	0.594154	0.348099	1.16109	1.57386	2.70357	0.571914	0.861192	1.80015	1.30392	0.580435	0.588104	1.18279	0.594832	0	2.05693	1.77356	1.16135	2.5589	1.72486	1.1724	protein_coding	Parkinson disease 7 domain-containing protein 1 [Source:UniProtKB/TrEMBL%3BAcc:K1Q3A8]
CGI_10005171	0.0311745	0.487168	0.0907568	0.189967	0.252657	0	1.24804	0.292357	0.318892	0.659565	0.332803	0.58852	0.592565	0.257608	0.238151	0.485809	1.81921	2.61544	0.421318	0.104828	0.308423	0.0609526	0.190362	0.504507	0	0.338834	0.0316532	0.0321664	0.0319498	0.031196	0.0911142	0	3.82297	2.48191	2.99623	protein_coding
CGI_10005241	0.550706	2.5089	0	0.510203	0	6.31751	0	7.55509	4.83364	1.11044	2.16685	1.88467	4.38906	1.05777	0	0	0	1.08566	2.94132	4.9445	1.00818	0.992435	0	0.555021	0.517001	1.04705	4.7697	7.8613	4.66908	7.94892	2.66135	0	2.60728	1.5814	9.90157	protein_coding
CGI_10005311	0.0835223	1.24776	0	0.238269	0	0.078245	0.0846959	0.170057	0.250059	0.558283	0.729705	0.274076	0.160607	0.390659	0.178827	1.20539	3.72702	1.42371	0.170547	0.0919816	0.0799345	0	0.163345	0.0845528	0.156865	0.0809517	0	0.241695	0	0	0	0	1.97937	5.80112	1.76635	protein_coding
CGI_10005392	1.16376	0.435019	0.660126	1.30977	2.30019	2.79931	12.1702	17.2316	1.27449	0.224343	0.455484	1.13869	3.47108	11.5723	1.60636	1.69313	3.10404	3.63871	0.470853	1.00133	171.409	0.451022	12.1326	2.5505	22.6889	6.22491	1.36317	0.562337	0.598336	1.24635	46.3426	2.34352	2.08956	1.64707	1.6807	protein_coding	Baculoviral IAP repeat-containing protein 3 [Source:UniProtKB/TrEMBL%3BAcc:K1PGN7]
CGI_10005393	1.07714	1.50923	1.45195	3.25128	10.1888	15.4291	51.0691	61.4364	10.2955	0.641871	0.549783	0.789989	6.99205	37.0079	2.63544	4.27228	14.4255	9.11763	0.796196	1.16385	605.011	8.71895	67.7807	58.6629	268.172	43.4018	1.72429	1.49629	2.57453	4.91147	155.172	10.4211	9.27387	8.53535	3.64056	protein_coding	Inhibitor of apoptosis protein [Source:UniProtKB/TrEMBL%3BAcc:K1PPI1]			ko04120,ko04064,ko04668,ko04210,ko04215,ko04510,ko04624,ko04621,ko05200,ko05222,ko05145,ko01524	Ubiquitin mediated proteolysis|NF-kappa B signaling pathway|TNF signaling pathway|Apoptosis|Apoptosis - multiple species|Focal adhesion|Toll and Imd signaling pathway|NOD-like receptor signaling pathway|Pathways in cancer|Small cell lung cancer|Toxoplasmosis|Platinum drug resistance
CGI_10005424	1.64153	6.25005	0.0934355	0.37448	0	0	0.692446	0.494265	3.39413	2.97878	5.45747	1.92711	0.465603	0.181133	0.842465	6.75922	19.7247	16.5998	2.20351	0.874613	0.37992	1.22142	0.0963688	0	0.188657	0.0958403	0.0958801	0.190478	0.0979047	0	0	0.09505	12.7705	70.3655	12.7751	protein_coding	Protein fmtA [Source:UniProtKB/TrEMBL%3BAcc:K1R4C7]
CGI_10005425	5.61282	39.4274	0.23407	2.09009	0.241081	0.38401	2.66688	3.99038	16.2377	14.1821	34.1012	12.1659	2.14047	1.69631	2.71456	49.649	107.46	74.2367	10.5755	3.94057	1.6243	9.11292	0.40742	0.262297	2.19295	1.2139	0.0797955	0.93917	0.409984	1.34072	0.484522	0.630898	84.5426	375.739	83.6836	protein_coding	Gigasin-6 [Source:UniProtKB/Swiss-Prot%3BAcc:P86789]
CGI_10005451	0.884571	0.944437	1.03879	2.42275	1.77743	1.1947	1.49617	2.0116	1.68586	1.04114	1.13889	1.50319	1.12005	1.98951	2.64102	2.90563	2.78153	2.23571	1.00266	1.72816	2.1753	0.189935	1.36079	1.16016	0.85285	1.14302	0.777535	1.07187	1.90477	1.06863	1.24555	1.94461	1.76469	4.37112	1.73656	protein_coding	Transcriptional repressor scratch 1 [Source:UniProtKB/TrEMBL%3BAcc:K1PTT2]
CGI_10005508	479.256	507.44	153.809	1.41853	0	445.004	366.083	608.082	546.464	850.704	1422.61	1037.49	583.777	720.078	1367.08	449.349	361.815	687.614	239.628	824.238	594.006	1134.83	324.246	532.498	575.425	1161.61	745.587	678.08	46.522	301.385	303.18	101.447	128.758	281.303	576.225	protein_coding				ko00364,ko00361,ko00623	Fluorobenzoate degradation|Chlorocyclohexane and chlorobenzene degradation|Toluene degradation
CGI_10005732	0	0.326668	0	0	0	0	0	0.0907437	0	0.0849358	0.169708	0	0.169931	0	0	1.28361	0.910934	0.420596	0	0	0	0	0.0866226	0	0	0	0	0	0.0888241	0	0	0	0.583703	1.91671	0.420112	protein_coding
CGI_10005733	0	0.407199	0.472445	0.156429	0.0538004	0.205665	0	0.39598	0.0544956	0.519977	0.156782	0.239552	0.103862	0.151859	0.23329	1.31396	1.30572	0.87923	0.111295	0.0602892	0.157307	0.422202	0.217514	0	0.315956	0.107135	0	0.216093	0.0549866	0.0534013	0.267283	0.106544	0.623024	4.94658	0.583987	protein_coding
CGI_10005749	1.73581	6.59236	0.124723	0.435814	0.258004	0.363795	0.660196	1.26703	6.92375	3.67841	9.07351	3.11072	0.677092	0.777823	1.2487	12.6458	24.7183	28.2975	2.10784	0.996773	0.308734	1.82793	0.448233	0.281693	0.802392	0.819452	0.191295	0.442338	0.129466	0.18914	0.0633114	0.631223	18.2236	76.1704	22.1423	protein_coding	Mesenchyme-specific cell surface glycoprotein [Source:UniProtKB/TrEMBL%3BAcc:K1S4P3]
CGI_10006145	0	4.63739	0	0.466965	0	0	0	0	0	0.158912	0	0.364766	0	0	0	2.22954	1.33689	0.314963	0	0	0	0	0	0	0	0	0	0	0	0	0	0	0.624735	7.43082	2.20132	protein_coding
CGI_10006237	0	0	0	0	0.54275	0.250013	0	0.223328	0.471079	0.161055	0.213126	0	0.306568	0.296297	0.261064	0.599615	0.368583	0.342838	0.269579	0	0.418533	0.0249025	0.216778	0.0947289	0	0.0481978	0.18952	0	0.218539	0.142054	0.191959	0.141117	0.483388	0.0689011	0.23449	protein_coding	Beta-1%2C3-glucan-binding protein [Source:UniProtKB/TrEMBL%3BAcc:K1P9A4]
CGI_10006241	0.536212	1.22995	1.43642	0.725183	0.107227	0.70392	0.655994	0.646713	0.757593	3.48401	1.77622	1.88054	1.34023	1.58765	1.38952	1.54943	0.854335	1.12133	0.883774	0.485785	0.737362	0	0.322646	0	0.415799	0.746534	0.841414	2.71036	0.967509	0.933557	0.945269	1.35779	1.50462	0.818306	2.41709	protein_coding
CGI_10006334	0.377541	0.562876	0.113482	0.363223	0.474938	0.243125	0.0725709	0.360713	0.764324	0	0.183	0.206054	0.136083	0.351611	0.177656	0.361372	0.296399	0.758552	0.531025	0.447801	0.710201	0.258523	0.188317	0.266972	0.497005	0.513213	0.208434	0.388764	0.165408	0.137802	0.115995	0.0919713	0.155595	0.493975	0.0919003	protein_coding	Heat shock 70 kDa protein 12B [Source:UniProtKB/TrEMBL%3BAcc:K1QFF9]
CGI_10006457	0	2.69248	0	0.195085	0	0	0	0.41189	0	0.997759	0.201034	0	0.198386	0	0	0.808596	3.2568	2.56843	0	0	0.19975	0	0	0	0	0	0	0	0	0	0	0.198248	0.580526	8.8023	0.597443	protein_coding
CGI_10006494	1.65838	3.2097	4.39104	4.77207	4.49082	2.48658	1.69323	2.04753	1.67342	0.843904	0.739557	1.37795	2.33801	1.0639	3.94208	2.77259	3.39318	3.94018	1.80379	3.9554	4.56246	2.40448	4.09553	3.00074	0.933984	2.46843	4.76171	5.55945	5.34141	4.91047	1.49493	2.80486	3.47251	2.52247	4.48388	protein_coding	BTB/POZ domain-containing protein 3 [Source:UniProtKB/TrEMBL%3BAcc:K1Q795]
CGI_10006505	0	1.1894	0	0	0	0	0	0.0584627	0.0291979	0.356528	0.168103	0	0.13778	0	0	1.32583	2.07468	1.31253	0	0.0317785	0	0	0.0569679	0	0	0	0	0	0	0	0	0	0.845172	6.09128	0.669559	protein_coding
CGI_10006544	0	0	0	0	0	0.67336	0	0	0	0	0	0	0	0	0.764732	2.12423	4.16839	0	0	0	2.54748	0	0	0	0	0	0	0	0	0	0	0	0	0	0	protein_coding
CGI_10006807	17.271	25.9802	6.16444	8.72102	3.37427	8.9703	6.57548	9.02796	8.31624	11.9379	23.4777	8.02593	9.45184	10.6735	5.95714	42.1284	45.4536	24.5715	5.87622	9.58707	6.17443	5.83156	3.96473	6.88249	11.3105	7.51264	11.8177	9.83056	8.33428	14.0696	9.08728	7.16097	33.2121	212.419	20.4856	protein_coding	Sarcoplasmic calcium-binding protein [Source:UniProtKB/TrEMBL%3BAcc:K1PY28]
CGI_10006855	6.35999	4.2094	6.25309	5.38227	2.07014	4.96327	4.67267	4.14594	5.4954	3.40993	6.33037	6.1143	4.31142	3.95796	4.04819	2.1051	3.7956	2.56962	0.863475	3.57877	4.67284	3.7992	6.2751	2.97101	1.87919	1.80433	3.79866	0.817965	2.06261	1.34734	2.66556	3.79933	0.974664	2.28255	1.636	protein_coding	Beta-1%2C3-galactosyltransferase 1 [Source:UniProtKB/TrEMBL%3BAcc:K1PV19]			ko00601	Glycosphingolipid biosynthesis - lacto and neolacto series
CGI_10007173	17.3986	22.0343	99.6354	28.8616	40.9004	19.9273	34.7528	34.7678	28.5233	1.31224	2.47774	4.00274	2.50117	3.16528	1.17326	4.90296	3.65947	6.65682	13.1336	19.8691	4.74485	9.73819	6.47876	4.08985	19.755	10.0571	36.4485	22.36	18.086	8.61523	9.42655	22.9764	18.0831	15.2884	10.3432	protein_coding	Sushi%2C von Willebrand factor type A%2C EGF and pentraxin domain-containing protein 1 [Source:UniProtKB/TrEMBL%3BAcc:K1QIG4]
CGI_10007200	0.242714	0.403226	0.116796	0	0	0.11425	0.12346	0.247643	0.366232	0.289337	0.999124	0.199997	0.058236	0.0563059	0.0652051	0.875972	2.35663	2.24822	0	0.203808	0	0.297712	0.0604963	0	0.1168	0	0.0600501	0.0599162	0	0	0	0	1.03193	4.46844	1.66439	protein_coding
CGI_10007331	0.633139	0.346967	0.350484	0.441394	0.452559	0.257806	0	0.188195	0.184093	0.348609	0.26358	0.199555	0.173916	0.253392	0.784876	0.616727	0.826428	1.8146	0.280188	0.20294	0.177817	0.0874909	0.456019	0.312252	0.268172	0.360725	0.0906997	0.0903593	0.0918975	0.178704	0.0893119	0.357459	0.259345	0.0875429	0.0895632	protein_coding
CGI_10007390	0.990387	1.32497	3.411	9.09005	0.996036	1.29196	6.24429	2.98642	0.79995	1.13957	2.32229	0.865576	1.14399	0.734267	0.427603	3.04948	4.07702	3.40002	0.203657	1.32035	2.27929	0.577249	9.8039	5.77457	2.45327	6.59364	1.93532	0.957794	5.6561	2.88592	2.3007	0	2.42011	2.45059	2.50125	protein_coding
CGI_10007426	0	0	0	0	0	0	0	0	0	0	0	0	0	0	0	0	0	0	0	0	0	0	0	0	0	0	0	0	0	0	0	0	0	0	0	protein_coding
CGI_10007514	2.20239	4.32305	0	1.20985	0.177624	0.344725	0.738858	1.08967	2.33148	1.26031	5.20924	0.20676	1.08573	0.34677	0.39445	4.21065	23.164	15.8723	5.59049	2.05362	0.174668	2.73471	0	0	0.176118	0	0	0.718549	0.188887	0.178938	0	0	19.1365	62.9218	14.7408	protein_coding
CGI_10007530	0	4.16559	0.43736	0	0	0.444572	0	0.455799	0.897371	0.465095	2.74917	0	1.85362	0	0	6.94591	12.5782	10.465	0.493945	0	0	0.427247	0.441363	0	0	0.878231	0	0	0	1.35433	0	0	1.78459	32.5982	3.04003	protein_coding	Temptin [Source:UniProtKB/TrEMBL%3BAcc:K1PW44]
CGI_10007555	0	0	0	0	0	0	0	0	0	0.335637	0	0.385545	1.02209	0	0	10.3072	1.66184	2.6631	0.356607	0	0	0	0	0	0	0	0	0	0	0	0	0	2.01388	16.0602	2.56149	protein_coding
CGI_10007556	0	7.05623	0	0.911235	0.0952712	0	0.0990337	1.72647	0	11.4699	2.26786	0	2.46077	0	0.210026	44.1175	18.7164	18.7302	0.100023	0	0.281723	0	0	0.112616	0	0	0	0	0	0	0.0972864	0.093691	11.5042	107.385	9.18165	protein_coding	Silk like protein [Source:UniProtKB/TrEMBL%3BAcc:G9M4L4]
CGI_10007617	0.34219	0.321402	0.654371	0	0	0	0	1.20917	0	2.39866	0.82199	0.365154	0.652345	1.10198	0.540705	0	0.194688	0.316673	0.685932	0.564167	0.974686	1.01206	0.838037	1.47749	0.158232	0.166781	0.661746	0	0.676677	0.163349	0.497509	0.490168	0.318936	0.798144	0.162557	protein_coding	Ankyrin-3 [Source:UniProtKB/TrEMBL%3BAcc:K1R5V1]	GO:0043194,GO:0016323,GO:0009986,GO:0043034,GO:0005829,GO:0030425,GO:0005783,GO:0005794,GO:0014704,GO:0016328,GO:0005764,GO:0031594,GO:0043005,GO:0033268,GO:0005886,GO:0045211,GO:0042383,GO:0016529,GO:0014731,GO:0030315,GO:0030018,GO:0045296,GO:0008092,GO:0044325,GO:0030674,GO:0030507,GO:0005200,GO:0007409,GO:0071286,GO:0007016,GO:0006888,GO:0045184,GO:0043001,GO:0010960,GO:0072660,GO:0071709,GO:…	axon initial segment|basolateral plasma membrane|cell surface|costamere|cytosol|dendrite|endoplasmic reticulum|Golgi apparatus|intercalated disc|lateral plasma membrane|lysosome|neuromuscular junction|neuron projection|node of Ranvier|plasma membrane|postsynaptic membrane|sarcolemma|sarcoplasmic reticulum|spectrin-associated cytoskeleton|T-tubule|Z disc|cadherin binding|cytoskeletal protein bindi…
CGI_10007629	0	0.219897	0	0	0.0766161	0	0.233623	0.156574	0	0.073928	0	0.0850865	0.22093	0	0	0.519599	0.173477	0.659294	0.716138	2.60437	2.9122	2.31366	6.26059	1.34049	0.15008	0.151896	0	0	0	0	0	0	2.24212	0.147633	1.50156	protein_coding	Meprin A subunit beta [Source:UniProtKB/TrEMBL%3BAcc:K1PDY0]			ko04974	Protein digestion and absorption
CGI_10007653	0.487228	1.03417	2.4676	3.55742	5.52603	3.1449	6.36646	11.9247	2.19407	4.29131	2.02492	3.69348	7.21496	6.67772	3.97306	15.431	12.9108	16.6548	4.37404	5.10318	5.69963	8.90315	4.66303	10.1545	2.17905	6.19267	6.60522	1.84622	2.63772	6.2342	4.72832	1.92292	3.59883	2.59395	2.63755	protein_coding	Placental protein 11 [Source:UniProtKB/TrEMBL%3BAcc:K1RQN4]
CGI_10007669	0	8.69027	0	0.584696	0.246485	0	0.126307	0.635769	0.124962	1.20183	0.733569	0	0.608029	0	0	7.27111	5.5392	7.41621	0	0.135931	0.600852	0.241489	0	0	0.117117	0	0.123392	0	0	0.121295	0.122277	0.240063	2.60878	34.9514	8.20605	protein_coding
CGI_10007670	0.512909	17.9285	0	0.161392	0.164911	0	0.343072	0.172418	0.168129	1.321	1.99287	0	1.13798	0	0	10.1159	12.8076	11.4469	0	0	0.336752	0	0	0	0	0.331828	0	0.342628	0.176062	0	0.1662	0	7.48769	44.2963	12.9072	protein_coding
CGI_10007753	0.198616	2.2122	0.445402	0.382085	0	0.0619112	0	0.603213	0.201374	3.64547	3.64862	0.432446	1.96357	0.122767	0	12.4317	5.1816	13.1331	0.135487	0.149118	0.778843	0.262258	0.928584	0.211082	0.639513	0.65752	0.0651798	0.128733	0.132748	0.193061	0.259346	0.129165	1.8674	21.3831	7.0671	protein_coding	Putative tyrosinase-like protein tyr-3 [Source:UniProtKB/TrEMBL%3BAcc:K1QHI1]
CGI_10007793	0	0.972591	0	0.172349	0.060395	0	0	0.123485	0	0.288075	0.59163	0.132561	0.756643	0	0	3.80831	1.81441	1.94902	0	0	0	0	0	0.063076	0.0581964	0.0597422	0.180071	0.0593264	0	0	0	0	0.115288	2.99959	1.18246	protein_coding	Putative tyrosinase-like protein tyr-3 [Source:UniProtKB/TrEMBL%3BAcc:K1Q7A7]	GO:0005576,GO:0046872,GO:0016491	extracellular region|metal ion binding|oxidoreductase activity
CGI_10007833	0	0.449979	0	0	0	0	0	0	0	0.154829	0	0	0.154643	0	0	0.461919	0.9181	0.61256	0	0	0	0	0	0	0	0	0	0	0	0	0	0	0.302217	3.37071	0	protein_coding
CGI_10007857	0.199205	1.67526	0.0765708	0.387171	0.279033	0	0.0812696	0.366878	0.0403188	1.70574	0.772926	0	1.33332	0	0.0429243	6.73646	3.2125	10.9718	0.0816597	0.0444165	0.0391876	0	0.19928	0.0435076	0.0389098	0	0	0	0.120741	0	0.195048	0.039097	1.88608	21.9989	8.2549	protein_coding	Chitobiase [Source:UniProtKB/TrEMBL%3BAcc:K1PLL1]			ko00520,ko00513,ko00531,ko00603,ko00604,ko00511,ko04142	Amino sugar and nucleotide sugar metabolism|Various types of N-glycan biosynthesis|Glycosaminoglycan degradation|Glycosphingolipid biosynthesis - globo and isoglobo series|Glycosphingolipid biosynthesis - ganglio series|Other glycan degradation|Lysosome
CGI_10007887	0.708951	1.58594	0.269522	0.790145	1.41167	0.26152	1.43583	4.28257	0.995126	19.1583	17.1659	5.9355	1.09357	0.92246	0	30.7016	35.5767	23.7917	0.712636	0.450953	0.262386	0.415649	0.271292	0.494757	2.04003	1.08011	0	2.82158	0	0.409998	0	0.13541	52.1433	55.3446	6.97016	protein_coding
CGI_10008158	22.7227	20.5757	26.206	2.75817	4.29421	3.52724	7.61242	7.08446	7.64362	20.9416	21.7726	19.1162	3.31967	4.25105	3.57192	8.22002	4.92121	7.28227	27.1581	20.983	9.37081	1.67007	14.99	8.30844	7.59178	8.0189	19.3891	19.0194	19.1067	4.70962	7.41578	3.08309	8.01025	11.4272	6.24008	protein_coding	Nuclear factor erythroid 2-related factor 2 [Source:UniProtKB/TrEMBL%3BAcc:K1PDL5]
CGI_10008350	1.54213	0.344739	4.97797	1.76045	0	0.365412	0	1.10175	1.09507	0.398288	0	0.438461	0.383775	2.55133	0	0	3.0995	2.28615	2.46522	4.6376	1.69961	0	2.83111	0.351126	0.362001	1.74811	0.360798	1.42432	0.825033	1.50258	2.26512	1.08855	0	1.11127	1.0496	protein_coding
CGI_10008376	11.1911	22.9267	0.482368	1.42045	0.250105	0	1.02494	0.507238	13.2506	11.1225	20.48	7.70852	4.07347	0	1.37969	24.6443	75.6441	66.0079	5.27517	0.544076	0.461146	5.51019	0.242318	0.468115	0.461114	0.238132	0.993677	0.49279	0.798686	3.01463	0.248119	1.46655	40.9718	76.3601	83.0397	protein_coding	Gigasin-4 [Source:UniProtKB/Swiss-Prot%3BAcc:P86787]
CGI_10008429	0	0	0.119507	0	0	0	0	0	0	0	0	0	0	0	0	0.120473	0.429876	0.598164	0	0	0	0	0	0	0	0	0	0	0	0	0	0	0	1.07348	0	protein_coding
CGI_10008434	0.85921	4.81632	0.116115	0.118291	0	0	0.37151	0.0616327	2.45387	2.0439	6.27901	2.86955	0.0575186	0.274914	0.45161	8.31884	14.0405	12.6271	1.5174	0.788072	0	1.07469	0	0	0	0.467556	0	0.120586	0.123139	0.0603764	0	0.119163	6.93093	39.0313	10.1204	protein_coding
CGI_10008737	0.102402	0.0485671	0.049243	0.494314	0	0	0	0	0.309884	0.147612	0.249176	0.339935	0	0	0.0556007	0.597475	1.22726	1.86012	0	0	0	0.0500984	0	0.117153	0.0502363	0	0	0.10113	0	0.350704	0.101688	0	0.291921	0.836709	0.250599	protein_coding	Putative tyrosinase-like protein tyr-3 [Source:UniProtKB/TrEMBL%3BAcc:K1QPB3]			ko00350,ko00950,ko00965,ko04916	Tyrosine metabolism|Isoquinoline alkaloid biosynthesis|Betalain biosynthesis|Melanogenesis
CGI_10008833	0	0	0	0	0	0	0	0	0	0	0.830825	0	0	0	0	0	6.75898	1.67843	0	0	0	0	0	0	0	0	0	0	0	0	0	0	0	22.43	0	protein_coding
CGI_10009013	22.3032	43.3297	27.4843	35.7546	60.4539	78.5343	67.6686	61.2287	61.3221	44.6152	26.3938	20.8392	73.0401	93.3979	50.3089	53.72	80.8409	75.843	36.888	38.641	209.781	43.8608	88.6803	159.358	110.9	111.373	31.727	41.9169	56.4946	43.6971	100.875	71.0908	67.9326	55.4325	51.3376	protein_coding
CGI_10009071	0	0.38783	0	0	0	0	0.428521	0	0.837449	0.444816	0.887498	0	0	0	0	0.44436	5.8977	4.32897	0	0	0	0	0	0	0.403862	0	0	0	0	0	0	0	1.71668	9.26593	4.03576	protein_coding	Ankyrin repeat domain-containing protein 12 [Source:UniProtKB/TrEMBL%3BAcc:K1RD34]
CGI_10009284	0.718619	1.02461	0.795335	0.665952	0.843761	0.552162	0.891523	0.685677	0.822437	1.33696	1.04914	1.29843	1.40173	0.882419	0.702641	0.707895	0.310803	0.827069	1.47104	1.2282	1.50998	0.67061	1.51161	0.622243	0.886535	1.01159	0.534843	0.588534	1.49538	0.780928	1.31802	0.972521	0.838913	1.08516	0.7932	protein_coding	von Willebrand factor D and EGF domain-containing protein [Source:UniProtKB/TrEMBL%3BAcc:K1RSH8]			ko03040	Spliceosome
CGI_10009318	0.312425	0.886081	0.0430485	0	0.0445637	0.042116	0.0456751	0.0920767	0	0.296477	0.259801	0.0976807	0.128689	0.0418016	0.0480379	1.15814	1.49007	0.760083	0	0.0497714	0	0.0445439	0.0445015	0	0	0	0.221448	0.17478	0.0447354	0	0.088181	0.0436709	0.633758	5.57064	1.65801	protein_coding	Putative tyrosinase-like protein tyr-3 [Source:UniProtKB/TrEMBL%3BAcc:K1R2H1]
CGI_10009418	0	0	0.620304	0	0	0.733232	0.952514	0	0	1.09005	5.53548	6.52201	0.898273	2.78664	3.23666	1.98717	0.492984	0	1.02242	0.639257	0.758014	0	0.5664	0.709804	0.878209	0	1.25616	0	3.09687	0.347574	0.490331	0	1.4806	4.64602	0	protein_coding	Tripartite motif-containing protein 2 [Source:UniProtKB/TrEMBL%3BAcc:K1QX38]			ko05206	MicroRNAs in cancer
CGI_10009443	0	0.0508789	0	0.0514945	0	0	0	0	0	0	0.0520554	0	0.102801	0	0	0.153558	0.430354	0.455194	0	0	0	0	0	0	0	0	0	0	0	0	0	0	0.050594	0.255314	0.0519393	protein_coding	Short-chain collagen C4 [Source:UniProtKB/TrEMBL%3BAcc:K1QCF2]
CGI_10009495	33.657	54.915	41.8166	148.498	189.219	237.257	349.197	749.664	135.905	49.6196	30.5347	33.2053	159.643	637.921	101.195	152.156	168.712	203.112	54.4016	50.9596	2151.84	216.946	203.859	692.659	1126.56	575.578	47.9146	43.615	63.6132	121.139	445.585	183.864	156.399	183.98	109.249	protein_coding	DnaJ-like protein subfamily B member 4 [Source:UniProtKB/TrEMBL%3BAcc:K1QMT1]
CGI_10009633	0.105988	1.46217	0.103585	0.563445	0.695177	0	0	0.444743	0.0541243	4.84507	11.2945	0.356058	3.1453	0.0505609	0.233068	32.0311	15.5437	20.5561	0.0554456	0.181856	0.0520876	0.105447	0.107903	0.0631108	0.31215	0	0.0529706	0	0.0534389	0.103861	0.106561	0.367441	5.42855	92.4136	17.8487	protein_coding
CGI_10009634	0.0707485	0.53732	0	0	0.213525	0	0	0.0736037	0	1.88263	1.72976	0.0798541	0.759679	0	0	11.8303	2.64621	3.94182	0	0.0810925	0.287275	0	0.0726114	0.170646	0.0707008	0	0.0709339	0	0	0	0.0706287	0	0.67178	9.21154	1.88656	protein_coding
CGI_10009893	1.57312	1.11998	0.583753	3.32549	1.22138	0.846001	1.50216	1.4319	1.38524	1.86793	1.17777	0.438062	0.581931	0.83942	0.163168	0	0.345755	0.0476063	2.53154	2.10361	0.632915	1.21522	0.651512	0.156073	1.30017	0.59717	3.93494	4.87298	1.26697	2.01155	3.10612	4.12555	2.41611	1.15803	1.91944	protein_coding	Tripartite motif-containing protein 2 [Source:UniProtKB/TrEMBL%3BAcc:K1R0L5]
CGI_10009916	1.01164	0.859292	1.44308	1.17971	0.975452	1.12825	0.977866	1.28335	1.01555	1.91258	1.74645	1.66736	0.546466	1.35547	1.28126	1.0186	0.564032	0.963861	1.6396	1.22011	0.757713	0.149687	1.90261	1.29997	1.31328	0.767205	1.2474	1.27905	0.972849	1.24582	1.024	0.989871	1.30987	1.04546	1.3009	protein_coding	Protogenin [Source:UniProtKB/TrEMBL%3BAcc:K1QDZ3]
CGI_10010018	1.10312	1.98917	1.01701	0.719429	0.152017	0.442208	2.79052	1.07592	0.152641	1.06035	0.463975	1.3729	0.914851	3.08518	0.673967	3.19457	2.01039	1.63614	0.642263	0.340135	0.995543	0.148432	1.03872	1.00546	0.563103	0.58679	1.78972	1.77274	3.83395	2.52472	1.9534	0.73502	5.02982	1.90714	2.92969	protein_coding	Tenascin [Source:UniProtKB/TrEMBL%3BAcc:K1RI05]
CGI_10010023	0.583855	1.35062	0	0.82958	0	0.552164	0.29538	0.594045	1.74415	2.30646	1.98433	0.653548	0	1.10422	0.313278	1.1488	6.47871	6.15911	0.917484	0.976085	0.27742	4.58336	0	0	0.279331	0	0	1.14279	0	0	0.576453	0.283156	3.0612	15.6517	6.19538	protein_coding
CGI_10010178	0.21791	0.435514	0	0.129562	0	0	0.0275425	0	0.355011	0.228028	0.784738	0.37834	0	0	0.317795	0.640601	1.82701	1.87838	0.162559	0.0888924	0.0255879	0.0269886	0.0794833	0	0.102059	0.078704	0.0267757	0	0	0	0	0	1.7642	4.72424	1.42464	protein_coding		GO:0005578,GO:0008061,GO:0006030	proteinaceous extracellular matrix|chitin binding|chitin metabolic process
CGI_10010182	3.62595	13.5113	7.6178	53.956	63.7621	73.6057	105.492	167.975	56.8251	12.0273	3.27447	3.40679	57.3898	140.555	33.7818	48.399	48.8968	62.7787	12.7396	11.513	629.923	69.3629	77.9129	242.084	258.636	169.082	7.50855	8.90286	17.8643	51.5335	249.369	72.5478	85.9305	71.4233	46.523	protein_coding	cAMP-responsive element-binding protein-like 2 [Source:UniProtKB/TrEMBL%3BAcc:K1R9G6]	GO:0005634,GO:0043565,GO:0003700,GO:0030154,GO:0045600,GO:0046326,GO:0046889,GO:0033138,GO:0045893,GO:0050821,GO:0006351	nucleus|sequence-specific DNA binding|transcription factor activity, sequence-specific DNA binding|cell differentiation|positive regulation of fat cell differentiation|positive regulation of glucose import|positive regulation of lipid biosynthetic process|positive regulation of peptidyl-serine phosphorylation|positive regulation of transcription, DNA-templated|protein stabilization|transcription,…
CGI_10010252	0	0	0	0	0	0	0.43496	0.199781	0.0391586	0.186005	0.0375071	0	0.296106	0.035991	0	0.150495	0.655582	0.480585	0.161131	0.175045	0.113628	0.0747981	0.0390646	0.135637	0.0761046	0.421749	0	0.0387656	0	0	0.0382815	0	3.25948	0.412205	0.723434	protein_coding	Angiotensin-converting enzyme [Source:UniProtKB/TrEMBL%3BAcc:K1Q3Z9]			ko04924,ko04614,ko05410,ko05142	Renin secretion|Renin-angiotensin system|Hypertrophic cardiomyopathy (HCM)|Chagas disease (American trypanosomiasis)
CGI_10010359	1.18087	5.601	0.844014	1.12167	0.946378	1.87057	1.40627	1.34189	3.23648	3.16669	6.13796	2.59058	1.34317	1.85518	1.34953	8.20357	19.958	18.0044	2.65587	2.0544	1.53681	1.63234	0.577553	0.927734	1.9111	1.42971	0.506126	1.01205	1.48817	1.94454	2.31375	1.28316	18.2817	57.7281	12.7825	protein_coding
CGI_10010445	0.0774786	0.657687	0	0.0747647	0.0768256	0	0.158448	0.158111	0.15602	0.369362	0.451534	0.169973	0.149066	0.0723966	0.0837468	1.80047	2.12168	1.69653	0.159003	0.175058	0.232896	0	0.545423	0.0858487	0.0761137	0.0771177	0	0.153231	0.0780611	0	0.152403	0	0.804015	5.4133	1.1487	protein_coding
CGI_10010646	1.65576	3.4324	1.4228	325.85	112	264.209	542.697	1570.27	103.045	1.10577	0.809747	1.26864	121.039	1080.17	79.738	113.655	89.7709	270.079	2.38284	2.3377	2967.8	90.3241	79.3853	1603.8	1543.34	887.19	2.38334	2.16761	3.76953	58.6829	743.894	89.3448	76.5835	136.371	78.4399	protein_coding	Heat shock protein 70 B2 [Source:UniProtKB/TrEMBL%3BAcc:K1Q7Y6]	GO:0005737,GO:0005634,GO:0005524	cytoplasm|nucleus|ATP binding	ko03040,ko04141,ko04010,ko04144,ko04612,ko04915,ko04213,ko05134,ko05162,ko05164,ko05169,ko05145	Spliceosome|Protein processing in endoplasmic reticulum|MAPK signaling pathway|Endocytosis|Antigen processing and presentation|Estrogen signaling pathway|Longevity regulating pathway - multiple species|Legionellosis|Measles|Influenza A|Epstein-Barr virus infection|Toxoplasmosis
CGI_10010647	0.613794	0.631628	0.58592	25.3441	24.7734	71.9764	242.565	550.632	23.6248	0.479193	0.490792	0.488489	49.1945	378.42	20.3628	25.7747	42.059	47.5923	0.803427	0.435295	504.624	31.257	35.4005	238.324	283.739	146.256	0.6563	0.766431	0.896869	11.7568	134.701	23.0029	19.3855	23.2844	15.8614	protein_coding	Heat shock protein 70 B2 [Source:UniProtKB/TrEMBL%3BAcc:K1QG22]	GO:0005811,GO:0005875,GO:0005739,GO:0005524,GO:0051082,GO:0008340,GO:0022008,GO:0006457,GO:0042594	lipid particle|microtubule associated complex|mitochondrion|ATP binding|unfolded protein binding|determination of adult lifespan|neurogenesis|protein folding|response to starvation	ko03040,ko04141,ko04010,ko04144,ko04612,ko04915,ko04213,ko05134,ko05162,ko05164,ko05169,ko05145	Spliceosome|Protein processing in endoplasmic reticulum|MAPK signaling pathway|Endocytosis|Antigen processing and presentation|Estrogen signaling pathway|Longevity regulating pathway - multiple species|Legionellosis|Measles|Influenza A|Epstein-Barr virus infection|Toxoplasmosis
CGI_10010833	1.22971	6.03044	4.55874	3.35826	2.88439	0.587821	1.2071	0	0.584667	2.48963	1.21592	1.39568	2.45089	0.587735	0	2.46553	3.59993	9.08507	1.30942	1.37448	1.708	0.55017	1.75917	2.4195	1.73492	4.62988	0.58846	0.585805	0.649375	0.588689	0.598247	0	1.16436	15.1747	6.35916	protein_coding
CGI_10010834	2.00346	3.37558	1.26083	1.25003	2.91772	2.84474	0.334316	1.0072	2.95537	2.32302	0.976907	1.8773	2.61211	0.946236	2.52118	6.23694	8.55183	3.88724	3.16825	2.9841	2.51434	3.10883	1.29942	2.48819	1.89495	1.60211	3.88007	1.29739	0.345528	0.96731	1.64681	1.9088	2.87508	21.0676	3.80049	protein_coding
CGI_10011028	0	1.92279	0	0	0.882145	0	0	0	1.47319	0	0	0	0	0	0	0.878494	3.19557	0.582183	0.313232	0	0	0	0.856321	0.296858	0.275202	0.285346	0	0	0	0	0	0	1.99043	5.65536	0.55699	protein_coding
CGI_10011057	0	0	0	0	0	0	0	0.0190121	0	0.0352054	0.0357176	0.0202833	0.212205	0	0	0.195428	0.188696	0.507844	0	0.0208203	0	0.0366601	0	0	0.0180512	0	0	0	0.0184971	0	0	0	0.0173547	0.618299	0.0724957	protein_coding	Matrilin-2 [Source:UniProtKB/TrEMBL%3BAcc:K1QTR9]
CGI_10011110	0	5.97441	0	0	0.889727	0	0	1.81615	0	3.11854	0	6.93182	0	1.89594	0	27.0961	12.3938	38.9855	1.09745	0	0	0	0.892347	0.988783	0	0	0	0	0	0.924961	0	0	5.48593	25.383	6.23372	protein_coding	Peptidyl-prolyl cis-trans isomerase [Source:UniProtKB/TrEMBL%3BAcc:K1RB14]
CGI_10011194	0.948867	0.180663	0.119904	0.424962	0.0629699	0.402323	0.633464	0.874618	0.315558	0.766342	1.77207	1.68064	0.356778	0.112899	0.467337	0.950059	0.142185	0.175972	0.190116	0.609503	0.114714	0.366245	0.0607621	0.35119	0.868432	0.296451	0.183591	0.245016	0.695958	0.370276	0.541038	0.791427	0.236369	0.480969	0.243225	protein_coding	Tripartite motif-containing protein 3 [Source:UniProtKB/TrEMBL%3BAcc:K1QPM0]
CGI_10011244	0	0.658697	0	0.333968	0	0	0	0	0	0.348738	0	0	0	0	0	0.709279	0.418361	0.343675	0	0	0	0	0	0	0	0	0	0	0	0	0	0	0	0.691138	2.43123	protein_coding
CGI_10011247	5.00258	0.31753	3.06642	0	3.93475	0.800901	0.886733	6.09972	1.62661	0	0	0	3.35874	0	1.49306	2.14161	2.64681	0	0	0	0	0	0	0	0	0	0	0	0	0	0.326773	0	0	0	0	protein_coding
CGI_10011251	7.10985	5.93361	7.61556	3.83238	4.14704	2.47801	3.38381	5.94275	4.64185	6.96729	8.55473	8.09897	3.76065	4.73307	2.21071	4.01532	2.1057	5.67129	7.22871	4.03103	2.65595	0.133301	3.18987	3.4522	5.09891	4.13336	5.02059	7.76058	5.01534	4.31308	4.88009	4.79217	5.76447	4.51007	3.63262	protein_coding	Sacsin [Source:UniProtKB/TrEMBL%3BAcc:K1R1L5]
CGI_10011268	0.177216	0.342652	0.257408	0.173831	0.26867	0.341887	0.182421	0	0	0	0.351269	0.0996826	3.39516	0.169765	0.294531	0.69452	2.26269	1.71876	0.375049	0	0.352149	0.351279	0.0889686	0.0956481	0.173476	0.0884203	0.348277	0.433252	0.271421	0.259982	0.0879078	0.348357	0.0834767	0.0855226	0.260787	protein_coding	Fibropellin-3 [Source:UniProtKB/TrEMBL%3BAcc:K1QML7]
CGI_10011273	16.8705	13.8633	10.2335	26.9511	50.4377	35.3756	29.9798	33.8354	34.4386	18.6304	14.9775	15.3832	30.65	26.4159	21.4239	30.8961	36.6521	36.97	12.9807	14.4198	94.1315	46.8909	106.261	34.4593	33.6989	44.7553	18.2888	17.0808	14.5335	23.5636	53.565	35.8795	27.8662	24.9956	24.9578	protein_coding	FMRFamide receptor [Source:UniProtKB/TrEMBL%3BAcc:K1R9Q0]
CGI_10011376	7.67292	9.03101	7.25151	133.858	26.5665	354.002	644.211	926.593	39.2062	15.0578	4.15751	1.72584	67.6029	1458.42	34.5864	38.9719	24.8416	124.16	6.00535	7.94958	10060.7	75.2759	542.469	3915.06	2765.96	871.413	3.78533	4.2725	6.7312	20.8486	2178.69	40.4095	36.0102	85.3905	23.2359	protein_coding	Heat shock protein beta-1 [Source:UniProtKB/TrEMBL%3BAcc:K1RYF7]
CGI_10011402	0	0.452711	0.300462	0.306406	0.472863	0	0.159927	0.373315	0.158631	0.542241	0.656104	0.508684	0	0.0477837	0	1.34291	0.830047	1.92113	0.105769	0.057261	0	0.0520828	0	0	0.201233	0.152812	0.0519086	0	0.0527886	0	0	0	1.0305	3.2043	1.19059	protein_coding
CGI_10011513	2.58352	5.40594	1.96709	12.9591	18.6642	19.2621	46.0584	113.268	12.2543	7.40483	4.11881	3.16897	15.1547	67.6679	6.8505	8.76198	11.3845	23.6704	4.92657	5.15081	419.984	23.5827	20.2175	288.309	217.027	103.643	2.51226	2.70928	5.68486	11.7429	98.1872	20.2519	24.931	26.3753	17.8474	protein_coding	Apoptosis 1 inhibitor [Source:UniProtKB/TrEMBL%3BAcc:K1PQK7]
CGI_10011546	0	3.04765	0	2.01805	0	0	1.85422	0	0	0	0	0	1.78711	6.50572	13.643	2.11829	2.99715	5.18538	7.39656	3.26833	0	1.84288	0	2.88483	0	6.38838	9.3018	2.43996	2.23186	0	3.21207	5.90494	0	0	1.76008	protein_coding
CGI_10011732	1.70348	0.731075	0	0	1.56743	2.48506	1.6438	0.815381	0	0	0.845301	0	0.871003	1.67179	0	3.46144	8.10679	5.11999	0.923722	0.946289	3.74215	1.45442	2.36055	1.7592	2.34015	1.55281	0	0.78868	0.918507	0	0.829035	0.786934	2.43184	21.7083	6.99565	protein_coding
CGI_10011885	1.08267	0.163942	0.16922	0	0	0.172734	0.178361	0	0	0.3527	0.706994	0.606874	0.175992	0	0.196714	0.535086	4.16241	4.52585	0.189928	0.204134	0.169606	0.168892	0.173828	0	0.175792	0	0	0	0.184601	0	0	0	0.860673	1.21956	1.18337	protein_coding	1%2C25-dihydroxyvitamin D(3) 24-hydroxylase%2C mitochondrial [Source:UniProtKB/TrEMBL%3BAcc:K1PJ00]
CGI_10011891	0.142215	0	0.0688506	0.0348442	0.856441	0.0678848	0.219005	0.148054	0.036149	0.137307	0.0346624	0.158279	0.03426	0	0.154706	0.8674	0.203503	0.613883	0.0740439	0.12041	0.524905	0	0.107848	0	1.18876	0.248263	0.0354996	0	0.792412	0.768751	0.494134	0.315896	1.65295	0.891532	1.1183	protein_coding	Sushi%2C nidogen and EGF-like domain-containing protein 1 [Source:UniProtKB/TrEMBL%3BAcc:K1PJ05]
CGI_10011913	0	2.62638	0	0.178904	0	0	0	0.0639435	0	2.06729	0.716911	0.0680892	0.771715	0	0	14.5689	4.16269	2.76701	0	0	0.0602288	0	0	0	0.0598262	0	0	0	0	0.0602679	0	0	1.87052	14.395	2.53008	protein_coding	Putative tyrosinase-like protein tyr-3 [Source:UniProtKB/TrEMBL%3BAcc:K1PI66]
CGI_10011916	0	4.26082	0	0.210386	0.0723017	0.138131	0.0744869	0	0.0732916	0.139096	0.353538	0	0.0699089	0.273333	0.236006	2.05143	4.67272	2.76754	0.0748047	0	0.143571	0	0.21878	0	0.0707198	0.0718674	1.51707	0	0	3.63371	3.52792	0.142537	5.31145	10.576	5.43564	protein_coding	Putative tyrosinase-like protein tyr-3 [Source:UniProtKB/TrEMBL%3BAcc:K1QAP4]
CGI_10011999	0	0.62226	0.124796	0	0.524993	0.120394	0.596377	0.392271	0	0	0	0	0	1.1828	0.762629	0	0.751106	1.21926	0.0657021	0	0.542531	0.706786	2.98332	0.548648	0.778687	0.249399	0	0.126892	0.658773	0.965467	0.315609	0	1.10946	0.498949	1.3308	protein_coding	Tripartite motif-containing protein 71 [Source:UniProtKB/TrEMBL%3BAcc:K1PXW7]
CGI_10012073	1.3839	2.5472	2.59881	6.48804	2.21473	3.52084	2.73497	3.62012	1.34399	1.84353	5.4329	4.6984	3.15692	4.33309	9.57092	2.74969	1.58783	0.452446	2.95783	0.521344	3.49173	2.96095	5.3852	1.46968	0.886182	1.32067	0.445887	4.49828	6.2626	2.66716	6.81644	3.50225	3.51514	1.78848	2.18524	protein_coding
CGI_10012075	47.6629	36.9617	52.2187	35.8637	39.5444	60.2817	75.0368	32.925	38.1881	111.633	109.443	62.296	88.7826	87.4331	165.409	46.3908	32.7246	44.6617	65.8727	48.1324	123.817	141.23	71.9827	33.6279	62.0647	43.0963	33.974	55.0424	76.1583	33.2875	45.0491	19.8512	70.4396	44.6699	28.6529	protein_coding	Hemicentin-1 [Source:UniProtKB/TrEMBL%3BAcc:K1PZK5]
CGI_10012100	0	0.513357	0.147825	0.443915	0.542645	0.146289	0.157145	0.234065	0.466116	0.595119	0.684339	0.341377	0.150249	0.217641	0.923596	0.225235	0.268272	0.147603	0.240525	0.173395	0.294777	0.453238	0	0.858719	0.219881	0.0755953	0.224949	0.14883	0.703216	0.301945	0.1534	0.224851	1.02488	0.592521	0.298456	protein_coding
CGI_10012215	1.93482	2.30332	0.558835	3.50963	0.569981	0.550096	0.992802	0.395424	1.71928	2.44614	2.64382	0.215037	1.12846	0.73296	1.2529	6.24739	6.05678	5.56217	2.799	1.7174	2.48188	1.29545	3.05091	1.05997	0.186308	0.571308	0.765229	1.14167	0.789326	1.13685	2.88371	0.943051	2.94353	14.0145	3.58618	protein_coding
CGI_10012348	0.156866	0.586783	0.0821316	0.0758954	0.0786237	0.0308848	0.127438	0.100662	0.291623	0.305598	0.640838	0.258577	0.100504	0.0427826	0.134433	1.00757	1.63476	1.14151	0.0605177	0.0444883	0.0321359	0.104289	0.00657217	0.036218	0.082636	0.0260995	0.0515799	0.0573991	0.0458749	0.0318484	0.0193766	0.0575761	0.844158	4.5354	0.774773	protein_coding	Hemicentin-1 [Source:UniProtKB/TrEMBL%3BAcc:K1PPU7]
CGI_10012352	0.58422	2.21307	0	0.176147	0	0.0346188	0.187213	0.0375915	1.33203	1.15491	2.73279	1.53092	0.35204	0.102945	0.158044	3.67938	8.41083	5.80654	0.676383	0.123462	0.358751	0.468904	0.110239	0	0.0354976	0.218362	0	0.1432	0.036746	0	0.0361775	0.107156	4.84725	20.878	5.79245	protein_coding	Follistatin-related protein 4 [Source:UniProtKB/TrEMBL%3BAcc:K1PHQ7]
CGI_10012353	0.0717625	0.817875	0	0.209118	0	0	0.148414	0.150092	0.875377	0.693304	3.14785	0.559418	0.278111	0.13601	0.548986	2.86774	5.18843	5.37915	0.298456	0.0817327	0.0705644	0.141183	0.508193	0	0.140636	0	0	0	0	0	0.0715525	0.0708268	4.17019	13.8633	4.79957	protein_coding
CGI_10012419	0.656381	2.13128	0	0.394782	0.410309	0.411604	0.835782	0.836659	0.415389	1.48162	4.03495	1.44519	1.04645	0.20258	0.709552	3.81734	7.46744	11.9231	0.225485	0.488408	0	0.400839	0	0.215265	0.592706	0	0.204634	0.610119	0.447707	0.612949	0	0.200545	5.17559	25.8051	4.62016	protein_coding
CGI_10012546	1.57827	0.594586	0.303763	1.78846	2.52307	0.299316	0	0.638659	2.53422	1.53121	3.09417	3.50476	4.00371	4.80679	3.43234	9.15322	6.231	10.8502	4.90045	3.1941	2.72353	0	0.93595	2.47402	0.884459	0	0.609759	0.594414	0.315989	0.303085	0.947517	0.609939	0.893315	0	0.901482	protein_coding
CGI_10012612	0.207791	0.972094	0	0.791854	0.204664	0	0.637269	0.215511	0.208307	1.0102	0	0.231938	0	0	0.452065	3.91553	2.90236	2.40256	0.215577	0	0	0.202047	0.208159	0	0	0.206033	0.20808	0	0	0.814687	0	0.202307	2.18081	14.8499	2.24717	protein_coding
CGI_10012743	1.32059	2.46354	0	0.76702	0.0413806	0	0.632357	0.842698	2.21265	3.47005	7.26823	3.39583	0.867694	0.419602	1.78215	7.01795	19.587	21.4813	1.6948	0.738088	0.406433	1.34792	0.0414526	0.0460177	0.363249	0.775049	0.041054	0.409419	0.0418987	0.0810681	0.200949	0.243942	12.224	51.8162	12.3733	protein_coding	Putative tyrosinase-like protein tyr-3 [Source:UniProtKB/TrEMBL%3BAcc:K1PS92]
CGI_10012952	38.1756	65.9918	78.6773	96.9597	186.492	189.506	3.0528	29.2004	24.6436	14.353	5.00971	16.8112	6.13462	32.0944	13.9098	41.3333	53.3703	39.6615	27.431	36.7771	8.89209	212.393	63.0485	0.277118	100.2	10.6469	61.5557	63.9471	36.4687	29.3219	68.7247	124.378	91.9445	76.4181	93.2312	protein_coding
CGI_10013058	0.185492	0.33901	0.174142	0	0	0	0.184645	0.184058	0.182312	0.175393	2.68332	0.803234	0.354477	0.171629	0	1.96065	5.35209	3.30534	0.186476	0	0	0.35837	0	0	0	0	0	0.17726	0	0	0	0	2.9758	12.9864	2.12167	protein_coding	Homeobox even-skipped-like protein 1 [Source:UniProtKB/TrEMBL%3BAcc:K1PAC6]
CGI_10013316	0	0	0	0	0	0	0	0	0	1.82347	0.869659	0	0	0	0	6.2501	3.21109	3.5089	0	0	0	0	0	0	0	0	0	0	0	0	0	0	3.35476	12.2441	2.35681	protein_coding
CGI_10013331	0.487414	0.453294	0	0.455429	0	0.455039	0.242901	0.971063	0.241145	0.69323	0.236151	0.533315	0.936757	0.904835	0	3.02883	1.38811	2.06863	0.248573	0	3.64029	0.234787	6.57493	1.44085	0.454298	0.46535	0.2319	0.228217	0	0.464682	9.73301	0	1.14186	3.22557	1.60914	protein_coding	Ankyrin repeat domain-containing protein 50 [Source:UniProtKB/TrEMBL%3BAcc:K1QBW0]
CGI_10013332	0	0.299697	0.303841	1.20868	0	1.21868	1.28414	9.92775	0.956809	0	2.20737	0.363695	0	2.44311	0	2.86814	2.97719	3.77822	0	0	38.9701	0	0.312323	3.3677	3.63814	1.2352	0	0	0.668459	0.627858	23.503	0	3.36864	22.1765	3.05327	protein_coding	Ankyrin repeat domain-containing protein 50 [Source:UniProtKB/TrEMBL%3BAcc:K1QJV4]
CGI_10013680	0	0	0	0	0	0	0	0	0	0	0	0	0	0	0	0	0	0	0	0	0	0	0	0	0	0	0	0	0	0	0	0	0	0	0	protein_coding
CGI_10013710	0	0	0	0	0	0	0	0	0.165061	0	0	0	0.163115	0.946014	0	0.814826	2.10268	0.322651	0	0	0	0	0	0	0	0	0	0	0	0	0	0	0.156051	0	0.157378	protein_coding	Tyrosine-protein kinase receptor Tie-1 [Source:UniProtKB/TrEMBL%3BAcc:K1QA07]
CGI_10013897	18.664	14.9939	19.9047	37.2973	41.5445	38.9754	54.4232	60.9693	35.1124	15.5038	21.9787	14.4341	38.5122	38.5338	35.1672	31.3586	46.2313	41.089	15.7535	12.5897	42.5382	40.9259	37.7642	36.0561	32.5073	32.6295	21.584	25.916	20.3332	30.1449	41.8877	30.67	30.2249	35.6676	28.0593	protein_coding
CGI_10014021	0	0	5.50182	0	0	0	0	5.3522	0	0	0	0	0	0	7.2525	0	0	0	0	0	0	0	0	0	0	0	0	0	0	0	6.13683	16.5898	0	0	5.51104	protein_coding	Angiopoietin-4 [Source:UniProtKB/TrEMBL%3BAcc:K1QBK2]
CGI_10014128	0.482267	1.37268	1.16628	0.85142	2.91008	1.82124	0.24782	0.330299	0.81588	2.086	1.17375	2.47458	4.8931	1.58064	1.64981	4.74543	5.08336	2.9115	4.47216	4.13619	2.07897	3.96002	3.86611	3.82165	3.67765	2.21996	4.8283	4.14932	2.42863	5.49005	9.06202	7.7681	4.18839	1.83871	5.86583	protein_coding	Alkaline phosphatase%2C tissue-nonspecific isozyme [Source:UniProtKB/TrEMBL%3BAcc:K1PP56]			ko00730,ko00790,ko00627,ko02020	Thiamine metabolism|Folate biosynthesis|Aminobenzoate degradation|Two-component system
CGI_10014218	0.637613	0.394444	0	0.100048	0.10371	0.100748	0	0.107135	0.420234	0	0.207808	0.11747	0.205041	0.199109	0.114348	0.207032	0.857834	0.20314	0	0	0.10292	0	0	0	0.101518	0	0	0	0	0.102864	0.208589	0	0.200788	0.804842	0.613929	protein_coding
CGI_10014320	0.0965093	2.35174	0	0.482296	0	0	0.148353	0.248536	1.32746	1.70546	4.54604	1.37592	0.823412	0.266115	0.4161	8.3336	9.27674	14.5869	0.349285	0.162083	0.0962218	0.510898	0.146749	0.0535511	0.192307	0.0956746	0	0.0986031	0	0.0477326	0	0.0481012	6.50972	26.8851	7.10165	protein_coding
CGI_10014343	0	4.60392	0	9.64565	5.12917	0	0	0	0	0	0	0	6.98652	0	7.05166	75.2372	48.1857	60.232	0	0	0	0	5.26628	5.17105	0	0	0	5.53197	0	0	0	5.29636	12.0462	91.0993	16.0726	protein_coding
CGI_10014359	0	0.225284	0.448902	0.228498	0.236515	1.13	1.55867	0.23977	0.713379	1.15008	0.465797	0.924929	0.808847	3.12769	1.94301	2.77431	2.18046	1.59612	0.249	0	0.576712	0	0.353674	1.69729	0.34334	2.09765	1.02634	0	1.07643	0.457088	0.353529	1.14034	0.894869	0.569848	0.910271	protein_coding	Ficolin-2 [Source:UniProtKB/TrEMBL%3BAcc:K1QTS4]
CGI_10014502	0	0.606995	0	0.0768202	0	0	0	0	0	0	0	0	0	0	0	0.154765	0.828383	0.76502	0	0	0.0771108	0	0	0.082626	0	0	0	0	0.161932	0	0.157581	0	0.450736	0.759736	0	protein_coding	Collagen alpha-1(XIV) chain [Source:UniProtKB/TrEMBL%3BAcc:K1QFC9]
CGI_10014593	0.28654	4.8178	0	0.536185	0.113719	0	0.586471	0.469808	2.64975	2.82138	9.92796	2.62093	0.165228	0.5388	1.52953	8.67184	18.9956	17.0337	0.928682	0.902155	0.452581	1.4839	0	0.0613292	1.58678	0.22839	0	0.328473	0.170284	0.0551114	0.226519	0.10979	16.2422	43.6128	11.8513	protein_coding	Prestin [Source:UniProtKB/TrEMBL%3BAcc:K1QK91]	GO:0016323,GO:0005737,GO:0005887,GO:0016328,GO:0015301,GO:0015106,GO:0005254,GO:0003774,GO:0019531,GO:0042803,GO:0008271,GO:0015116,GO:0008134,GO:0098656,GO:0015701,GO:1902476,GO:0090102,GO:0015755,GO:0034220,GO:0034766,GO:2000147,GO:0045793,GO:0051262,GO:0008360,GO:0051453,GO:0042391,GO:0010996,GO:0042493,GO:0002931,GO:0035864,GO:0009751,GO:1902074,GO:0097066,GO:0007605	basolateral plasma membrane|cytoplasm|integral component of plasma membrane|lateral plasma membrane|anion:anion antiporter activity|bicarbonate transmembrane transporter activity|chloride channel activity|motor activity|oxalate transmembrane transporter activity|protein homodimerization activity|secondary active sulfate transmembrane transporter activity|sulfate transmembrane transporter activity…
CGI_10014761	0.31594	0.3011	0.305109	0.121732	0.0636283	0	0.129699	0.0648913	0.128164	0.608889	0.184147	0.560361	0	0.059665	0	0	0	0.0604245	0.328068	0.428017	0	0.0626171	0.253606	0.138407	0.122235	0	0.371585	0.122398	0.0635766	0.184049	0.251346	0.247058	0	0.060506	0.0612939	protein_coding	Integrin beta [Source:UniProtKB/TrEMBL%3BAcc:K1QEX5]			ko04015,ko04151,ko04512,ko04145,ko04510,ko04810,ko04640,ko04611,ko04919,ko04380,ko05206,ko05205,ko05418,ko05410,ko05412,ko05414	Rap1 signaling pathway|PI3K-Akt signaling pathway|ECM-receptor interaction|Phagosome|Focal adhesion|Regulation of actin cytoskeleton|Hematopoietic cell lineage|Platelet activation|Thyroid hormone signaling pathway|Osteoclast differentiation|MicroRNAs in cancer|Proteoglycans in cancer|Fluid shear stress and atherosclerosis|Hypertrophic cardiomyopathy (HCM)|Arrhythmogenic right ventricular cardiomy…
CGI_10014769	2.97628	0.661063	0	0	0	4.3303	5.80187	3.58989	0	3.12833	1.49202	0	1.52033	1.45699	2.49952	0	0	0	0	0	0	4.505	3.49334	5.57129	0	2.76666	0	0	0	0	0	0	0	0	0	protein_coding
CGI_10014774	0.0702316	0.371717	0	0.0685832	0	0	0	0	0	0.134828	0.0681301	0	0.0675756	0	0	0.405058	0.600051	0.937414	0.0364012	0	0	0	0	0	0	0	0.0344331	0.0683837	0.106053	0	0	0	0.0997501	2.16687	0.239231	protein_coding	Low-density lipoprotein receptor-related protein 1B [Source:UniProtKB/TrEMBL%3BAcc:K1QXJ2]
CGI_10014778	0	1.58743	6.2588	6.17984	1.92297	0.46502	2.45825	4.82527	0	4.01422	3.36253	4.8528	4.5701	3.23497	6.40238	14.7204	5.7114	8.87241	1.75742	1.09281	5.29695	0	1.18631	8.17015	0.227099	8.50831	3.76444	1.614	1.48625	0.936113	0	1.87173	4.35196	2.75164	2.5578	protein_coding
CGI_10014901	1.15473	6.05415	4.07568	1.1001	1.16059	2.96984	1.08241	1.06404	2.9874	2.11028	4.40077	4.73806	0.950026	0.9155	0.265232	1.65174	0.0939469	2.33944	5.5653	6.25625	1.80527	0.242275	1.85631	1.6953	3.25207	2.00808	11.607	10.3238	14.5485	7.84778	8.10904	12.5371	5.23676	5.63169	8.81406	protein_coding
CGI_10014931	1.29817	0.161246	1.56394	0.806907	0.601224	0.725429	0.612526	0.692265	0.518229	0.163205	1.0053	0.560508	0.582253	0.241653	0.276599	0.329426	0	0.0810795	0	0.284722	1.46762	1.45261	0.252629	2.14551	0	1.087	0.0836144	0.819364	0.43115	1.00394	0.508221	0.907603	0.489077	1.05669	0.74313	protein_coding	Heat shock 70 kDa protein 12B [Source:UniProtKB/TrEMBL%3BAcc:K1Q9C0]
CGI_10015099	1.49315	1.22477	3.00445	1.43334	1.6366	1.7151	2.17207	3.18853	1.32496	1.92783	2.41878	0.55395	2.70625	2.01803	1.43491	2.59474	4.51392	2.86537	2.77784	4.48044	3.00684	1.64912	4.09946	1.80589	1.76838	2.26975	3.58989	3.42802	2.86291	3.86396	4.90588	2.26448	5.8221	2.54868	0.964731	protein_coding	Acetyl-CoA carboxylase [Source:UniProtKB/TrEMBL%3BAcc:K1S5W4]
CGI_10015320	0.10268	0.286877	0	0.0978032	0.102262	0	0.211775	0	0.103693	0.0985424	0.200097	0.113697	0	0	0.221632	0.400396	0.594479	1.46014	0	0.232335	0	0.202187	0.206409	0.115388	0.0989786	0.102469	0	0	0	0	0	0	1.0715	1.5573	0.399125	protein_coding	Para-nitrobenzyl esterase [Source:UniProtKB/TrEMBL%3BAcc:K1QUV2]
CGI_10015609	1.46415	5.05487	0.699452	0.676922	0.964415	0.870919	0.676885	0.419838	7.62501	1.20081	2.47868	3.3351	1.93288	2.36615	1.19155	0.709607	0.399599	1.26495	1.60513	1.21431	5.37513	5.55516	2.39344	6.10628	3.0997	2.4062	0.772389	1.09132	0.801584	0.918948	1.26459	1.69471	4.81851	3.23944	1.36975	protein_coding	IgGFc-binding protein [Source:UniProtKB/TrEMBL%3BAcc:K1Q8Z0]
CGI_10015798	0.179929	0	0	0	0.450721	0	0	0.27451	0.180339	0	0.260603	0	0	0	0	1.64161	3.41021	0.680392	0	0.099465	0	0	0	0.0877108	0	0.0869525	0	0	0	0.0869087	0	0	0.0851894	5.56123	0.255905	protein_coding	Collagen alpha-3(VI) chain [Source:UniProtKB/TrEMBL%3BAcc:K1QH62]			ko04974	Protein digestion and absorption
CGI_10016015	0.0967247	0.914891	0	0.366859	0	0	0.0982707	0.0976921	0.438682	0.411705	1.02944	0.418192	0.0928254	0.0444971	0.0513591	1.65115	1.82566	2.90708	0.195981	0.105863	0.0456338	0.286644	0	0.0462767	0	0.0937816	0	0	0	0.0468382	0	0	2.09549	9.59423	3.01396	protein_coding	A disintegrin and metalloproteinase with thrombospondin motifs 18 [Source:UniProtKB/TrEMBL%3BAcc:K1QXH8]
CGI_10016016	0.0446602	0.393809	0	0.0327231	0	0	0.0229229	0.0115611	0.0452576	0.191776	0.250186	0.0614506	0	0.020806	0.072412	0.878447	1.15215	0.828634	0.0114953	0.012506	0.0218729	0.0331468	0.0224442	0	0.0108791	0.0110445	0	0	0.0337514	0	0	0	0.710637	2.98447	0.517993	protein_coding	Sushi%2C von Willebrand factor type A%2C EGF and pentraxin domain-containing protein 1 [Source:UniProtKB/TrEMBL%3BAcc:K1R3V2]
CGI_10016036	2.72773	27.3431	0	0.970498	0.656153	0	0	0.339577	10.6288	7.97458	11.4687	2.38243	1.03305	0.327113	0.749491	38.7331	43.0947	51.6225	2.2344	2.68375	0.324422	4.60642	0.65975	0.371148	0.995692	0.327689	0.335786	0.338977	1.09192	0	0.336968	0.330999	11.7176	116.491	25.3671	protein_coding
CGI_10016267	0	0.0557579	0	0	0.117939	0	0.297727	0.407574	0.0590534	1.31188	0.0570101	1.75219	0.11214	0.0536981	0.247789	0.110799	0.0670089	0.164252	0	0	0.708231	0	0.283449	0	0.690634	0	0.225861	0	0	0	0.168602	0.168731	0.982535	0.219452	0	protein_coding
CGI_10016278	0	2.46049	0	0.248788	0.518337	0	0	0.26904	0	4.11585	8.93673	0.876603	1.52381	0	0	22.8647	11.9172	21.8992	0.273182	0	0.524493	0	0	0	0.260097	0	0	0	0.269108	0.772729	0	0.510802	5.51136	49.8802	9.26742	protein_coding
CGI_10016411	0.9371	0.221009	0.0745206	0.220208	0.310097	0.358278	0	0.544753	0.704768	1.31516	2.56779	2.58766	1.56761	6.36052	5.29378	1.25542	0.0892949	0.507643	0.861811	0.949892	0.220717	0.31183	0.455939	1.15499	0.434446	1.1358	1.12801	0.29587	0.154787	1.49813	1.81179	1.71118	0.145629	0.439439	1.34789	protein_coding	Tripartite motif-containing protein 2 [Source:UniProtKB/TrEMBL%3BAcc:K1Q6E5]
CGI_10016412	0.63821	5.42644	2.02771	0.100773	3.06605	3.35092	3.87458	3.49791	3.62187	4.814	1.96363	0.459038	5.60201	8.67334	4.88673	0	0	0	1.07473	0	0.100334	10.2557	5.83591	4.22011	0.198717	0	6.27866	3.15655	6.77783	1.22565	5.23632	4.98622	0	1.80233	4.11034	protein_coding	Tripartite motif-containing protein 2 [Source:UniProtKB/TrEMBL%3BAcc:K1QS83]
CGI_10016430	0	3.56884	0	1.0359	0.539043	0	0	0.556297	0.546492	1.70431	2.7875	0.643771	2.25361	0	0	3.95399	13.2564	6.10261	0	0	0	0	0	0	0	0	0	0	0	0	0	0	1.0744	34.3137	10.1702	protein_coding		GO:0005576	extracellular region
CGI_10016567	7.68221	2.16766	9.5903	6.63987	1.6725	6.78958	3.08342	5.57074	4.4347	2.28212	9.78523	10.0298	2.16184	4.85588	6.47291	1.72766	0.86502	2.27222	12.0938	7.88406	2.18579	2.26787	2.85754	3.24027	3.32089	9.21879	11.4751	2.83064	0.302508	0.888769	2.35658	1.77986	14.4881	2.17267	9.64948	protein_coding
CGI_10016584	0	0	0	0	0	0	1.97623	0.3932	0	0.386164	0	0	0.384354	0	0	0.38505	3.67472	4.17856	0.40845	0	1.50373	0.372347	0	3.73329	0	0.760499	0	0.755343	0	0	0	0	15.9411	2.98148	4.88747	protein_coding	C-type lectin domain family 4 member M [Source:UniProtKB/TrEMBL%3BAcc:K1QVK9]
CGI_10016723	0.180912	0.227498	0.116466	0.116753	0	0	0	0	0.0609653	0.173687	0.17588	0	0.115603	0	0.0650435	0.295738	1.73708	1.27056	0	0	0.180095	0	0	0	0.0596322	0.0600176	0	0	0	0	0.0593646	0	0.694037	3.87708	0.898635	protein_coding
CGI_10016739	3.27741	0.0909815	1.57583	0	0.486928	0	1.08053	2.33025	0	2.44518	2.8702	3.83893	5.08963	0.4469	0.514073	0.994433	0.664952	1.07968	1.64502	0.106048	0	2.42126	2.07228	5.1547	4.70336	1.03326	1.1109	1.80368	1.3388	0.278828	1.97056	2.5025	1.53623	0.090705	5.34355	protein_coding	Tripartite motif-containing protein 45 [Source:UniProtKB/TrEMBL%3BAcc:K1REE2]
CGI_10016778	0	0	0	0	0	0	0	0	0	0	0	0	0	0	0	0	186.566	326.767	0	0	0	0	0	0	0	0	0	0	0	0	0	0	0	413.819	0	protein_coding
CGI_10016779	1.05813	1.67093	1.23245	1.11938	0.767438	1.36196	1.19563	1.65581	1.4224	2.22583	1.25644	1.98017	1.7479	0.925604	1.87945	3.49318	3.56309	2.99135	2.26961	1.35324	0.681552	0.517484	1.56274	1.31419	1.11079	1.78166	1.1476	0.681998	1.53021	1.31079	1.0951	0.965842	2.38058	8.61585	2.5056	protein_coding
CGI_10016884	0.217947	2.85262	0	0.20745	0	0	1.32062	0.437126	0.541202	3.64753	5.16787	2.87764	0.6284	0.203822	0.943163	5.8934	9.22976	10.0873	0.449136	0	0	0.518006	0	0	0.207795	0.105439	0	0.105342	0.22082	0	0.106856	0	7.70634	21.8483	6.41253	protein_coding	Voltage-gated hydrogen channel 1 [Source:UniProtKB/TrEMBL%3BAcc:K1QQC7]	GO:0016021,GO:0005887,GO:0030171,GO:0071467,GO:0071294,GO:0015992,GO:0009268,GO:0010043	integral component of membrane|integral component of plasma membrane|voltage-gated proton channel activity|cellular response to pH|cellular response to zinc ion|proton transport|response to pH|response to zinc ion
CGI_10016964	1.4372	7.31566	0.0887235	0.504454	0.0926273	0.174891	0.799038	0.517813	3.73469	3.73163	10.0414	3.99995	1.10508	1.02531	1.25558	10.8183	26.3308	25.3576	1.49287	0.624788	0.180869	1.97542	0.0463728	0.102268	0.228513	0.500864	0.091801	0.139069	0	0.0456869	0.227783	0.365386	16.6193	73.6517	20.238	protein_coding	Tyrosine-protein phosphatase Lar [Source:UniProtKB/TrEMBL%3BAcc:K1S2C8]
CGI_10016965	1.62601	4.32925	0.0603772	0.665994	0.12453	0.0591894	0.831699	0.708567	2.33658	2.96343	7.0602	3.05079	0.603074	0.642505	1.61798	7.35676	16.2013	18.8293	1.41896	0.63399	0.36986	1.5769	0.189228	0.210755	0.549985	0.496533	0.0624833	0.436458	0.318028	0.307435	0.185464	0.184382	13.2209	44.3887	15.6232	protein_coding	Tyrosine-protein phosphatase Lar [Source:UniProtKB/TrEMBL%3BAcc:K1QX16]
CGI_10016999	0	1.04555	0	0	0	0	0	0.0391277	0.0384528	0.325332	0.40623	0.0832067	0.109565	0	0.122727	2.23503	2.19083	2.48565	0	0.16951	0	0.0376198	0.227834	0.0411578	0	0	0	0	0.0381763	0	0.0751342	0.0743212	1.3701	7.68905	0.8166	protein_coding	A disintegrin and metalloproteinase with thrombospondin motifs 16 [Source:UniProtKB/TrEMBL%3BAcc:K1QDA3]	GO:0005604,GO:0005615,GO:0046872,GO:0004222,GO:0035262,GO:0030334	basement membrane|extracellular space|metal ion binding|metalloendopeptidase activity|gonad morphogenesis|regulation of cell migration
CGI_10017087	0.104616	0.909488	0.101211	0.208138	0	0	0	0	0.634237	0.203394	0.920403	0.581065	0.300158	0.0966484	0.568988	1.74215	1.90113	3.43108	0.219198	0.348245	0	0	0	0	0.309051	0.102384	0	0.106805	0	0	0	0.104393	3.19481	14.8191	3.76986	protein_coding
CGI_10017214	0	0	0	0	0	0	0	0	0	0	0	0	0.394044	0	0	0.978117	0.156746	0.322328	0	0	0	0	0	0	0	0	0	0	0	0	0	0	0	0.521406	0	protein_coding	Putative tyrosinase-like protein tyr-3 [Source:UniProtKB/TrEMBL%3BAcc:K1RE44]
CGI_10017382	0.858861	0.202066	1.13582	0.713953	1.1795	0.50154	2.08228	1.41902	1.29618	1.53147	0.207847	0.468814	1.45378	2.20705	1.3859	1.22918	2.24135	4.35824	3.81649	1.91143	1.62473	2.14345	1.58066	0.872372	2.21652	0.315901	0.416266	1.42319	0.430071	0.207724	0.105169	1.45211	0.708561	1.01595	0.309929	protein_coding	THAP domain-containing protein 9 [Source:UniProtKB/TrEMBL%3BAcc:K1RGG4]
CGI_10017398	0.286847	4.6363	0.265813	0.528939	0.271706	0	0.559897	0.558825	5.75379	6.62229	9.37459	7.15787	0	0.789442	2.73136	14.6364	20.8639	30.4026	1.45249	1.26335	0	1.29495	0.550429	0	0.536977	0.269173	0.553147	0.554859	0.291182	0	0	0.542098	20.6436	100.956	18.3038	protein_coding
CGI_10017434	15.042	5.10431	2.46571	4.12235	8.81685	8.76089	10.5148	5.26841	18.0741	16.1617	12.8264	6.02245	12.1436	7.71622	7.45336	1.88682	2.28968	3.33407	3.19075	0.863287	0.349881	0.722105	3.26575	1.51198	1.03062	1.80094	2.89836	1.07182	4.33693	0	0	0.355992	3.67173	1.41096	5.98751	protein_coding
CGI_10017500	1.98115	1.22768	0.361903	2.82031	1.52491	0.139516	0.386307	0	0.536639	2.37722	1.62268	0.906793	1.16279	0.350722	0.724636	0.656155	1.20654	0.503846	3.65303	1.97268	0.0724644	1.37686	0.446891	0.143406	1.34971	0.366756	0.297774	0.370347	0.231069	0.0741178	0.295297	0.146922	0.359743	0.28881	0.220648	protein_coding
CGI_10017544	1.60485	3.77285	0	0.769085	0	0.108238	1.62938	0.577359	2.73656	1.65013	4.7113	3.27482	0.219975	0.318771	1.36045	6.13731	14.5809	15.616	1.53666	1.4138	0.560594	1.55092	0	0	1.11535	0.449664	0.113497	0.566455	0.116163	0.111999	0	0	10.7177	54.8072	10.5675	protein_coding	Wnt inhibitory factor 1 [Source:UniProtKB/TrEMBL%3BAcc:K1R6J8]
CGI_10017552	1.09395	0.687178	1.34937	0.695901	0.706678	0.342531	1.43246	2.11229	1.06872	0	0.716819	0	2.47154	1.01612	0.792947	3.57466	3.69712	1.7703	1.54821	1.21999	3.82242	0.980792	3.17396	0.73325	0.352098	1.73293	0	1.06814	1.13056	0	0.706951	0.697578	0	0.702132	0.349344	protein_coding
CGI_10017683	0	0	0	0	0	0	0	0	0	0	0	0	0	0	0	0	0	0	0	0	0	0	0	0	0	0	0	0	0	0	0	0	0	0	0	protein_coding
CGI_10017798	0.0951139	0.90704	0.183384	0.554385	0	0	1.74802	0.392261	0.0960576	0.556462	0.464316	0.525939	0.641031	0	0.205291	0.921562	2.85095	1.99691	0.0985956	0.104992	0.274465	0.0930365	0.377251	0.411765	0.0913991	0.186546	0.188288	0.187337	0.0972119	0	0.188455	0.186214	0.726284	6.03924	0.463667	protein_coding
CGI_10017862	2.71937	4.86968	2.24718	3.62735	2.82046	1.49585	4.77478	4.44443	5.22731	10.2585	4.9537	15.6934	3.78752	2.22749	2.68924	28.0039	14.0487	23.7673	5.07412	3.11565	8.41621	6.42123	11.8117	7.379	9.50622	4.01712	3.74182	2.82546	2.50843	2.7673	3.25266	4.42543	37.1421	51.7089	18.7326	protein_coding	Arginase%2C hepatic [Source:UniProtKB/TrEMBL%3BAcc:K1QRW5]			ko01230,ko00220,ko00330,ko05146	Biosynthesis of amino acids|Arginine biosynthesis|Arginine and proline metabolism|Amoebiasis
CGI_10018173	0.0737412	0.738844	0.0700768	0.0716863	0	0	0.0373568	0.0750224	0.222269	0.514848	1.53309	0.669429	0.0346541	0.0662868	0.23317	1.18746	2.73198	3.02739	0.256867	0.039677	0.17814	0.147017	0	0	0.140002	0.141484	0	0.0366708	0	0	0.0352337	0	2.66982	7.19903	2.18835	protein_coding
CGI_10018175	0.585824	1.27666	0	0.0871596	0.0891125	0	0.502757	0.137637	0.900192	1.35744	3.92657	0.535295	0.127859	0.368537	0.7622	4.05786	8.12187	7.89675	0.36259	0.0983352	0.131451	0.484471	0	0	0.43215	0.0434922	0.0449491	0.180138	0	0	0.0434779	0.13134	4.54737	12.0447	6.60547	protein_coding
CGI_10018176	0	0.328023	0	0.189906	0	0	0.0499057	0	0.395792	0.228306	0.472528	0.522403	0.0461047	0.0888214	0.103851	0.739132	1.27999	1.32635	0.146752	0.0528985	0.0470109	0.0482006	0	0	0	0	0	0.0483352	0	0	0	0	0.969879	6.26262	2.02785	protein_coding
CGI_10018184	1.82981	2.02372	1.35589	0	7.6977	0.131021	0.719017	2.28032	5.00831	1.66021	1.63339	2.9973	0.838841	2.26488	0.453819	2.4818	4.89704	3.58323	17.4878	6.15044	6.3563	1.84169	0.55311	0	1.84094	6.98263	3.45403	0.953006	0	3.71262	0	1.37334	0	0	1.50702	protein_coding
CGI_10018232	0	2.67229	0.114284	0.224531	0.35749	0	1.57787	1.58727	0	0.828052	0.24049	1.35411	0.238578	0.11552	0	3.80683	6.58589	2.93341	0	0	1.10169	0	0.464348	0	1.77985	0	0	0	0	0.235158	0.118955	0.114927	3.03166	17.7791	2.39031	protein_coding
CGI_10018233	0	0.942176	0.0559517	0.389634	0	0	0	0.355085	0	0.72999	0.630511	0	0.738475	0	0	2.49499	3.67704	3.0662	0	0.1322	0	0	0	0	0	0	0	0	0	0	0	0	1.00085	6.52299	0.738447	protein_coding
CGI_10018250	0.66029	1.08561	0.634087	0.406141	1.20534	0.621498	0.611884	0.736749	0.909526	0.631136	0.820289	0.989493	0.405	0.28014	0.45256	1.44861	1.93506	1.88465	0.555905	0.398797	1.61184	0.647511	1.1267	0.186899	0.458409	0.352976	0.592516	0.235471	1.94142	1.23476	1.30125	1.17325	1.48065	5.00715	1.75169	protein_coding	Neurogenic locus notch-like protein 1 [Source:UniProtKB/TrEMBL%3BAcc:K1Q844]			ko04330,ko04658,ko05224,ko01522	Notch signaling pathway|Th1 and Th2 cell differentiation|Breast cancer|Endocrine resistance
CGI_10018280	0	0	0	0	0	0	0	0	0	0	0	0	0.898379	4.27534	0	0.451545	3.12419	0.896742	0	0	0	0	0	0	0	0	0	0	0.478889	0	0	0	0	0	0	protein_coding
CGI_10018405	3.77126	6.29177	7.0506	12.9467	13.9457	38.4386	2.0343	21.7641	16.8154	13.9804	37.6177	20.0421	9.01976	26.4887	8.65954	2.39116	5.24324	11.6634	101.041	73.4603	32.1449	42.2608	31.165	40.3742	27.009	55.1804	3.65754	4.53101	22.0124	22.7557	11.3304	7.01054	2.1366	13.153	20.3186	protein_coding	D-galactoside-specific lectin [Source:UniProtKB/TrEMBL%3BAcc:K1QGL2]
CGI_10018407	0.068782	0	0	0.796731	1.51341	0	0.764124	0	3.2468	1.41398	5.18218	3.51173	0.906566	3.56722	0.0728602	0	0.0771496	0.319396	0	0.148602	1.25815	3.50108	0	0.971023	2.20578	1.9523	1.93514	2.46286	0.688983	3.42544	0.785158	1.53602	3.07963	0.654555	0.46768	protein_coding	Tripartite motif-containing protein 2 [Source:UniProtKB/TrEMBL%3BAcc:K1PUF8]
CGI_10018471	0.889647	1.03422	3.84156	3.88291	4.97422	1.26539	4.14433	3.44139	1.88896	13.7089	5.45988	7.96602	3.58579	4.29588	4.76323	2.56216	4.74319	1.98035	1.64271	3.37376	4.61497	3.09585	7.02613	3.42541	1.54173	1.99405	2.14412	3.76227	3.25133	3.81339	3.14926	3.84592	2.49785	2.3782	3.40706	protein_coding
CGI_10018541	0.168218	0.238141	0.0401679	0.0660611	0	0	0.0285528	0.0422931	0.141485	0.195214	0.460283	0.313102	0.0666248	0.025764	0.0740668	0.487741	0.899827	0.949229	0.0974807	0	0.0531487	0.0840651	0.0273831	0	0.0646801	0.0272205	0	0.0401049	0.0138621	0.0135572	0.0135813	0.0403972	0.814237	2.93006	0.661932	protein_coding
CGI_10018601	0.685418	1.46487	1.54432	0.117353	1.30691	1.03562	0.379561	0.187294	0.999718	0.351905	0.24081	0.335847	0.715541	2.58238	0.33133	0.412995	1.2099	0.81669	3.33224	2.19101	2.46482	0.0613716	5.09978	1.02307	1.67517	1.20795	0.30154	0.88699	1.42688	1.80466	1.3968	0.119933	1.4035	1.35141	0.595985	protein_coding
CGI_10018642	0	0.374521	0	0	0.394038	0.38011	0	0.798465	0	0	0	0	0	0	0	0	0	0	0	0	0.385967	0	1.58065	0	0.383605	0.392378	0.395969	1.57752	0.837252	0.390498	0	0.38629	0	1.15612	0.388727	protein_coding	Caprin-2 [Source:UniProtKB/TrEMBL%3BAcc:K1R3L5]
CGI_10018711	1.73954	1.94315	1.61955	7.02254	0	0	0	3.39621	3.78738	2.09487	2.10895	0.4758	2.9809	3.63671	1.82974	3.78403	6.14747	6.58608	2.64584	1.42287	1.58942	0.774763	0.822402	0	0.786911	0.40902	0	0	0	0.828427	1.26412	1.21401	1.22885	12.9414	3.24511	protein_coding
CGI_10018723	0	0.0599026	0	0	0	0	0	0	0	0	0	0	0	0	0	0.161187	0.0713598	0.079013	0	0	0	0	0	0	0	0	0	0	0	0	0	0	0.0198417	0.381704	0.0204273	protein_coding	Protein piccolo [Source:UniProtKB/TrEMBL%3BAcc:K1RTI8]
CGI_10018725	0	12.6645	0	2.61228	1.37707	4.66295	4.43143	0	5.60823	0	1.60138	0	0	0	5.20245	8.3332	9.86737	9.74866	1.74958	1.7687	1.39159	2.60156	1.40925	4.56203	1.43364	8.44874	2.95723	2.89974	5.31407	0	3.08394	1.39902	9.16669	11.8074	11.2262	protein_coding	Amyloid-like protein 2 [Source:UniProtKB/TrEMBL%3BAcc:K1QW69]
CGI_10018772	0	2.91961	0	0	0.134839	0.129395	0.137149	0.706514	0	4.10226	2.85741	0	0.652816	0.129648	0.297957	11.2353	20.6475	20.1647	0.289651	0	0	0.127496	0.270495	0.163459	0.397258	0	0.129975	0.129173	0	0	0	0	8.10326	47.998	10.2011	protein_coding
CGI_10018819	0	0.872011	0.544757	0	0	0.180393	0.383703	0.191305	0.56643	0.189427	0.558688	0	0	0	0	0.569648	2.25325	3.17452	0.403728	0.213592	0.178782	0.544195	0	0	0	0	0.185421	0.363567	0.19745	0.185043	0	0	0.362223	2.53793	1.07979	protein_coding	Transient receptor potential cation channel subfamily M member 3 [Source:UniProtKB/TrEMBL%3BAcc:K1R644]
CGI_10018865	0	0.240501	0.249426	0.243416	0	0.122508	0.132039	0.398933	0	1.89272	1.26179	0.14524	0.636787	0	0.139401	5.47812	3.35688	4.26329	0.134452	0	0.486669	0	0.256076	0	0.121368	0.381722	0.256133	0	0.132827	0	0	0.125906	0.617718	5.78026	2.99739	protein_coding
CGI_10018866	0	0.0362711	0	0	0.116357	0	0	0	0	0	0	0.170775	0.186484	0	0	0.374026	0.134361	0.256835	0	0	0	0	0	0	0	0	0	0	0	0	0	0.0377361	0.0736358	0.110486	0	protein_coding
CGI_10018867	0	0.757932	0	0	0	0	0	0	0	2.73898	1.11924	0	0	0	0.917979	6.42382	4.2556	9.79501	0	0	0	0	0	0	0	0.53875	0	0.274226	0	0	0	0	0	8.72042	3.27582	protein_coding
CGI_10018986	0	3.71062	0	0	0	0.44634	0	0.916432	0	1.39322	0	0	0	0	0	3.75154	5.05574	7.23911	0	0	0.887112	0.433013	0	0	0	0	0	0.899382	0.481928	0	0	0	2.24172	7.04997	15.1677	protein_coding
CGI_10018987	0.32311	1.52735	0.617977	0.933435	1.27916	0.310652	0.327168	0	0	0	0	0	0	0	0.354882	5.12615	1.50984	1.25757	0.3439	0	0	0	0.323217	0	0.637857	0	0	0	0	0	0	0	0.307652	1.25068	11.9988	protein_coding
CGI_10018988	0	2.78683	0	0	0	0	0	0	0.293971	0.276053	0.285692	0	0	0	0.313384	0.847094	3.31369	3.29292	0	0.328742	0.861834	0	2.95046	0.315819	0.570674	0	0	0	0	0	1.1429	0	0.83357	5.63925	2.02979	protein_coding
CGI_10019232	0.356718	2.53664	0.334326	0.324951	0.341504	1.38894	1.0612	0.354457	1.03744	2.89534	3.23568	2.89321	2.17492	1.3936	0.787302	9.82204	3.02034	1.07001	0.383143	0.392459	0.332812	0.661203	1.02992	0	0.662251	0	0	0.339947	0.758552	0.684261	0.346808	1.00597	1.68715	8.67128	3.02371	protein_coding	Temptin [Source:UniProtKB/TrEMBL%3BAcc:K1Q491]
CGI_10019248	0.561645	0	0.774131	3.84571	2.09703	1.28371	3.12929	0.244596	0.16188	0.915569	1.48204	0	0.0774567	0.755905	1.99191	1.76353	1.3839	2.88775	3.45494	3.3271	0.622914	1.90612	1.58855	3.67104	5.58512	0.951526	0.390493	1.38046	0.400652	0.15538	0.15893	1.25157	1.13407	0.152671	0	protein_coding
CGI_10019297	1.17367	1.06091	0.816509	1.46566	0.483702	1.02907	0.379881	1.18203	0.539105	0.846379	0.618035	1.13802	0.255112	0.685015	0.0565263	0.549411	0.122705	0.247195	1.32797	1.22529	1.48986	1.28989	3.99387	1.97968	2.24074	1.70349	1.1248	0.650992	0.578811	0.20546	0.361611	1.17568	1.09546	0.300276	0.101783	protein_coding	Tripartite motif-containing protein 2 [Source:UniProtKB/TrEMBL%3BAcc:K1QWV4]
CGI_10019707	1.19947	3.34282	2.40869	3.07867	2.35194	2.79542	2.85201	2.5127	2.5201	1.85722	1.90184	1.97186	0.866622	3.77215	23.6458	19.3785	1.71402	13.5712	1.99785	2.88619	3.14744	3.36954	4.27019	3.83615	2.12374	2.19312	4.03261	2.5744	17.1506	1.00622	2.35918	1.99489	2.24854	1.5527	1.85832	protein_coding	40S ribosomal protein S3a [Source:UniProtKB/TrEMBL%3BAcc:K1QPM8]	GO:0005840,GO:0003735,GO:0006412	ribosome|structural constituent of ribosome|translation	ko03010	Ribosome
CGI_10019787	0.0503772	0.432198	0.0483691	0.196143	0	0.235735	1.69137	0.721868	0	0.335602	0.0487291	0.164955	4.07873	0.139714	0.107989	0.43535	1.08614	0.668319	1.12815	0.389652	1.51653	0.689488	0.802198	1.34737	0.389056	0.345236	0.149584	0.299112	0.254086	0.0989827	0.196626	0.0987062	8.47675	1.64306	1.8246	protein_coding
CGI_10020399	8.24847	10.6176	8.21738	4.00648	2.48016	5.60742	2.27261	4.4533	7.211	11.1856	7.00082	4.73521	3.25234	3.65964	7.76866	2.97653	3.39689	1.46286	1.58631	2.51332	3.1613	13.6568	3.01879	5.3219	1.84142	7.30776	6.04204	3.51952	7.72767	2.72859	4.64399	3.80946	1.33311	3.98947	1.08658	protein_coding
CGI_10020608	0	2.9266	0	0	0	0	0	0	0	0	0	0	0.840672	0	0	0.842471	20.1231	4.15153	0	0.924565	0	0	0	0	0	0	0	0	0	0	0	0	0.779803	20.6189	0	protein_coding
CGI_10020609	1.64513	4.39828	0	0	0	0	0	3.02273	1.52322	1.71417	11.5122	2.85588	0	0.781911	0.915839	17.5921	37.4576	32.507	1.81359	0	0.751651	1.38055	0	0	0.778978	0	0	0.785355	0.900631	0	0	0	8.44909	85.0724	7.64295	protein_coding
CGI_10020612	0.0831924	0.161362	0	0.738957	0	0	0	0.168213	0.252099	0.399033	1.21386	0.366368	0.396999	0.3065	0.362127	1.53197	3.25745	5.17192	0	0	0.165069	0.161289	0	0	0.412787	0	0	0.333288	0.084581	0	0	0	2.97138	8.22375	1.65998	protein_coding
CGI_10020694	0.53148	1.31663	0.337492	0.338293	0.175662	0.254742	0.536422	1.09123	0.530565	2.77178	3.88209	0.396375	1.62892	0	0.483629	6.78583	8.07913	19.9134	0.648245	0.300803	0.505589	1.28625	0.704417	0.404722	1.02237	0.43503	0.434295	0.345613	0.269387	0.431573	0.443138	0.342602	5.5928	20.3909	5.78959	protein_coding	Macrophage asialoglycoprotein-binding protein [Source:UniProtKB/TrEMBL%3BAcc:K1S3Q2]
CGI_10020701	0	0	0	0	0	0	0	0	0	0	0	0	0	0	0	0	0	0	0	0	0	0	0	0	0	0	0	0	0	0	0	0	0	0	0	protein_coding
CGI_10020895	2.6168	1.3997	5.68795	1.05178	2.59934	4.20343	5.67238	4.50925	2.61961	1.78355	4.00859	1.22223	2.8878	0.347382	1.60252	0.361162	1.29353	2.13439	3.05121	3.69942	1.77239	2.19874	3.29499	1.85165	3.15141	3.62256	4.3725	6.81789	2.64709	2.89408	3.26076	11.9093	1.40496	3.522	12.9393	protein_coding
CGI_10021075	0	0	0	0	0	0	0	0	0	0	0	0.177632	0.311259	0	0	2.17244	0.922573	2.00104	0	0	0	0	0.156428	0	0	0	0	0	0	0	0	0	1.05814	3.65025	0.307485	protein_coding	Putative tyrosinase-like protein tyr-3 [Source:UniProtKB/TrEMBL%3BAcc:K1R932]
CGI_10021076	0.0713927	0.0671091	0.0686692	0.0676202	0.213566	0.133585	0	0	0.0717582	0	0.0689563	0.0774747	0.341814	0	0	0.745978	0.08146	1.20603	0	0	0.0684386	0	0	0	0	0	0	0	0.0712295	0	0	0	0.0669749	1.62365	0.206235	protein_coding	Putative tyrosinase-like protein tyr-3 [Source:UniProtKB/TrEMBL%3BAcc:K1RFL7]			ko00350,ko00950,ko00965,ko04916	Tyrosine metabolism|Isoquinoline alkaloid biosynthesis|Betalain biosynthesis|Melanogenesis
CGI_10021100	0.802757	0.916067	0.306814	0.15264	0.160831	1.54941	0	0.240921	0.88956	0.301739	0.0776262	0	0.612488	0.732225	0.85394	2.11752	2.09896	0.373741	1.211	0.795432	0.301725	0.637073	0.235029	1.25566	0.670436	1.94538	0.231966	0	0.319561	0.928582	0.773695	0.231198	0.823953	0.834354	0.539642	protein_coding	Tripartite motif-containing protein 2 [Source:UniProtKB/TrEMBL%3BAcc:K1QL28]
CGI_10021286	0	0.101595	0	0	0	0	0	0	0	0	0	0	0	0	0	0	0	0	0	0	0	0	0.106313	0	0	0	0	0	0	0	0	0	0	0	0	protein_coding
CGI_10021305	0.0338727	0.382838	0	0.0969818	0	0	0.103748	0.139421	0.409767	0.191886	0.424629	0.331142	0.0649794	0	0.0722041	0.386635	1.25407	1.24412	0.13699	0	0	0.0670912	0	0	0	0	0	0	0	0	0	0	0.833015	2.53411	0.976272	protein_coding
CGI_10021396	0	0	0	191.831	0	0	0	0	0	0	0	0	0	0	0	0	0	0	0	0	0	0	0	0	0	0	0	0	0	0	0	0	0	0	0	protein_coding		GO:0016021,GO:0008285,GO:0048235	integral component of membrane|negative regulation of cell proliferation|pollen sperm cell differentiation
CGI_10021503	0	0	0	0	0	0	0	0	0	0	0	0	0	0	0	0	0	0	0	0	0	0	0	0	0	0	0	0	0	0	0	0	0	0	0	protein_coding
CGI_10021520	0.262275	0.332671	1.40828	0.17043	0.175781	0.055338	0.119597	0.271863	0.502214	0.279697	0.936465	0.25809	0.0842956	0.109213	0.0631638	0.932541	1.74146	2.91303	0.241048	0.0984594	0.171896	0.172581	0.0586915	0.13045	0.0284644	0.232204	0.0867639	0.143835	0.0588397	0.028584	0.028914	0.200735	1.43873	4.08892	1.00129	protein_coding	Sodium-coupled monocarboxylate transporter 1 [Source:UniProtKB/TrEMBL%3BAcc:K1RI97]
CGI_10021527	2.03864	3.77213	1.57677	2.2043	1.65899	1.90584	0.973193	1.91992	3.2847	2.29335	0.94335	2.86441	1.44466	0.496621	0.346376	0.515425	0.491829	0.762634	2.25688	1.7321	0.716392	1.00025	0.52631	0.262463	0.46003	0.627258	1.6629	0.676334	0.859363	2.39873	0.579888	1.13757	1.66673	0.35885	1.54978	protein_coding	Kelch-like protein 2 [Source:UniProtKB/TrEMBL%3BAcc:K1QWK4]
CGI_10021733	0.513291	3.73549	0	0.765709	0	0.0438637	0.095043	0.0473532	0.047017	0.399057	1.13666	0.101903	0.178751	0.0433259	0.0502943	1.48108	7.23889	3.39915	0.143324	0.0521812	2.26656	0.0916722	0.511342	0	0.0891881	0.137648	0.0918461	0	0.0468884	0.0455502	0.912493	0.182161	3.70984	15.7035	5.47444	protein_coding	Peroxidasin [Source:UniProtKB/TrEMBL%3BAcc:K1QLH8]
CGI_10022003	6.95738	3.66531	7.15118	3.31702	31.628	7.45137	4.88423	5.38935	3.46666	59.6273	35.4482	61.2499	30.7144	24.3554	15.6562	26.7131	11.4997	19.9044	7.48811	10.3043	5.23227	13.158	9.93513	2.38481	8.98489	2.26181	4.52663	9.76204	7.7082	15.5063	2.27879	7.68094	6.74679	17.0879	10.6467	protein_coding	Collagen alpha-1(XII) chain [Source:UniProtKB/TrEMBL%3BAcc:K1RHA0]
CGI_10022093	6.96929	9.42018	9.04561	6.40307	8.26373	11.8337	7.67306	6.49437	5.17175	7.05111	8.9835	5.83669	4.83594	7.53839	7.61096	20.1619	14.5874	10.0258	4.647	6.11735	4.51805	3.29146	5.65801	4.95528	5.83652	5.36963	5.7509	8.0558	8.01042	7.81466	10.1243	7.76713	14.7237	80.7002	15.2005	protein_coding	Myosin heavy chain%2C striated muscle [Source:UniProtKB/TrEMBL%3BAcc:K1RSS3]			ko04260,ko04261,ko05416	Cardiac muscle contraction|Adrenergic signaling in cardiomyocytes|Viral myocarditis
CGI_10022205	0.688849	0	0	1.2276	2.57372	0	1.33562	0.649954	0	0	0.671453	0	2.02367	0	0	0.675243	2.39242	1.3211	0	0	0	0	0	0.623199	1.88459	1.90962	0	0	0	0.652638	0	0	0	0	3.19242	protein_coding
CGI_10022206	0.632365	1.07031	0.666391	0.707934	0.0628689	0.764022	0.322714	0.440201	1.14483	0.705907	1.76852	1.89186	0.969525	0.407763	0.742187	0.475336	0.65561	0.293535	0.188236	1.56493	0.912981	1.18342	5.32446	1.26255	0.354661	2.132	0.122474	2.19117	1.73919	1.93749	2.44956	0.120188	1.23515	0.117768	0.979531	protein_coding	Slit-like protein 1 protein [Source:UniProtKB/TrEMBL%3BAcc:K1QW98]
CGI_10022583	7.68862	3.81475	7.47449	6.18256	9.05525	10.311	8.27844	9.92589	7.91358	6.82657	1.68795	2.41865	14.1613	4.06734	8.42337	9.3277	8.41735	6.7032	6.79244	11.24	4.53751	3.63727	6.25573	1.81666	5.00486	7.6533	3.43961	2.55987	4.3368	3.68288	7.60976	4.41535	6.20187	5.72961	6.89696	protein_coding	Hemicentin-1 [Source:UniProtKB/TrEMBL%3BAcc:K1QEW6]
CGI_10022665	1.05735	0.477685	0.806754	0.754576	0.071063	0.854262	0.643935	0.0701398	1.14134	0.675063	0.753882	0	0.270689	0.77547	0.152351	0	0	0	0.0726819	0.318678	0.739545	0.139045	0	0.873667	0.604167	0.689636	1.15551	0	0.282888	0	0.616638	0.890193	1.31503	0.202928	0.618011	protein_coding
CGI_10022682	0.482268	0.895415	0.688028	0.230585	0	0.456283	0.243273	0.490621	0.715942	1.65344	1.17145	0.807536	1.40472	1.36627	0.521824	3.51924	4.42061	9.75045	1.00917	0.269443	0.455646	0.680783	2.12665	1.30642	1.14292	0.233468	0.937451	0.231913	0	0.699698	0.236581	0	2.05924	5.27714	2.30531	protein_coding
CGI_10022800	0	0.852685	0	0	0	0	0.226034	0	0.676265	0.218263	0.877922	0.249965	0	0	0	0.217947	1.54895	3.90481	0	0	0	0.214919	0	0	0	0	0	0	0	0	0	0	2.1394	3.68806	1.07672	protein_coding
CGI_10022840	0.0342827	0.198525	0	0	0	0	0.0696705	0.034273	0.208149	0	0.165181	0.0365337	0.0967016	0	0	0.580236	0.541707	0.512589	0	0.0373797	0.0324512	0	0.0339178	0	0	0.0332321	0	0	0	0	0	0	0.192579	1.76704	0.814079	protein_coding
CGI_10022876	0	0	0.318955	0	0	0	1.69192	0	0	0.7194	0.347472	0	3.53248	1.00837	0.386621	0.352688	2.85361	4.94587	0	0	0	0	0.326589	0.3067	0.314542	0	0.32631	4.21883	1.88613	0.654253	0.653374	2.29867	0.975392	3.33889	0	protein_coding
CGI_10022883	16.1758	9.81604	10.9474	32.9884	31.135	31.201	35.9279	31.0874	37.0879	16.9429	15.725	13.6285	36.6668	29.8723	38.8993	27.907	43.5611	40.0907	8.26652	9.11643	46.3617	35.6667	52.2458	34.117	32.1486	35.8076	17.5256	17.5563	15.403	38.2678	35.2602	33.6856	36.6276	22.6686	29.4105	protein_coding	CREB/ATF bZIP transcription factor [Source:UniProtKB/TrEMBL%3BAcc:K1QW92]
CGI_10022978	13.8951	14.235	13.9977	20.9155	35.2504	20.7729	35.3772	31.9861	29.1597	11.0399	11.866	11.9649	23.2585	26.77	17.3271	20.2928	39.7071	31.7832	13.9284	12.418	23.7639	10.6936	29.3426	21.0774	27.7583	39.1848	12.6852	15.6539	15.9422	16.7458	43.7487	26.8359	16.7583	28.0051	22.3723	protein_coding	Early growth response protein 3 [Source:UniProtKB/TrEMBL%3BAcc:K1QX91]			ko04371,ko05020,ko04933,ko05166	Apelin signaling pathway|Prion diseases|AGE-RAGE signaling pathway in diabetic complications|HTLV-I infection
CGI_10022980	19.1279	22.1892	20.8256	0.965493	0	1.19282	2.575	7.65669	4.54529	30.6362	26.6332	17.4526	0.492718	0.476039	2.4622	1.49631	2.04009	6.77422	34.9783	23.1937	3.7159	0.24276	7.37038	4.09866	5.93382	2.26284	21.7684	22.6712	29.3118	0	2.26987	2.2094	1.92578	2.67778	4.44519	protein_coding
CGI_10023081	0.228857	0.6445	0.659699	0.216377	0.228504	1.31414	0	0	0	1.14163	1.78868	1.28595	0.450104	0.217657	0	0.90003	3.44754	5.76156	0	0	0.449738	0	0.462045	0	0	0	0.893338	0	0.47015	0.443737	0.229768	0.439459	1.52511	6.98145	2.64771	protein_coding
CGI_10023084	0.217882	1.18633	0.0176133	0.484682	0.0364007	0.0868757	0.205567	0.0758793	0.443563	0.859275	2.06685	0.525049	0.277949	0.34026	0.375675	1.9396	3.72624	2.86489	0.416836	0.985618	0.146968	0.212568	0.166657	0.247323	0.274621	1.03851	0.0551995	0.147899	0.0925237	0.0898617	0.41407	0.216948	3.65596	13.2639	3.57964	protein_coding
CGI_10023163	0	0	0	0	0	0	0	0	0	0	0	0	0.141108	0	0	3.07839	0	0.139289	0	0	0	0	0	0	0	0	0	0	0	0	0	0	0	0.135784	0	protein_coding
CGI_10023400	0.28688	0.341272	0.137493	0.279561	0	0.136015	0.073049	0.0735164	0.28792	0.485442	0.700812	0.317782	0.138233	0	0	0.978511	2.55189	1.85336	0.223812	0	0.0703502	0.210599	0	0	0	0	0	0	0	0.0703785	0.0708984	0.0701581	0.679224	5.39549	1.19191	protein_coding	Temptin [Source:UniProtKB/TrEMBL%3BAcc:K1QZJ9]
CGI_10023446	3.23714	9.92115	0.642287	1.42248	0.164256	0	1.01489	1.52605	6.49508	9.57087	26.3673	8.7583	2.93402	0.79169	3.62711	19.3762	44.2028	43.2925	3.9604	1.51954	1.12125	5.40703	0.165913	0	3.87133	0.818135	0	1.97775	0.172104	0.16452	0	0.97715	45.6861	126.472	38.3836	protein_coding
CGI_10023506	0.283828	0.131216	0.135029	0.399265	0	0.1338	0.143383	0.143088	0.140342	0	0.55182	0	0.412193	0	0.152824	0.683073	1.14515	2.02139	0.146551	0.162165	0	0.277514	0.139773	0	0.404919	0.139309	0	0.135465	0	0.684571	0	0	0.534824	1.88322	0.540738	protein_coding
CGI_10023562	1.12172	2.02452	0	2.23272	0.101869	0	2.50565	0	0	0.0987119	0.0991542	0	0	0	0	0.393895	1.40882	0.686727	0	0	0.0998298	0	0	0	0	0.101547	0	0	0	0	0	0	0	0	0.0988484	protein_coding	Voltage-gated hydrogen channel 1 [Source:UniProtKB/TrEMBL%3BAcc:K1RB51]
CGI_10023836	0	0	0	0.415533	0	0	0	0	0	0.347887	0.0866986	0	0.175567	0	0	0.874878	0.416706	1.1174	0	0	0.171113	0	0	0	0.0849001	0	0	0	0	0	0	0	0	3.28431	2.79756	protein_coding
CGI_10023851	1.10133	4.72472	0.417322	1.65271	0.866294	0.409056	1.33446	1.95414	3.49526	4.40919	9.83475	4.08583	1.48747	0.204636	2.825	5.08978	15.1577	18.3339	3.16423	1.95281	1.46599	1.06438	0.645488	0.865426	0.617975	1.92468	0.427386	0.630495	1.32328	0.422015	0.215047	1.05939	12.9913	37.9605	15.3813	protein_coding	Peptidyl-prolyl cis-trans isomerase B [Source:UniProtKB/TrEMBL%3BAcc:K1R1H8]
CGI_10023928	0.0682743	0.255415	0.0658509	0.195034	0.06715	0	0	0.139431	0.750519	0.787848	0.794576	0.527912	0	0.254413	0.808677	1.06265	2.66015	2.27469	0.21122	0.153284	0	0.464571	0.0679557	0.153681	0.595079	0.13396	0.0682308	0.0677486	0	0	0.269389	0.46606	1.62674	5.81398	2.07025	protein_coding	L-sorbose 1-dehydrogenase [Source:UniProtKB/TrEMBL%3BAcc:K1QG43]
CGI_10023959	0.793897	6.32544	0	0	0	0.759904	0.758758	0	5.18305	6.59143	6.33999	0.918229	0.807391	0.765846	0.886335	6.44431	11.1805	11.9921	3.47166	1.78507	0.717638	4.09748	0	0	0	0.73149	1.48986	0	0	1.52053	0.767166	0	8.22554	34.8529	4.40366	protein_coding
CGI_10024054	1.94664	2.56361	4.10966	10.7646	27.7392	15.8658	20.809	24.8547	17.5297	4.882	7.72493	3.32904	15.9986	19.158	9.52479	12.2739	19.078	6.22761	2.06435	7.59642	87.9237	19.7624	51.8853	42.7493	33.1444	17.2394	5.69975	5.22136	2.56218	14.5679	85.5323	18.4422	12.9263	17.0654	8.36786	protein_coding
CGI_10024094	10.9619	21.2603	19.4911	55.7839	42.5304	21.3509	22.3471	8.78391	38.9602	33.7134	64.0244	62.4919	58.7504	21.8913	89.2492	41.4645	18.2398	13.3173	37.694	31.8981	19.6521	33.4167	8.23332	14.5078	18.1004	12.5605	28.0175	76.326	30.6319	24.2114	31.7446	52.6625	21.8172	23.0813	76.6963	protein_coding
CGI_10024216	1.02093	1.0977	1.10664	0.472456	0.823639	0.779762	0.504139	2.67764	3.82111	0	1.14683	0.546699	2.42891	1.86205	1.96593	2.7438	3.68124	1.74859	1.71443	4.18147	1.70291	2.90529	0.48107	2.49461	1.3904	2.68438	4.39991	3.87149	3.77291	3.46515	2.11711	2.88719	2.55771	0.159893	5.90312	protein_coding
CGI_10024281	0.233096	0.143946	0.150177	0.0734052	0.231055	0.0741963	1.11121	0.887364	5.46009	9.09365	9.79089	4.59971	0.60508	0.296223	0.168354	2.35625	2.43005	5.28879	2.16739	1.22632	1.42702	0.528698	0	0.439744	0.819921	1.84635	0.229281	6.83556	0.468188	0.0750991	0.389696	0.755176	8.50714	5.69908	1.79202	protein_coding	Organic cation transporter protein [Source:UniProtKB/TrEMBL%3BAcc:K1QDL6]			ko05231	Choline metabolism in cancer
CGI_10024445	0	0	0	0	0	0	0	0	0	0	0	0	1.9542	0	0	4.00202	0	0	0	0	0	0	0	0	0	0	0	0	0	0	0	0	0	5.29096	0	protein_coding
CGI_10024827	0.483925	0.114568	0.116442	0	0.362691	0.114174	0.492909	0.863648	1.95859	5.01707	5.5328	0.665157	0	0.113702	0	0.582228	0.419698	1.26662	1.12187	0.949696	0.116155	0.118047	0	0.254188	0.460302	0.357069	0.236385	0.581447	0	0.352571	0	0	5.70704	1.9595	1.28667	protein_coding	Alanopine dehydrogenase 2 [Source:UniProtKB/TrEMBL%3BAcc:B5D5P4]
CGI_10024992	0.561041	1.0126	0.769715	0.779999	0.877972	0.783763	0.713564	0.778997	0.78027	2.27484	1.26416	1.07406	1.20664	1.35798	1.05384	0.813702	0.516154	0.667059	1.34446	1.33339	1.43468	0.714517	1.11836	2.04675	1.15046	0.828951	0.55197	1.27908	1.26949	0.851809	0.721838	1.644	1.51634	1.00693	2.36577	protein_coding	Lysosomal alpha-mannosidase [Source:UniProtKB/TrEMBL%3BAcc:K1QAP0]	GO:0005764,GO:0004559,GO:0030246,GO:0008270,GO:0006013	lysosome|alpha-mannosidase activity|carbohydrate binding|zinc ion binding|mannose metabolic process	ko00511,ko04142	Other glycan degradation|Lysosome
CGI_10025038	0.353372	0.319277	0.668999	0.331519	0.341662	0.668951	0	0.353449	1.03273	0	0.346551	0.805545	0.708347	0	0.765421	1.41773	0	2.79943	0	0	0	0.998056	1.38648	0.735192	0	0	0.690229	0	0.372773	1.02291	0	0	2.00383	5.68055	0.680715	protein_coding	Spore cortex-lytic enzyme [Source:UniProtKB/TrEMBL%3BAcc:K1Q3I9]	GO:0042763,GO:0016787,GO:0071555,GO:0009847,GO:0030435	intracellular immature spore|hydrolase activity|cell wall organization|spore germination|sporulation resulting in formation of a cellular spore
CGI_10025050	0.728776	0.173971	0	0	0.919919	0.169691	0	0	0.184789	0	0	0	0.350355	0.169467	0.391032	0.350416	0.208203	0	0	0	0	0	0.180858	0	0	0.533779	0	0	0	0.71352	0	0	0.345993	0	0.355285	protein_coding
CGI_10025222	0	0	0	0	0	0	0	0	0	0	0	0	1.99321	0	0	0	4.5669	3.98986	0	2.12109	0	0	0	0	0	0	0	0	0	1.77393	0	0	0	12.524	1.70677	protein_coding
CGI_10025226	0	0.426112	0	0	0.449727	0	0	0	0	1.97463	0.967903	0	0.968815	0	0	2.47082	7.43113	8.21417	0	0	1.77647	0	0.457022	2.56164	0	0	0	0	0	0	0	0	1.84813	14.4498	1.35507	protein_coding
CGI_10025757	2.75626	3.86949	3.22155	2.26428	2.46414	2.45077	1.59111	3.00011	3.28137	2.73742	5.39245	2.84647	4.39321	4.55077	3.4798	7.84275	8.31334	6.91157	1.69394	2.09866	2.50694	2.19987	2.57474	2.40665	2.70857	1.62612	2.88227	2.30703	2.43322	2.49036	2.25285	2.98818	6.81288	14.4586	3.74865	protein_coding	Plasma kallikrein [Source:UniProtKB/TrEMBL%3BAcc:K1QC15]
CGI_10025846	0	0	0	0	0	0.159296	0	0	0.169139	0	0	0	0	5.86603	0.182864	0	5.98867	5.28054	0	0	0.164173	0	0	0	0.1603	0	0	0	0	0	0.165435	0	0	0	0	protein_coding	Carbohydrate sulfotransferase 1 [Source:UniProtKB/TrEMBL%3BAcc:K1QC52]			ko00533	Glycosaminoglycan biosynthesis - keratan sulfate
CGI_10026219	0	4.84394	0	2.74565	0.567703	0	0	1.17221	0	1.81362	2.96834	0	2.3863	0.573725	0.650978	9.04446	6.379	10.0242	0.641552	0	0.564744	1.08612	1.15036	0	0.568929	0	0	0	0	0.575989	0.588399	0	5.72518	17.6637	9.0528	protein_coding
CGI_10026226	0	1.32685	0	0.414879	0.0485731	0	0	0.0501906	0	0.83846	2.49621	0	0.990391	0	0.0524473	8.00621	4.53836	4.98786	0	0	0	0	0	0	0.09248	0	0	0	0	0.0480575	0	0	1.40437	11.934	7.96743	protein_coding	Putative tyrosinase-like protein tyr-3 [Source:UniProtKB/TrEMBL%3BAcc:K1QE57]
CGI_10026390	0.429566	1.5052	0.641785	0.470406	0.675925	0.50732	0.435437	0.498177	0.922147	1.43066	1.90129	0.914858	0.988623	0.952983	0.777069	2.1388	3.22141	3.61294	0.976739	0.653632	0.525557	0.238298	1.18554	0.708867	1.30791	0.873652	0.894306	0.475096	0.368274	0.542774	0.885177	0.593045	2.71349	10.0829	2.91006	protein_coding
CGI_10026457	0.041775	0.559414	0	0	0.0418876	0.0393015	0.042668	0.0427186	0.0422777	0.318824	0.121867	0.275313	0.200462	0.03882	0	1.24663	0.572195	0.954292	0	0	0.0404922	0	0.125028	0	0.120824	0	0	0.164917	0	0.0818706	0.0410032	0	0.355288	2.60285	0.654695	protein_coding	Membrane primary amine oxidase [Source:UniProtKB/TrEMBL%3BAcc:K1R7T3]	GO:0005923,GO:0005615,GO:0005886,GO:0005507,GO:0052597,GO:0008144,GO:0008201,GO:0052598,GO:0052599,GO:0008131,GO:0052600,GO:0032403,GO:0048038,GO:0004872,GO:0008270,GO:0009308,GO:0097185,GO:0071280,GO:0035874,GO:0071420,GO:0055114,GO:0046677,GO:0042493	bicellular tight junction|extracellular space|plasma membrane|copper ion binding|diamine oxidase activity|drug binding|heparin binding|histamine oxidase activity|methylputrescine oxidase activity|primary amine oxidase activity|propane-1,3-diamine oxidase activity|protein complex binding|quinone binding|receptor activity|zinc ion binding|amine metabolic process|cellular response to azide|cellular …
CGI_10026513	0.955508	2.15053	1.2824	0.916513	1.20762	1.13888	1.35742	1.12367	1.09898	1.95264	1.84955	2.51492	0.930887	0.795432	1.42696	0.688558	0.973367	0.340063	2.08655	0.674681	0.693295	0.96734	1.43161	1.17308	1.25004	1.31199	1.74703	2.94739	3.45449	1.50597	0.958827	1.16182	1.13094	1.47324	0.802466	protein_coding	Abhydrolase domain-containing protein 15 [Source:UniProtKB/TrEMBL%3BAcc:K1RAZ4]
CGI_10026599	0.189986	2.13867	0.0906351	0	0	0	0.288613	0.290387	0.28486	1.56068	3.97982	0.84514	0.276357	0.179558	0.308339	2.95507	5.59342	5.5273	0.492993	0	0.184717	0.736268	0.0946555	0.20316	0.183229	0	0.185652	0.0920015	0.0955174	0.0918694	0.0946485	0.0917567	4.42764	19.3043	4.46399	protein_coding	Acidic mammalian chitinase [Source:UniProtKB/TrEMBL%3BAcc:K1R5I3]
CGI_10026600	0.62208	3.29031	0	0	0.0881614	0	0.637613	0.184132	0.895539	1.04212	3.66209	1.80756	0.520114	0.255476	0.390245	4.04946	9.32786	8.26607	0.565051	0	0	1.19665	0.0897955	0.102687	0.088015	0.533632	0	0.0884082	0.0903337	0.173325	0.0890917	0.0872203	7.70748	26.8699	9.49643	protein_coding	Chitotriosidase-1 [Source:UniProtKB/TrEMBL%3BAcc:K1RC30]			ko00520	Amino sugar and nucleotide sugar metabolism
CGI_10026601	0	0.688766	0	0.0882566	0.0898866	0	0	0	0	0.707503	0.0891018	0.102044	0.264506	0	0	1.61307	1.35416	0.43814	0	0.206245	0	0	0	0.100654	0	0	0.0901672	0.0904869	0	0	0.0904109	0	0.17208	2.78381	2.04555	protein_coding	Chitinase-3-like protein 2 [Source:UniProtKB/TrEMBL%3BAcc:K1RVI4]			ko00520	Amino sugar and nucleotide sugar metabolism
CGI_10026605	0.466368	3.22826	0	0.252381	0	0	0.421845	0.318212	1.09541	1.03667	4.63288	1.24632	0.24617	0.191016	0.390436	5.08158	10.2194	9.34085	1.27666	0.68805	0	0.904649	0	0	0.0506804	0.253917	0.0518766	0.208905	0.105393	0	0.100577	0.0510337	7.02874	35.4798	6.33947	protein_coding	Chitotriosidase-1 [Source:UniProtKB/TrEMBL%3BAcc:K1RC35]			ko00520	Amino sugar and nucleotide sugar metabolism
CGI_10026703	7.05041	16.4414	10.9554	342.511	229.702	393.843	762.497	1928.32	172.764	10.5524	10.0229	8.95888	334.907	1580.32	155.73	195.807	218.915	339.116	10.0696	10.2235	4069.87	312.347	257.741	1635.16	2280.78	1025.6	13.1344	9.56436	15.1294	142.814	881.268	231.223	197.277	272.355	144.718	protein_coding	BAG family molecular chaperone regulator 4 [Source:UniProtKB/TrEMBL%3BAcc:K1RA89]
CGI_10026953	0	0	0	0	0	0	0	0	0	0.275048	0	0.315215	0.415909	0.27123	0	0	0	0	0	0	0	0	0	0	0	0	0	0	0	0	0	0	0	0	0	protein_coding	Amiloride-sensitive sodium channel subunit gamma [Source:UniProtKB/TrEMBL%3BAcc:K1RY54]
CGI_10026985	0.746412	0.919415	0.750881	0.536483	1.52278	0.947639	0.519502	0.765456	0.900808	0.783498	1.08454	0.591715	0.829325	0.614413	0.805727	1.70569	1.48054	1.6105	0.763576	0.696576	0.384362	0.400999	0.202848	0.513461	0.394291	0.459225	0.397196	0.768378	0.790347	0.561605	0.401828	0.773565	1.31542	4.03647	1.393	protein_coding	Deleted in malignant brain tumors 1 protein [Source:UniProtKB/TrEMBL%3BAcc:K1R8K8]			ko04970	Salivary secretion
CGI_10027091	0	0.0733474	0	0	0	0.0235213	0	0.0766889	0.0769438	0.119067	0.0491284	0	0.0239183	0	0	0.578643	0.17141	0.23859	1.2297	0.447041	0	0.024998	0.1261	0.185388	0.024284	0.321211	0.100912	0	0	0.0500255	0.0243529	0.0248972	0.0238366	0.656783	1.11134	protein_coding
CGI_10027183	0.0147318	0.140006	0	0.070161	0.0294198	0	0.0300624	0	0.0148672	0.0277031	0.0428152	0.0317856	0.0141165	0	0.0157858	0.125297	0.253052	0.248727	0.0148293	0	0	0.0150888	0	0.0596068	0.0139487	0.0145822	0	0	0.0146615	0	0	0	0.164955	0.264015	0.344454	protein_coding
CGI_10027254	2.22384	12.693	0.237191	1.58684	0.446525	0.0392144	2.72268	1.68081	4.28054	11.1288	27.8478	7.70028	0.961013	1.29371	2.3668	27.9411	61.2475	55.1011	2.43661	1.22312	1.53303	3.49202	0.6169	0.530708	1.8078	0.859978	0.201712	1.54633	0.785866	0.199053	0.452804	0.437789	39.2789	133.456	44.1156	protein_coding	Electroneutral sodium bicarbonate exchanger 1 [Source:UniProtKB/TrEMBL%3BAcc:K1R554]
CGI_10027325	13.3871	22.3958	29.8984	24.516	35.2096	24.6033	17.0447	24.1286	28.6935	35.876	30.2339	37.183	16.4905	25.4583	17.9351	27.3865	11.3582	9.36688	13.2544	13.052	14.5655	16.517	8.9052	18.4671	10.9179	9.21244	22.6266	22.0226	18.2567	31.969	28.3148	20.7222	35.4292	6.66352	19.6044	protein_coding
CGI_10027395	1.47085	0.938248	1.08724	2.97923	1.66198	8.37428	16.7697	57.3145	3.75388	0.568439	0.39011	0.727393	1.86106	25.8925	0.569772	1.08906	0.929741	1.81795	0.406252	0.219678	886.536	1.24714	34.3434	203.996	238.552	31.6026	0.328765	1.04092	1.13644	1.43409	110.47	1.49195	0.825569	3.5443	0.515286	protein_coding	78 kDa glucose-regulated protein [Source:UniProtKB/TrEMBL%3BAcc:K1Q6U7]	GO:0009986,GO:0008180,GO:0005737,GO:0005783,GO:0034663,GO:0005788,GO:0005793,GO:0070062,GO:0031012,GO:0005925,GO:0030176,GO:0042470,GO:0016020,GO:0030496,GO:0005739,GO:0043209,GO:0005886,GO:0005790,GO:0005524,GO:0016887,GO:0051787,GO:0043022,GO:0051082,GO:0006987,GO:0071236,GO:0071277,GO:0071320,GO:0035690,GO:0042149,GO:0071353,GO:0071287,GO:1990090,GO:0021680,GO:0021589,GO:0006983,GO:0035437,GO:…	cell surface|COP9 signalosome|cytoplasm|endoplasmic reticulum|endoplasmic reticulum chaperone complex|endoplasmic reticulum lumen|endoplasmic reticulum-Golgi intermediate compartment|extracellular exosome|extracellular matrix|focal adhesion|integral component of endoplasmic reticulum membrane|melanosome|membrane|midbody|mitochondrion|myelin sheath|plasma membrane|smooth endoplasmic reticulum|ATP …
CGI_10027472	0.0943166	0.984492	0	0	0	0	0.477905	0.188765	0.661418	1.07786	2.37885	1.23189	0.0904511	0.0865997	0	3.06381	4.84869	4.37099	0.192702	0	0.366595	0.0929305	0.185971	0	0.268661	0.092008	0	0	0	0	0	0	4.16179	12.9895	3.13369	protein_coding
CGI_10027473	0.175565	0.496339	0.169033	0.166655	0	0	0.17665	0	0.348793	1.04495	2.07326	0.796443	0.174571	0.169545	0.383859	0.174566	5.29785	4.4822	0	0	0	0	0	0	0.343074	0.172216	0	0	0	0	0.172814	0	1.66188	12.4403	1.69513	protein_coding
CGI_10027474	0.310934	1.92899	0	0.195741	0.410135	0.0953744	0.626634	0.207294	0.722032	1.25673	3.50501	1.76949	0	0.188824	0.327132	2.93679	8.18643	5.58857	0.206694	0.336036	0.391974	0.603347	0	0.0979771	0.867471	0.198627	0	0.500564	0.206576	0	0.0994834	0.0994402	4.46036	20.5558	4.70087	protein_coding
CGI_10027514	13.2977	14.0617	15.1374	28.1191	22.9669	24.3557	26.5135	29.6587	31.3589	14.6403	14.1051	13.7108	24.5813	29.3711	24.1062	26.1356	29.129	34.278	14.233	14.0205	27.446	25.0555	24.24	23.4166	34.6224	32.8747	16.2634	17.6702	19.0377	31.5998	28.88	26.8132	28.3177	25.558	30.7512	protein_coding	Serine/threonine-protein kinase PRP4-like protein [Source:UniProtKB/TrEMBL%3BAcc:K1QGH6]
CGI_10027561	0.480519	0	0.459656	1.38223	0.964671	0.451169	1.21717	0.485494	0	0	0	0.263273	2.07972	0.6732	0.259707	2.07028	0.273409	0.684535	0.246913	0	0.226668	0.234705	0	0	0	0.470861	0.465316	0.22885	0.481196	0.699589	0.471996	1.16716	0.226237	0.917661	0.460664	protein_coding	Collectin-12 [Source:UniProtKB/TrEMBL%3BAcc:K1R146]
CGI_10027573	0	0.22605	0	0	0	0	0.245488	0.244841	0	1.17229	1.41419	0	0.705737	0	0	2.83615	0.839481	2.53886	0.24967	0	0	0	0	0	0	0	0	0	0	0.233295	0	0	0	2.75873	2.10027	protein_coding
CGI_10027642	0.995066	1.08937	1.97332	1.59874	1.22619	0.141318	0.775235	1.69025	1.00247	1.1446	2.06524	2.04588	0.805144	0.632973	1.05752	0.933973	0.262471	0.28481	0.230071	0.421325	0	0.459151	0.149293	1.05109	0.496112	0.744465	1.10406	1.3711	0.907931	0.441781	0.518749	0.734932	1.07267	0.144228	1.2455	protein_coding	Tripartite motif-containing protein 3 [Source:UniProtKB/TrEMBL%3BAcc:K1RBS4]
CGI_10027712	0.148662	0.786455	0.14484	0.169861	0.203853	0.18968	0.102453	0.0772215	0.177484	0.169349	0.289936	0.249726	0.218727	0.166255	0.218123	0.673335	0.687377	0.956761	0.078571	0.084925	0.193622	0.122873	0.0996351	0	0.0481986	0.099591	0.120993	0.0957582	0.0751018	0	0.0248802	0.0734212	0.823572	3.73559	1.05606	protein_coding	Multiple epidermal growth factor-like domains 6 [Source:UniProtKB/TrEMBL%3BAcc:K1QB23]
CGI_10027948	20.2055	3.91145	8.11911	5.80616	12.3446	6.50275	17.9975	9.98288	9.47516	6.39206	1.04838	7.07801	5.83902	6.0148	7.10548	10.6379	11.5657	12.3886	8.23781	4.20487	7.51237	9.82914	1.34813	7.77358	14.5793	8.47409	11.5892	6.27728	6.21341	8.10522	7.45589	7.80935	12.4757	8.47216	9.16925	protein_coding	Tripartite motif-containing protein 2 [Source:UniProtKB/TrEMBL%3BAcc:K1RE03]
CGI_10028037	0	0	0	0	0	0	0	0.897493	0	0	1.89119	0	0	0	0	0	2.19109	1.92524	2.10322	0	0	0.803094	0	0	0	0	0	0	0	0	0	0	3.56865	37.485	0.8825	protein_coding
CGI_10028272	0.0543114	0.102813	0.0523419	0	0	0	0	0.223431	0.0548619	0.361338	0.157815	0.0593304	0	0.05078	0.0584684	0.832461	0.687994	0.462152	0.0552866	0	0	0	0.645569	0.228983	0.154976	0.213599	0.106511	0.0527072	0.162776	0.15887	0.16106	0.105725	0.720435	0.570635	0.105036	protein_coding	Peroxidasin [Source:UniProtKB/TrEMBL%3BAcc:K1Q633]
CGI_10028317	0.245734	0	6.41078	0.472035	0	3.9115	0	0.252267	0	0.243306	5.71607	7.21569	0.487084	12.4548	0.530353	0.242691	0	0.963069	0.259881	1.35236	14.0692	12.5694	1.93457	5.57227	5.93481	7.65972	6.96898	1.65124	11.2909	5.52797	8.16744	16.0441	0	18.0177	0.236463	protein_coding	Fibrinogen C domain-containing protein 1 [Source:UniProtKB/TrEMBL%3BAcc:K1RRN9]
CGI_10028342	1.57557	1.6948	1.07396	1.50189	1.76666	1.06033	0	0.222844	1.34088	0.441042	0.878651	0.251059	1.5235	1.68186	0.244217	1.99712	1.27193	1.73924	1.66153	0.760991	0.867352	0.212394	1.33507	1.44697	1.7574	2.41639	1.10573	1.77717	0.689712	1.52919	1.54905	1.74458	1.06248	1.2972	0.656817	protein_coding	Methionyl-tRNA formyltransferase%2C mitochondrial [Source:UniProtKB/TrEMBL%3BAcc:K1R110]
CGI_10028359	2.84808	0.861548	1.20492	2.05374	3.34924	4.50657	4.98333	7.18498	1.22102	3.71556	2.46626	0	3.1225	1.81898	1.72376	9.32317	7.72737	5.52941	37.0658	19.3905	6.78253	7.31602	57.2145	8.22202	12.115	3.28683	10.345	1.50603	0.975117	11.7228	10.292	0.910832	11.9968	15.116	3.84776	protein_coding
CGI_10028378	0	0	0	0	0	0	0	0	1.4696	0	3.85788	1.79522	2.35677	0	0	0	0	0	0	0	0	1.36488	7.98787	3.7655	0	3.59944	0.736192	4.3549	0	0	0	0	0	0	0	protein_coding
CGI_10028414	0.365315	0.05035	0	0.154212	0	0	0.0534805	0	0.106371	0.353253	0.254437	0	0	0	0	0.60227	1.0181	1.79789	0	0	0	0.205055	0	0	0	0	0.0511789	0.101798	0	0.0513941	0	0.103216	0.247491	2.08175	0.860259	protein_coding	Kielin/chordin-like protein [Source:UniProtKB/TrEMBL%3BAcc:K1R7L7]
CGI_10028443	2.30529	0	0.53166	1.06725	0	1.62671	1.12272	0	2.74398	4.0279	3.37044	2.60077	5.6817	3.79647	1.87033	1.13278	3.29705	1.68419	2.43724	1.91446	1.05727	0.514134	0	1.09431	0	0	0.54778	2.72795	1.81248	1.10518	1.10858	1.08526	1.62623	0	2.68381	protein_coding
CGI_10000052	74.6246	67.6305	70.307	39.9081	59.2302	16.2217	60.4453	17.2103	58.1662	34.4651	59.8947	33.1444	130.361	65.4182	135.452	171.208	80.0429	45.3231	135.426	104.915	107.113	46.8246	149.656	102.117	139.686	104.901	64.5115	34.3522	9.83123	20.7505	72.9311	124.129	36.7709	37.0583	62.6452	protein_coding	Sodium-dependent proline transporter [Source:UniProtKB/TrEMBL%3BAcc:K1P8U2]	GO:0005887,GO:0005328,GO:0005283	integral component of plasma membrane|neurotransmitter:sodium symporter activity|sodium:amino acid symporter activity
CGI_10000117	0	0	0	0	0	0	0	0	0	0	0	0	0	0	0	0	0	0	0	0	0	0	0	0	0	1.68447	0	0	0	0	0	0	0	0	0	protein_coding
CGI_10000119	0	0	0	0.431359	0.446069	1.77318	0.462908	0	0	0	0	0	0.904493	1.327	0.499717	0	0.541409	0	0	0	0.869112	0.824754	0.906869	0	1.32734	0	0	0	0	0.44762	0	0.876394	0	0.442812	0.438724	protein_coding
CGI_10000261	13.2036	10.5483	6.68901	17.7609	10.1554	15.1985	8.02146	12.6127	3.25788	18.3234	14.9009	12.7985	4.19061	10.6867	2.56549	13.6162	13.1805	11.0848	6.47707	8.41973	8.51213	8.10613	1.84403	3.47865	8.97667	5.45613	9.61567	5.48172	4.93229	8.18724	4.14486	4.96972	9.39532	11.7241	14.9176	protein_coding	Neuronal acetylcholine receptor subunit alpha-10 [Source:UniProtKB/TrEMBL%3BAcc:K1QT18]
CGI_10000579	5.78426	2.02217	5.50347	4.9103	5.41054	2.80815	6.54307	4.17428	5.55615	2.11628	2.42893	2.55458	7.44186	4.61986	2.8294	4.4953	3.75175	2.85907	3.88849	3.06803	3.16888	1.95133	2.84884	2.14392	3.97757	1.54051	4.45522	6.68445	4.87934	5.32279	2.55935	2.02902	4.05499	1.12679	4.95836	protein_coding
CGI_10000706	0.0814438	0.115734	0.0384305	0	0	0	0	0	0.162421	0.265697	0.0785711	0.260662	0	0	0	0.269659	0.459487	1.02547	0.0406828	0.0445347	0	0	0	0	0	0.0390683	0	0	0.0407313	0	0.155733	0.0392109	0.531166	1.4995	0.358664	protein_coding
CGI_10000731	1.74838	1.58475	0.417553	0	0	0.418611	0.440306	0.439386	2.14048	3.89442	7.71115	2.4582	0.430622	1.67397	1.89798	3.87805	5.63999	5.5022	0.458609	0.492139	0	1.22845	0	1.81149	1.23243	1.68233	1.69704	0.839772	0.450171	1.26801	3.02151	0	3.33989	7.50115	1.658	protein_coding	Phospholipase A2 [Source:UniProtKB/TrEMBL%3BAcc:K1P7E6]	GO:0005576,GO:0005509,GO:0004623,GO:0050482,GO:0016042,GO:0006644	extracellular region|calcium ion binding|phospholipase A2 activity|arachidonic acid secretion|lipid catabolic process|phospholipid metabolic process	ko00564,ko00565,ko00590,ko00591,ko00592,ko04014,ko04270,ko04972,ko04975	Glycerophospholipid metabolism|Ether lipid metabolism|Arachidonic acid metabolism|Linoleic acid metabolism|alpha-Linolenic acid metabolism|Ras signaling pathway|Vascular smooth muscle contraction|Pancreatic secretion|Fat digestion and absorption
CGI_10000773	3.43818	4.94406	4.65974	4.73563	3.8167	4.01188	4.11844	5.76291	4.58244	3.39346	5.22851	2.34999	7.30172	8.40335	6.24873	3.35031	5.36323	4.04698	4.55378	3.82472	2.71889	3.17066	3.74697	4.38636	3.62639	3.92433	3.36653	3.67443	3.52083	3.75132	4.37146	3.54131	5.29517	3.6527	6.60446	protein_coding
CGI_10000960	10.7546	16.2342	8.97944	13.3113	21.6901	13.6345	9.39193	20.3702	7.46691	9.65756	14.6033	10.8768	18.9494	30.7732	22.3506	30.7707	5.46273	20.0451	14.7058	19.8163	14.1572	28.2749	24.8178	12.5164	6.17568	23.502	13.1124	12.3961	10.7504	13.1711	9.85595	11.3774	20.2764	24.6344	12.291	protein_coding	Frizzled-1 [Source:UniProtKB/TrEMBL%3BAcc:K1Q7H9]	GO:0016021,GO:0005886,GO:0004930,GO:0042813,GO:0007275	integral component of membrane|plasma membrane|G-protein coupled receptor activity|Wnt-activated receptor activity|multicellular organism development	ko04310,ko04390,ko04150,ko04550,ko04916,ko05200,ko05205,ko05217,ko05224,ko05166	Wnt signaling pathway|Hippo signaling pathway|mTOR signaling pathway|Signaling pathways regulating pluripotency of stem cells|Melanogenesis|Pathways in cancer|Proteoglycans in cancer|Basal cell carcinoma|Breast cancer|HTLV-I infection
CGI_10001071	15.7952	0	0	12.63	0	16.0351	0	0	0	0	0	0	17.3912	0	0	0	0	0	0	0	0	0	0	0	0	0	0	0	0	0	0	0	0	0	0	protein_coding
CGI_10001279	0.895288	2.92401	1.27807	1.88657	2.87323	1.66631	2.03622	1.11606	1.33702	5.61319	3.29422	3.45374	1.95067	1.67473	2.88502	1.0961	1.29179	4.6999	3.24482	3.20678	2.33632	2.29091	2.19116	4.25397	6.10749	4.33937	3.27055	3.2353	0.453125	2.80325	1.7562	1.93778	5.28663	1.90518	1.50371	protein_coding	Sodium/glucose cotransporter 4 [Source:UniProtKB/TrEMBL%3BAcc:K1Q123]
CGI_10001364	0	0	0.148868	0	0.313659	0	0.0792013	0	0	0	0	0.252651	1.05137	0.498033	0.166481	0.0740712	1.15593	0.220291	0.0790955	0.688831	0.720797	0.077448	0	0.142786	0.644304	0.904711	0	1.48283	0	0	0	0.450554	0.657309	0.295616	0.525082	protein_coding	Tripartite motif-containing protein 3 [Source:UniProtKB/TrEMBL%3BAcc:K1Q1X9]
CGI_10001462	1.71897	2.24635	2.37829	2.27673	3.90923	3.52771	1.74933	1.4157	2.60972	0.102313	1.04279	0.350573	3.72006	1.59985	3.02023	1.22719	2.828	0.203606	3.61114	2.47536	0.602601	2.17057	0.522507	0.747126	1.20448	0.828616	3.64009	0.308023	0.32436	1.77852	0.418389	0.520803	1.92264	0.410955	5.48554	protein_coding	Receptor-type tyrosine-protein phosphatase epsilon [Source:UniProtKB/TrEMBL%3BAcc:K1PM45]
CGI_10001466	0	0	0	0	0	0.194942	0	0	0	0	0.203782	0	0.200695	0	0.677427	0	0.235656	0	0	0	0	0	0.20526	0	0	0.202927	0	0.202453	0	0.204023	0	0	0.196905	0	0	protein_coding	Ubiquitin-like modifier-activating enzyme 1 [Source:UniProtKB/TrEMBL%3BAcc:K1QMD0]
CGI_10001492	0.432877	0	0.0816727	1.85925	0.257825	0	0.0870284	0.422417	0.0861209	1.94952	0.668098	0.925787	0.576393	0	0	0.163312	0	1.37057	0.874155	0.571646	0.15989	0	0.0834735	0.15825	0.0796113	0.0833975	0	0.406209	0.171649	0.165605	0.167845	0.412731	0.242426	0.48905	0.989714	protein_coding	Dynein heavy chain 8%2C axonemal [Source:UniProtKB/TrEMBL%3BAcc:K1Q6X8]			ko05016	Huntington's disease
CGI_10001570	0	0	12.2247	3.68127	3.24927	0	0	0	10.432	17.2945	17.6612	5.14514	3.96599	0	5.72754	9.26042	7.0746	3.34951	0	0	0	0	3.52433	0	0	0	0	0	5.31146	0	1.44825	0	0	0	0	protein_coding
CGI_10001790	0.10541	0.100247	0.307539	0.0509173	0.370311	0	1.62959	0.385488	0.963713	1.37196	0.717665	1.75923	0.15295	0.200116	0.114791	1.54114	0.484999	0.957753	0.605042	0.358477	0.617252	0.25621	0.371358	0.292492	0.409894	0.0526026	0	0.309357	0.159575	0.102576	0.157307	0.413495	1.15236	0.504848	0.616318	protein_coding	N-acetylated-alpha-linked acidic dipeptidase 2 [Source:UniProtKB/TrEMBL%3BAcc:K1PUP1]
CGI_10001803	4.42296	6.30345	3.43221	5.4825	3.13153	2.60562	3.45541	5.29596	6.95405	3.7091	8.03869	5.64493	2.80381	2.20424	2.68344	7.71846	4.60927	4.70895	4.9937	4.48244	4.5148	7.27513	9.6093	5.35201	5.35484	8.89366	4.35218	10.6697	4.41317	5.35639	5.09361	5.69879	6.95021	1.97381	4.80587	protein_coding	Cysteine-rich secretory protein Mr30 [Source:UniProtKB/TrEMBL%3BAcc:K1QJ05]	GO:0005576	extracellular region
CGI_10002012	0	0	0	0	0	0	0	0	0	0	0	0	0	0	0	0	0	0	0	0	0	0	0	0	0	0	0	0	0	0	0	0	0	0	0	protein_coding
CGI_10002068	0.981499	2.27968	0	0.471095	0.240676	0	0	0.253373	1.21817	0	0	0	0.710051	1.38656	1.84392	0	3.10652	0.23446	0.254439	0.275046	0.48499	0	0.244625	0	0.238522	0	0	0	0	0.241079	0	0	0.233826	0	0.239546	protein_coding
CGI_10002100	0.708009	1.95785	1.94769	0.682677	2.32129	4.11828	3.49349	1.10111	1.82076	2.55001	2.52352	6.02632	2.13362	0.513388	1.45561	0.968343	3.88507	3.43492	4.29736	4.46444	3.13379	1.57479	2.37193	2.74777	2.98832	2.68129	1.28134	3.7109	4.01368	4.31107	2.30057	0.840642	6.34397	3.36626	1.87511	protein_coding	Ankyrin repeat domain-containing protein 17 [Source:UniProtKB/TrEMBL%3BAcc:K1QLN0]
CGI_10002386	4.34427	2.54642	1.73199	0.837825	3.35167	0.51197	4.7619	1.27394	3.6405	7.5895	18.9387	9.44602	2.69305	2.7049	1.65016	12.8138	4.97585	13.1361	8.7706	4.52948	3.09422	2.10704	0.976473	1.47708	5.32959	2.25558	0.747845	2.36999	0.494644	1.01025	0.755875	1.1078	6.38581	9.09596	6.95125	protein_coding	Putative fungistatic metabolite [Source:UniProtKB/TrEMBL%3BAcc:K1QKY9]
CGI_10002514	2.17022	1.26446	2.67095	0.813322	3.39249	3.38118	3.69658	1.35941	2.68849	2.77206	1.28616	2.51049	0	0.786659	1.0374	1.85751	2.05565	2.05718	2.23411	1.88834	0.469208	0.236091	0.479079	0.63759	0.807422	0.118827	1.17647	0.936042	2.42812	0.935935	1.66475	0.939543	2.37952	2.52524	0.116753	protein_coding	Severin [Source:UniProtKB/TrEMBL%3BAcc:K1PKS0]
CGI_10002630	0.0832343	0.0787026	0	0	0.0827917	0	0	0.171429	0.921216	1.61948	3.75733	1.21093	0.0806382	0	0	0.327228	0.479049	1.84782	0.521499	0.0943929	0.326152	0	0.167687	0.191954	0	0.165079	0	0.164605	0.0849772	0.162832	0.082158	0	1.18629	0.797691	1.46938	protein_coding	Dipeptidase 1 [Source:UniProtKB/TrEMBL%3BAcc:K1QKG0]
CGI_10002741	0	0	0	0	0.657089	0	1.34943	2.6399	0	5.64996	0	4.76141	0	0	0.762079	4.86232	0	0.687552	1.49838	0.775145	1.90837	0	0	0	1.95979	0	0	0	0	0	0	0.65755	1.9618	1.33002	1.95738	protein_coding	Caveolin [Source:UniProtKB/TrEMBL%3BAcc:K1PE43]
CGI_10002756	0.427276	1.07694	0.411238	0.679697	0.709371	0.201147	0.21904	0.364134	1.50565	1.76904	0.483856	1.87526	0.616402	0.199951	0.0767384	2.74048	0.734316	1.07848	0.733529	0.322427	2.1752	0.0705541	1.1386	0.384812	0.342647	0.212125	0.348291	0.13726	0.213744	0.275865	0.776484	0.276083	2.1421	3.71241	1.44867	protein_coding	C-type mannose receptor 2 [Source:UniProtKB/TrEMBL%3BAcc:K1PZY9]			ko04145,ko05152	Phagosome|Tuberculosis
CGI_10002794	7.7635	2.5649	15.1791	5.88314	7.60089	3.33596	5.49036	9.22383	9.81976	2.56032	9.56458	10.1646	5.82905	0.616607	2.76959	4.20824	4.62624	0	1.3465	3.86111	5.38216	1.79309	1.86305	3.41746	6.20836	8.27924	3.12747	3.67648	7.12646	12.7395	6.55021	8.23692	2.72976	3.01268	9.49739	protein_coding	Heat shock 70 kDa protein 12B [Source:UniProtKB/TrEMBL%3BAcc:K1PTW3]
CGI_10003000	0.363465	1.50862	0.0434881	0.305285	0.090998	0.0421335	0.324623	0.418426	1.09865	1.2347	1.76574	0.490906	0	0.126332	0.530701	1.42495	3.22524	5.12413	0.779991	0.346975	0.261693	0.575319	0	0.132366	0.127441	0.0883876	0.0443188	0.264787	0.0449902	0.0441123	0	0.219961	2.87277	11.7518	2.44634	protein_coding	Complement C1q-like protein 2 [Source:UniProtKB/TrEMBL%3BAcc:K1PDL0]
CGI_10003061	0.0466019	0.0886938	0	0	0	0.043237	0.0942283	0.092831	0.0932428	0.308089	0	0.151508	0.133333	0	0.0496701	0.0895866	0.0530427	0.306528	0.0474149	0	0	0	0	0.0940566	0	0.0456613	0	0.136498	0	0	0	0	0.217915	0.0441409	0	protein_coding
CGI_10003097	1.92122	2.30876	1.80501	2.60421	2.87623	3.58739	2.60919	1.35818	4.0669	2.51664	1.55171	1.97124	4.35131	3.0849	5.45656	2.68831	3.25637	3.07964	2.19102	2.67889	2.4168	3.70943	2.23503	1.86117	3.15415	2.9453	3.09882	2.98754	5.33523	3.91006	3.15992	3.93318	3.17228	3.55934	3.37606	protein_coding	Polycystic kidney disease protein 1-like 2 [Source:UniProtKB/TrEMBL%3BAcc:K1PJX8]
CGI_10003339	0.225135	0.0706543	0.28927	0.574696	0.596784	0.721801	0.847111	0.38641	1.73718	1.39209	2.2736	0.675628	0.147538	0.648959	0.164594	0.514605	1.12745	1.29915	0.71177	0.436886	0.297919	0.441536	0.227297	0.586867	0.667147	0.529864	0.291783	1.35833	0.452754	0.362435	0.227578	0.363542	2.4827	2.08928	1.01108	protein_coding	Organic cation transporter 1 [Source:UniProtKB/TrEMBL%3BAcc:K1PSD1]			ko05231	Choline metabolism in cancer
CGI_10003362	0.281995	0.0663278	0	0.0674587	0	0.0657454	0.35819	0.0704937	0.423074	0.799755	1.70959	1.22311	0.0674649	0.130145	0.226681	1.47557	1.44746	3.71701	0.143208	0.0777945	0	0.208347	0	0	0.132778	0.205998	0	0	0	0	0	0.0682789	1.97974	6.00062	2.18664	protein_coding
CGI_10003519	45.1371	18.0155	66.0266	42.8089	50.8355	39.1461	35.3597	30.3081	37.7519	46.5958	48.3516	41.609	0.634907	25.664	11.1645	43.2082	37.0218	60.9312	15.1169	20.2745	13.0366	27.7565	12.2322	2.5762	6.08028	12.1232	2.47043	9.25322	35.4429	31.5991	15.6788	20.7322	5.50767	24.0966	29.5728	protein_coding	Metallothionein [Source:UniProtKB/TrEMBL%3BAcc:K1QI42]	GO:0046872	metal ion binding
CGI_10003555	0.122197	0.345299	0.234136	0.350941	0.974887	0.344723	1.24443	0.877501	0.122972	3.83915	0.296565	2.93397	0.293587	0.113339	0	3.68763	0.353148	1.55603	0.496615	0.404867	1.16153	0.298941	0.96646	0.396243	3.40193	0.297802	0.119993	0.652011	0.122688	0.239188	0.23988	0.416381	2.72243	0.467036	1.1225	protein_coding	Protein G7c [Source:UniProtKB/TrEMBL%3BAcc:K1PS17]
CGI_10003647	0.0906391	0	0	0	0.0917789	0	0.370689	0	0.827077	0.176045	1.77198	0.710845	0.0889571	0.0864266	0.199062	0.619871	0.527722	0.785368	0.379057	0.104005	0.44563	0.0910712	0.725615	0.39905	0.176691	0	0	0.0877453	0	0	0	0.0887005	0.68935	1.22729	1.23443	protein_coding	Fibropellin-1 [Source:UniProtKB/TrEMBL%3BAcc:K1Q1X0]			ko04330,ko04658,ko04919,ko04320,ko05206,ko05224,ko05020,ko01522	Notch signaling pathway|Th1 and Th2 cell differentiation|Thyroid hormone signaling pathway|Dorso-ventral axis formation|MicroRNAs in cancer|Breast cancer|Prion diseases|Endocrine resistance
CGI_10003715	0	0	0.455024	0.305601	0.786321	0.74673	0.807148	1.12117	1.43046	3.05473	1.54525	1.92635	0.764289	0.296399	0.515484	1.40005	0.541254	1.52013	0.330037	0	0.926619	0	0.633529	1.34595	0	1.09499	0.629997	2.68113	0.161324	0.465419	0	1.08499	1.80803	1.52789	1.24452	protein_coding	Fumarylacetoacetate hydrolase domain-containing protein 2 [Source:UniProtKB/TrEMBL%3BAcc:K1QP24]
CGI_10003764	0	0.285736	0.299643	0.289563	0.307883	0	0.95127	3.21208	3.43012	6.952	14.7995	1.37421	0.302799	0.886976	0	1.81923	1.82912	4.43531	1.90788	1.03506	0	0.297839	0	1.38914	0.588088	2.44353	0	3.27311	0.62852	0	0.612335	0.899585	16.6278	4.98364	1.7849	protein_coding
CGI_10003828	3.56958	3.05648	6.11083	5.90544	5.7103	7.34136	3.82952	7.70131	3.47925	4.10962	3.22409	5.68342	10.1283	5.28768	7.83636	5.02454	8.46524	4.07336	6.98009	8.77506	7.05647	6.62487	5.80425	3.66715	3.42678	5.75016	4.63157	6.40981	6.18028	5.98036	5.517	4.25891	6.69411	6.28627	6.04476	protein_coding
CGI_10003900	0	0	0	0	0	0	0	0.156683	0	0	0	0	0	0	0	0	0	0.295843	0	0	0.290261	0	0.151837	0	0.290656	0.302191	0.14818	0.872834	0	0.14854	0.151877	0.59468	0	0	0.14634	protein_coding	Scavenger receptor class F member 2 [Source:UniProtKB/TrEMBL%3BAcc:K1PIN4]
CGI_10003924	0.122236	0.039024	0	0.0789636	0	0.0381251	0.0414999	0	0.123597	0.270945	0.316925	0.133192	0	0	0.219409	0.0781279	0.745063	0.501444	0	0.0453903	0	0.0404696	0	0	0.117034	0	0.0399349	0.0796241	0.0818038	0.0397693	0	0	0.575292	1.20899	0.199064	protein_coding	Neurogenic locus Notch protein [Source:UniProtKB/TrEMBL%3BAcc:K1PY44]			ko04330,ko04658,ko04919,ko04320,ko05206,ko05224,ko05020,ko01522	Notch signaling pathway|Th1 and Th2 cell differentiation|Thyroid hormone signaling pathway|Dorso-ventral axis formation|MicroRNAs in cancer|Breast cancer|Prion diseases|Endocrine resistance
CGI_10004071	0	0	0	21.72	0	0	0	0	22.0054	0	0	0	0	0	0	0	0	0	0	30.2546	21.4438	0	0	0	0	0	0	0	0	0	0	0	0	0	0	protein_coding	Syndecan [Source:UniProtKB/TrEMBL%3BAcc:K1PC01]
CGI_10004127	2.27086	2.79111	1.0203	3.82395	0	1.81502	0	4.2451	2.40802	0	1.37169	0	2.42442	1.0273	1.19372	0	0.64899	0	0	1.23736	0.251772	5.17555	0.524355	2.00609	10.0253	0.768549	0	0.261469	0	0.53753	0	0	0	0	0	protein_coding
CGI_10004159	0	6.34663	5.27972	24.9449	0	8.53766	0	3.26352	4.16044	2.08856	5.44762	7.38748	0	0	1.1654	12.0681	0	0	1.45743	0.513161	0.305468	0	0.306606	2.79379	0	1.3548	0	14.3108	8.73953	0	0.599911	4.81464	8.44477	3.41142	0.304561	protein_coding	Cell cycle regulator Mat89Bb-like protein [Source:UniProtKB/TrEMBL%3BAcc:K1PZ98]	GO:0005737,GO:0005634,GO:0051301,GO:0030317,GO:0007067,GO:0007275,GO:0080154,GO:0007346	cytoplasm|nucleus|cell division|flagellated sperm motility|mitotic nuclear division|multicellular organism development|regulation of fertilization|regulation of mitotic cell cycle
CGI_10004231	43.8237	97.8636	18.9676	9.79695	36.4072	40.488	26.4571	22.2193	68.5494	100.146	77.0811	77.469	47.5982	40.7082	24.7203	110.253	94.3145	163.355	21.8604	16.7079	23.8551	41.331	9.88346	12.448	23.2218	15.5252	20.9365	27.9269	50.6631	17.4959	6.46833	48.927	38.9759	209.351	26.4853	protein_coding
CGI_10004275	0	0	0	0	0	0	0	0	0.738108	1.22389	2.49477	0.558823	0	0	0	0.501417	0.592899	2.18538	0.260218	0.565732	0.492311	0	0	0.568501	0	0.244558	0.249188	1.73805	0	0	0.246151	0	4.05489	1.67996	0.734964	protein_coding	Sodium-coupled monocarboxylate transporter 1 [Source:UniProtKB/TrEMBL%3BAcc:K1PI33]
CGI_10004276	0	0	0.133149	0.133175	0	0	0.42547	0.425141	0.976782	0.966755	0.974429	0.158496	0	0	0	0.277573	0.165007	0.681422	0.148663	0	0.135655	0	0	0.31047	0.133773	0.138641	0	0.797705	0	0.266811	0	0	0.131383	1.0566	0.40235	protein_coding	Sodium-coupled monocarboxylate transporter 1 [Source:UniProtKB/TrEMBL%3BAcc:K1PQV9]
CGI_10004421	1.4169	1.3495	0.134637	0.740371	0	1.17502	0.575347	0.212082	1.14304	0.337742	0	0.383957	1.15785	2.02873	1.505	0.609806	0.886722	0.334305	0.505157	0.783328	0.339649	0.140609	0.069872	0.350321	0.80052	0.554296	0.206913	0.13643	1.49941	2.3266	2.618	1.29952	0.99461	1.87551	5.06624	protein_coding
CGI_10004898	1.72257	0.574564	3.60028	1.43975	3.44188	2.37454	0	3.87325	1.12018	4.91295	6.10152	3.54469	2.83267	3.11113	0.982136	2.23311	3.95282	2.5851	1.96721	1.35756	0.095779	2.2931	0.100244	1.14044	1.33659	3.08921	2.86606	1.16085	5.56135	1.36659	2.97259	3.42114	1.81167	3.91147	2.83703	protein_coding
CGI_10005097	0	0.108108	0	0	0	0	0.939791	0	0	0.222258	0.665365	0.767514	0	0	0	1.11676	0.661217	0	0.2367	0	0.111222	0.22764	0	0.127909	0.774245	0.113435	0	0	0	0	0	0	0.652098	0.658636	0.33628	protein_coding	Eppin [Source:UniProtKB/TrEMBL%3BAcc:K1PPX8]
CGI_10005116	0.472194	0.337542	0.45859	0.458726	0.359745	0.448181	0.363337	0.482308	0.481903	0.227677	0.686424	0.52356	4.12682	1.99709	1.93866	1.24485	0.539625	0.112984	1.47503	2.16605	1.13291	0.711927	1.7685	0.508284	1.70394	1.88425	1.60592	0.563183	0.237311	1.03332	0.467302	1.27739	1.44178	0.113423	1.36986	protein_coding	Sushi%2C nidogen and EGF-like domain-containing protein 1 [Source:UniProtKB/TrEMBL%3BAcc:K1PT21]
CGI_10005121	1.84433	1.79569	1.08812	1.10369	1.61026	1.15876	2.41121	2.39407	4.90812	3.87556	6.31521	2.88256	1.74795	1.50984	1.24921	3.53264	2.0132	4.64084	3.17329	2.11928	1.59269	1.2485	2.22683	1.74341	2.3462	3.3612	1.43087	5.90339	1.87625	1.89054	1.21869	2.05381	5.75018	4.6703	2.88379	protein_coding	Multidrug resistance-associated protein 5 [Source:UniProtKB/TrEMBL%3BAcc:K1PW26]			ko02010,ko01523	ABC transporters|Antifolate resistance
CGI_10005326	0	0	0	0	1.4763	0.968484	5.55669	2.48875	2.98261	11.1827	0	16.1096	0	0.971154	0.557932	5.06489	1.78202	11.9679	4.84387	3.39684	8.41178	0	2.91812	0	9.50213	0	0	0	0	0	0	0.485444	7.7134	2.42366	3.86158	protein_coding	Collectin-12 [Source:UniProtKB/TrEMBL%3BAcc:K1PWQ3]
CGI_10005558	0.146664	0	0	0	0.14497	0.42524	0.896699	0.300442	1.61751	0.43102	1.1652	0.165593	0	0.421119	0	0.291429	0.513007	1.00021	0.308766	0	0.292023	0	0.294229	0.162531	0.2871	0.289767	0	1.73641	0.302501	0.428103	0	0.286233	0.968604	0.139831	0.144064	protein_coding	C-factor [Source:UniProtKB/TrEMBL%3BAcc:K1PWI9]
CGI_10005563	0.754732	0.669094	0	0	0	0	0	0	1.40999	0	0.741781	0	0	0	0.8053	0	0.864897	4.43052	0.802737	0	0	0	0	0	0	0.695909	0	0.725962	0.795594	0	0	0	0	0	0	protein_coding
CGI_10005592	0	0	0	0	0	0	0	0	0	0.675385	0	0.776006	0	0	0	1.08267	0.159861	0.266499	0	0	0.135284	0	0	0	0.40386	0	0	0	0.140137	0	0	0	0	0	0	protein_coding
CGI_10005739	0	0	0	0	0	0	0	0	0	0	0	0	0	0	10.5231	0	22.2454	10.0648	0	0	0	0	15.5528	0	0	0	8.29767	25.5534	0	0	8.74339	0	0	0	0	protein_coding
CGI_10005772	0	0	0	0	0	0	0	0	0	0	0	0	0	0	0	0	0	0	0	0	0	0	0	0	0	0	0	0	0	0	0	0	0	0	0	protein_coding
CGI_10005773	2.61742	1.53569	0	0	0	0	0	0	2.43705	6.33213	10.3451	4.0501	0	1.67311	0.958557	1.7684	6.04491	31.5813	1.9123	0.971479	1.57143	2.95073	0.805139	0	0.809783	1.58661	0.816488	0.824894	0	0	0	0.814297	3.2875	35.7295	12.8699	protein_coding
CGI_10005777	3.91228	3.26985	3.98799	1.46593	2.24473	1.6431	1.95222	3.67597	3.31434	6.93386	5.12745	5.29318	4.88787	2.10877	2.24239	4.36098	2.86367	4.43823	4.56882	1.95354	3.67279	3.20297	2.59483	3.29484	2.60446	3.74837	2.74085	1.0052	2.09637	2.20591	3.58306	1.67421	1.65949	2.48275	1.69745	protein_coding
CGI_10005830	0.696605	1.62786	1.14564	0.97364	0.338526	1.61228	1.37927	0.504427	0.68361	3.98326	5.91214	0	0	0	0	5.02471	0.597623	1.32458	0.357074	1.35756	0.494649	2.93171	0.673624	0.340535	1.4657	1.0026	0.667278	0.664056	2.12051	1.16344	0	0.985614	2.25885	1.80784	0	protein_coding
CGI_10005839	1.60569	1.03146	0.599829	2.46879	4.08714	0.929669	2.41983	3.77527	1.74721	4.49985	2.02733	4.60662	0.596574	0.695065	1.31407	3.78814	1.00769	1.97751	1.88128	0.951524	1.17024	1.08364	0.488635	1.05319	5.43953	1.08835	0.485627	0.357398	0.249222	0.362181	0.983902	2.03667	5.08002	2.57357	2.00736	protein_coding	Tripartite motif-containing protein 3 [Source:UniProtKB/TrEMBL%3BAcc:K1QS93]
CGI_10005916	0.637014	0.529639	0.0608069	1.61353	0.062847	0.177132	0.905219	0.253697	3.03444	2.27881	8.66595	1.92217	0.18362	0.117938	1.01965	0.969432	1.69539	8.8605	0.191941	0.278511	0.355951	3.37097	0.245736	0.120638	0.175578	0.615296	0.123032	0.302123	0.189208	0.123077	0.124365	0.183262	2.75571	16.1433	4.27154	protein_coding	Mesenchyme-specific cell surface glycoprotein [Source:UniProtKB/TrEMBL%3BAcc:K1P9P0]
CGI_10006142	0.523897	0	0.896377	0	0.41783	0.390897	0.105941	0.635812	0.735324	2.97499	1.11816	1.02208	0.402883	1.74383	0	2.69693	0	0.296325	0	0	0	1.35165	0.712049	0	0.589077	1.30907	0.715731	0.101565	0.42034	0.613403	1.32799	0	0.690221	1.29438	0	protein_coding	SAM domain and HD domain-containing protein 1 [Source:UniProtKB/TrEMBL%3BAcc:K1PVH3]
CGI_10006167	1.34574	0.482584	0.79986	1.14679	1.16393	0	0.170352	0.678593	0	0.165614	0.495244	1.89215	8.97304	8.81464	11.2229	0.99654	11.752	0.820406	0.538732	0.967212	0.166314	0.637409	1.1824	0.190056	1.00809	0.66498	0.663201	0.336359	1.04148	0.494428	0.498559	0.987881	0.158851	0.326167	0.989771	protein_coding	Phospholipid scramblase 2 [Source:UniProtKB/TrEMBL%3BAcc:K1PVR7]
CGI_10006242	2.26594	4.56984	4.18745	1.79193	2.7852	4.19597	5.26553	4.76696	1.06797	11.3408	6.06748	5.0702	3.31796	2.07607	3.56889	6.75283	2.74219	2.01008	4.20831	1.79103	3.26047	0.654492	1.316	0.838491	1.26285	3.6467	2.60078	6.71287	6.14509	0.90476	2.46008	5.04498	5.49811	2.27733	4.79893	protein_coding
CGI_10006419	0	0	0	0	0.235811	0	0.483514	0.602917	0	1.13454	0	0.78323	0	0	0	0.460143	0	1.24521	0	0	0.343831	0	0.353266	0.381142	0.226275	0	0	0	0	0	0.117298	0.114835	1.00782	0	0.114721	protein_coding
CGI_10006465	2.64213	2.67705	1.26816	3.54545	0.0729138	0.824839	1.41942	2.78089	2.21046	4.01619	3.46289	5.84552	1.76566	1.42756	0.474562	1.65577	0.419411	4.46914	0.337859	0.414694	1.20232	1.8262	1.71587	2.0543	1.08784	3.0055	1.11102	2.622	2.78962	1.02898	2.16119	1.80797	1.24037	0.174868	2.20995	protein_coding	Membrane progestin receptor beta [Source:UniProtKB/TrEMBL%3BAcc:K1QQV7]
CGI_10006507	0.171545	0.160028	0.16434	0.108898	0.112791	0.216581	0.231922	0.176299	0.514433	0.709171	0.387868	1.44739	0.164517	0.214196	0.122873	0.773098	0.065617	0.866199	0.526646	0.447779	0.882625	0.111227	2.32822	0.440661	0.715234	0.279487	0.112419	0.278496	0.28722	0.334628	0.678803	0.387081	0.651501	0.492079	0.220864	protein_coding	G-protein coupled receptor 64 [Source:UniProtKB/TrEMBL%3BAcc:K1Q853]	GO:0016324,GO:0009986,GO:0005829,GO:0070062,GO:0016021,GO:0005886,GO:0004930,GO:0007166	apical plasma membrane|cell surface|cytosol|extracellular exosome|integral component of membrane|plasma membrane|G-protein coupled receptor activity|cell surface receptor signaling pathway
CGI_10006627	1.20294	1.29393	0.946931	2.09563	3.52134	4.00054	2.60373	0.617328	0.791351	0.965891	0.388889	0.22322	3.83964	1.86455	0.860299	0.786745	6.42384	0.765011	2.48136	1.78311	4.23005	3.56655	1.76955	1.59609	1.74528	3.85959	1.78281	1.1841	0.204703	1.17786	1.77695	1.1621	0.768489	4.44562	0.387552	protein_coding	Proline-rich transmembrane protein 1 [Source:UniProtKB/TrEMBL%3BAcc:K1PPR0]
CGI_10006863	0	0	0	0	0	0	0.194629	0	0	0.241295	0	0.276303	0	0	0	0.121304	0.0720911	0.0599632	0	0.0707926	0	0	0.250837	0	0.665171	0	0	0	0.0634906	0	0	0	0.297282	0.361606	0	protein_coding
CGI_10006957	0.0892432	0	0.34886	0.172976	0.180477	0	1.74896	1.6809	5.00982	10.5705	5.12135	2.41362	0.525497	0.6002	0.0983637	1.91277	2.38268	9.9882	1.40539	1.02294	0.611347	0.448469	0.0900737	2.17055	1.5673	2.61183	0.788749	8.32374	1.44563	0.173575	0.35859	0.175786	13.1509	4.88967	3.88606	protein_coding	Solute carrier family 23 member 2 [Source:UniProtKB/TrEMBL%3BAcc:K1QWI3]
CGI_10006958	0	0	0	0	0	0	0.30292	0	0.293994	0.580692	1.4821	1.66842	0.295007	0	0	0	0	2.30095	0	0	0	0.279815	0	0.308328	0	0.289611	0	0	0	0	0	0	2.87113	0.859392	0	protein_coding	Solute carrier family 23 member 1 [Source:UniProtKB/TrEMBL%3BAcc:K1R3H1]
CGI_10007415	5.0185	12.6283	4.44868	5.57598	6.84273	9.32052	5.86017	4.13737	9.85911	7.94284	7.78745	7.92842	4.65219	2.20364	3.32684	8.03205	1.55975	5.79265	3.44871	1.92388	6.9101	4.3888	5.26789	8.73194	5.66595	4.22457	2.41697	7.82416	3.61609	2.39553	1.45318	7.42246	8.59691	11.763	9.06744	protein_coding	3-demethylubiquinone-9 3-methyltransferase [Source:UniProtKB/TrEMBL%3BAcc:K1PLX6]
CGI_10007478	34.9581	22.4699	31.1605	42.4755	30.1409	18.4189	35.8174	32.19	26.7497	6.41342	5.01506	6.20811	4.74371	2.17257	4.3004	0.582705	5.31622	7.20793	7.95129	12.507	3.51454	1.69337	3.9519	9.57528	11.5255	5.49564	37.3488	9.50756	26.5583	35.6261	28.3889	22.6204	32.524	26.3567	15.7276	protein_coding	Patched domain-containing protein 3 [Source:UniProtKB/TrEMBL%3BAcc:K1QE70]
CGI_10007497	0	0.0775878	0.159574	0.157833	0.0826567	0	0.422432	1.62979	1.83847	7.94642	3.10369	3.51217	0.647958	1.34177	0.179945	1.43782	1.33727	4.34417	1.29203	0.942183	0.401825	0.991017	0	0.464678	1.36079	0.997858	0.402323	2.04107	0.0826015	0.158877	0.497173	0.240325	6.54518	0.862764	2.21343	protein_coding	Sodium-coupled monocarboxylate transporter 1 [Source:UniProtKB/TrEMBL%3BAcc:K1QTC8]
CGI_10007510	0	0.168536	0.26126	0.341957	0.26852	0	1.20297	1.39828	2.53986	3.07458	4.65414	1.31143	0.44261	0.260101	0	2.29436	1.15283	5.54335	1.50586	0.520991	0.35342	0.180181	0.0905702	0.615185	0.877203	1.54151	0.0880649	3.78656	0.542498	0.17349	0.0905305	0.435612	5.12111	4.28271	2.42332	protein_coding	Transporter [Source:UniProtKB/TrEMBL%3BAcc:K1RB35]			ko04727	GABAergic synapse
CGI_10007613	0.419869	1.75571	0.986733	0.196024	0	0.194189	0.207604	0.411799	1.03605	0.205205	0.811711	2.10156	0.620606	0.585599	0	1.20882	0.484417	0.203626	0.654977	0.226815	0	0	0.198553	0.586768	0.76958	0	0.998717	0.989882	0	1.02212	0.202936	0.599645	0.788448	0.199538	0.394741	protein_coding
CGI_10007686	0.332726	0.414305	1.15629	1.26719	1.63873	0.73194	0.667939	0.778831	0.551016	0.213426	0.431087	0.367465	0.534097	0.829393	0.601298	0.428825	0.252436	0.530064	0.344518	0.746498	0.527959	0.415635	0.433498	0.119661	0.316429	0.537218	1.29052	0.639941	0.672898	2.4657	1.95727	1.0702	1.0447	1.27385	0.424032	protein_coding	F-box/WD repeat-containing protein 5 [Source:UniProtKB/TrEMBL%3BAcc:K1Q278]	GO:0080008,GO:0005737,GO:0019005,GO:0000151,GO:0043161,GO:0016567,GO:0010824,GO:0007088,GO:0031146	Cul4-RING E3 ubiquitin ligase complex|cytoplasm|SCF ubiquitin ligase complex|ubiquitin ligase complex|proteasome-mediated ubiquitin-dependent protein catabolic process|protein ubiquitination|regulation of centrosome duplication|regulation of mitotic nuclear division|SCF-dependent proteasomal ubiquitin-dependent protein catabolic process
CGI_10007704	0	0.314821	0.238987	0.0794168	0	0	1.18835	0.507604	1.59094	3.32819	3.31915	1.72963	0.561284	0.311256	0.089657	0.802316	0.669683	2.5238	0.596041	0.185	0.325284	0.409782	0.165021	0.783116	0.955588	1.30718	0.16291	3.22453	0.501698	0.0805687	0	0.241208	3.13192	2.12717	1.45492	protein_coding	Nuclear receptor ROR-alpha [Source:UniProtKB/TrEMBL%3BAcc:K1PTJ7]
CGI_10007781	0.213999	0	0	0.203399	0.211176	0	1.09282	0.658448	2.56507	2.4572	5.58268	0.709115	0	0	0	0.207133	0.743348	0.611007	0.438812	0.240207	0	0	0	0.463826	0.4081	0.42272	0	4.94723	0.428307	0	0	0	3.64556	2.84614	3.50762	protein_coding	Glyoxylate/hydroxypyruvate reductase A [Source:UniProtKB/TrEMBL%3BAcc:K1P7P8]
CGI_10007800	1.11458	5.16973	0.914052	5.61597	5.609	4.53851	5.19109	3.99674	9.82898	1.69345	5.97583	6.34392	13.2181	8.41432	8.0574	5.2506	9.41101	4.91592	8.63438	7.93915	5.74792	2.99933	5.80431	5.02653	4.33425	6.6945	5.57959	7.45877	13.7393	8.30147	5.54896	6.79182	11.368	9.36754	15.9978	protein_coding
CGI_10007861	0.504887	2.03343	0.843684	0.719781	2.41888	0.93583	1.41739	2.67293	2.16968	2.61541	2.07477	2.85336	1.44937	0.582647	0.807327	2.62799	1.87513	3.2986	1.40372	1.11287	0.71818	1.63088	0.494904	1.21782	1.29523	0.984971	1.22292	1.3164	1.25285	0.979069	0.743632	0.364858	3.20299	1.78971	0.725978	protein_coding	Glutamate decarboxylase-like protein 1 [Source:UniProtKB/TrEMBL%3BAcc:K1P7P6]			ko00430	Taurine and hypotaurine metabolism
CGI_10008056	3.81922	4.41187	21.6093	24.5893	12.6119	22.4794	5.92776	2.3056	2.30074	1.4046	1.29246	4.67415	7.91928	7.52781	15.8582	6.71247	10.3422	2.69179	1.48608	0	9.0143	6.88533	11.5157	1.16694	3.59082	2.26252	2.34474	0	1.44311	16.9936	13.6432	5.85339	1.20625	4.92978	1.14815	protein_coding	Histone H4 [Source:UniProtKB/TrEMBL%3BAcc:K1R2N0]			ko05203,ko05322,ko05034	Viral carcinogenesis|Systemic lupus erythematosus|Alcoholism
CGI_10008058	5.4721	3.1236	14.0412	13.5879	7.70682	13.9321	4.01824	3.97355	3.9366	2.84737	1.36987	6.40308	8.18679	8.53921	6.84864	7.04055	0	2.08182	3.05317	0.790594	27.4981	4.16044	9.96733	6.05849	6.07197	5.22838	3.99992	1.36733	2.97451	7.98085	13.4527	9.72597	1.30861	2.66494	2.63229	protein_coding	Histone H2A [Source:UniProtKB/TrEMBL%3BAcc:K1PUM2]			ko05322,ko05034	Systemic lupus erythematosus|Alcoholism
CGI_10008122	0.0846821	0.159366	0	0.24089	0	0	0	0	0.0845821	0.406285	0.665624	0.185613	0	0	0	0.49195	1.08298	1.37439	0	0	0.405651	0	0.166133	0	0.160198	0	0	0	0	0	0.49194	0	1.1989	3.44821	0.577672	protein_coding
CGI_10008172	0.149383	0.391153	0.180982	0.180177	0.187084	0.0711801	0.268921	0.347863	0.265104	1.58606	0.654476	1.70158	0.289349	0.106087	0.122082	1.59963	1.66963	1.6456	0.467701	0.257066	0.147968	0.331315	0.151175	0.171177	0.585544	0	0.0368192	0.328677	0.187822	0.0362895	0.335955	0.146064	2.47306	2.57621	1.01901	protein_coding
CGI_10008173	0.143656	0.171509	0.103862	0.139184	0.936492	0.0677582	2.38555	1.21945	0.0363468	3.95068	0	4.85108	0.758776	0.0335352	0.0388085	3.1909	0.535067	2.15154	0.77678	0.320431	0.943742	0.177015	1.0032	0.235715	4.02356	0.0354616	0.0354628	0.0353062	0.144541	0	0.0353982	0.105501	5.34135	0.791567	2.13637	protein_coding
CGI_10008217	11.2095	3.30829	0.837993	16.2849	6.02082	0.883445	13.9783	21.8747	2.56844	0	4.62872	0	25.2946	4.42405	9.26169	3.75936	8.40956	2.83142	13.3915	13.4126	3.28508	14.5428	0.84932	4.19393	2.5688	15.7901	2.58687	9.52346	11.1715	8.81486	1.76885	0	2.58175	7.09791	0	protein_coding	U6 snRNA-associated Sm-like protein LSm7 [Source:UniProtKB/TrEMBL%3BAcc:K1PPC3]			ko03040,ko03018	Spliceosome|RNA degradation
CGI_10008266	0	0	0	0	0	0	0	0	3.548	0	0	0	18.5551	8.7188	0	0	5.09908	0	0	4.69205	0	6.00856	0	0	0	0	0	0	0	7.85255	0	0	0	0	3.60029	protein_coding
CGI_10008275	0	0	0.105358	0.105739	0.217466	0.104622	0.669793	0.677243	2.20048	4.78604	2.65242	1.58981	0.211369	0.415899	0.119574	0.748041	0.871859	2.94955	1.37747	0.124596	0.327711	0.106321	0.110285	0.772013	0.653144	1.20255	0.108271	2.05682	0.110779	0.212393	0	0.749673	4.04596	1.0544	2.54975	protein_coding	L-rhamnonate dehydratase [Source:UniProtKB/TrEMBL%3BAcc:K1PQQ4]			ko00051	Fructose and mannose metabolism
CGI_10008321	0.121099	0	0.345875	0	1.4083	0.115087	4.23295	2.18849	0	8.23279	0.117952	7.93775	0	0	0.787055	6.39206	0	3.0169	1.1341	0.689855	1.2921	0.695458	2.15544	0.277502	4.39035	0.11771	0	0.119838	0.369585	0	0	0.938401	1.95565	1.74312	1.74832	protein_coding	Perlucin [Source:UniProtKB/TrEMBL%3BAcc:K1PSX6]
CGI_10008366	5.65608	3.45336	3.36014	3.91344	0.740225	3.42531	4.33151	3.33018	3.891	2.37976	8.73292	5.80543	1.49381	0	0	5.45176	4.36025	2.99094	0.492805	4.05893	0.307578	1.73916	2.38157	0.464164	2.86948	1.75408	2.21623	6.54923	4.64049	6.81647	1.11783	0.395529	2.76864	4.6359	0.548253	protein_coding	Ankyrin-3 [Source:UniProtKB/TrEMBL%3BAcc:K1QAF1]
CGI_10008370	0	0	0	0	0	0	0	0	0	0	0	0	0	0	0	0	0	0	0	0	0	0	0	0	0	0	0	0	0	0	0	0	0	0	0	protein_coding
CGI_10008685	1.92081	1.17929	0.920527	0.309866	0.454603	0.34319	0.928774	0.555543	0.596975	1.75042	1.9181	1.50093	0.3938	0.636313	0.835362	0.975683	1.0933	0.825918	1.32231	0.767196	0.671046	0.665938	0.638199	0.582891	1.15628	1.07849	1.54135	2.09426	1.34079	0.491532	0.0900452	0.581551	0.258935	0.613974	1.07328	protein_coding	F-box/WD repeat-containing protein 7 [Source:UniProtKB/TrEMBL%3BAcc:K1P6U6]			ko04120	Ubiquitin mediated proteolysis
CGI_10008711	0	0.762907	0	0	0	0	0.550766	1.08838	0.543841	1.57308	2.66337	0.299265	0	0	0	1.05428	1.58819	2.83401	0	0	0	0.546102	0.5372	0	0.256012	0.267139	0	1.56956	0	0	0	0	0.51908	3.35689	0.786005	protein_coding	Laccase-15 [Source:UniProtKB/TrEMBL%3BAcc:K1QQA2]
CGI_10008889	0.0807934	0.0741578	0.0781684	0	0.488485	0	1.4091	0.505447	0.244538	2.05943	1.55708	1.75727	0.544991	0	0	1.9252	0.283708	1.74691	0.890207	0.175977	0.531593	0.158045	0.475201	0.0825058	0.96809	0.157606	0	0.534866	0.0802499	0	0	0.545301	2.84898	1.21252	1.53615	protein_coding	Usher syndrome type-1G-like protein [Source:UniProtKB/TrEMBL%3BAcc:K1PK68]
CGI_10008957	0.934648	0.147582	1.20385	1.04638	0.313499	1.79081	2.55077	0.479443	1.58122	5.30791	4.09348	3.49222	1.52071	1.91592	1.53036	1.67064	1.2523	4.81432	2.284	2.51754	1.37023	1.08425	1.41856	1.44192	2.90433	2.0399	0.916154	2.09983	0.940489	0.908674	2.02977	1.83216	3.39604	2.99934	2.24547	protein_coding	Sodium/myo-inositol cotransporter 2 [Source:UniProtKB/TrEMBL%3BAcc:K1PCP7]
CGI_10009068	0.104782	0	0	0	0.104234	0.101784	0.325059	0.439377	0.743461	2.99282	2.25685	2.26548	0.204942	0.201058	0	2.19391	0.483658	1.63672	1.3387	0.242693	0.631336	0.204808	0.107985	0.257748	0.316754	0.427576	0	1.56385	0.643639	0	0.105779	0.103601	2.71088	1.72216	0.413603	protein_coding	Sodium-dependent glucose transporter 1 [Source:UniProtKB/TrEMBL%3BAcc:K1QDJ2]
CGI_10009133	0	0	0	0	0.337907	0	0.693394	0.150223	0	1.20387	0.140415	2.02143	0	0.136794	0	1.8252	0	0.873803	0.148003	0.162322	0.189596	0.0956209	0.194082	0	1.63542	0.0961979	0	0.188354	0.0971115	0.0470179	0.047902	0.0469823	1.88347	0.137756	0.610301	protein_coding	DNA-binding protein RFX6 [Source:UniProtKB/TrEMBL%3BAcc:K1QGA6]	GO:0005730,GO:0005634,GO:0000978,GO:0000977,GO:0044212,GO:0001228,GO:0031018,GO:0042593,GO:0003310,GO:0003311,GO:0090104,GO:0035774,GO:0045944,GO:0045893,GO:0050796,GO:0003309	nucleolus|nucleus|RNA polymerase II core promoter proximal region sequence-specific DNA binding|RNA polymerase II regulatory region sequence-specific DNA binding|transcription regulatory region DNA binding|transcriptional activator activity, RNA polymerase II transcription regulatory region sequence-specific binding|endocrine pancreas development|glucose homeostasis|pancreatic A cell differentiat…	ko04950	Maturity onset diabetes of the young
CGI_10009140	0	0.160442	0	0.163348	0.337234	0	0.170848	0.170499	3.22242	5.97185	2.44399	1.10468	0	0	0.544873	2.8948	0.191172	3.68811	0.521483	0	0	0	0	1.24367	0	0.653507	0	2.12559	0.337843	0	0	0.493292	1.58513	2.41703	0.323724	protein_coding
CGI_10009183	4.61971	3.38894	6.52505	2.13898	8.93274	0.859551	8.81795	7.27105	10.4447	8.4006	5.81391	10.6044	2.67063	4.70987	4.40364	4.91579	2.13141	2.61362	1.8856	5.12524	5.24012	4.84809	8.13741	2.29021	5.15951	3.13022	1.80561	0.891617	2.33594	0.886009	1.79334	6.13688	2.17328	9.09054	2.64697	protein_coding
CGI_10009257	0	0	0	0	0	0	0	0	0	0	0	0	0	0	0	0	0	0	0	0.431572	0	0	0	0	0	0	0	0	0	0	0	0	0	0	0	protein_coding
CGI_10009272	0	3.53628	2.82477	5.83012	3.99043	2.05709	6.31767	0	1.3535	7.78252	13.038	5.06813	1.58445	1.27054	4.35948	7.39924	3.48121	13.9424	4.99363	2.71942	0.512393	9.66257	2.40062	23.5293	1.51106	4.74913	3.44663	1.30064	0.274524	2.86549	0	0	1.80771	1.77065	0.521551	protein_coding	Multimerin-2 [Source:UniProtKB/TrEMBL%3BAcc:K1P6H9]
CGI_10009300	2.02409	1.67748	1.31428	1.31472	1.70023	1.08191	1.67845	1.43378	1.68908	1.83045	2.78605	1.93659	1.10212	1.01345	1.06643	1.88773	0.537385	0.999205	2.74502	2.48134	1.96687	0.92213	1.48516	2.32962	1.76127	1.64975	1.04677	0.764821	0.68656	0.973936	1.16456	0.788072	0.796748	1.48237	0.818573	protein_coding	Protocadherin-9 [Source:UniProtKB/TrEMBL%3BAcc:K1Q454]
CGI_10009379	1.17843	1.92525	2.27121	2.01395	0.123844	0.64892	1.14311	1.22011	1.43543	2.19203	3.56835	2.52728	1.50332	0.824522	1.00239	4.38869	1.87595	1.94331	1.27238	1.24807	1.87788	1.41328	1.41667	1.05741	2.07186	2.74741	0.670816	3.48714	1.11771	0.60581	2.29335	2.4088	1.4727	3.24414	1.55582	protein_coding	Putative maltase H [Source:UniProtKB/TrEMBL%3BAcc:K1Q3Z3]			ko04974	Protein digestion and absorption
CGI_10009387	0.0885378	5.54916	0	7.56091	0.357288	0	0.0903101	0.134037	0.447882	0	0.938347	0.66319	1.99641	2.53615	3.10591	0.539377	0.30538	0.247194	6.37217	3.82552	0.455171	3.03178	1.33687	0	5.39796	0.559191	2.25855	6.17875	3.15294	1.53636	0	1.40209	3.76852	0	0	protein_coding
CGI_10009438	0.330792	0.326708	0.0318377	0.109563	0.0829951	0.0154308	0.288535	0.255223	0.552764	0.327321	0.864486	0.357747	0.0952505	0.12383	0.264463	0.565915	1.20235	2.07589	0.0333348	0.145678	0.0799205	0.181266	0.0490306	0	0.15566	0.0162802	0.0322953	0.126548	0.0492595	0.0320995	0.0653254	0.11216	1.43828	3.6615	0.779469	protein_coding	Myosin-IIIB [Source:UniProtKB/TrEMBL%3BAcc:K1QGM1]	GO:0005737,GO:0016459,GO:0005524,GO:0003774,GO:0004674,GO:0050896,GO:0007601	cytoplasm|myosin complex|ATP binding|motor activity|protein serine/threonine kinase activity|response to stimulus|visual perception	ko00520	Amino sugar and nucleotide sugar metabolism
CGI_10009515	0.0236993	0	0	0	0.523088	0	1.66785	0.673714	0.0716097	2.85114	0.114945	2.74949	0.0680491	0	0	2.18643	0.436783	1.79576	0.523282	0.362738	0.434077	0.0938632	0.535847	0	4.19719	0.0230894	0	0.136558	0.141427	0	0	0.251656	3.46386	0.804665	1.5078	protein_coding	Chitin synthase C [Source:UniProtKB/TrEMBL%3BAcc:K1Q406]			ko00520	Amino sugar and nucleotide sugar metabolism
CGI_10009569	0.755523	0.229685	0	0.460648	0.245623	0	0.760607	0	3.49915	0.2432	0.751389	0.561658	0	0.242629	0.550501	0.741429	7.54166	1.45477	0.257746	0	0.475079	0.50717	0.735519	0	0	0	0	0.469083	0	0.24034	0	0	3.53355	10.2487	2.3834	protein_coding	Periaxin [Source:UniProtKB/TrEMBL%3BAcc:K1QCY2]
CGI_10009627	5.10671	5.30488	5.30345	6.77434	3.35944	10.6772	4.14025	4.1848	4.55747	6.07487	4.98869	2.56746	14.239	5.70991	13.967	14.1876	13.0524	3.41645	8.83335	11.9567	7.0452	4.88726	10.2271	10.1655	16.4471	12.9628	13.2205	5.53795	6.44958	11.8011	15.2452	6.15248	6.42032	8.19532	3.00424	protein_coding	Double-stranded RNA-specific adenosine deaminase [Source:UniProtKB/TrEMBL%3BAcc:K1P6D3]			ko04623,ko05162,ko05164	Cytosolic DNA-sensing pathway|Measles|Influenza A
CGI_10009647	3.84497	20.9557	5.65644	10.4828	3.60504	7.37755	6.65601	10.9571	7.22377	25.3282	17.4797	20.451	6.97504	3.70965	10.1609	13.9719	9.83823	19.254	10.8574	16.9677	2.07171	17.1134	22.8284	9.5465	15.6128	16.9634	15.1259	4.30528	31.2578	13.1636	9.67779	12.9145	17.4179	39.4038	5.63414	protein_coding
CGI_10009755	0.192089	1.07835	0.909769	0.362532	0.948496	0	2.71902	0.764819	0.961311	1.81494	0.741417	0.415157	0.737575	2.66386	3.67342	1.45773	0.220718	0.899663	1.16168	1.91758	1.2896	1.33494	0	0.965131	0.899269	1.50001	0.186759	1.09753	0.952727	0.736991	0.186771	0.183223	0.358109	0.359415	1.29361	protein_coding	Down syndrome cell adhesion molecule [Source:UniProtKB/TrEMBL%3BAcc:K1PC83]
CGI_10009767	2.86605	4.3863	4.17584	6.48662	6.34268	4.78573	4.23794	2.70009	7.27901	11.5374	8.47346	10.5733	2.69563	4.22991	2.01749	9.52869	7.63286	12.8447	9.08865	19.3086	7.28703	10.3227	9.93427	4.3685	9.20543	3.91408	3.92792	6.34294	4.14649	3.79169	5.11498	4.92195	16.7262	12.7655	7.36225	protein_coding	Low-density lipoprotein receptor-related protein 1B [Source:UniProtKB/TrEMBL%3BAcc:K1PC90]
CGI_10009863	0	0.345146	0.350413	0.691981	0	0.790669	0	0	2.10027	0	0.589596	0.132555	1.77171	0.57034	0.391568	0.11576	0.281061	1.15193	0	0.532097	0.11412	0.483049	2.0151	0.582942	0.449673	1.89828	0	0.45805	0.366273	0	0.358259	0.352545	0.459203	0.460632	0	protein_coding	Heat shock 70 kDa protein 12A [Source:UniProtKB/TrEMBL%3BAcc:K1QVX6]
CGI_10009878	0.1642	0	0.0791164	0.156469	0.0822465	0.0776735	0.420872	0.683222	1.82825	2.57965	2.77921	1.43767	0.238283	0.465649	0	0.785261	0.856166	2.63295	0.166827	0.9163	0.641405	0.326367	0.245408	0.268146	1.01989	0.974907	0	2.35433	0.409756	0.63855	0.163329	0.238644	2.56381	3.42193	2.04944	protein_coding	Dimethylaniline monooxygenase [N-oxide-forming] [Source:UniProtKB/TrEMBL%3BAcc:K1PXR1]			ko00982	Drug metabolism - cytochrome P450
CGI_10009988	1.12465	2.67805	2.14836	1.73641	1.6837	1.67283	1.89912	1.24391	2.6268	3.56628	6.86534	1.84294	1.64272	1.6033	1.60989	4.55304	7.51002	10.5187	1.42966	0.936368	1.0554	3.75398	1.44925	0.744731	1.4617	1.18143	1.24985	2.33214	1.30486	1.81271	0.746378	1.24895	5.05654	12.6387	5.17303	protein_coding	Guanylate cyclase [Source:UniProtKB/TrEMBL%3BAcc:K1PJB8]			ko00230,ko04024,ko04022,ko04923,ko04921,ko04924,ko04925,ko04270	Purine metabolism|cAMP signaling pathway|cGMP - PKG signaling pathway|Regulation of lipolysis in adipocyte|Oxytocin signaling pathway|Renin secretion|Aldosterone synthesis and secretion|Vascular smooth muscle contraction
CGI_10009998	0	0	0	0	0.177931	0	0.275044	0.0914626	0	0.17081	0	0.295491	0	0	0	0.343524	0	0.0850702	0.0916166	0.0996432	0.258055	0	0	0.296491	0.172117	0	0	0	0.0900975	0	0	0	0.507721	0.0858758	0.17431	protein_coding	Protein G7c [Source:UniProtKB/TrEMBL%3BAcc:K1QDN6]	GO:0005576	extracellular region
CGI_10010005	0	0	0	0	0	0	0	0	0	0	0	0	0	0	0	0	0	0	0	0	0	0	0	0	0	0	0	0	0	0	0	0	0	0	0	protein_coding
CGI_10010039	0.23251	0	0.112696	0	0	0	0.35786	0.120394	0.468648	0.677668	0.909894	0.130279	0	0	0	0.457807	0.136306	0.336638	0	0.392962	0	0	0.701113	0	0	0	0.230283	0.22648	0.118137	0	0	0	1.43666	0.890246	0.112865	protein_coding	Solute carrier family 22 member 3 [Source:UniProtKB/TrEMBL%3BAcc:K1QW65]			ko05231	Choline metabolism in cancer
CGI_10010043	1.33646	0	0.209654	0	0.110475	0.905846	2.67875	0	0.22074	0.613838	1.61733	1.86935	0.317417	0	0	0	0.768468	1.42159	2.07845	2.5909	1.00609	0	0	0.977407	0.098042	1.98155	3.37817	0.723088	0	0.213509	1.17377	0.420625	1.03661	3.92713	0.10439	protein_coding
CGI_10010052	1.6875	1.2193	0.876423	1.48419	0.772286	0.749732	1.06613	1.07374	1.96291	4.84938	3.94656	1.75062	1.1417	0.747513	1.27519	1.93164	1.81779	2.26937	1.36448	1.04025	1.16041	0.889157	2.49107	2.23004	1.15067	1.6913	0.778418	2.05931	0.530112	0.381052	1.30912	0.380411	2.48594	0.624235	2.91736	protein_coding	Isopenicillin N synthetase [Source:UniProtKB/TrEMBL%3BAcc:K1Q593]	GO:0009815,GO:0051213,GO:0046872,GO:0009693	1-aminocyclopropane-1-carboxylate oxidase activity|dioxygenase activity|metal ion binding|ethylene biosynthetic process
CGI_10010057	0	0	30.9496	0.230489	20.3176	0.451675	33.8333	37.002	0	0.699708	0.938314	0	1.39463	0.672131	0.260212	0.933396	0.550324	0.457569	0.74656	0	0.233981	1.16901	0.712956	0.504321	0.7038	0.706822	1.17005	1.63735	0.977233	0.467459	0.709531	0.464606	0.452389	0.692611	1.40492	protein_coding	Solute carrier family 25 member 38 [Source:UniProtKB/TrEMBL%3BAcc:K1Q5B0]	GO:0016021,GO:0005743,GO:0015187,GO:0030218,GO:0036233,GO:0006839	integral component of membrane|mitochondrial inner membrane|glycine transmembrane transporter activity|erythrocyte differentiation|glycine import|mitochondrial transport
CGI_10010058	1.75339	3.49331	3.61458	3.7567	4.05599	4.89493	3.5372	6.01367	3.19453	4.4015	4.51541	2.99084	6.61704	11.0693	8.7075	4.01744	3.40239	3.69031	3.06705	4.9328	7.11881	6.32249	2.82423	7.6251	6.91127	3.65679	6.31475	4.5025	3.4793	5.20013	5.71966	9.57909	4.2721	2.05114	12.6507	protein_coding	Inter-alpha-trypsin inhibitor heavy chain H3 [Source:UniProtKB/TrEMBL%3BAcc:K1QDF0]	GO:0005576,GO:0004867,GO:0030212	extracellular region|serine-type endopeptidase inhibitor activity|hyaluronan metabolic process
CGI_10010059	1.8516	1.54392	3.10381	0.789489	3.24625	1.53589	0.619197	0.410817	0.203619	3.30873	2.2084	1.35167	4.36042	10.103	7.72802	4.34871	0.471172	6.06114	1.05679	2.72623	3.71981	2.34351	0.598481	2.90599	5.8105	0.594598	3.36925	1.38784	6.11052	4.19014	3.60972	12.8815	3.29111	0.584894	10.0758	protein_coding	Inter-alpha-trypsin inhibitor heavy chain H3 [Source:UniProtKB/TrEMBL%3BAcc:K1QJN0]	GO:0070062,GO:0004867,GO:0030212	extracellular exosome|serine-type endopeptidase inhibitor activity|hyaluronan metabolic process
CGI_10010391	0	0	0	0	0.747898	0	0	0	0	0.829414	0	5.57729	0	0	0	1.63241	0	2.4088	0	0	0	0	0	0	1.47531	1.47109	0	0	0	0	0	0	0	0	0.736932	protein_coding
CGI_10010478	6.30544	2.13621	1.59397	3.7948	5.64599	4.0048	6.54033	5.26622	3.68171	5.59206	3.27419	5.03138	4.97295	0.561327	0.992187	7.38322	4.79273	6.45436	5.72386	7.10604	2.93002	5.90655	5.84576	6.10691	5.04642	6.84968	4.36324	0.544595	4.62938	4.9084	3.32768	4.92051	2.25158	1.72769	4.63362	protein_coding	DNA-(Apurinic or apyrimidinic site) lyase [Source:UniProtKB/TrEMBL%3BAcc:K1Q5R6]			ko03410	Base excision repair
CGI_10010501	0.0877506	0.166226	0.417371	0	0.61346	0	0	0	0	0	0	0.187638	0.248969	0.315941	0.840294	0	0	0	0.0883021	0	0	0	0.253553	0.590744	1.99606	0.249298	0.843647	0	1.40402	0	0	0.593229	0.0817545	0.99822	0.0840741	protein_coding	Tripartite motif-containing protein 2 [Source:UniProtKB/TrEMBL%3BAcc:K1Q3R5]
CGI_10010912	0	0	0	0	0	0	0.360868	0	0.212037	0.554646	0.415374	0.159466	0	0.0686631	0	0.0697379	0.16634	1.02124	0.0742988	0	0.139882	0	0.0710252	0.248644	0.138092	0.285561	0.0694019	0.813289	0.0711387	0	0	0.136567	0.539122	0.873614	0.067627	protein_coding	Monocarboxylate transporter 2 [Source:UniProtKB/TrEMBL%3BAcc:K1PW31]
CGI_10010937	0.312477	0.0286181	0.0591785	0.658964	0.21696	0.114631	0.0314172	0.062991	0.0928997	0.698278	0.301221	0.332283	0.118967	0.115622	0.0653381	0.205645	0.0363081	0.892989	1.07864	0.467216	0.0854013	0.121511	0.0297697	0.14195	0	0.0889181	0.0899313	0.117356	0.0308744	0.0910162	0.091582	0.0591662	0.0592985	0.0291629	0.146486	protein_coding
CGI_10011004	0	0	0	0.104553	0.109385	0	0.112769	0	0	0.945655	0.640591	2.29255	0.422783	0	0	2.87227	1.51172	0.522393	0.112382	0.243684	0.428678	0	0	0.342213	0	0.217653	0	0	0.446355	0	0	0.214512	2.08482	0.104732	0.216135	protein_coding	Forkhead box protein L2 [Source:UniProtKB/TrEMBL%3BAcc:K1RVN0]
CGI_10011008	0	0.0510703	0	0.0520741	0.270866	0	4.21623	0.446715	0.109335	5.48275	0	3.54708	0	0	0	2.21352	0	0.879286	0.843235	0.431285	0.641996	0.0532417	0.434947	0.061021	2.79647	0	0	0	0.0542859	0	0.054203	0.105443	1.23114	1.1897	1.67991	protein_coding	Nose resistant to fluoxetine protein 6 [Source:UniProtKB/TrEMBL%3BAcc:K1RC99]
CGI_10011217	5.7169	0	5.22045	4.51846	2.32822	11.3394	10.9718	2.96166	0.591098	12.678	14.3439	14.9822	0	10.7565	9.56451	5.66954	14.7982	3.70438	15.3529	12.6999	8.65383	2.82152	19.5236	1.85852	8.75731	11.7031	8.38011	4.74962	18.6709	36.6622	27.9516	6.39641	27.2633	11.2155	12.3243	protein_coding
CGI_10011221	0.103202	0.0978857	0.199091	0.296674	0.104163	0.096128	2.32654	0.531582	7.34889	2.06413	1.09216	1.78744	0.198351	0.192521	0.549644	1.16987	3.9142	5.32108	1.55961	0.789803	0.701301	0.310394	0	1.24137	0.6791	1.00577	0	2.44947	0	0.399809	0.101278	0.200706	6.10236	3.39989	3.56732	protein_coding		GO:0008168	methyltransferase activity
CGI_10011490	1.16665	0.79963	0.0741258	0.293291	0.0766914	0.146757	0.394004	0.0786169	0.852611	0.889813	1.20813	0.766857	2.25648	3.14873	1.50549	0.374039	1.52222	0.0735317	5.72974	2.43914	1.13267	3.6628	0.460255	1.78373	0.297044	2.81939	1.7339	0.521596	0.93314	0.225868	0.848307	1.5671	0.512992	0.0736844	0.670043	protein_coding	Cytochrome P450 1A2 [Source:UniProtKB/TrEMBL%3BAcc:K1Q9M6]
CGI_10011515	0.567431	1.98831	0.517046	0	1.59381	2.64666	1.09379	2.14289	0	1.11893	1.66649	2.5138	1.12073	3.21276	3.61807	1.66207	0	1.08909	1.76001	2.49257	1.0396	1.52522	3.15762	1.0316	0.514729	3.65283	1.59126	0	1.76255	1.07491	3.27954	0.519875	2.11852	0.527849	1.5522	protein_coding
CGI_10011578	2.53962	3.27954	1.7068	0	1.3917	0	2.4431	2.08513	1.01962	1.80816	0.856964	2.49911	0.615357	0.119763	0.95742	0.72438	4.45933	0	2.43705	0.419418	4.93415	0	1.48196	2.46689	2.93123	7.27069	5.00739	7.26776	8.1084	2.08352	1.12507	3.04355	1.68673	2.39069	3.96429	protein_coding	Collagen alpha-1(XII) chain [Source:UniProtKB/TrEMBL%3BAcc:K1QAP9]
CGI_10011592	0	0	0	0	0	0	0	0	0	0	0	0	0	0	0	0	0	0	0	0	0	0	0	0	0	0	0	0	0	0	0	0	0	0	0	protein_coding
CGI_10011599	0.297003	0	0.568552	0.139203	0.59031	0	0.303094	0.149275	0.14914	0	1.00835	1.28455	0.429601	0.138115	0	0.424412	0.342447	0	0	0	0.141636	0.297497	0	0.145576	0	0.586492	0.288825	0.708813	0	0	0	0	0	0.139128	0.143097	protein_coding
CGI_10011639	0.398727	1.48774	2.40741	2.89617	1.18602	1.48461	2.15455	2.42092	2.25755	14.8715	1.27935	11.4085	0.378967	1.2162	0.842928	6.79212	0.91417	7.17879	1.58774	0.872684	0.628469	2.11337	1.04676	0.692318	6.07863	0.128623	0.391127	1.02252	2.64543	0.387103	0.773097	1.15195	9.60013	0.874408	1.92264	protein_coding
CGI_10011725	4.16991	6.33357	2.15816	4.02541	3.25662	2.69539	2.88567	3.20393	3.59823	18.6542	15.1666	17.7992	6.66533	4.50971	2.44414	8.73646	3.764	24.7526	5.78448	6.40448	6.63824	7.8832	2.67067	6.36785	4.75908	1.76306	2.91283	2.4629	4.08669	0.726298	1.63155	2.61514	6.9075	17.471	7.91624	protein_coding	Putative proline racemase [Source:UniProtKB/TrEMBL%3BAcc:K1P4P6]			ko00330	Arginine and proline metabolism
CGI_10011851	0	0	0	0	0.211152	0	0.6504	0.548367	0	1.72207	0.205537	1.16966	0.20186	0	0	0.920253	0.481949	0.807318	0.216831	0.474466	0.417583	0	0.212984	0	1.13898	0	0	0.209358	0.107242	0	0	0.104515	1.40844	0.305647	0.208371	protein_coding	Forkhead box protein D3-B [Source:UniProtKB/TrEMBL%3BAcc:K1PXI2]	GO:0005634,GO:0003677,GO:0000981,GO:0043565,GO:0060351,GO:0048484,GO:0050935,GO:0048937,GO:0030318,GO:0050768,GO:0045892,GO:0014034,GO:0001755,GO:0007422,GO:0050769,GO:0048485,GO:0006366	nucleus|DNA binding|RNA polymerase II transcription factor activity, sequence-specific DNA binding|sequence-specific DNA binding|cartilage development involved in endochondral bone morphogenesis|enteric nervous system development|iridophore differentiation|lateral line nerve glial cell development|melanocyte differentiation|negative regulation of neurogenesis|negative regulation of transcription,…
CGI_10011883	1.93647	1.35888	0.462853	0.735888	2.19609	1.08379	2.16469	1.58193	3.78788	4.58867	5.07417	3.59075	1.01579	1.34533	1.02576	3.56652	2.32553	5.94106	2.37121	3.089	2.3616	1.21711	0.480459	1.59901	1.57243	2.55829	0.288122	3.34673	1.36517	1.22315	0.379535	1.31547	6.33746	5.68395	2.63864	protein_coding	Iroquois-class homeodomain protein IRX-6 [Source:UniProtKB/TrEMBL%3BAcc:K1Q4X5]
CGI_10012033	5.09818	4.17412	1.25109	0.837699	3.90328	1.09821	6.47191	2.48189	2.78023	6.41706	6.49552	5.29603	1.53898	2.96783	3.78103	4.22167	13.6324	1.11301	1.35758	1.65321	2.72072	2.14896	0.730425	2.21904	0.997431	0.578712	0.7171	3.27408	2.2055	2.54127	1.42972	2.27064	2.86449	1.25601	0.710644	protein_coding
CGI_10012110	0.095616	0.545549	0.276235	0.552443	0.763235	0.0907494	0.390621	0.195984	0.385646	1.10054	0.744933	1.68495	0.276216	0.179446	0	2.58302	0.985308	0.0910958	0.494002	0.649436	0	0.471867	0.57266	0.826728	0.185083	0.284378	0.0936702	0.185312	0.48113	0.278467	0.0944183	0	1.90043	0.183482	0.46497	protein_coding	Parathyroid hormone/parathyroid hormone-related peptide receptor [Source:UniProtKB/TrEMBL%3BAcc:K1QAI5]			ko04080,ko04961	Neuroactive ligand-receptor interaction|Endocrine and other factor-regulated calcium reabsorption
CGI_10012257	1.65531	0.528893	1.59393	1.07964	0.330532	0.530674	0.226026	1.58265	0.33509	0.10824	0.108649	1.24211	2.36902	1.77614	0.972403	0.435429	3.30632	0.430285	0.58282	0.25329	0	0.328212	0	0.128054	0.545014	0.220632	0.655909	1.42063	2.26456	1.07939	0.654394	0.108392	1.45154	0.531533	1.30807	protein_coding	Prolow-density lipoprotein receptor-related protein 1 [Source:UniProtKB/TrEMBL%3BAcc:K1PMA8]
CGI_10012426	0.334707	0.60306	0	0	0	1.26674	0.332027	0	0	0	1.31416	0.375029	3.32025	0.636739	1.44037	1.32191	2.74488	0.969872	0	0	0	0	0	0	0.307752	0.634076	0	0	0	0	0	0.314736	0	0.944219	0	protein_coding
CGI_10012451	1.47576	1.1235	0	1.8224	0.962077	2.70913	2.77389	0.441023	0.223253	0	0	0.316064	2.95886	2.89418	2.90381	0.0697867	0	0	2.51238	0.161177	1.11021	3.80258	1.87498	1.19976	2.31568	0.783648	3.56201	3.09172	0.514117	2.06698	0.141964	0.922731	1.98995	0.208144	0.853432	protein_coding	Brain tumor protein [Source:UniProtKB/TrEMBL%3BAcc:K1PK09]
CGI_10012584	0.139316	0	0.134986	0.134086	0.137829	0	0.429054	0.716563	1.25706	1.23361	2.18482	0.942793	0.137288	0	0.15323	0.688218	0.651476	1.21685	0.733442	0.318955	1.09764	0.414387	0	0.325366	0.27304	1.81793	0	6.00083	0.142303	0	0	0	2.11652	2.008	0.407936	protein_coding	Monocarboxylate transporter 12 [Source:UniProtKB/TrEMBL%3BAcc:K1PPZ0]
CGI_10012586	1.9425	0.714123	0.368747	0	0	0.366986	1.56376	1.95908	4.99636	17.6767	7.95497	4.38733	0.381221	2.96834	1.67944	4.58652	3.13208	9.43727	6.52606	3.87431	1.79909	0	0	7.58077	2.88557	1.86366	1.12552	15.4485	2.019	0.749043	0.38083	2.60783	22.1191	13.2703	6.60061	protein_coding
CGI_10012587	2.78205	0.427491	1.64333	0.874986	0.600111	0.446184	11.0369	7.24736	53.7949	84.7517	41.9806	20.6168	3.46683	2.50499	0.670419	16.976	10.3537	50.5507	23.5002	11.971	6.11874	2.39135	1.08255	9.31766	11.0256	16.8755	0.306089	40.8456	4.06369	1.79759	0.937325	4.63844	114.911	52.8448	22.329	protein_coding	Monocarboxylate transporter 2 [Source:UniProtKB/TrEMBL%3BAcc:K1QBW7]
CGI_10012588	2.30777	0.535567	2.29592	1.40459	1.30336	0.716703	7.15579	3.23867	25.2676	52.641	73.4057	14.3896	2.90344	4.02126	1.43691	16.498	14.2827	34.2428	7.19661	3.1927	2.72228	2.93633	0.330704	7.73273	6.56981	10.2808	2.11233	31.2999	1.83068	2.08641	1.65877	7.2562	32.7568	18.1572	14.277	protein_coding	Monocarboxylate transporter 12 [Source:UniProtKB/TrEMBL%3BAcc:K1QXM7]
CGI_10012633	1.38362	0.471483	0.49163	0.807136	1.47555	1.9927	3.20736	0.509024	4.32078	9.18132	8.94997	1.96329	1.68655	1.15438	0.760715	3.24569	2.56322	9.61759	2.76656	3.57255	1.79871	1.58488	1.98971	2.54453	3.09813	3.92743	0.843531	7.77668	1.6008	1.01506	0.691223	0.833946	8.06354	5.90291	4.40212	protein_coding
CGI_10012796	2.37299	0.606624	0.813092	2.92369	0.37969	1.31865	2.06408	1.04383	0.285654	2.46154	1.73471	2.07533	3.62686	4.171	5.11926	2.64319	2.33652	2.81812	2.58253	2.43692	2.99327	1.76018	2.90543	2.49481	2.17573	2.85175	1.99641	3.28956	2.64377	3.17721	1.45468	3.00681	1.01173	1.18387	2.89489	protein_coding	Neurogenic locus Notch protein [Source:UniProtKB/TrEMBL%3BAcc:K1PXE0]	GO:0005912,GO:0009986,GO:0005737,GO:0005829,GO:0030139,GO:0005788,GO:0005768,GO:0005796,GO:0016021,GO:0005622,GO:0005770,GO:0005654,GO:0005634,GO:0005886,GO:0043234,GO:0035003,GO:0005509,GO:0003682,GO:0004872,GO:0004888,GO:0007015,GO:0009952,GO:0008356,GO:0007411,GO:0007298,GO:0007155,GO:0001708,GO:0022416,GO:0008407,GO:0042676,GO:0048749,GO:0001745,GO:0046667,GO:0042688,GO:0002213,GO:0008340,GO:…	adherens junction|cell surface|cytoplasm|cytosol|endocytic vesicle|endoplasmic reticulum lumen|endosome|Golgi lumen|integral component of membrane|intracellular|late endosome|nucleoplasm|nucleus|plasma membrane|protein complex|subapical complex|calcium ion binding|chromatin binding|receptor activity|transmembrane signaling receptor activity|actin filament organization|anterior/posterior pattern s…
CGI_10012844	0	0	6.37003	0	8.62179	0	3.92045	1.65703	0	0	0	0	1.72164	6.03987	8.70366	0	0	0	0	0	0	0	0	0	0	0	2.17946	12.8747	6.67944	0	0	13.4366	0	0	0	protein_coding	Collagen alpha-2(VIII) chain [Source:UniProtKB/TrEMBL%3BAcc:K1Q2F0]
CGI_10012845	1.13147	8.08567	1.1689	1.97726	1.51613	6.54981	2.18282	1.34684	3.88788	1.59173	1.30385	2.37964	5.54372	5.80028	6.38787	1.00552	2.45854	1.3792	1.06588	2.64614	2.52408	6.19999	3.90009	1.0238	0.998017	0.807174	4.60342	1.0306	1.58324	2.81187	3.21288	1.91058	1.94181	0.689272	2.01622	protein_coding	Cytoplasmic dynein 1 heavy chain 1 [Source:UniProtKB/TrEMBL%3BAcc:K1Q9Y6]			ko04145,ko04962,ko05132	Phagosome|Vasopressin-regulated water reabsorption|Salmonella infection
CGI_10012989	0.16891	0.322299	0.647304	1.45084	0.84813	0.786824	0.171773	0.510041	1.87925	0.487713	1.64681	1.49152	0.823161	0.47348	2.36689	2.28009	0.96961	0.483814	0.349889	1.50149	1.60149	2.33238	2.84769	0.332062	0.633614	0.827645	0.656173	2.1129	1.5382	0	1.32611	1.31161	0	0.642379	0.163054	protein_coding	Putative ATP-dependent DNA helicase recS [Source:UniProtKB/TrEMBL%3BAcc:K1PV00]
CGI_10012996	0	0	0	0	0.404044	0	0	0.409484	1.82765	2.90015	0.597264	1.3245	0	0	0.217192	1.56575	0.947179	1.52721	0.410457	0.225137	0.19238	0.200665	0	0.196618	0.374289	0.787874	0	0.19249	0.204396	0.39209	0	0.582451	5.59315	0.764062	0.194299	protein_coding	Sulfotransferase family cytosolic 1B member 1 [Source:UniProtKB/TrEMBL%3BAcc:K1QF21]
CGI_10013105	14.8624	15.1321	22.2437	32.0347	52.2462	20.5569	21.517	37.5213	17.2013	10.8909	6.2792	7.27358	34.4137	26.5719	16.0791	15.6815	28.1793	3.3919	13.6121	16.4841	16.8332	48.9585	25.8957	31.0976	17.0287	27.9643	63.9065	1.39795	11.9658	5.20359	1.92088	39.071	14.0633	49.6573	11.5128	protein_coding	Apoptosis 2 inhibitor [Source:UniProtKB/TrEMBL%3BAcc:K1PAA3]
CGI_10013106	4.58165	5.28843	4.03901	0	10.872	0	5.05966	11.0243	4.51028	5.31681	0	1.51827	8.58505	5.07753	2.95224	6.96422	6.00946	0.528027	5.41447	1.73345	0.730854	2.2909	1.52468	3.43623	0.974909	1.50522	2.5766	7.46262	5.97582	1.56927	1.28861	10.5725	6.30629	4.8397	7.93931	protein_coding	Baculoviral IAP repeat-containing protein 3 [Source:UniProtKB/TrEMBL%3BAcc:K1PHI4]
CGI_10013259	0	0	0.211232	0	11.1016	0.207196	24.7516	17.0336	0	62.9943	0	76.3733	1.06168	0.413479	1.18384	81.9168	2.26592	33.936	12.9256	6.55811	6.76269	2.1012	10.6067	0.483636	18.6176	0	0	0	0.671649	0	0	2.34716	59.3156	7.77248	38.9381	protein_coding
CGI_10013462	0.688233	2.26132	0.146328	0.145083	0.149571	0.21499	1.3192	1.08125	1.51113	2.47264	6.73537	2.25222	0.146055	0.212235	0.490011	4.26784	5.8564	8.00334	1.4732	0.590987	0.294012	0.441218	0.224942	0.245516	0.218397	0.370903	0	0.224797	0.30864	0.149299	0	0.148593	9.47201	36.9599	10.0425	protein_coding
CGI_10013477	0	0	0	0	0	0	0	0.325576	0	0.770843	0.155071	0.175453	0	0.147453	0.172789	0.30927	0.180539	0.15268	0.166432	0.179382	0.309599	0.155052	0	0	0.311022	0	0.632606	0.158907	0	0	0	0	0	0.311339	0.156709	protein_coding
CGI_10013480	24.7304	22.0036	25.4739	35.376	37.8389	29.495	34.9403	28.9991	23.8394	30.7301	24.4204	26.4496	61.3069	59.8829	55.9397	34.2627	37.1859	18.2114	30.4359	33.2652	34.4772	27.9203	37.9024	23.5678	28.9564	24.8477	28.8092	35.2802	29.9753	43.3023	33.3283	52.0844	29.9416	21.6124	24.1479	protein_coding	Sushi%2C von Willebrand factor type A%2C EGF and pentraxin domain-containing protein 1 [Source:UniProtKB/TrEMBL%3BAcc:K1QT89]
CGI_10013559	0.868384	0.232722	0.354025	0.116137	0.122749	0.582193	0	0	0	0	0.480918	0.406423	0.599761	0.811091	0.670498	0.355647	0.282736	0.234232	0.637841	0.421944	1.06484	1.35107	0.365416	0.488885	0.474094	0.486298	0.118734	0.467033	1.23506	0.357041	0.122187	0.59029	0.115686	0.234819	1.17702	protein_coding
CGI_10013586	0	1.52343	0.308158	1.22886	0.634381	0.625749	0.325779	0	0.321778	1.9013	1.30012	2.89476	0.957127	0.614081	1.07099	1.92377	1.52496	0.314284	2.37722	1.49293	1.55069	2.49894	3.50825	1.297	0.624806	1.25523	0	4.47928	2.0062	2.56679	1.28141	0	0.628539	1.26996	2.2138	protein_coding	Toll-like receptor 6 [Source:UniProtKB/TrEMBL%3BAcc:K1QSL8]
CGI_10013708	2.40713	1.29763	2.26296	0.650345	0.678298	1.26327	0	0.67115	1.35809	6.15719	3.32456	2.97212	0.981421	2.81391	1.83016	1.63696	0.771138	2.25927	0	1.85113	2.19103	1.92573	2.96793	2.50363	3.14706	2.586	2.32756	1.3172	6.59245	1.98671	2.29866	1.98311	3.83867	2.92813	1.64925	protein_coding
CGI_10013769	0.450022	1.24584	0.415698	0.425717	3.42762	2.14575	3.48001	1.30079	2.15005	2.71695	0.886116	1.02861	3.55352	2.98338	3.49734	0.893674	1.02385	4.9039	0	0.508687	0.410519	0	1.27669	0.903527	2.12669	2.93161	0.843368	0.427355	1.42054	0.425521	0.431337	0.850368	0	0	0	protein_coding	Neurotrypsin [Source:UniProtKB/TrEMBL%3BAcc:K1RMX9]
CGI_10013771	1.62899	4.85066	1.52728	0.302981	1.28222	4.22441	1.95438	0.637952	3.55513	4.35851	2.52243	5.28139	0.627047	1.78832	0	2.4999	2.9749	3.68829	0.988259	1.78893	0.307369	1.28144	0	0	1.20993	0.314222	0.942863	0.928096	2.9523	0.936886	0.314765	1.85564	0.606763	1.51933	2.1693	protein_coding
CGI_10013813	0.290239	7.03813	0	0.943259	0	3.22145	0	0	0	0	0	0	0.563257	1.34861	1.08327	0	0	0	0.294147	0.479152	0	0	0.140669	0	0.132967	0	1.94553	0	2.32026	1.52567	0	1.65084	0.134953	0	0	protein_coding	Tripartite motif-containing protein 2 [Source:UniProtKB/TrEMBL%3BAcc:K1PSS9]
CGI_10013814	0.314374	0.403434	0	0.302731	0	0.293466	0.212628	0	0	0	0	0	0.506028	0.386143	0	0	0	0	0	0	0	0	0.207021	0	0	0	0.610017	0	0.211309	0.101259	0	0.203458	0	0	0	protein_coding
CGI_10013967	1.08134	0	0.205565	0.204453	0.432611	0	0	0.641001	0	0	0	0.464	1.24473	0	0	1.62935	0	0	0	0	0	0.210906	0	0.781532	0	0.207823	0.207854	0	0	0.208946	0	0	0	0.610443	0.41272	protein_coding
CGI_10014020	0	0.122864	0	0	0.129499	0	0	0	0	0.250934	0.251203	0	0	0	0	0.378641	0	0.124688	0	0	0	0	0.127857	0.133172	0	0	0	0.124724	0.133032	0	0	0	0	0	0	protein_coding
CGI_10014041	2.35232	0.366689	0.251174	4.71974	0.907744	0	0	0.397771	0.653784	2.66719	1.52798	0.581857	0.89136	0	0.141464	1.02239	0	2.13279	4.90669	2.19085	0.24899	0.753362	0.128676	0	0.247685	0.127796	0.127629	0	0.266662	0.254404	0.515769	0.252515	0.372629	0.248892	0.252977	protein_coding
CGI_10014109	8.50542	8.23354	10.2452	13.239	15.8736	12.0069	11.9971	13.6038	10.6073	9.65675	9.10025	7.41254	17.4024	18.0433	17.0457	14.8943	13.3406	13.2866	13.2306	12.5301	9.08171	14.2587	6.26737	10.6085	15.1738	12.7443	6.7969	10.4203	8.64392	12.5174	9.13471	10.575	11.1058	9.49259	11.6154	protein_coding	Putative cation-transporting ATPase 13A3 [Source:UniProtKB/TrEMBL%3BAcc:K1P384]
CGI_10014130	0.0800887	0	0	0.614441	0.15916	0	0	0.243378	0.0803726	0.382325	0.621781	0.525662	0	0	0.0862814	0.0769812	0.183488	0.455758	0	0.0879271	0	0.077136	1.18118	0	0	0.0776391	0.471543	0.156822	0.161183	0.390066	0.706329	0.234162	0	0.0766611	0.309739	protein_coding	Alkaline phosphatase%2C tissue-nonspecific isozyme [Source:UniProtKB/TrEMBL%3BAcc:K1P3B0]			ko00730,ko00790,ko00627,ko02020	Thiamine metabolism|Folate biosynthesis|Aminobenzoate degradation|Two-component system
CGI_10014179	0.672104	2.88257	0	0.456549	0	0.0897769	0.292329	0.590438	1.157	1.7182	3.43535	0.829705	0.0911607	0.529066	0.305268	3.11696	9.57699	4.57269	0.965087	0.424176	0.275762	0.284675	0.0952089	0	0	0	0.379736	0.471676	0	0.0939468	0	0	6.99984	25.6619	6.23357	protein_coding	ADAM family mig-17 [Source:UniProtKB/TrEMBL%3BAcc:K1QSP0]
CGI_10014322	3.35376	7.2627	9.10112	0	8.33547	1.17341	0	2.73099	4.38791	5.97517	2.64264	3.18108	0.40565	2.72222	1.11392	4.19525	2.91436	0	0	2.54141	3.21787	1.24488	0.613894	7.25062	1.36839	1.41471	0	0	0	2.85718	0.41163	3.61946	0	2.77516	0	protein_coding
CGI_10014350	34.9967	40.2944	20.3504	69.6192	36.8582	47.2994	34.3093	35.2801	34.4003	21.9468	16.9821	24.2137	43.9637	38.1841	24.7745	16.9884	29.2752	24.2047	27.3453	37.6252	25.335	24.4177	36.3029	33.643	22.8935	26.8364	28.9629	48.4563	30.9579	30.5108	25.5756	50.1458	36.2364	22.3599	24.9089	protein_coding
CGI_10014386	0.297359	0	0.144073	0	0.298754	0	0	0	0	0.864076	0.721581	0.165489	0.14414	0.140899	0	0.290112	0.508383	0.713195	0	0	0	0	0.151352	0.513962	0	0	0	0.435766	0	0	0	0.291116	0.701669	0.285276	0	protein_coding	B(0%2C+)-type amino acid transporter 1 [Source:UniProtKB/TrEMBL%3BAcc:K1PSJ9]			ko04974	Protein digestion and absorption
CGI_10014534	0	0	0	0	0	0	0	0.108539	0	0.313819	0.213059	0.719676	3.15445	2.02181	0.82178	0	0.500848	0	1.11855	0.243342	0	0	0	0.566278	0	0.532966	0.317331	0.838126	0	0.83995	0.530032	0.837455	0	0	0.420081	protein_coding	Interferon-induced protein 44-like protein [Source:UniProtKB/TrEMBL%3BAcc:K1QIN2]
CGI_10014630	0.747957	0.190103	0.0961329	1.20733	0.572547	0.568409	0.0255721	0.0256817	0.201545	1.49622	0.854832	1.28002	1.03809	0.35294	0.0541018	0.516635	0.0571573	1.57886	0.888249	0.479849	0.0744802	0.0725755	0.0505551	0	0.172054	0.0249449	0	0	0	0	0.0497386	0	0.189774	0.19181	0.808753	protein_coding	Sodium/hydrogen exchanger 10 [Source:UniProtKB/TrEMBL%3BAcc:K1Q9T5]
CGI_10014925	0.24415	0.305036	0.313795	0.468112	0.647563	0.385664	1.58229	0.759883	0.0820509	3.72364	0.552991	9.03204	0.312428	0.38071	0.34977	7.8624	0.280821	4.00032	0.750549	0.90658	0.313396	0	0.567411	0.353357	3.82024	0	0.161257	0.159901	0.733416	0.319824	0.485654	0.397438	8.85057	0.233009	1.42226	protein_coding	Protein G7c [Source:UniProtKB/TrEMBL%3BAcc:K1PZN3]
CGI_10015090	0	0	0	0	0.143178	0.27588	0	0	0	0.13792	0	0	1.68178	1.51139	0.156852	0.139215	0.168311	0	0	0	0.424418	0	0.431746	0.325814	0.1398	0	0	0	0	0.139959	0	0	0	0	0	protein_coding
CGI_10015168	0	0	0	0	0	0	0	1.46921	0	4.36893	4.37913	0.550559	1.46143	0	0	0.970644	0	1.4273	1.0276	0.54784	0	0	0	0.985006	1.39494	1.42119	0	0.938592	0	0	0	0	2.83128	0.46981	0.939234	protein_coding	Solute carrier family 22 member 16 [Source:UniProtKB/TrEMBL%3BAcc:K1S3D5]
CGI_10015171	1.44231	0.439759	1.36041	2.20992	1.38883	2.25713	0	2.8429	1.41311	1.88793	1.88903	1.07046	2.8377	3.61772	2.07229	0.948955	2.80566	0.928878	3.50218	3.69784	1.35201	4.02877	1.3884	7.69351	3.59429	1.83061	1.8485	3.20276	0.988268	1.38087	1.87757	4.99371	5.88397	1.36214	5.48044	protein_coding	Solute carrier family 22 member 8 [Source:UniProtKB/TrEMBL%3BAcc:K1RDZ8]
CGI_10015283	0.241448	0	0.0780844	0.0765094	0.160888	0.156273	0.24918	0.417749	1.22417	3.70232	6.62245	2.18274	0.794176	0.312243	0.0888511	2.05702	2.44013	7.93506	1.44046	0.4662	0.400266	0.161304	0.0819309	0.557172	0.157724	0.819639	0.554431	2.23365	0.324621	0.0777816	0.40825	0.47125	3.43391	0.919312	1.47848	protein_coding	Transporter [Source:UniProtKB/TrEMBL%3BAcc:K1Q9K8]
CGI_10015353	0.707652	0.376919	1.5398	1.2462	1.10498	0.192942	0	0.416445	0.607071	2.84104	1.47716	0.673925	0.58967	0.481299	0.43843	0.9814	0.819772	2.13267	0.104949	0.227288	0.195177	1.07154	0.100049	0	0.0966256	0.396962	1.18346	0.194227	0.615788	0.785568	0.50154	0.195186	0.0963842	0	0.482671	protein_coding	Kynurenine 3-monooxygenase [Source:UniProtKB/TrEMBL%3BAcc:K1R704]	GO:0016021,GO:0005741,GO:0071949,GO:0050660,GO:0004502,GO:0016174,GO:0070189,GO:0009435,GO:0019674,GO:0019805,GO:0044550,GO:0006569	integral component of membrane|mitochondrial outer membrane|FAD binding|flavin adenine dinucleotide binding|kynurenine 3-monooxygenase activity|NAD(P)H oxidase activity|kynurenine metabolic process|NAD biosynthetic process|NAD metabolic process|quinolinate biosynthetic process|secondary metabolite biosynthetic process|tryptophan catabolic process	ko00380	Tryptophan metabolism
CGI_10015398	0	0	0	0	0	0	0	0	0	0	0	0	0	0	0	0	0	0	0	0	0	0	0	0	0	0	0	0	0	0	0	0	0	0	0	protein_coding
CGI_10015424	1.39916	0.438762	0.224153	3.0964	1.51128	0	0	0.356519	0.352757	1.91305	1.25083	0.64618	0.681716	0	0	1.23601	0.406193	2.90009	4.6049	1.70058	0.112034	0.57487	0	0.120927	0.221312	0	0	0	0	0.112607	0.230102	0	0	0.110204	0	protein_coding	Sperm motility kinase X [Source:UniProtKB/TrEMBL%3BAcc:K1Q7E2]
CGI_10015482	0.684493	0.585804	0.65658	0.645989	0.31273	0.520129	0.890655	0.252786	0.814486	2.21992	1.4502	1.27488	0.835489	0.582356	0.398152	1.2408	1.08149	1.27842	0.125537	0.615367	0.354318	0.740062	1.27776	0.883456	1.04023	0.97191	0.422078	0.472845	0.862103	0.420372	0.61404	0.299332	0.703885	0.644987	1.54814	protein_coding	E3 ubiquitin-protein ligase MIB2 [Source:UniProtKB/TrEMBL%3BAcc:K1PY81]	GO:0005737,GO:0005829,GO:0005769,GO:0000151,GO:0004871,GO:0061630,GO:0004842,GO:0008270,GO:0007219,GO:0043123,GO:0000209	cytoplasm|cytosol|early endosome|ubiquitin ligase complex|signal transducer activity|ubiquitin protein ligase activity|ubiquitin-protein transferase activity|zinc ion binding|Notch signaling pathway|positive regulation of I-kappaB kinase/NF-kappaB signaling|protein polyubiquitination
CGI_10015499	0	0	0	0	0	0.419948	0.660924	0	0.216187	1.49679	0.429686	5.16046	0.213192	0	0	2.37966	0	1.69669	0	0	0.210869	0.414514	0	0	0.853782	0	0	0.217766	0.45267	0.216059	0.216483	0	6.48585	0.210736	0.424422	protein_coding
CGI_10015501	2.70007	0.439772	0.567016	0.744719	6.48708	0.34049	17.479	10.9672	0.441012	30.3116	0.25031	30.4209	2.64946	0.336463	0.835238	33.2495	2.8848	24.2042	10.1045	5.41163	8.84841	0.818985	7.66224	1.22851	15.5291	0.690237	0.431773	0.403197	0.43992	0.5015	0.836014	2.05831	18.4586	13.0202	11.2343	protein_coding
CGI_10015583	0.186228	0.120632	0.278627	0.162908	0.352977	0.0780441	0.422764	0.167247	0.230845	1.41392	0.626965	1.21451	0.5774	0.153341	0.450762	1.63182	0.257321	1.6052	0.367471	0.639703	0.593629	0.389315	3.14381	0.524551	1.33163	0.103541	0.143356	0.123489	0.146269	0.362796	0.488416	0.224142	1.59134	0.498987	0.69765	protein_coding	Ectonucleotide pyrophosphatase/phosphodiesterase family member 3 [Source:UniProtKB/TrEMBL%3BAcc:K1P2W3]			ko00500,ko00230,ko00240,ko00740,ko00760,ko00770	Starch and sucrose metabolism|Purine metabolism|Pyrimidine metabolism|Riboflavin metabolism|Nicotinate and nicotinamide metabolism|Pantothenate and CoA biosynthesis
CGI_10015605	1.5111	0.847737	1.67894	2.80837	2.7172	3.64643	2.99095	4.31262	3.10071	3.03129	1.0983	1.66924	5.12012	4.09639	3.1852	1.83653	3.40813	3.95733	0.594371	0.583036	3.04692	1.87689	2.7377	1.89654	2.70679	1.65475	1.38932	3.09236	1.01673	1.85958	3.30899	3.68682	2.3744	2.36712	2.90412	protein_coding	Digestive organ expansion factor-like protein [Source:UniProtKB/TrEMBL%3BAcc:K1QUS4]
CGI_10015636	7.14431	3.18366	6.31681	5.74842	2.41635	1.71294	4.3429	2.67992	5.3803	4.2403	5.37066	3.54038	1.96503	4.39552	1.63334	4.14182	6.66491	2.57276	2.98311	3.42905	0.780251	0.507252	1.00424	4.40613	3.14186	1.50849	4.65455	4.30837	3.00031	3.09109	0.905458	4.55473	3.50388	1.89029	1.62989	protein_coding	Transient receptor potential cation channel subfamily M member 1 [Source:UniProtKB/TrEMBL%3BAcc:K1PMD5]
CGI_10015673	5.69796	4.32391	1.02187	1.33046	1.45187	2.59372	5.6724	5.11131	3.74466	0.470492	0.426933	0.33523	1.01494	1.07605	1.99597	0.357094	0.785847	1.34684	1.63798	1.35457	1.62209	1.2327	2.00943	1.19175	2.99506	1.91049	1.71713	3.72406	2.96311	1.29567	2.35203	2.07495	2.12792	1.97377	2.25577	protein_coding	Tripartite motif-containing protein 2 [Source:UniProtKB/TrEMBL%3BAcc:K1Q1F5]
CGI_10015684	28.4774	82.3246	100.227	40.6447	9.84705	24.1797	32.0449	55.3253	56.2636	31.9965	70.9246	104.266	0	0	26.6313	48.2768	5.21213	80.9537	18.211	27.1864	6.63166	23.7864	54.123	55.3844	34.9621	10.0916	21.3496	67.1461	18.4209	11.071	35.164	37.297	85.7637	40.3551	97.6295	protein_coding
CGI_10015826	0.0400356	0	0.0386238	0.115726	0	0.113964	0.0411234	0.165391	0.447311	0.345618	1.01677	0.353387	0.271013	0.150851	0	0.116496	0.0461461	0.648787	0.0414042	0.225607	0.117815	0.316201	0.120345	0.172183	0.309889	0.119452	0.0394182	0.819863	0.0804227	0.0778813	0.119618	0.0391735	0.908541	0.650238	0.272772	protein_coding				ko04142	Lysosome
CGI_10015827	0	0	0.327833	0.164043	0.505489	0.0813494	0.260511	0.692398	0.684324	0.823912	3.32476	1.13716	0.165401	0.240472	0.092796	0.583179	0	0.407911	0.709	0.0980535	0.254527	0.421014	0.172388	0.193371	0.168167	0.341199	0	1.16984	0.601969	0.0828997	0.254279	0.166134	2.33358	1.79437	0.918188	protein_coding	Sialin [Source:UniProtKB/TrEMBL%3BAcc:K1QS88]
CGI_10015889	0	0.143666	0	0	0	0.141186	0.151661	0.15056	0.150492	1.29869	0	1.32928	0.428752	0	0.162256	1.17089	0	0.574608	0.31296	0	0.146874	0	0.151274	0	1.34076	0.148117	0	0	0.305867	0	0	0.295802	1.13076	0.43475	0	protein_coding	Cornifelin-like protein [Source:UniProtKB/TrEMBL%3BAcc:K1RYA9]
CGI_10015904	4.06789	2.89032	2.80915	2.33186	2.09096	2.15639	4.65048	3.79343	6.01537	10.6864	6.50731	6.61009	2.56916	2.95296	3.51333	6.78768	4.91503	12.2145	5.86692	2.94937	2.35332	1.11452	4.56815	5.46116	1.87763	5.47539	3.22678	8.31897	5.21177	2.85152	3.5379	2.52888	12.014	7.77054	10.1568	protein_coding	Inosine-uridine preferring nucleoside hydrolase [Source:UniProtKB/TrEMBL%3BAcc:K1R2P0]
CGI_10016129	0	0	0	0	0.106468	0.0341461	0.146394	0	0	1.80096	0	0.520696	0	0	0	1.40252	0	0.240174	0.0748468	0.0410924	0.249177	0.0694178	0.218453	0.0411526	0.0710072	0	0	0	0	0	0	0.0702059	1.11965	0	0.699865	protein_coding	Sodium-driven chloride bicarbonate exchanger [Source:UniProtKB/TrEMBL%3BAcc:K1R242]
CGI_10016277	3.25041	1.30444	3.41126	1.45185	2.01306	0.85857	1.81252	1.24523	2.56917	3.1896	2.31568	3.07091	1.55609	1.0013	0.657724	1.09222	1.1562	1.9401	1.85463	1.86569	0.721744	0.617944	1.95707	1.45628	1.2038	1.27568	2.82917	2.96821	4.13349	2.68382	2.79404	1.92176	3.18705	2.3174	2.72534	protein_coding	Tripartite motif-containing protein 45 [Source:UniProtKB/TrEMBL%3BAcc:K1QL01]
CGI_10016370	0	0	0	0	0.252997	0.0813707	1.21105	0	0	4.37811	0	2.75831	0	0	0.187245	0.331418	0.0979457	1.47608	0	0.0973998	0	0	0	0	0	0	0	0	0	0	0	0	1.77998	0	0	protein_coding	Proprotein convertase subtilisin/kexin type 4 [Source:UniProtKB/TrEMBL%3BAcc:K1QCZ6]
CGI_10016467	0.143455	0.739775	1.72148	0.881844	0	0.135083	0.363743	0.143847	1.35692	0.684456	0.280843	0.553183	0.0697472	0.0678902	0.310513	0.414573	0.082866	0.067702	0.148483	0.0811605	0.272771	0.0702805	0.0703711	0.209386	0.0679035	0.140615	0	0.820885	0.782654	0.275618	0.357929	0.0691279	0.403907	0.338144	0.0682876	protein_coding	Deleted in malignant brain tumors 1 protein [Source:UniProtKB/TrEMBL%3BAcc:K1QGZ3]
CGI_10016581	1.64018	1.16108	0.400729	3.15753	0	0	2.54549	0.865571	0.418576	4.53665	0.407933	3.29263	4.08921	5.16504	2.72822	0.826442	0.976943	1.20913	3.06603	4.69744	1.18992	2.83279	1.65552	0.952498	0	0.411126	0.814406	2.01735	0.856839	0.804734	0.824505	1.60176	0.789979	0	0.802268	protein_coding
CGI_10016782	0.591992	0	0	1.13237	0.392209	0	0.202633	0	0	2.0933	0.575829	0.216948	0	0	0	0	0	0.375719	1.01499	1.11651	0	0.384285	0	0	0.193084	0	0	0	0	0	0	0	0	0	0	protein_coding	F-box only protein 39 [Source:UniProtKB/TrEMBL%3BAcc:K1P2J0]
CGI_10016789	0	0	0	0.30624	0	0	0	0	0.325331	3.11732	2.53143	0	0	0.302391	0	0.311396	0	3.05952	0	0	0.310579	0	0	0	0	0	0	0	0	0	0	0	0.615435	1.23259	0	protein_coding
CGI_10016898	0	2.28645	2.41001	0	3.99502	0	0	2.47399	2.4372	3.63367	0	1.02812	4.42792	6.74911	10.5986	5.36989	3.06833	0.882597	1.92504	1.94687	0	0	0.805064	0.849985	4.04973	0	1.64302	0.827501	1.8901	4.14209	0	3.24411	0.825487	1.65575	6.40438	protein_coding
CGI_10016923	0	0	0	0	0	0	0	0	0	2.17313	1.06909	0.613835	0	0	0	1.07465	4.4144	0	0	0	0.496162	0	0	0	0	0	0	0	0	0	0	0	1.022	6.14535	0	protein_coding
CGI_10016955	49.7503	45.5348	46.3556	15.8264	18.0629	17.7689	27.8227	28.9463	27.4282	40.9272	43.5347	40.39	20.1368	13.5408	14.125	19.7233	17.1102	22.804	49.0122	44.1146	20.4304	9.32677	19.914	24.1175	31.0975	27.4185	50.1244	79.3487	62.6628	20.837	19.7449	14.7928	39.4145	28.9761	28.4349	protein_coding	Inhibitor of nuclear factor kappa-B kinase subunit epsilon [Source:UniProtKB/TrEMBL%3BAcc:K1RCR0]	GO:0005737,GO:0005829,GO:0010008,GO:0031966,GO:0005634,GO:0016605,GO:0005524,GO:0008384,GO:0036435,GO:0004704,GO:0004672,GO:0031625,GO:0098586,GO:0006955,GO:0045087,GO:0008630,GO:0032480,GO:0018105,GO:0043123,GO:0010884,GO:0051260,GO:0006468,GO:0035456,GO:0034340,GO:0035666	cytoplasm|cytosol|endosome membrane|mitochondrial membrane|nucleus|PML body|ATP binding|IkappaB kinase activity|K48-linked polyubiquitin binding|NF-kappaB-inducing kinase activity|protein kinase activity|ubiquitin protein ligase binding|cellular response to virus|immune response|innate immune response|intrinsic apoptotic signaling pathway in response to DNA damage|negative regulation of type I in…	ko04014,ko04137,ko04620,ko04621,ko04622,ko04623,ko04657,ko05162,ko05164,ko05161,ko05160,ko05168,ko05169	Ras signaling pathway|Mitophagy - animal|Toll-like receptor signaling pathway|NOD-like receptor signaling pathway|RIG-I-like receptor signaling pathway|Cytosolic DNA-sensing pathway|IL-17 signaling pathway|Measles|Influenza A|Hepatitis B|Hepatitis C|Herpes simplex infection|Epstein-Barr virus infection
CGI_10016991	15.1693	16.0597	4.88407	15.9073	4.84862	1.72853	3.4169	5.05725	12.347	0.946595	18.745	5.27986	28.2341	17.4687	24.5988	6.52517	16.0317	10.0072	13.9144	8.18193	10.6476	11.2588	3.33977	19.45	6.77236	23.1345	9.30457	27.5009	22.5739	28.8726	23.4881	13.8271	19.6942	48.5833	16.4801	protein_coding
CGI_10017143	1.89064	1.35857	0.532801	0.967704	0.437375	0.737416	2.8324	2.61199	0.773671	2.90057	1.19657	4.32024	1.50246	0.629182	0.601275	3.49	2.1702	5.97747	1.51055	1.36779	2.41742	0.846749	1.11217	3.52461	4.00438	0.87838	0.88405	1.21434	1.35886	0.977568	0.55105	1.30239	21.0639	4.26869	4.89497	protein_coding
CGI_10017202	0.0766575	0.145165	0.0742399	0.0735511	0.230573	0.0733438	0.157663	0.0793001	1.3953	0.965889	1.49631	0.256995	0.149905	0.438508	0.167421	0.300043	0.981009	0.737509	0.480741	0.174478	0.37738	0.229171	0.231641	0.172493	0.224093	0.231001	0.0756966	0.447154	0.386465	0.0744967	0.153608	0.225125	1.02118	0.880127	0.446475	protein_coding	Putative ammonium transporter 3 [Source:UniProtKB/TrEMBL%3BAcc:K1QFY1]
CGI_10017364	16.3386	29.9942	0	0	0	0	43.8097	18.646	25.571	0	43.8617	5.3228	0	0	0	6.81362	8.52957	0	0	24.8172	38.9595	14.9693	31.9145	11.1902	9.72079	20.798	8.6261	10.962	0	0	1.44157	6.81509	0	0	10.2834	protein_coding	Complement C1q tumor necrosis factor-related protein 3 [Source:UniProtKB/TrEMBL%3BAcc:K1QCZ4]
CGI_10017377	0.0681489	0.321856	0.328774	1.17197	0.616699	0.385427	0.348449	1.39223	1.38068	2.32883	1.18948	0.890785	0.393105	0.190365	0.220373	1.42663	0.392793	0.384678	1.86523	1.52066	0.454081	0.478902	1.28258	1.65969	2.375	0.403434	1.19514	2.14354	0.611688	2.44744	3.14074	2.18477	1.41216	3.09763	0.79164	protein_coding	L-ascorbate oxidase [Source:UniProtKB/TrEMBL%3BAcc:K1PYA8]
CGI_10017437	0	0.212927	0	0.216336	0.450305	0	0	0.691442	0	4.97175	6.22269	0.517748	0	0	0	16.4125	4.34948	6.74759	0	0	0	0	0	0.267077	0.921803	0	0	0	0	0	0	0	0	16.1638	20.5654	protein_coding	Poly-Ala protein Shelk2 subtype #3 [Source:UniProtKB/TrEMBL%3BAcc:G9M4N6]
CGI_10017525	9.53643	12.2647	11.3977	13.1057	19.4245	16.2416	11.532	16.5749	15.9457	9.09096	9.41036	10.2603	19.8698	23.1934	20.9055	14.7433	15.862	7.31597	9.70284	12.562	14.5078	15.9802	23.5797	7.01801	16.0752	9.08922	15.8024	11.3818	12.3281	15.4289	11.3529	24.4578	15.5738	5.09324	8.08346	protein_coding
CGI_10017543	2.47934	8.02274	0.118723	1.76793	0	0.351478	1.13539	1.87944	5.45827	5.73572	14.4605	7.92995	0.360014	1.39421	2.5488	9.75722	36.871	29.9958	0.899275	0.973105	1.31729	3.48338	0.366201	0	1.90986	1.33417	0.121086	1.08123	0.125356	0.120483	0	0.3583	28.9777	121.596	25.1476	protein_coding	Gigasin-2 [Source:UniProtKB/Swiss-Prot%3BAcc:P86785]
CGI_10017545	2.27105	2.38619	0.121655	0.85193	0.12572	0	2.57517	0.517413	8.87417	4.09893	16.919	6.51652	0.742867	1.31507	2.89425	8.45605	16.8544	29.1299	0.924661	0	0.240296	6.38339	0	0	0.969323	1.86084	0	0.742088	0	0.368891	0.124229	0.122866	14.0185	38.9194	18.1608	protein_coding	Teneurin-2 [Source:UniProtKB/TrEMBL%3BAcc:K1RCP3]	GO:0005576	extracellular region
CGI_10017571	0.280226	0.679327	0.874194	0.564005	0.240432	1.24177	0.203507	0.677931	0.160698	3.29815	3.72642	1.56615	7.54656	7.4385	10.2078	1.5768	6.24557	1.95823	0.674565	0.172208	1.41367	2.96314	7.23923	5.45036	3.26622	6.77009	2.23681	1.58855	3.50673	1.23803	1.04534	2.25391	0.971376	0.523433	0.650796	protein_coding
CGI_10017627	0.106451	0.101475	0.410596	0.203794	0.107288	1.09806	1.08827	0.858864	5.40002	4.86168	5.36651	3.36266	1.02347	0.297317	0.229748	0.909946	1.58373	4.32425	1.30349	1.19515	0.30534	0	0.316737	0.437248	1.20817	2.63465	0	4.96066	0.318512	0.102909	0	0.310474	5.88763	4.44581	3.29669	protein_coding	Solute carrier family 22 member 16 [Source:UniProtKB/TrEMBL%3BAcc:K1PNQ9]			ko05231	Choline metabolism in cancer
CGI_10017663	2.12213	7.2591	4.38383	3.77937	5.03951	6.71513	3.33318	2.2424	7.61747	2.58376	5.02838	2.57318	1.81603	0.440813	1.65559	1.45996	1.61323	3.56593	2.66228	2.87577	2.09553	1.81619	0.911534	0.683451	0.996061	0.11369	2.59844	0.89195	2.48179	4.3469	2.20304	0	4.32405	3.14168	2.8038	protein_coding
CGI_10017665	0	0.758301	0.781172	0	0.401187	0	0	0.409045	0	0.402095	0	0.918543	0	0	0	0	0	0	0.427091	0	0	0	0	0	0	0	0.399863	0	0	0.400219	0.406565	0	0	0	0	protein_coding
CGI_10017685	0	0	0	0	0	0	0	0	0	0	0	0	0	0	0	0	0	0	0	0	0	0	0	0	0	0	0	0	0	0	0	0	0	0	0	protein_coding
CGI_10017958	77.5206	78.3218	50.26	82.5626	65.0014	95.8338	54.1182	71.0089	45.068	45.5868	52.9841	25.965	95.2119	54.4703	93.4703	45.9139	45.539	69.8151	63.2958	103.336	56.3801	93.86	64.629	56.841	112.856	86.09	51.9679	88.2156	47.7923	58.8465	61.1389	130.301	45.5996	84.747	111.244	protein_coding	Superoxide dismutase [Cu-Zn] [Source:UniProtKB/TrEMBL%3BAcc:K1QDI4]			ko04146,ko04213,ko05014,ko05016,ko05020	Peroxisome|Longevity regulating pathway - multiple species|Amyotrophic lateral sclerosis (ALS)|Huntington's disease|Prion diseases
CGI_10018002	0	0.165689	0	0.169058	0	0.167738	0	0.175045	0.173664	0	0	0.20001	0	0	0	0.348638	0	0	0.377415	0.194794	0.162774	0	0	0.172762	0	0	0.167256	0	0	0	0	0	0	0.333204	0	protein_coding	Tripartite motif-containing protein 3 [Source:UniProtKB/TrEMBL%3BAcc:K1QUL7]
CGI_10018220	0	0	0	0	0	0	0	0	0	0	0	0	0	0	0	0	0	0	0	0	0	0	0	0	0	0	0	0	0	0	0	0	0	0	0	protein_coding	DNA-directed RNA polymerases I%2C II%2C and III subunit RPABC3 [Source:UniProtKB/TrEMBL%3BAcc:K1QSZ9]
CGI_10018297	0.0777912	0.221253	0	0.0751387	0	0	0.0792498	0	0	0.450155	0.227457	0.0860821	0.0750307	0.0729587	0	0.755672	0.446947	0.0743911	0.0808542	0	0	0	0	0	0	0.0761161	0.0760974	0	0	0	0	0	0.517887	1.93825	1.35654	protein_coding	Putative Kunitz-type proteinase inhibitor [Source:UniProtKB/TrEMBL%3BAcc:K1RWU5]
CGI_10018356	28.5648	14.8216	0	16.1175	31.7941	152.834	0	23.7085	102.652	100.004	78.6975	58.9655	62.1864	195.558	184.824	60.6176	90.1667	10.2698	0	0	23.6079	135.974	72.1704	22.7304	68.7773	47.6372	0	0	0	0	0	0	9.13013	0	16.2522	protein_coding
CGI_10018362	1.52773	0.58692	0.146957	0.0423467	0.175356	0.0411806	0.679699	0.410281	0.143725	0.680935	0.149053	0.386316	0.147615	0.112146	0.0829241	0.530089	0.374372	0.646964	0.522492	0.284563	0.223489	0.0324284	0.284935	0.0588709	0.0636486	0.152245	0.0537408	0.289492	0.12069	1.29473	0.486071	0.160447	0.29832	0.900472	0.277729	protein_coding	Fibrocystin-L [Source:UniProtKB/TrEMBL%3BAcc:K1QX17]
CGI_10018398	0.287467	0.796477	0.407579	0.134514	0.984423	0.533959	2.45647	0.720125	0.284131	5.47124	1.10864	6.86848	0.274741	0.266473	0.60891	4.00417	0.985498	2.98997	1.02403	0.625017	0.274379	0.542858	0.967975	0.286177	2.84332	0.821799	0.280909	0.69724	0.145056	0.419866	0	0.690331	3.25651	3.1286	2.61396	protein_coding	Pituitary homeobox 2 [Source:UniProtKB/TrEMBL%3BAcc:K1PV30]			ko04350	TGF-beta signaling pathway
CGI_10018478	0.0617053	0	0.119347	0.0600355	0	0.116581	0.253581	0	0.435616	1.36241	0.718664	0.409665	0.296493	0.0577704	0	0.48019	0.211106	1.00222	0.448173	0.20764	0	0.0598326	0	0.206142	0.241187	0	0	0.49101	0.062757	0.0605635	0.24443	0.182424	1.64098	0.712687	0.606084	protein_coding	Collagen alpha-1(XIV) chain [Source:UniProtKB/TrEMBL%3BAcc:K1PJI9]
CGI_10018577	0	0	0	0	0	0	0	0	0	0	0	0	0	0	0	0	0	0	0	0	0	0	0	0	0	0	0	0	0	0	0	0	0	0	0	protein_coding	Natterin-3 [Source:UniProtKB/TrEMBL%3BAcc:K1QRB6]
CGI_10018647	0.0460374	0.130185	0.0441728	0.0437269	0.139328	0	1.36092	0.140978	0.0464235	0.611064	0.0893008	2.45929	0.04445	0	0.0494986	0.833785	0.159994	0.607603	0.18723	0.152664	0.433674	0.0458716	0.0449865	0.229792	1.58268	0	0	0.0872029	0.0918882	0	0.224986	0.222589	0.781806	0.350282	0.571831	protein_coding	Fibroblast growth factor receptor 2 [Source:UniProtKB/TrEMBL%3BAcc:K1R3L9]
CGI_10018667	0	0.456652	0.156329	0.152701	0.163755	0	1.49993	1.15301	0.163896	4.04102	0	8.52521	0	0.155698	0.176823	6.57667	0.1921	4.25712	0.339594	0	0.301065	0.310076	0	0.143383	3.00793	0.15711	0.317506	0.156027	1.52946	0.160196	1.13382	0	10.8009	0.311929	1.24538	protein_coding
CGI_10018735	0	0	0	0	0	0	0	0	0	0	0	0	0	0	0	0	0	0	0	0	0	0	0	0	0	0	0	0	0	0	0	0	0	0	0	protein_coding
CGI_10018820	0.179344	0.470383	0	0.0435933	0.0903103	0.17095	0.184255	0.13903	0.318486	0.129842	0.655346	0.199552	0.0434312	0.042361	0	0.567885	0.875827	1.11922	0.093506	0.101309	0	0.0440491	0	0	0.0436798	0.0448124	0.0443718	0	0.22667	0.0438912	0.0446293	0.0884148	0.895609	1.897	1.14298	protein_coding
CGI_10019028	0.120782	0	0	0	0.121021	0	0	0.184001	0.243266	0.399447	0.46737	0.327205	0.0577539	0	0.064462	0.402649	1.10405	1.82129	0.123003	0	0.0585779	0	0	0.0621911	0.0573094	0	0.0591258	0.116901	0	0	0	0	0.853341	1.5448	0.644335	protein_coding	Tripartite motif-containing protein 2 [Source:UniProtKB/TrEMBL%3BAcc:K1QUN2]
CGI_10019825	2.69448	3.18709	2.14914	15.1339	14.1683	2.16464	1.91256	3.73611	1.50669	7.79371	4.19178	8.43079	1.8935	2.90766	2.8974	6.38156	16.2494	8.79142	2.75395	5.39392	14.7791	5.26471	5.15882	8.49828	3.15193	4.38265	6.26144	5.40876	5.51564	10.5669	2.93097	5.0408	7.13117	12.3934	8.37613	protein_coding
CGI_10019831	0.585718	0.183552	0.563064	0.557381	0.195264	0.136906	0.448041	0.350669	0.785434	1.43194	1.36683	0.848376	0.420913	0.136593	0.104351	0.559289	0.67255	0.918543	1.43156	0.537212	0.140275	0.288176	0.579603	0.621721	0.230118	0.430146	0.143843	0.757056	0.391764	0.475867	0.0478486	0.331867	0.601627	0.138543	0.377866	protein_coding
CGI_10019859	0.693382	0.374967	0	0.191051	1.18404	0.0935544	3.85159	2.4331	3.19573	8.98755	5.78376	8.48323	0.483137	0.47063	0.213766	7.55059	1.6997	6.26423	2.17071	1.7935	1.95611	1.06391	1.5842	0.535227	7.3738	1.37074	0.194607	2.22625	0.704055	0.289303	0.293916	0.675212	11.3443	3.68419	2.02137	protein_coding	Cadherin-89D [Source:UniProtKB/TrEMBL%3BAcc:K1QDP0]
CGI_10019860	0	0	0	0	0.178581	0	0.363852	0.267534	0	0.671076	0	0.865152	0.0852669	0	0.0954171	1.26738	0.101527	0.667804	0.17983	0	0.0840061	0	0.263571	0.0876963	0.166877	0	0	0	0.176892	0	0	0	1.24777	0.168003	0.259127	protein_coding
CGI_10019991	1.9668	0.713897	0.368667	1.79842	1.52604	1.87278	0.782278	1.17209	6.16198	7.76369	8.14121	2.20291	0.391792	1.12541	0.851852	4.29525	2.80537	10.7115	1.63506	1.7163	2.96477	0.751094	1.51098	2.72706	4.70582	3.36793	0	7.06941	0.819245	1.49858	0.761035	0.370352	18.5043	8.8072	4.05836	protein_coding	Stress response protein nhaX [Source:UniProtKB/TrEMBL%3BAcc:K1QST0]
CGI_10020085	0.13886	0.196342	0.133184	0.463409	0.277698	0.261773	3.25762	0.847404	0.139813	1.52001	0.201798	3.26517	0.334887	0.129933	0	2.333	0.239422	1.77546	0.566278	0.311325	1.21559	0.345417	0.414977	0.596743	3.41039	0.274848	0	0.0667513	0.41752	0	0	0.268407	1.50513	0.528036	0.604592	protein_coding
CGI_10020117	0	0.127006	0.637602	0.25941	0	1.48486	0.542113	0	0	0	0	0	0	1.22346	2.29007	0	0.899069	0	0	0	2.32919	0.127366	2.09408	1.0465	1.14745	2.20911	0.130907	0.655565	0.135361	0	0	0	0.501131	0.127599	0	protein_coding
CGI_10020140	0.575277	0	0	0.990386	0	0	0.942996	0.119032	1.39048	2.76874	5.99245	1.90755	0.111314	0.762522	1.49183	2.36001	13.4083	5.48567	0.237801	0.257369	1.59001	1.11976	0.115092	0.25595	3.4577	0.227042	0	1.23476	0.116601	0	0.228071	0.111276	7.63763	10.373	1.5566	protein_coding
CGI_10020218	0.146064	0.103516	0.105363	0.0694605	0.0733308	0.0692155	1.79983	1.23531	5.13536	4.4854	5.42712	2.29225	0.745572	0.414191	0.158016	1.79522	0.803612	4.79278	1.00977	0.784117	0.464616	0.44389	0.146343	1.48713	1.29624	1.75339	0.142675	4.98067	0.621926	0.141396	0.145178	0.318899	7.95823	5.12186	2.47147	protein_coding	Sodium-dependent multivitamin transporter [Source:UniProtKB/TrEMBL%3BAcc:K1Q4M4]			ko04977	Vitamin digestion and absorption
CGI_10020304	3.93711	0.712308	0.8723	5.4699	0.905517	0	0.464641	0.154068	1.06696	3.1812	2.78293	0.828188	1.16602	0.141893	0	1.45233	0	2.2809	9.84761	4.24763	0.290745	0.602078	0.4544	0.16252	0.578842	0.149833	0.147752	0.725393	0	0	0.149598	0.291831	0.285401	0	0.146492	protein_coding
CGI_10020324	0.330522	1.02524	1.02722	1.02986	0.415648	0.464215	1.09292	0.334603	1.16537	2.21704	1.45982	3.09597	1.35654	1.15763	0.80315	2.2468	1.32189	2.44103	1.20392	1.10098	0.549321	1.18864	1.13995	0.569815	1.01335	0.484259	0.96665	1.84942	1.4994	0.802873	0.407407	0.564592	0.624428	1.97426	1.19731	protein_coding	A/G-specific adenine DNA glycosylase [Source:UniProtKB/TrEMBL%3BAcc:K1QP14]			ko03410	Base excision repair
CGI_10020471	257.343	167.476	190.095	309.502	314.262	385.834	206.972	236.884	204.181	291.154	251.367	245.587	499.767	453.128	374.141	228.272	395.81	290.331	346.597	268.417	293.607	445.241	258.85	191.034	269.124	255.525	334.702	274.462	323.854	568.5	396.627	484.075	410.884	344.847	265.423	protein_coding
CGI_10020533	1.66732	3.88237	1.58179	2.11326	1.52183	0.521527	4.46804	3.63935	4.11916	3.52272	7.28754	5.86354	0	1.2928	2.67869	4.64967	2.53081	4.827	4.34315	4.02617	4.0685	2.15871	0.827167	2.77997	2.42172	1.62048	2.48579	0.554681	1.14122	0.538567	1.35743	1.88449	3.69591	7.18158	4.32448	protein_coding
CGI_10020621	0	0	0.0895449	0.0896233	0	0	0	0.190682	0.187959	0.536763	0.451948	0.820466	0.179523	0.0876999	0	0.0900105	0.319533	0.443922	0.0966545	0.310399	0.26449	0.0893074	0	0.0942525	0.53067	0.0913848	0	0.273177	0	0	0	0.182391	0.531726	0.268639	0.357591	protein_coding	Putative imidazolonepropionase [Source:UniProtKB/TrEMBL%3BAcc:K1R7V5]			ko00340	Histidine metabolism
CGI_10020661	2.41617	2.36244	4.02591	0.792143	4.08144	1.05638	4.75438	1.29345	1.63183	6.5024	3.60402	4.43774	1.55411	0.448413	1.75872	6.02581	3.07054	3.53831	3.70973	3.1234	3.25068	2.07864	5.15428	3.70207	5.74238	3.37407	2.99251	3.29684	1.79212	0.782024	2.36444	0.793336	4.96758	0.621711	2.83491	protein_coding
CGI_10020724	87.1068	109.683	62.7564	135.313	49.8435	175.828	99.7152	78.004	165.982	70.8502	125.017	219.696	131.046	124.424	123.316	298.803	136.259	51.5189	64.5406	160.749	81.6862	81.4559	56.5184	101.624	201.006	167.596	136.272	60.8455	55.4525	110.774	114.767	122.332	19.1668	57.1041	132.029	protein_coding	Barrier-to-autointegration factor [Source:UniProtKB/TrEMBL%3BAcc:K1RHN4]
CGI_10020845	0.521121	0.141559	0.211602	0.354421	0.371007	0.206853	0.15083	1.0339	0	0.844094	0.0723689	0.160739	1.6378	0.892188	0.477348	0.284352	0.0845522	0.209708	1.21466	1.49542	0.575633	1.15923	1.32827	0.656554	2.46379	0.145901	0.941641	0.143451	0.88965	0	0.36363	0.859994	0.138924	0	0.577215	protein_coding
CGI_10020956	0.221459	0.361621	0.36865	0.208338	0.108917	0	0.336894	0.449547	1.1016	4.31837	13.801	2.77149	0.266271	0.103648	0.1776	1.01137	3.36749	6.09676	1.01987	0.499033	0.484863	0.0543522	0.217841	0.689907	0.638014	1.02805	0.269119	0.212594	0.220058	0.107246	0.0547666	0.901841	10.2802	1.51975	1.9059	protein_coding	Endothelin-converting enzyme 1 [Source:UniProtKB/TrEMBL%3BAcc:K1PM42]
CGI_10020960	0	0	0.170656	0.112742	0.470783	0	0.484891	0.182222	0.416982	2.22284	8.17092	2.28326	0.172207	0.279995	0.0640709	0.575776	1.78215	4.85298	0.550001	0.2686	0.0582659	0	0.0588811	0.126684	0.115116	0.58485	0.0582574	0.51744	0.0595888	0	0.236064	0.516769	3.04262	1.02068	1.72337	protein_coding	Endothelin-converting enzyme 1 [Source:UniProtKB/TrEMBL%3BAcc:K1QU37]
CGI_10021073	0.123361	0.211317	0.0240067	0.0486501	0	0	0.0762447	0.207977	0.125463	0.216589	0.336857	0.361581	0.0718957	0.0466902	0.080886	0.438197	0.342002	0.595933	0.104278	0	0.118443	0.0240109	0.0249053	0.288473	0.0483689	0.147119	0.0741205	0	0.0251433	0	0.0496322	0.0734828	0.378955	0.937793	0.362296	protein_coding	Multiple epidermal growth factor-like domains 6 [Source:UniProtKB/TrEMBL%3BAcc:K1QTK8]
CGI_10021230	0.406742	0.165607	0.38594	1.47799	0.469521	0.211172	0.117504	0.457499	0.762196	2.26551	0.617689	0.676881	0.496781	0.158432	0.367981	0.813987	0.329429	1.18523	0.69434	0.438924	0.699855	0.115392	0.337055	0.753131	0.790885	0.446617	0.222359	0.272736	0.34527	0.167713	0.277826	0.389215	0.486753	0.16344	0.500284	protein_coding
CGI_10021238	0.107562	0	0.205832	0.100362	0.63055	0.202791	0.656084	0.554237	0.213636	4.21816	0.208475	1.89259	0.207059	0	0.45854	3.03515	0.625935	1.62747	0.547199	0.238691	0.206447	0.103116	0.852054	0	1.93768	0.210988	0.214126	0.955617	0.43467	0.105077	0.106398	0.310223	3.72284	0.407975	0.517689	protein_coding
CGI_10021388	0.546171	0	0.264078	0.260534	0.832594	0.512877	0	0.557444	0	3.04369	0.530539	3.0263	0.134322	0.52095	0.446832	1.69776	0.476164	0.130504	0	1.21989	0.38621	0	0.670227	0.265746	1.27336	0	0	0	0	0	0	0	0	0.259846	0	protein_coding
CGI_10021389	0	0	0	0	0.187547	0	0	0.186347	0	1.75749	0	1.40785	0	0	0.0999806	1.31898	0	0	0	0	0	0	0.181882	0	0.600805	0	0	0	0	0	0	0	0	0.17538	0	protein_coding
CGI_10021688	6.32412	11.3528	8.73291	10.3626	9.6992	10.1039	7.8771	10.096	8.62153	31.0738	28.7059	19.3246	8.3183	7.66313	8.41879	13.1112	13.6297	24.6796	13.5191	12.5948	20.317	7.60247	12.4085	15.4747	15.7815	10.0486	6.29226	18.2767	9.16791	10.0152	6.0847	6.70339	17.7543	21.2087	12.6278	protein_coding	Aldehyde dehydrogenase [Source:UniProtKB/TrEMBL%3BAcc:K1Q9Z4]	GO:0005737,GO:0005829,GO:0070062,GO:0005634,GO:0005886,GO:0004029,GO:0004030,GO:0070403,GO:0042803,GO:0001758,GO:0070324,GO:0031076,GO:0048048,GO:0060324,GO:0070384,GO:0042472,GO:0007626,GO:0050885,GO:0021768,GO:0060166,GO:0002072,GO:0043065,GO:0051289,GO:0042574,GO:0002138,GO:0042573,GO:0042572,GO:0060013	cytoplasm|cytosol|extracellular exosome|nucleus|plasma membrane|aldehyde dehydrogenase (NAD) activity|aldehyde dehydrogenase [NAD(P)+] activity|NAD+ binding|protein homodimerization activity|retinal dehydrogenase activity|thyroid hormone binding|embryonic camera-type eye development|embryonic eye morphogenesis|face development|Harderian gland development|inner ear morphogenesis|locomotory behavio…
CGI_10021743	0	0	0	0.834272	0	0	1.76511	0	1.72925	6.15045	7.35981	1.99046	0	0.417225	0.479155	1.74714	34.7232	12.4691	0	0	0.416142	0	0.431651	0	1.2643	0.42508	0	1.28686	0	0.428052	0.868172	1.26366	16.7817	15.1984	0.841904	protein_coding
CGI_10021800	0	0.207569	0.14032	0.21101	0.292691	0.138084	1.42222	0.595644	0.147451	1.40236	0.213354	2.0136	0.142236	0.0686837	0.236171	1.20658	0.0841696	1.25875	0.29937	0.657637	0.499252	0.0732071	0.657535	0.0802333	0.913094	0.216551	0.504085	0.569338	0.594499	0.357103	0.647016	1.42413	2.41831	1.25575	1.00216	protein_coding	Cartilage matrix protein [Source:UniProtKB/TrEMBL%3BAcc:K1RAV0]
CGI_10021843	0	0	0	0	0	0	0.268761	0	0	0	0	0.293617	3.35319	3.45937	1.99367	1.03239	5.19064	0.761641	0.823215	0	0	0	0	0.273869	0.251349	0	0	0	0	0	0	0	2.01289	4.56476	0.509545	protein_coding	Metalloproteinase inhibitor 4 [Source:UniProtKB/TrEMBL%3BAcc:K1R8P5]	GO:0005604,GO:0070062,GO:0005615,GO:0005578,GO:0005125,GO:0046872,GO:0008191,GO:0002020,GO:0007568,GO:0051216,GO:0001775,GO:0043066,GO:0043086,GO:0010951,GO:0051045,GO:1905049,GO:1901164,GO:0008284,GO:2001044,GO:0034097,GO:0009725,GO:0043434,GO:0042060	basement membrane|extracellular exosome|extracellular space|proteinaceous extracellular matrix|cytokine activity|metal ion binding|metalloendopeptidase inhibitor activity|protease binding|aging|cartilage development|cell activation|negative regulation of apoptotic process|negative regulation of catalytic activity|negative regulation of endopeptidase activity|negative regulation of membrane protei…
CGI_10021866	7.24552	9.0943	5.10266	7.58394	10.7743	8.08796	12.35	8.97386	12.8737	41.091	35.0141	11.0989	7.66364	8.9851	12.598	23.904	11.0329	28.8936	14.0449	15.4614	19.6861	8.92527	14.1079	16.1061	12.668	11.6563	5.85295	11.9837	8.94467	13.4232	5.73418	7.39129	22.1094	28.3696	14.5019	protein_coding	Omega-crystallin [Source:UniProtKB/TrEMBL%3BAcc:K1QUX5]			ko00010,ko00053,ko00620,ko00071,ko00561,ko00280,ko00310,ko00330,ko00340,ko00380,ko00410,ko00981,ko00903,ko00625	Glycolysis / Gluconeogenesis|Ascorbate and aldarate metabolism|Pyruvate metabolism|Fatty acid degradation|Glycerolipid metabolism|Valine, leucine and isoleucine degradation|Lysine degradation|Arginine and proline metabolism|Histidine metabolism|Tryptophan metabolism|beta-Alanine metabolism|Insect hormone biosynthesis|Limonene and pinene degradation|Chloroalkane and chloroalkene degradation
CGI_10022089	1.15409	0.133945	0.622117	0.271672	1.28374	0.554807	5.14436	2.29432	0	7.82959	0.14106	19.9373	0.566939	0.0690397	0.470195	11.5459	0.928363	5.0376	1.93662	1.37588	2.44442	0.792448	1.64651	0.467033	10.647	0.0713861	0.282162	0.137602	0.800693	0.209431	0	0.416094	8.87348	0.81784	2.76619	protein_coding	Transporter [Source:UniProtKB/TrEMBL%3BAcc:K1QLA6]
CGI_10022090	0	0.0753348	0	0	0.16043	0.307726	0.742941	0.745814	1.37969	6.43534	8.39403	3.03612	0.394149	0.076942	0	3.11508	1.87916	5.36519	0.749224	0.918301	0.790298	0.0814081	0.644197	0.259321	1.62325	0.404282	0.156282	1.14159	0.320478	0	0.161901	0.389256	7.9601	2.97577	3.01197	protein_coding	Transporter [Source:UniProtKB/TrEMBL%3BAcc:K1QVF2]
CGI_10022101	47.8665	11.4197	26.4995	20.7364	27.7986	28.3922	29.9859	24.9662	24.2659	3.60871	15.7051	19.7931	33.9	21.6316	43.501	22.5277	52.1694	10.3376	24.2144	27.5448	30.508	83.9889	21.9471	26.6976	22.0645	34.9913	13.8195	42.325	53.0338	29.8833	55.9457	67.9187	23.534	21.4044	48.703	protein_coding	Collagen alpha-5(VI) chain [Source:UniProtKB/TrEMBL%3BAcc:K1R259]
CGI_10022103	934.427	739.184	966.298	1222.14	926.369	1358.84	914.842	1014.22	983.448	523.239	818.015	850.042	1222.97	1643.39	1451.88	891.778	1252.3	712.179	664.87	725.627	947.466	1026.86	834.879	745.941	1020.93	876.218	563.728	716.511	756.175	1214.99	1255.05	1092.98	888.334	893.247	1084.14	protein_coding	Collagen alpha-5(VI) chain [Source:UniProtKB/TrEMBL%3BAcc:K1RSS9]			ko04151,ko04512,ko04510,ko04974	PI3K-Akt signaling pathway|ECM-receptor interaction|Focal adhesion|Protein digestion and absorption
CGI_10022128	0.822791	0	0.696325	1.1111	0.815753	0.595087	1.11108	1.19153	3.46808	3.29865	2.30796	2.35766	0.34986	0.25434	0.878952	1.91457	0.942585	4.35296	1.19811	1.0095	0.436814	0	0.268059	0.716575	0.857586	0.621316	0	2.44205	1.00401	0.619401	0.269454	0.263888	3.43323	3.87592	2.44562	protein_coding	Cytochrome P450 2J6 [Source:UniProtKB/TrEMBL%3BAcc:K1QXI3]	GO:0005789,GO:0043231,GO:0031090,GO:0008392,GO:0070330,GO:0020037,GO:0005506,GO:0019369,GO:0019373,GO:0033574	endoplasmic reticulum membrane|intracellular membrane-bounded organelle|organelle membrane|arachidonic acid epoxygenase activity|aromatase activity|heme binding|iron ion binding|arachidonic acid metabolic process|epoxygenase P450 pathway|response to testosterone	ko00590,ko00591,ko04913,ko04726,ko04750,ko04212	Arachidonic acid metabolism|Linoleic acid metabolism|Ovarian Steroidogenesis|Serotonergic synapse|Inflammatory mediator regulation of TRP channels|Longevity regulating pathway - worm
CGI_10022170	0.123037	0.114031	0.118227	0	0	0.11554	0.874497	0.252245	1.3517	3.99555	1.78292	0.940597	0.118892	0	0	0.82179	0.143734	1.04547	0.374234	0.403359	0.114963	0	0	0.507587	0.342222	0	0.119592	0.702755	0.123174	0.119379	0.120764	0.118623	1.40329	1.50963	0	protein_coding	Arylacetamide deacetylase-like 1 [Source:UniProtKB/TrEMBL%3BAcc:K1QPF8]			ko04976	Bile secretion
CGI_10022184	0	0.0379584	0.0382006	0.0195242	0.07914	0	0.303573	0.102071	0.0400159	1.685	0	1.07936	0.171253	0.0369167	0	1.35715	0	0.931626	0.165453	0.044908	0.098434	0	0.12039	0.0230896	1.04615	0.0197029	0.019919	0	0	0	0	0.0982415	0.545914	0.211603	0.196898	protein_coding	SCO-spondin [Source:UniProtKB/TrEMBL%3BAcc:K1QDX7]			ko04657	IL-17 signaling pathway
CGI_10022332	0.440072	0.28079	0.282945	0.569616	0.292591	0.55988	4.66879	3.34509	0.595721	11.6254	0.14405	20.1703	2.97222	0.138174	0.159669	8.54557	2.35838	16.8448	2.74238	1.83797	5.7806	0.722249	3.12176	1.35459	6.64249	0.2938	0.145477	0	0.740922	0.432049	1.02275	0.576926	21.5967	4.50785	7.80213	protein_coding	Astacin [Source:UniProtKB/TrEMBL%3BAcc:K1S6S4]
CGI_10022350	0	0.309056	0	0.313927	1.32132	0	0.701804	1.73713	0	3.41138	0	8.62861	0.344156	0	0.382551	5.53444	0.837249	4.38278	1.45182	0.799319	0	0	0	0	12.9343	0	0	0	0	0	0	0	1.35474	0	0.659207	protein_coding
CGI_10022489	0.65041	0.40699	0.909841	0.615999	0.943807	1.02149	0.0739869	0.88972	0.658154	2.95971	1.39762	3.32165	1.46681	1.28439	0.699117	3.17849	2.43218	0.956102	0.440914	0.643068	1.63382	1.23307	1.43353	1.80641	0.540981	0.570217	0.56491	1.10294	1.37151	0.490848	0.713558	0.978714	2.19209	0.545875	0.970024	protein_coding	Alkyl/aryl-sulfatase BDS1 [Source:UniProtKB/TrEMBL%3BAcc:K1QPX8]	GO:0018741,GO:0004065,GO:0046872,GO:0018909	alkyl sulfatase activity|arylsulfatase activity|metal ion binding|dodecyl sulfate metabolic process
CGI_10022496	0	0	0	0	0	0	0	0	0	0	0	0	0	0	0	0	0	0	0	0	0	0	0	0	0	0	0	0	0	0	0	0	0	0	0	protein_coding
CGI_10022569	0	0	0	0	0.908837	0	0	0	0	0	0	0	0	0	0	0	0	0	0	0	0	0	0	0	0	0	0	0	0	0	0	0	0	0	0	protein_coding
CGI_10022649	6.86897	4.14468	4.27753	1.90134	3.24858	2.29551	2.54754	2.12346	4.52705	4.57545	3.14991	6.33387	1.19991	0.977167	1.904	2.72138	4.9331	2.51894	9.00307	4.65965	1.00838	3.69828	0.698642	1.78873	2.98052	1.19836	3.14393	3.27739	3.08292	1.92851	2.05609	0.869013	4.19369	3.07106	0.350188	protein_coding
CGI_10022842	0.527577	0	0.490514	0	0.496359	0	4.15462	4.58468	0	5.9103	0.523865	7.28593	0	0	0	10.1638	1.84249	5.77705	3.44889	1.80365	0	0	0.507832	0	5.11598	0	1.02334	0	0	0.510182	0.514674	0.500279	17.5324	1.01796	2.02128	protein_coding
CGI_10022871	0.354108	0	0.459137	0.113701	0	0	0.609361	1.21316	5.15103	3.91189	4.96853	2.23786	0.231308	0.225652	0.129572	1.15565	2.04589	4.76794	0.615157	1.08594	0.587784	0.11812	0.119888	0.939989	1.50599	1.67141	0	2.6299	0.476587	0.228841	0.118476	0.46044	3.9176	4.52126	2.0762	protein_coding	Solute carrier family 22 member 8 [Source:UniProtKB/TrEMBL%3BAcc:K1QST8]			ko05231	Choline metabolism in cancer
CGI_10022892	0	0.751763	0	0.253923	0.265377	0.529196	1.65724	0.824529	0.812068	2.92961	2.1881	1.21491	0.545821	0.265166	0	2.18399	2.33817	3.44699	0.283835	0.617857	0.536916	0.275146	0	0.280444	1.31347	0.536375	0	0	0.280638	0.269046	0	0.517133	1.85486	1.85044	2.10689	protein_coding	Feeding circuit activating peptide [Source:UniProtKB/TrEMBL%3BAcc:K1S1J9]
CGI_10023086	4.99403	0.929583	0.269863	3.48378	1.25738	0	0.143531	0.42411	1.55523	2.44682	1.80838	1.24536	1.36432	0	0	0.82932	0	1.75152	8.43285	3.25389	0	1.08009	0	0	0.133721	0	0	0	0	0	0	0	0	0	0.137763	protein_coding
CGI_10023142	0.189308	0.119098	0.0608814	0.120625	0.441321	0	1.03761	0.90707	2.35825	3.83958	4.15878	3.2457	0.426415	0.118845	0.135465	1.81509	1.23509	3.27319	0.578619	0.425851	0.310565	0.378541	0.252989	0.202255	0.66598	0.69273	0	2.49708	0.315719	0.183549	0.24892	0.368158	4.99695	3.51643	1.89815	protein_coding	Single-minded-like protein 1 [Source:UniProtKB/TrEMBL%3BAcc:K1QZH0]
CGI_10023178	1.42569	1.05917	0.617434	0.614342	0	0.603461	0.489001	0.163534	0.805781	1.36706	3.23366	1.40698	0	0.299198	0.172317	0	1.8197	1.80977	2.14788	0.90678	0.153318	0.154017	0.320602	0.174831	0.4566	0.158423	0.46909	0.774511	0.159124	0.309352	0.158327	0.155968	0.601148	3.79719	0.616846	protein_coding	Ankycorbin [Source:UniProtKB/TrEMBL%3BAcc:K1QTT9]
CGI_10023202	0.018588	0.0353494	0.035778	0.107196	1.69458	0.0348304	1.86591	1.42612	0.0188517	7.6389	0	8.00244	0.0178933	0.0694188	0.0199784	3.32673	0.192535	2.38405	1.2297	0.638805	0.855357	0.0928056	0.605695	0.0188772	13.6474	0	0.108611	0.303544	0.204045	0.018081	0	1.32183	2.63102	3.46427	1.02379	protein_coding	Latent-transforming growth factor beta-binding protein 4 [Source:UniProtKB/TrEMBL%3BAcc:K1QTV0]
CGI_10023473	2.98919	1.19505	2.52964	0.934373	1.60737	1.87621	1.32903	2.33056	5.17247	6.71698	5.1605	6.97571	2.90521	2.80828	0.357516	2.88152	6.94635	2.83422	1.70685	1.83818	4.57798	3.97761	0	0.670426	1.84426	1.26787	0	0.950263	0	2.58408	0.32442	3.1878	4.10108	2.21375	5.32541	protein_coding	Complement C1q-like protein 4 [Source:UniProtKB/TrEMBL%3BAcc:K1Q0A5]
CGI_10023514	0.904281	0.21384	0	0.219399	4.04723	0	2.52493	1.04449	1.59139	0.548056	0	0.252011	2.83724	1.8047	0.246803	0.886694	0	2.49981	2.47689	1.89933	4.17358	0.325304	0.111999	0	0.760101	0	0.668323	0	8.40104	0.110836	0.223915	0	0	0.986343	0.109626	protein_coding	Receptor-type tyrosine-protein phosphatase alpha [Source:UniProtKB/TrEMBL%3BAcc:K1R4C3]
CGI_10023621	0.375964	0	0.220322	0.0716996	0	0.145737	0.69498	0.549779	2.12299	2.7219	2.64986	1.27476	1.11217	0.0727905	0.247372	1.48361	0.619619	2.32685	0.791681	0.258319	0.0727159	0	0.0751671	0.515794	0.949747	0.977393	0	4.81733	0.533846	0.146775	0	0.880289	5.61408	4.24979	1.22753	protein_coding	Organic cation transporter protein [Source:UniProtKB/TrEMBL%3BAcc:K1QDK1]			ko05231	Choline metabolism in cancer
CGI_10023837	8.93602	3.08061	3.38622	6.33222	5.83521	5.43727	3.28699	2.47974	5.39869	1.58815	5.79602	0.910901	2.0709	0	6.84657	7.20141	3.34973	2.1007	0	2.45454	6.56752	1.52198	1.61487	3.27262	0	4.25497	0.814041	10.1196	6.74882	0	0	3.48537	3.37495	6.82826	0.536157	protein_coding
CGI_10023927	2.67713	1.47635	0.399409	2.00923	2.37315	1.57657	2.00925	3.43465	2.08948	5.74977	3.8072	5.08518	2.09924	3.41524	1.34999	2.8288	2.94634	3.99168	1.73847	1.53451	2.2196	2.09048	1.56103	4.20668	3.57579	2.36226	0.512954	3.88169	2.95094	1.3169	2.05186	1.41942	6.20149	3.90003	4.53321	protein_coding	Monomeric sarcosine oxidase [Source:UniProtKB/TrEMBL%3BAcc:K1Q8Y2]
CGI_10023933	0.742383	0.60837	0.757725	0.763678	0.319176	0.545192	0.323389	0.31717	0.857015	1.27816	2.79658	1.15967	0.819056	0.34342	0.798708	1.53293	1.51993	0.856342	1.14736	0.53345	0.153253	0.420849	0.263247	0.635866	0.45393	0.523274	0.103719	0.413338	0.700155	0.308798	0.52052	0.668056	0.448533	0.252902	0.310019	protein_coding	Kelch-like protein 3 [Source:UniProtKB/TrEMBL%3BAcc:K1Q8Y5]
CGI_10024096	10.4206	50.9328	26.045	21.6774	0	0	34.4663	0	33.4121	17.7353	18.3001	8.24441	33.3213	48.9471	37.0519	7.64754	45.0127	39.2973	0	0.168151	14.2569	0	0	41.0025	0	7.93738	44.1466	64.2502	78.944	0	0	16.8925	29.5648	28.1999	0	protein_coding	3-demethylubiquinone-9 3-methyltransferase [Source:UniProtKB/TrEMBL%3BAcc:K1Q7I3]
CGI_10024193	0.671272	0.362591	0.463752	0.274314	0.38204	0.0916042	1.28208	0.886741	7.95121	3.41536	15.2426	3.39632	0.465456	1.09165	0.312341	2.97641	1.77581	6.8647	1.18733	0.661377	0.758895	0.577139	0.388372	1.41614	1.67345	2.60927	0.470577	16.4197	0.67119	0.277618	0.479605	0.930663	9.02077	6.00613	4.92441	protein_coding	Organic cation transporter protein [Source:UniProtKB/TrEMBL%3BAcc:K1R4W8]			ko05231	Choline metabolism in cancer
CGI_10024200	0	4.05642	3.9582	0.226022	0.115781	1.82307	0.483541	0.698928	0.928713	2.66364	1.56294	0.925925	0.236564	0.34147	0.261828	0.704743	0.569623	1.50143	0.867947	1.04787	0.689121	1.61834	1.26564	7.86142	3.8054	1.5048	0.699122	0	0.122898	0	0.462481	0	0.112189	0.449655	0	protein_coding
CGI_10024229	0.778195	3.17863	0	0.498025	0.250765	0	0.647586	0.258422	2.55781	2.96675	5.92983	3.40677	0.246169	0.473143	1.52966	4.05352	19.0534	17.7188	1.06777	0.724147	0.257013	0.742784	0.128699	0	1.15721	0.250904	0	0.394446	0.132441	0	0.124585	0	12.7034	46.7092	8.24852	protein_coding
CGI_10024292	0.265199	0	0	0.246348	0.776422	0	2.12188	1.59133	0	5.60661	1.54527	6.70759	1.03139	0.250051	0	3.83308	0.618279	3.02726	1.36164	0.597395	2.76263	0.772324	1.29161	1.36609	2.95595	0.25567	0	0.498804	0.266714	0	0.258789	1.0035	3.73888	2.23649	2.4949	protein_coding
CGI_10024558	5.86817	6.27674	3.39002	3.37845	2.61279	12.7048	8.88757	6.06619	4.38214	2.20904	6.20905	6.04388	10.1597	8.82588	7.346	2.65928	10.8094	0.873362	1.42087	3.99976	2.52136	11.3866	4.33761	0.896246	2.5511	8.99068	10.4749	1.30374	0.467217	4.77133	0	4.32806	4.62081	2.14137	12.476	protein_coding	BTB and MATH domain-containing protein 38 [Source:UniProtKB/TrEMBL%3BAcc:K1QGR1]
CGI_10024591	0.583858	12.7388	0.18541	0.569746	0.577412	0	0.592682	0.580359	0.779497	10.7552	6.26712	2.34769	4.06199	0	0	49.4695	21.6556	257.344	2.01747	0.652929	0	0	0	0.395805	0.379538	0.758581	0	1.5561	0.40047	0	0	0	12.7901	73.9448	13.0373	protein_coding
CGI_10024601	2.46596	1.56661	1.93971	3.06232	2.56588	3.08398	1.02647	2.06705	2.58788	1.83917	0.764029	1.74425	3.50563	3.32328	2.06777	1.96383	4.28423	2.14174	1.27679	2.0098	2.24517	3.4928	3.42648	1.41099	2.33749	1.65208	3.15963	2.03025	2.3695	2.04816	2.22947	2.92228	1.27528	2.23565	1.81716	protein_coding	Sodium/glucose cotransporter 4 [Source:UniProtKB/TrEMBL%3BAcc:K1QQF8]
CGI_10024639	0	0	0	0	0	0	0	0	1.63092	12.2933	0	0	1.97908	0	0	0	0	0	0	0	0	0	0	0	0	0	0	0	0	0	0	1.6603	8.7515	1.74447	0	protein_coding
CGI_10024709	0.666505	0.518785	0.188007	0.854111	0.711812	0.29058	0.440404	0.515958	0.634257	0.588239	0.794104	0.630571	0.9761	2.07648	1.66894	1.06818	0.630674	0.913446	0.392775	0.515007	0.709014	0.43338	0.497935	0.88411	0.763045	0.611879	0.9465	1.32988	0.580984	0.795574	0.49855	0.603539	0.587499	0.736977	0.711947	protein_coding	Heat shock 70 kDa protein 12B [Source:UniProtKB/TrEMBL%3BAcc:K1RFL2]
CGI_10024722	0	0	0	0.406051	0	4.38976	0	0	0.419941	19.7269	2.08109	0.952663	29.3727	47.1229	58.7739	40.7368	89.3343	0	13.904	5.68386	0	11.548	0	1.69632	0	0.407129	0	0.831062	0.44331	0.412228	0	0.409147	54.147	0	0	protein_coding
CGI_10024814	0.467441	0.395578	0.0447324	0.179681	0.605655	0.219916	1.04674	0.577853	0.282276	2.39446	1.58601	1.84092	0.402275	0.260385	0.0499939	1.80019	0.591647	1.45586	1.04847	0.617291	0.268333	0.319336	0.323497	0.504169	1.73181	0.181823	0.0460953	0.137229	0.140568	0.182527	0.0460867	0.136708	2.3006	1.06999	1.08311	protein_coding
CGI_10024865	2.72979	2.96612	0.994604	2.95459	3.74856	5.06366	2.12549	5.44991	6.91744	3.57081	3.67334	3.39268	5.06424	11.0929	6.29728	4.58875	3.63772	5.91064	3.59308	3.02673	4.47381	2.93446	1.23768	2.27122	3.34453	1.02924	3.25044	1.58507	1.25743	4.03733	6.13876	2.4109	3.73373	1.18433	2.815	protein_coding
CGI_10024883	0.0815462	0	0.157849	0.31289	0	0	0.167953	0.0847287	0.33041	6.84641	1.1968	0.454701	0.159279	0	0	0.718682	0.282528	1.33477	0.510519	0.0936612	0.243812	0	0	0.477164	0.0800141	0.329388	0.0801202	0.629425	0	0	0	0.238034	0.773481	0.702368	0.869317	protein_coding	Transporter [Source:UniProtKB/TrEMBL%3BAcc:K1RBN2]			ko04726	Serotonergic synapse
CGI_10024897	0	0	0	0.0331178	0.135236	0.0315871	0.0685931	0	0.0680949	0.896553	0.520711	0.368216	0	0.0309464	0.217845	0.322705	0.606773	0.0320131	0.0690184	0	0.0983724	0	0	0	0	0	0	0.0332597	0.0339425	0	0.032763	0.0331816	0	0	0	protein_coding	Collagen alpha-1(XII) chain [Source:UniProtKB/TrEMBL%3BAcc:K1S1G0]
CGI_10025055	0.193833	0	0.123404	0	0.710475	0.0615171	2.23383	1.23619	0	3.48957	0.126845	3.79822	0.188951	0	0.212468	2.76742	0.670704	1.73966	0.874845	0.443406	0.821885	0.0645537	0.387473	0	3.18504	0.0641914	0	0	0.0651287	0	0	0.688401	3.58657	1.65439	1.57274	protein_coding	Prominin-1-A [Source:UniProtKB/TrEMBL%3BAcc:K1RD67]	GO:0016324,GO:0005783,GO:0005793,GO:0016021,GO:0031528,GO:0005886	apical plasma membrane|endoplasmic reticulum|endoplasmic reticulum-Golgi intermediate compartment|integral component of membrane|microvillus membrane|plasma membrane	ko05202	Transcriptional misregulation in cancers
CGI_10025175	8.55361	7.10219	8.22056	5.92564	4.35436	7.88378	4.89657	9.34951	6.59751	14.0747	7.32005	11.2242	4.66223	5.58046	5.74643	9.87248	14.7563	9.31197	8.04265	7.53067	3.14509	8.53925	6.50578	6.95411	5.44305	6.6193	4.53193	5.59929	5.8125	7.04696	5.36866	4.70239	9.35606	17.2288	6.61651	protein_coding	Myomodulin neuropeptide 2 [Source:UniProtKB/TrEMBL%3BAcc:K1QIF6]
CGI_10025261	0.50241	0.479476	0.39036	0.780032	0.907566	0.483344	0.930711	0.674875	1.78246	2.64233	2.80181	1.35242	0.591237	0.961164	1.3803	0.934783	0.875737	1.98668	0.686687	0.694228	0.851915	0.553744	0.611492	0.579952	0.396403	0.557261	0.545485	1.61933	0.407045	0.734883	0.857686	0.492852	2.72233	1.11215	1.02872	protein_coding	Putative urea active transporter 1 [Source:UniProtKB/TrEMBL%3BAcc:K1RKG4]
CGI_10025505	0.762084	0	0	1.06373	0.371099	0.711539	2.66378	4.18486	12.7631	20.2968	11.4199	6.65753	1.47668	1.06624	0.403984	6.24475	1.75819	9.75093	3.89155	1.67761	1.43158	0	0	1.12875	2.48066	6.91804	0.371032	10.5821	2.33414	0.733179	2.20809	1.44565	22.3228	7.55881	4.33935	protein_coding	Glycine N-acyltransferase [Source:UniProtKB/TrEMBL%3BAcc:K1R6A5]	GO:0070062,GO:0005739,GO:0047961,GO:0047962,GO:0006544,GO:0032787,GO:0009636	extracellular exosome|mitochondrion|glycine N-acyltransferase activity|glycine N-benzoyltransferase activity|glycine metabolic process|monocarboxylic acid metabolic process|response to toxic substance
CGI_10025590	0	1.06253	0.882236	0.704138	0.18339	0	0.188502	0	0.746654	0.723754	1.27645	1.85666	0	0	0	1.61723	0.424881	0	0.387542	0.419007	0.18186	0.180644	0.739909	0.371893	0.355881	0	0.180638	0.356295	1.32185	0.890494	0.545512	0	0.345707	0.874245	0.539855	protein_coding	Mesotocin receptor [Source:UniProtKB/TrEMBL%3BAcc:K1RZV3]
CGI_10025787	0.0459919	0	0.0442434	0.044031	0.139423	0.0852333	0.141309	0.139922	0.0466946	0.475076	0	0.197576	0.0439386	0	0	0.432974	0	0.12895	0.138957	0.0510418	0.0441003	0	0.0906309	0	0.302844	0	0	0	0.0455773	0	0	0.0890152	0.129153	0.0434666	0.400036	protein_coding
CGI_10025969	0.633826	0.137195	0	0	0.211587	0.198377	0	0.0698878	0	0.0675335	1.44603	1.4669	0	0	0	0	1.6726	1.87615	0.0731124	0	0.0683298	0	0	0.584096	0.0679554	0	0	0	0	0.476796	0.0685282	0	0	0	3.18002	protein_coding
CGI_10026098	1.68918	1.45484	2.00872	1.41592	2.34603	1.42393	4.30307	2.36319	9.61385	12.4953	15.5206	6.82175	6.12506	4.14401	3.79411	6.22845	5.1145	11.5117	3.32705	2.62131	2.01389	2.25586	2.07859	3.60451	5.51002	4.56012	1.88726	10.9717	2.00493	2.94415	2.30224	4.18013	12.6045	7.36624	9.37683	protein_coding	Transporter [Source:UniProtKB/TrEMBL%3BAcc:K1R8Z3]
CGI_10026217	0	0.628537	0.632661	0	0	0	0	0	0	0.316023	0.323408	0	0	1.23415	3.57734	0.317133	0	1.57467	0	0.364076	0	0	7.15972	3.25277	4.01972	1.93092	0.321257	0	0	0.322065	0	0	0.310714	0.314058	0.635167	protein_coding
CGI_10026230	0.90562	1.7887	0.239725	0.315834	0.991882	0.625895	1.0183	0.943584	2.34549	1.81933	3.59974	1.1836	0.557398	1.01199	0.0892493	1.91319	4.73747	9.03304	0.508043	0.645486	0.7289	1.38927	0.16523	0.370987	0.477299	0.985247	0.8162	0.560653	1.08178	1.12428	0.244931	0.161068	4.14615	12.8498	4.50163	protein_coding	Putative tyrosinase-like protein tyr-1 [Source:UniProtKB/TrEMBL%3BAcc:K1Q6D2]
CGI_10026271	0.150598	0	0	0	0	0.284508	0.772346	0.152175	0.151626	0.287376	1.90615	0.329796	0.145338	0	0.163047	0.580819	1.03936	1.28529	0.15402	0	0.297474	0.303093	0	0.6481	0	0.450822	0	1.01809	0	0	0	0.146197	3.11164	3.007	0.294824	protein_coding	Monocarboxylate transporter 12 [Source:UniProtKB/TrEMBL%3BAcc:K1PY79]
CGI_10026291	1.40726	0.177976	0	0.91772	0.375259	0	0	0	0	1.61469	0	0	0	0	0	0	0	0.589391	1.71795	0	0.180034	0	0	0	0	0	0	0	0	0	0	0	0	0	0	protein_coding	Ankyrin repeat and KH domain-containing protein 1 [Source:UniProtKB/TrEMBL%3BAcc:K1PJA6]
CGI_10026376	1.81285	0	0	1.9866	0.586966	0	0.588086	0	0	1.8503	0.614855	2.07653	0	0	0	0.303213	0.716974	0	0.326822	1.64979	1.35865	4.50495	0.852023	4.06908	1.37125	0	0	0.85165	1.30078	0	0.28794	0.860538	0.857102	0.862659	0.564424	protein_coding	Heavy metal-binding protein HIP [Source:UniProtKB/TrEMBL%3BAcc:K1QJC5]
CGI_10026604	0.0709475	0.101488	0	0	0.0709034	0.0337714	0.217272	0.0366514	0.0715121	0.648453	0.416137	0.630567	0.273272	0.0661615	0.0386182	0.484395	0.0406673	0.238993	0.184395	0.159126	0.278707	0.0694337	0.0355429	0.0812072	0.242949	0.0700365	0	0.212926	0.0722694	0	0	0.0702583	1.0784	0.37733	0.456257	protein_coding	Putative chitinase 3 [Source:UniProtKB/TrEMBL%3BAcc:K1R5I6]			ko00520	Amino sugar and nucleotide sugar metabolism
CGI_10026659	1.62554	1.01225	2.30533	0.257611	1.34401	1.76947	0	2.15303	1.62032	2.06493	1.5741	1.47957	0.779007	0.501314	0.58262	1.03675	0.307143	1.79445	1.38771	0.299513	1.28274	0.505643	0.26346	0.803755	0.255505	1.04696	0.790049	1.56141	0.272979	0	1.05711	0.524186	1.52573	1.03203	0.519968	protein_coding
CGI_10026717	4.82653	7.17695	4.65885	2.1838	2.33708	2.36227	4.5672	6.77465	4.86511	8.66813	7.10637	6.73129	2.81883	4.60209	5.03505	6.56071	3.54446	4.44651	11.2185	10.6167	4.75907	1.25205	3.87065	5.13453	3.85996	4.22107	9.59073	8.6753	5.97415	7.23105	3.89985	7.76596	9.09046	5.21152	9.66202	protein_coding	Putative RNA-dependent RNA polymerase 1 [Source:UniProtKB/TrEMBL%3BAcc:K1RCJ7]
CGI_10026839	0.255874	0.12014	0	0.24377	0.891273	0	1.04144	0.131538	0.644794	1.58438	0.246724	2.37649	0.12293	0	0	1.3522	0.440174	0.969842	0.78096	0.280342	1.21959	0.251356	0.252665	0.539692	0.849069	0.124902	0.126479	0	0.129408	0	0	0.24784	2.18846	1.09723	0.74482	protein_coding	Homeobox protein Nkx-2.2a [Source:UniProtKB/TrEMBL%3BAcc:K1QCU1]			ko04950	Maturity onset diabetes of the young
CGI_10026851	1.73379	1.61027	0.863534	1.70562	2.50701	1.45041	2.58576	3.64855	0.543651	3.54661	2.75336	2.67953	0.531707	2.05345	1.16709	4.65661	0.746924	1.63537	0.55342	0.101109	0.890562	0.273133	1.257	2.68861	3.55029	0.715472	1.0662	3.15365	3.46016	4.39909	1.0729	1.04051	2.47961	5.46071	4.99707	protein_coding	UPF0392 protein F13G3.3 [Source:UniProtKB/TrEMBL%3BAcc:K1RKB0]
CGI_10026868	39.0742	40.8917	30.4316	25.6803	28.7325	33.5199	43.8036	33.6973	54.6634	294.955	178.525	182.398	96.7062	52.35	68.3033	150.615	46.1912	357.006	150.609	112.46	147.776	76.7422	64.1759	147.42	69.5268	67.9631	18.8346	22.8155	49.9935	32.6958	19.8628	39.7311	167.534	271.364	152.673	protein_coding	Retinal dehydrogenase 1 [Source:UniProtKB/TrEMBL%3BAcc:K1R266]			ko00830	Retinol metabolism
CGI_10026937	6.92929	6.09829	4.56675	4.10347	2.37362	3.13193	2.95203	2.41588	5.78686	7.75208	4.12855	6.17345	2.87738	2.08937	3.45833	2.84393	3.74538	2.44664	4.51989	5.20193	5.82553	2.22051	5.50086	5.63778	3.02422	3.53417	7.3249	4.06294	5.61103	2.66452	4.63838	4.08699	4.37518	3.1756	3.60984	protein_coding	Bone morphogenetic protein 7 [Source:UniProtKB/TrEMBL%3BAcc:K1RY35]
CGI_10026962	1.04878	0.494297	2.01294	0.855383	0.686812	1.50517	4.44379	1.98283	0.869724	47.48	1.88829	45.4281	0.341107	0.668081	1.53259	35.2228	1.61452	5.66699	1.29696	1.18299	0.683521	1.63851	0.69568	0.407091	6.5689	1.3701	0.86878	1.57222	4.38645	0.347932	1.56268	1.20445	37.3534	1.53353	5.00356	protein_coding
CGI_10026966	0.362937	0.428151	0.437685	0.318562	0.302623	0.542121	0.496379	0.280617	0.488731	1.2501	0.676709	0.567818	0.409768	0.37042	0.162733	0.587831	0.382362	0.690931	0.406277	0.271949	0.70435	0.207036	0.394137	0.360304	0.784787	0.269946	0.0894527	0.412956	0.45706	0.235081	0.300512	0.353158	0.831821	1.00679	0.614909	protein_coding	Filamin-A [Source:UniProtKB/TrEMBL%3BAcc:K1R2I0]			ko04010,ko04510,ko05205,ko05132	MAPK signaling pathway|Focal adhesion|Proteoglycans in cancer|Salmonella infection
CGI_10027033	2.15968	2.02947	2.87899	2.15838	3.96487	3.05664	1.7113	2.8384	1.81728	0.68942	2.33625	3.17556	4.87962	5.66872	5.30316	2.77717	1.94586	2.50591	3.19417	1.19993	1.83349	1.42319	1.906	1.4833	1.9163	3.4328	1.5219	1.26521	1.44422	2.09046	1.90511	2.78953	1.37178	2.50266	2.1909	protein_coding	Aminoglycoside phosphotransferase domain-containing protein 1 [Source:UniProtKB/TrEMBL%3BAcc:K1RQ64]			ko00310	Lysine degradation
CGI_10027189	0.0203256	0	0.0585847	0.0580061	0.061157	0.0190347	0.269665	0	0	0.594676	0.0196307	0.37494	0.0586913	0	0.0436725	0.134986	0.0701259	0.210162	0.123496	0.0680717	0.155209	0.0205832	0.0602799	0.0414167	1.51631	0.0800685	0	0	0.0404488	0.0196803	0	0.0196341	0.266946	0.0192311	0.274409	protein_coding
CGI_10027295	1.95813	0	0	0.105658	0.330025	0.613962	0	0	0	0	0	0	1.57558	1.30874	0	0	0.997983	0	0	0	0	0	0	0	0.624232	0	0	0	0	0	0	0	0	0	0	protein_coding	Transport protein Sec61 subunit alpha isoform 1 [Source:UniProtKB/TrEMBL%3BAcc:K1R1P1]			ko03060,ko04141,ko04145,ko05110	Protein export|Protein processing in endoplasmic reticulum|Phagosome|Vibrio cholerae infection
CGI_10027341	0.619909	0	0.600493	0.332753	1.10744	0.590133	2.4683	1.91702	10.802	7.19331	11.7517	4.99162	1.81105	1.83163	0.22544	5.77916	2.62534	8.78792	2.5838	0.853932	1.00046	1.01411	0.757639	2.04759	1.59453	1.91207	0.271007	9.49313	0.838018	0.402647	0.751509	0.943655	7.9057	6.24488	5.55228	protein_coding	Gamma-glutamyltranspeptidase 1 [Source:UniProtKB/TrEMBL%3BAcc:K1QES2]	GO:0005615,GO:0005887,GO:0005886,GO:0003840,GO:0036374,GO:0016755,GO:0007568,GO:0034599,GO:0006536,GO:0006750,GO:0006751,GO:0031179,GO:0032355,GO:0032496,GO:0034612,GO:0031638	extracellular space|integral component of plasma membrane|plasma membrane|gamma-glutamyltransferase activity|glutathione hydrolase activity|transferase activity, transferring amino-acyl groups|aging|cellular response to oxidative stress|glutamate metabolic process|glutathione biosynthetic process|glutathione catabolic process|peptide modification|response to estradiol|response to lipopolysacchari…	ko00590,ko00430,ko00460,ko00480	Arachidonic acid metabolism|Taurine and hypotaurine metabolism|Cyanoamino acid metabolism|Glutathione metabolism
CGI_10027363	0.226055	0	0	0.10646	0.335409	0.320783	0.810377	0.578297	0.789843	3.83438	1.75861	1.7491	0.549125	0.213692	0.365094	1.9641	0.261329	1.93452	0.934013	1.13778	0.214769	1.09317	0.220583	0.824494	0.960782	1.21182	0.22106	2.91983	0.685169	0.219793	0	0.547457	1.28926	1.18231	4.30984	protein_coding
CGI_10027567	7.04247	5.74328	4.94845	9.35996	7.89887	10.089	5.47612	8.71424	5.75573	4.19853	6.38223	5.5066	12.1442	9.59941	9.54431	6.05106	10.2753	7.85285	6.08725	4.94103	6.83895	11.2602	9.87959	6.8653	5.83675	6.23492	6.94476	9.15434	9.58047	7.18385	5.72641	6.64918	5.84206	7.64731	7.10884	protein_coding	rRNA-processing protein FCF1-like protein [Source:UniProtKB/TrEMBL%3BAcc:K1RKL9]			ko03008	Ribosome biogenesis in eukaryotes
CGI_10027671	0	0.0621831	0	0	0	0.375165	0	0	0.133171	1.64064	0.448284	1.81741	0.570137	0.185379	0.355524	3.06848	0.757682	0.376449	0	0.0743789	0.452172	0.0646973	0	0.970103	0	0.131179	0	0	0.265595	0	0	0.386786	1.50735	0.126115	0.0646442	protein_coding	Nuclear receptor subfamily 2 group C member 2 [Source:UniProtKB/TrEMBL%3BAcc:K1QKE5]
CGI_10027737	4.59016	3.85932	2.182	3.26983	3.08262	3.15918	1.84347	3.09919	2.84088	16.1178	13.3894	8.61703	3.80345	5.19165	5.49123	7.22858	7.22239	10.8635	4.49705	4.40506	6.67033	4.70077	2.53715	6.30308	6.77551	4.93953	1.77999	3.42704	2.14411	2.08103	2.29682	3.28605	6.88728	10.9795	9.21979	protein_coding	Otopetrin-2 [Source:UniProtKB/TrEMBL%3BAcc:K1QHZ1]
CGI_10027839	0.544773	0.657486	1.87907	1.19299	0.153863	1.10928	0.792219	0.565107	2.96819	2.16927	2.58037	1.89474	0.676508	0.511511	0.16769	0.533325	1.53658	1.92886	0.563326	0.175221	0.302922	0.608491	0.619861	0.355874	0.302678	0.613238	0.465682	1.08295	0.472035	0.83916	0.771704	0.533506	2.07985	1.93998	1.13817	protein_coding	Arylsulfatase B [Source:UniProtKB/TrEMBL%3BAcc:K1R975]
CGI_10027893	0.484112	0.5805	1.0712	0.525656	0.89286	1.5916	1.48654	1.28335	2.2997	5.03592	4.10897	4.49574	1.9507	1.11797	0.824982	3.33854	2.47015	3.64287	0.866547	0.397336	1.28396	0.406091	0.913349	1.71242	1.6252	1.53008	0.892321	2.30649	0.694695	1.13989	0.765711	0.804407	2.83463	3.17036	1.87279	protein_coding	Sodium/glucose cotransporter 4 [Source:UniProtKB/TrEMBL%3BAcc:K1R0R2]
CGI_10027971	0	0	0.190925	0	0.18808	0	0.195174	0.195803	0	2.48106	0	1.74241	0	0	0	3.08727	0	0.938737	0.608123	0.43978	0.177662	0	0	0	1.65891	0	0	0	0.59964	0	0	0	3.23959	0.188724	0.362599	protein_coding
CGI_10028014	0.644427	1.35919	0.0881549	0.2329	0	0	0.312935	0.563637	1.14322	1.12518	3.23247	2.41842	0	0	0.0978702	2.395	6.04292	5.91216	0.185768	0.0671608	0.0290707	0.391881	0.0600529	0.154002	0.25718	0.238373	0.0299152	0.265436	0.0305404	0.029776	0	0	4.98339	13.8275	3.80384	protein_coding
CGI_10028015	0	0	0	0	0	0	0	0	0	0	0	0	0	0	0	0	0	0	0	0	0	0	0	0	0	0	0	0	0	0	0	0	0	0	0	protein_coding
CGI_10028154	0.117137	0	0.110623	0	0	0	0	0.349053	0	0.111328	0	0	0	0	0	0	0	0.439588	0.596895	0.646757	0.109261	0.656896	0.228417	0	0	0.112407	0.113027	0	0	0	0	0	0	0	0	protein_coding	Putative adenylate kinase-like protein C9orf98-like protein [Source:UniProtKB/TrEMBL%3BAcc:K1RE28]			ko00230,ko00730	Purine metabolism|Thiamine metabolism
CGI_10028185	0	0	0	0	0	0	0	0	0	0	0	0	0	0	0	0	0	0	0	0	0	0	0	0	0	0	0	0	0	0	0	0.529572	0	0.534802	0	protein_coding
CGI_10028297	0.355808	0.170903	0.173177	0.172663	0.0902928	0.085403	1.65842	1.38321	5.73822	6.56504	8.1745	2.98139	0.348718	1.10091	0.0976651	2.50967	2.67319	9.58335	1.02362	0.408024	0.614973	0.267813	0	2.00363	1.04585	3.42601	0.174568	7.61651	0.718858	0.345628	0.178203	0.349646	11.2801	5.28376	3.73187	protein_coding	Solute carrier family 23 member 2 [Source:UniProtKB/TrEMBL%3BAcc:K1PYM4]
CGI_10028312	2.09512	0.461453	2.33166	0.8799	7.12857	2.61293	1.02051	2.85204	2.0668	2.37271	3.81749	3.64203	1.53176	1.35282	1.92124	6.0553	1.78308	2.77537	4.27746	3.90545	1.62624	1.47895	4.39259	1.60905	2.30395	3.70279	3.88331	3.33697	5.60929	4.27356	3.98968	1.85559	6.71391	5.84274	4.12473	protein_coding	Breast cancer type 1 susceptibility-like protein [Source:UniProtKB/TrEMBL%3BAcc:K1PR58]
CGI_10028404	1.03463	0	0	0	3.76224	0	0	1.88352	0.943568	7.62608	0	0	2.11099	0.998529	0	0	1.19158	4.22406	0	1.15065	0	0	0.9416	0	0.966581	1.85919	0.961071	1.93743	1.13863	0	0.987639	0.95001	0	0.983227	0	protein_coding
CGI_10028445	46.6147	30.8604	29.4167	24.5708	26.3868	33.6238	36.4689	22.4235	36.3816	30.2563	17.2159	18.9593	10.0475	9.84603	10.3786	8.285	7.69518	23.0088	26.5793	16.749	18.732	12.4133	16.7349	23.6657	20.163	19.4268	18.3558	19.9659	23.8514	18.2205	14.7552	27.6414	14.1594	15.6035	19.2773	protein_coding	Arachidonate 15-lipoxygenase type II [Source:UniProtKB/TrEMBL%3BAcc:K1R7D6]	GO:0005856,GO:0005829,GO:0070062,GO:0019898,GO:0005622,GO:0016020,GO:0005886,GO:0050473,GO:0036403,GO:0005509,GO:0005506,GO:0016165,GO:0008289,GO:0019369,GO:0043651,GO:0019372,GO:0045786,GO:0008285,GO:0045926,GO:0090197,GO:0045618,GO:0010744,GO:0035360	cytoskeleton|cytosol|extracellular exosome|extrinsic component of membrane|intracellular|membrane|plasma membrane|arachidonate 15-lipoxygenase activity|arachidonate 8(S)-lipoxygenase activity|calcium ion binding|iron ion binding|linoleate 13S-lipoxygenase activity|lipid binding|arachidonic acid metabolic process|linoleic acid metabolic process|lipoxygenase pathway|negative regulation of cell cycl…
CGI_10028510	0.342385	0	0	0.159805	0	0.315199	0.172978	0	0.855463	2.26178	1.32224	0.550769	0.488085	0.473883	0.180754	1.63032	1.7613	3.67862	0.171398	0.36738	0.318312	0.162493	0.660842	0.317546	1.25385	0.162189	0.16659	0.32878	0.68464	0	0	0.49194	2.09836	5.30648	1.80242	protein_coding	Protein FAM43A [Source:UniProtKB/TrEMBL%3BAcc:K1RJF8]
CGI_10028583	0.270108	0.169453	0	0.345541	0.717834	0	0.832823	0.462647	0.816957	0.772996	4.02057	0.985819	1.12897	0.922188	0.484303	1.30358	1.45288	0.684091	0.185209	0.500786	0.350015	0.355086	0.532673	0.502502	0.522695	0.263877	0.53617	0.266758	0.363422	0.442003	0.0883036	1.41858	3.08117	0.34507	1.15214	protein_coding	C-type mannose receptor 2 [Source:UniProtKB/TrEMBL%3BAcc:K1Q369]	GO:0005925,GO:0005887,GO:0016020,GO:0030246,GO:0005518,GO:0004888,GO:0030574,GO:0006897,GO:0001649	focal adhesion|integral component of plasma membrane|membrane|carbohydrate binding|collagen binding|transmembrane signaling receptor activity|collagen catabolic process|endocytosis|osteoblast differentiation
CGI_10028727	3.87186	1.68192	2.52531	1.60003	5.75442	1.68104	4.17122	3.10047	2.95654	11.6738	4.16419	15.0637	1.91641	1.57345	1.47232	13.8271	1.44647	15.6687	4.71541	2.13363	2.84446	0.717094	5.17153	1.3291	9.177	1.88426	0.103345	0.203496	0.948327	0.304724	0.414099	1.53203	3.07925	4.97545	2.55579	protein_coding	Flavin-containing monooxygenase FMO GS-OX4 [Source:UniProtKB/TrEMBL%3BAcc:K1Q3P8]
CGI_10028845	0	2.51121	0	0	19.5646	0	33.1688	23.446	0	107.933	6.84622	44.676	7.31631	3.46085	7.42882	100.112	59.2813	87.3268	29.8393	11.1037	13.8811	7.62354	16.9714	2.86242	72.8362	0	0	0	0	0	0	0	86.4024	30.4444	34.0667	protein_coding
CGI_10028897	0.654011	0.20617	0.785043	0.418477	0.380445	0.102915	1.44517	1.94478	9.87601	19.8927	18.872	6.42843	1.15395	0.965582	0.352815	4.28378	2.77289	11.7134	2.49796	1.75848	1.38181	0.597821	0.595182	2.42	2.56389	4.39003	0.214549	7.10789	0.549853	0	0.213832	0.37068	15.6894	5.54598	7.60705	protein_coding	Amiloride-sensitive amine oxidase [copper-containing] [Source:UniProtKB/TrEMBL%3BAcc:K1R0Q8]			ko00330,ko00340,ko00380	Arginine and proline metabolism|Histidine metabolism|Tryptophan metabolism
CGI_10000026	3.58438	5.5668	4.69216	4.00732	0.973775	3.09644	2.73555	0.984401	1.723	5.09369	4.21713	2.78207	5.13037	2.56135	5.73904	2.21023	3.20663	5.83919	4.67917	4.21434	3.72022	4.11013	5.54671	2.2709	3.0131	5.2342	3.89222	1.93063	2.59757	3.42676	4.10163	3.58817	3.84346	2.91094	4.57798	protein_coding
CGI_10000041	1283.04	307.298	1353.65	805.563	494.993	748.384	213.244	154.284	522.914	1565.18	591.139	1379.72	1216.59	674.913	383.775	1071.99	1586.69	1631.84	617.084	279.046	258.048	979.219	673.814	849.649	432.174	756.064	1050.7	1117.13	1316.41	1202.03	1294.5	734.93	1176.13	1074.57	902.493	protein_coding	Cytochrome c oxidase subunit 6A2%2C mitochondrial [Source:UniProtKB/TrEMBL%3BAcc:K1P8W0]	GO:0005751,GO:0004129,GO:0030234,GO:0009060,GO:0006123	mitochondrial respiratory chain complex IV|cytochrome-c oxidase activity|enzyme regulator activity|aerobic respiration|mitochondrial electron transport, cytochrome c to oxygen
CGI_10000154	0	0	0	0	0	0	0	0	0	46.7174	0	0	0	0	0	0	0	0	0	0	0	0	0	0	0	0	0	0	0	0	0	0	0	0	33.8207	protein_coding
CGI_10000430	3.50763	3.69667	1.65654	1.35897	0	0.993036	0	1.02895	0	0	0.34386	0	3.12878	1.63103	0	0	0	2.10813	0	1.96945	2.67168	0	6.52332	1.91009	5.4557	2.69606	2.38617	0	0	0	1.35737	3.05838	0	1.02164	0	protein_coding	Sushi%2C von Willebrand factor type A%2C EGF and pentraxin domain-containing protein 1 [Source:UniProtKB/TrEMBL%3BAcc:K1Q8I5]
CGI_10000535	0.166653	0	0	0.953129	0.499575	0	0	1.50525	1.50502	0.959897	0	0	0	3.4023	1.08219	0.159208	0	0.950049	0	0.933482	0.312444	0.489228	0	1.65111	2.33519	0	0.322031	0	0.337746	0.321522	0.807953	0.160869	0.781601	0.476142	0.160142	protein_coding	Peroxidasin [Source:UniProtKB/TrEMBL%3BAcc:K1PFJ9]			ko04514,ko05020	Cell adhesion molecules (CAMs)|Prion diseases
CGI_10000895	0	0.324476	0.654779	0	1.02468	0.675908	0	0	0	0.351062	0	0.398932	0	0.674207	0	0	0	0.693669	0.753234	0	0	0	0	0	0	0	0	0	0	0	0	0	0	0	0.327585	protein_coding	Putative N-acetylglucosamine-6-phosphate deacetylase [Source:UniProtKB/TrEMBL%3BAcc:K1Q7A1]
CGI_10000933	0	0	0.665404	0	0	0	0	0	0	0	0	0	0	0	0	0	0	0	0	0	0	0	0	0	0	0	0	1.38048	0	0	0	0	0.673289	0	0	protein_coding
CGI_10001272	3.87479	0	0.919505	0.470586	5.0758	1.20755	4.70949	4.34642	4.50212	0.615215	3.60518	1.76874	2.45936	2.96051	4.87327	0.466375	2.17849	0	0.166213	3.2604	2.04249	1.2366	6.40806	3.9437	4.5481	5.9911	1.42149	5.391	2.61269	0.468349	2.19038	0.93949	2.7206	3.56271	1.1038	protein_coding
CGI_10001415	0	0	0	0	0	0	0	0	0	0	0	0	0	0	0	0	0	0	0	0	0	0	0	0	0	0	0	0	0	0	0	0	0	0	0	protein_coding
CGI_10001439	10.4697	4.82954	8.39223	7.10884	2.70334	3.54976	2.76505	4.28436	1.82229	6.97027	1.84384	3.09442	3.6667	4.72055	3.05113	4.85714	4.02562	1.78116	3.85008	5.98255	9.13025	0.593933	2.38712	3.80004	6.26412	5.02172	1.76778	4.06404	2.53169	2.06103	3.02821	4.08018	0.898778	1.48459	5.52885	protein_coding
CGI_10002112	0	0	0	0	0	0	0	0	0	0	0	0	0	0	0	0	0	0	0	0	0	0	0	0	0	0	0	0	0	0	0	0	0	0	0	protein_coding	Mediator of RNA polymerase II transcription subunit 22 [Source:UniProtKB/TrEMBL%3BAcc:K1QVA8]
CGI_10002291	0	0	0	0	0	0	0	0	0	0	0	0	0	0	0	0	0	0	0	0	0	0	0	0	0	0	0	0	0	0	0	0	0	0	0	protein_coding
CGI_10002573	0.0465007	0	0	0.0687724	0.0932026	0.242508	0.190272	0.238602	0.0235506	0.711766	0.0225609	1.53951	0.022283	0	0.656023	1.59269	0.0264337	0.155505	0.168087	0.0527023	0.0458067	0.0695808	0.446564	0	0.6865	0	0.16212	0.0231295	0	0	0.182831	0.022981	1.55853	0.0897145	0.689264	protein_coding	von Willebrand factor D and EGF domain-containing protein [Source:UniProtKB/TrEMBL%3BAcc:K1PEB5]
CGI_10002636	0	0	0	0	0	1.45507	1.25791	3.0803	0	1.22639	0.61067	0.350241	0	0	0	0	0	0	0	0.691533	0	0	0.306335	0	0	0	0.61232	0.304228	0.326482	0	0	1.51274	0	3.00081	0	protein_coding
CGI_10003103	1.35394	0.28545	0.145284	0.582374	1.20033	0.568841	1.38554	3.65671	2.41263	2.49526	2.04611	0.667559	0.880001	1.98163	4.58762	2.765	1.38181	2.021	0.156491	0	0.436617	0	0.300583	2.38438	0.580532	0.447745	0.586646	1.01651	0	1.30667	1.18375	0.292522	3.81572	3.31694	2.33819	protein_coding	C4b-binding protein alpha chain [Source:UniProtKB/TrEMBL%3BAcc:K1PSV5]
CGI_10003122	0	0.289076	1.19005	2.06151	0.102558	9.75198	5.54602	4.20861	7.85967	1.68131	8.58184	3.15961	2.87618	7.75351	3.86454	2.37267	8.42912	4.37856	3.6853	3.20235	0.0971392	1.82104	4.0597	3.22788	0.194564	1.10533	0	0.593829	0.832032	7.67967	0	4.97627	0	0.488237	15.3034	protein_coding	Angiopoietin-4 [Source:UniProtKB/TrEMBL%3BAcc:K1QJN6]
CGI_10003527	0.793664	0.844574	1.21243	0.542192	0.399981	0	0.567662	0.159412	0.0802431	0.670741	0.0770362	0	0.150843	0.433306	0.425549	0.224645	0.358049	0.149055	0.967059	0.262592	0.0764351	0	0	0.156944	0.602586	0.077288	0	0.618378	1.11104	0.699348	0.382795	0.851081	1.99811	2.72559	0.855898	protein_coding
CGI_10003582	0	0	0.547571	0.561646	0.560537	0.568317	1.15074	0.563597	1.12829	0	0	0.689343	0	0	0.660126	0	0.681726	0	1.30988	0	0	0	1.13245	0	1.15165	0.557052	0	0	1.92298	0	1.15277	1.69104	0	0	0	protein_coding	Acetyl-CoA carboxylase [Source:UniProtKB/TrEMBL%3BAcc:K1PJ75]
CGI_10003692	14.0019	6.62914	11.7017	5.2314	15.4221	4.91617	6.5665	7.39913	1.39661	21.7463	17.6107	17.667	10.9984	14.0564	18.0662	7.37932	15.7936	5.09497	36.5705	32.8186	29.239	25.1478	17.3204	18.5754	7.76145	16.3386	8.98929	9.60163	10.4217	20.3372	31.9989	13.8197	18.0361	16.7673	23.6243	protein_coding
CGI_10003845	0.853487	1.30305	2.39078	0	1.65695	1.87986	1.97982	0.278468	0.27626	0	0	0.94751	0	0	0.618227	2.21472	0	0.54724	3.27337	3.13366	0	1.33391	0	1.0581	0.257602	0.267674	1.89027	1.0639	0	1.8916	0.549361	0.269312	0	0	0	protein_coding
CGI_10003989	0.659579	1.08963	0.630254	1.72302	2.29932	2.33028	2.33502	2.16061	2.96969	2.55082	0.802783	1.46219	1.77005	2.15229	3.02912	1.12789	1.3261	1.57966	0.684033	1.30065	1.72402	1.43246	0.654113	1.21639	0.94645	1.78254	0.483652	1.76159	0.833563	2.3962	1.46504	1.44273	1.40187	2.0478	2.23357	protein_coding	Organic solute transporter subunit alpha [Source:UniProtKB/TrEMBL%3BAcc:K1PXZ9]			ko04976	Bile secretion
CGI_10004100	0	0	0	0	0	0	0	0.48767	0.316532	0.154462	0.155903	1.60261	0.46611	0	0	0.934623	0.186286	1.37556	0.498028	0	0.598878	0.154555	0.156921	0	0.450393	0.309439	0	0	0	0.154167	0	0	1.35846	1.21807	0.762791	protein_coding
CGI_10004191	1.27854	0.955318	0	5.6975	0	0.467483	0	0	0	0	0	0	0	0.235219	0	0	0	0	0	0	0	0	0	0	0	0	0	0	0	0	0	0	0	0	0	protein_coding	GTPase IMAP family member 4 [Source:UniProtKB/TrEMBL%3BAcc:K1PZZ2]
CGI_10004347	0.724786	0.230182	0.925671	0	0	0	0	0.242853	0.481835	0	0.23518	0.269875	0.469692	0.909067	0	0.235511	0	0	0	0	0.683736	0	0	0.254015	0	1.17024	0.70622	1.18078	0	0.940662	0	0	1.60293	0	0.464225	protein_coding
CGI_10004430	0.336941	0	0.426857	3.11097	2.81746	0.735824	1.01817	1.0237	1.00612	6.0757	0.218653	3.77457	2.1922	6.15506	2.27271	2.45053	0.664217	4.01144	0.112453	0	1.83375	2.74135	2.33048	0.103421	0.300263	0	1.17532	0.310454	0.112336	2.92342	1.86319	0.321121	2.33672	1.15197	0	protein_coding	Heat shock 70 kDa protein 12A [Source:UniProtKB/TrEMBL%3BAcc:K1PQ01]
CGI_10004504	0.396078	0.252422	0	1.27253	0.267354	0.855845	1.46932	0.796895	0.399886	3.37893	0.384358	2.1423	3.29685	0.48702	3.96483	6.24736	0.451296	1.12429	2.55573	1.14651	0.615869	2.18085	0.126843	0.126023	3.53593	0	2.66748	4.52775	5.72025	0.51281	0.383823	0.256702	1.73636	2.02245	2.0331	protein_coding
CGI_10004594	2.81482	2.44021	3.74057	1.33249	2.90549	3.14051	1.11138	0.725336	1.63559	1.39227	3.63277	2.19353	3.30684	1.42371	4.82184	0.351105	2.67126	1.81967	3.78222	2.23949	1.49644	0.349865	1.627	1.93407	0.879667	4.02293	3.5893	1.70949	1.92879	1.51333	3.73927	1.25248	3.58877	1.6653	3.49658	protein_coding
CGI_10005428	0	0	0	0	1.58559	0	1.9587	1.28271	0	3.4856	0	4.34566	1.29215	0.310452	0.710216	9.23204	0.774115	15.433	4.05509	2.18691	0.919387	2.22667	0.939052	0.660078	0.930578	0	0	0	0	0	0	2.22663	4.06326	1.56629	0.61812	protein_coding	Complement C1q-like protein 4 [Source:UniProtKB/TrEMBL%3BAcc:K1QIM9]
CGI_10005581	0	2.24293	0.376989	1.13508	1.17951	0	0	0	0	1.61562	0.798904	3.65414	5.26135	3.45557	0.441734	3.59588	4.2586	0	1.28718	0.901996	0	1.51168	0	2.70068	1.11541	2.65522	0	2.66532	0	0	0.389905	1.91147	0	1.52844	0.756107	protein_coding	Tripartite motif-containing protein 2 [Source:UniProtKB/TrEMBL%3BAcc:K1PPC9]
CGI_10005596	2.22187	2.39031	5.23451	1.68622	0.175319	0.417683	0.818054	1.59519	1.51272	0.780908	3.14423	3.19636	1.50427	2.16129	0.185539	2.01119	3.19672	1.35669	0.521028	2.39439	2.09122	1.53387	4.28964	2.23893	4.3082	1.98627	0.532958	2.56299	3.29031	1.4298	0.780741	0.265635	5.68352	5.77641	6.70191	protein_coding	Sacsin [Source:UniProtKB/TrEMBL%3BAcc:K1PRD0]
CGI_10005701	0.401414	0.530339	0.727227	0.247688	0.353147	0.285906	0	0.0519871	0.254623	0.241987	0.14699	0.277543	0.289829	0.0467081	0.10942	0	0.0572964	0.289665	0.625121	0.0562763	0.0488208	0.148185	0.503845	0.171997	0.147151	0.0990205	0.299242	0.199665	0.458978	0.0495671	0.196915	0.0991383	0.237218	0.0486286	0.246982	protein_coding
CGI_10005744	1.44546	1.15951	2.52565	1.70497	0	1.87986	0.224131	0.333026	0.774562	0	1.4083	0	1.28404	0.72347	1.92536	0.320881	0.758494	0	0.230467	0.250359	0.105749	0	0	0	0	0.107129	2.03655	2.03234	2.68507	0	0	0	0.730345	0	2.44981	protein_coding
CGI_10005951	0	0.39392	0.0435684	0.0886957	0.0900399	0	0.791307	1.56733	0.275906	0.0436801	0.0444869	0	0.435227	0.0840186	0	0.490541	1.95067	0.217491	0.564878	0.462772	0.885421	0.311763	0.0466035	0.895057	0.0456403	0.136998	0.0921524	0.139056	0	0.0447046	0.0447903	0.0447961	2.88357	1.22825	2.37824	protein_coding
CGI_10006150	2.1314	3.49729	2.20824	5.45486	8.49995	3.94783	8.10087	3.03447	7.053	5.07296	2.73484	2.76429	7.1544	3.14569	2.23836	2.97736	4.01317	5.15128	10.1103	7.08662	2.90954	2.09845	1.51199	8.20826	3.04566	8.98284	1.32523	2.75203	1.3765	3.97912	1.95524	2.23141	0.92958	2.69109	3.51992	protein_coding	Latent-transforming growth factor beta-binding protein 4 [Source:UniProtKB/TrEMBL%3BAcc:K1QTK6]
CGI_10006244	0	0	0	0	0	0	0	0	0	0	0	0	0	0	0	0	0	0	0	0	0	0	0	0	0	0	0	0	0	0	0	0	0	0	0	protein_coding
CGI_10006345	0	0	0	0.0403033	0	1.63765	1.6358	2.05451	0	0.158741	0.534759	0	0	0.115916	0	0	0.0968709	0	0.0423411	1.44324	0.0401642	0	0.16662	0.040641	0.039497	0	0.662281	0	0.0846822	0.0411011	0	1.26729	0	1.44208	0.206454	protein_coding	28S ribosomal protein S29%2C mitochondrial [Source:UniProtKB/TrEMBL%3BAcc:K1Q5B6]
CGI_10006981	1.30989	0.0823348	2.33739	0.410568	0.434514	0.16335	0	0	0	0.0833479	0.0848997	0.0954272	0.421949	0.163227	0.188204	0.0843301	0.598564	0.661911	0.448573	0.0978754	0	0.686445	0.778527	0.605694	0	0.948643	0	0	0.0874107	0.0840338	2.14667	0.0841384	0.328203	0	0.252632	protein_coding	Monocarboxylate transporter 14 [Source:UniProtKB/TrEMBL%3BAcc:K1PUY7]
CGI_10007011	11.3917	9.58801	11.5995	8.96387	7.77395	11.8385	4.92279	6.63092	4.30147	17.7484	8.47075	12.8877	9.79927	11.1627	13.7389	11.7614	7.23916	13.6498	7.63631	9.53338	9.99743	5.44335	10.8284	11.1528	10.5989	10.5733	7.13877	10.0444	10.1634	8.62228	7.55064	7.18732	9.45675	6.39806	10.8026	protein_coding	Fibropellin-3 [Source:UniProtKB/TrEMBL%3BAcc:K1QF74]
CGI_10007042	0	1.32781	0.914413	2.09844	2.21863	4.2343	3.86649	3.88727	3.66491	0	0.813056	0.182774	0.161662	1.09301	1.43596	0	2.91065	3.00027	1.19617	0.546728	0.295549	2.36847	0.310072	0.819348	0	1.07788	1.07805	3.47523	4.54972	3.8251	2.34207	1.66993	4.62971	0.457338	0.454063	protein_coding	Ficolin-2 [Source:UniProtKB/TrEMBL%3BAcc:K1QU85]
CGI_10007585	7.57391	3.46044	2.82912	4.24286	8.08356	7.52213	7.45006	8.58766	12.1831	8.28646	5.19004	16.2476	6.73928	19.3083	4.51791	5.98934	6.49403	8.12633	3.21779	3.81058	7.65171	17.2571	6.56639	9.12771	5.03265	11.4583	4.68183	5.71237	3.5443	3.3064	6.69581	8.6079	4.30553	2.89993	5.67592	protein_coding	Complement C1q tumor necrosis factor-related protein 3 [Source:UniProtKB/TrEMBL%3BAcc:K1PVZ9]	GO:0005623,GO:0005581,GO:0070062,GO:0005576,GO:0005615,GO:0016020,GO:0042802,GO:0035356,GO:0042593,GO:0010629,GO:0045721,GO:0050728,GO:1900165,GO:0071638,GO:0042347,GO:0070165,GO:0050715,GO:0070374,GO:0051897,GO:0051259,GO:0070206	cell|collagen trimer|extracellular exosome|extracellular region|extracellular space|membrane|identical protein binding|cellular triglyceride homeostasis|glucose homeostasis|negative regulation of gene expression|negative regulation of gluconeogenesis|negative regulation of inflammatory response|negative regulation of interleukin-6 secretion|negative regulation of monocyte chemotactic protein-1 pr…
CGI_10007901	2.32901	1.43931	0.372242	1.27527	0.772467	0.183884	0	0.195769	0.193811	0.375437	0.189129	0	0	0.182712	0.630979	0.186283	0.225532	1.11086	0.797924	0.872734	0.55168	0.949291	2.85403	0.61167	4.20382	1.32954	1.68875	0.548698	1.76644	0.374491	0.381772	0.187005	0	0.549173	0.553963	protein_coding	Tripartite motif-containing protein 2 [Source:UniProtKB/TrEMBL%3BAcc:K1QE01]
CGI_10008183	0.138543	0.0652557	0	0.0649158	0.0688002	0.0646613	0.845087	0.206551	0.277985	0.852224	0.336521	0.750227	0.267158	0.577756	0	0.664285	0.477889	0.979393	0.562056	0.309605	0.598685	0.0697858	0.481618	0.207023	0.590484	0.27401	0.135367	0.132822	0.276053	0	0	0.198886	0.518677	0.195391	0.536544	protein_coding	Nose resistant to fluoxetine protein 6 [Source:UniProtKB/TrEMBL%3BAcc:K1P7J2]
CGI_10008990	1.17735	0	1.67459	0	0.194819	0	0	0	0	0	0.476627	0.315646	0	0.449598	0	0	0.33564	0	0.49256	0.861141	1.6747	1.74516	1.24645	1.35606	1.82351	2.65056	0.380166	1.97558	0	0.18944	0.0948394	1.31683	1.09805	0.647024	0	protein_coding	Tripartite motif-containing protein 2 [Source:UniProtKB/TrEMBL%3BAcc:K1RCA1]
CGI_10009016	5.30758	5.92094	6.79694	6.13211	1.43882	1.60032	4.01713	3.54523	1.37426	5.42444	5.29489	5.36151	6.85987	4.57318	6.23862	7.15141	2.24378	4.17865	3.70354	4.26796	5.72029	6.12852	7.96116	5.03229	3.49616	6.98864	8.98191	6.39882	6.84695	4.43845	6.76798	3.31434	6.95603	7.08887	6.63517	protein_coding	Heat shock 70 kDa protein 12A [Source:UniProtKB/TrEMBL%3BAcc:K1Q483]
CGI_10009106	9.81218	6.95149	10.1089	14.2824	34.4485	19.1364	22.565	22.2799	22.5608	22.2136	32.6849	24.9361	46.7607	25.5335	29.5195	25.094	29.3158	31.0897	50.3875	24.2218	20.6499	40.6919	24.7776	14.6614	24.6818	26.1997	35.253	40.8337	38.5756	45.7659	36.2449	22.1949	39.114	32.9929	25.5667	protein_coding
CGI_10009372	0.0211939	0	0	1.96013	0	0	0	2.88208	1.88886	0	0	0	1.05631	0	0	0	0	0	0	0	0	0.0216045	0.0207249	0	0	0	0	6.87311	2.28463	1.93585	2.01744	6.05951	3.49365	0	1.60685	protein_coding
CGI_10009763	3.88361	4.45769	2.14118	2.70411	1.09928	1.05342	0.846809	1.13624	2.12947	2.42144	1.97904	2.89222	1.87773	1.64221	1.20402	2.33781	1.26396	0.714551	1.64064	0.516509	1.43168	1.0644	3.02792	1.36027	1.70515	2.62748	1.10059	2.28817	3.12402	1.09062	1.18829	1.36788	0.702548	1.69082	2.07902	protein_coding	Caspase-8 [Source:UniProtKB/TrEMBL%3BAcc:K1PJM8]			ko04668,ko04210,ko04214,ko04215,ko04115,ko04620,ko04624,ko04621,ko04622,ko04657,ko05200,ko05203,ko05010,ko05016,ko05416,ko04932,ko05134,ko05152,ko05161,ko05168,ko05145,ko05142,ko01524	TNF signaling pathway|Apoptosis|Apoptosis - fly|Apoptosis - multiple species|p53 signaling pathway|Toll-like receptor signaling pathway|Toll and Imd signaling pathway|NOD-like receptor signaling pathway|RIG-I-like receptor signaling pathway|IL-17 signaling pathway|Pathways in cancer|Viral carcinogenesis|Alzheimer's disease|Huntington's disease|Viral myocarditis|Non-alcoholic fatty liver disease (…
CGI_10010329	0.741527	0.559028	1.98057	1.84771	0	1.59859	0.0753186	0.0753281	0.0743269	0.2126	0.43382	0.814582	0.214663	0.0691444	0.318646	0.144179	0.256048	0.353106	0.228796	0.164913	0.0716219	0.290051	0.0735044	0.472929	0.141854	0.217453	0.511919	0	0	0.217753	0.0727024	0.215973	0.491387	0.212324	0.434235	protein_coding
CGI_10010333	0.35716	0.067787	0.204564	0.137583	0.847687	1.21597	0.868338	0.433553	1.71632	0.410891	0.419589	1.34162	0.137857	0.863477	0.927667	0.418588	0.164804	1.02514	0.221139	0.241045	0.279105	4.14559	0.285348	1.05045	0.552971	1.96927	0.566988	1.13664	0.290092	0.280067	0.632562	0.557604	0.675963	0.61743	0.702032	protein_coding	THO complex subunit 3 [Source:UniProtKB/TrEMBL%3BAcc:K1RW24]			ko03040,ko03013	Spliceosome|RNA transport
CGI_10010886	4.6605	0.0645365	4.65886	0.195313	2.5362	2.12752	0.139486	0.552736	0.0688535	2.3693	3.97698	2.17927	3.20472	2.26303	5.72101	2.25192	3.84065	5.54585	4.71438	4.09903	3.30298	1.73137	1.3355	2.07353	1.1579	3.31696	0.266695	1.78003	2.01428	1.54226	2.37084	2.05447	1.24516	2.55898	0	protein_coding	Heat shock 70 kDa protein 12A [Source:UniProtKB/TrEMBL%3BAcc:K1PQR6]
CGI_10011385	12.9101	7.98656	12.4929	12.8666	7.0199	5.77939	8.75594	0.706096	10.647	24.768	34.7303	16.4566	7.59914	18.8634	29.8215	22.9376	20.4804	3.75593	28.5045	22.7097	0.68832	12.5973	2.82465	14.9001	9.72868	15.3572	20.6744	14.8704	5.65272	23.7328	18.3403	6.29448	15.7246	3.56019	11.8885	protein_coding
CGI_10011504	0	0	0	0	2.27093	0	0	0	4.60121	0	0	0	0	0	0	0	0.564653	0.471997	0	0	0	0	4.4649	16.4416	10.8597	1.33324	0	0	0	0	0	0	0	0	0	protein_coding
CGI_10011585	0.0649181	0.123086	0.125901	0	0.194848	0	0.468156	0.40361	0.197159	0.0631872	0.0633414	0.0727407	0.126866	0.0616062	0.0709396	0	0	0.062448	0	0	0	0.0644059	0.065313	0.0750573	0.190344	0	0.0642024	0.0633074	0	0.254299	0	0.0637248	0	0.0624791	0.252782	protein_coding	Sushi%2C von Willebrand factor type A%2C EGF and pentraxin domain-containing protein 1 [Source:UniProtKB/TrEMBL%3BAcc:K1P4U8]
CGI_10011616	1.29861	1.92553	0	1.55146	5.32427	6.92294	8.44073	0.414045	6.20131	5.89447	8.52323	1.43221	2.10634	15.7917	6.51967	0.845362	2.51618	0	1.33776	0	3.16333	0	0.819214	1.60142	1.16844	0.811352	3.26511	0.399179	2.21501	0.818742	19.6181	0.39755	4.46588	1.21629	2.79706	protein_coding
CGI_10011837	0.33628	0.208464	0.548804	0.540188	0.449855	0.976681	1.26619	0.474159	1.69691	0.657012	1.6279	1.90868	0.882419	0.21658	0.489831	1.87381	0.130706	0.435604	0.235038	0.254695	0.320409	0.769107	0.782306	0.392395	0.431178	0.443226	0.776591	0.218341	0.572431	0.659433	0.897952	1.99125	1.07539	0.859979	1.08314	protein_coding	Complement C1q tumor necrosis factor-related protein 5 [Source:UniProtKB/TrEMBL%3BAcc:K1Q4Z6]	GO:0005615	extracellular space
CGI_10011858	0.267254	0.127028	0	0	0.266598	0	1.49576	1.34477	0	0	0	0	0	0	0.145189	0	0	0.512285	0	0.152503	0	0	0.266755	0	0	0	0	0	0	0	0	0	0	0	0	protein_coding	Guanylate cyclase soluble subunit beta-2 [Source:UniProtKB/TrEMBL%3BAcc:K1PSS3]			ko00230,ko04022,ko04540,ko04611,ko04921,ko04924,ko04270,ko04970,ko04730,ko04713	Purine metabolism|cGMP - PKG signaling pathway|Gap junction|Platelet activation|Oxytocin signaling pathway|Renin secretion|Vascular smooth muscle contraction|Salivary secretion|Long-term depression|Circadian entrainment
CGI_10011953	3.4236	1.03631	1.92447	0	1.16322	0.950936	1.89253	0.313388	0.46886	1.28111	2.20302	4.37154	3.3799	3.40603	1.26044	4.60948	2.05321	0.297234	0.480886	0.350469	1.96908	1.93807	1.16881	0.83617	0.823288	0.153758	0	0.30326	0.868841	0.0756255	0	2.64004	0.878828	1.11388	0.0755522	protein_coding	Interferon-induced protein 44-like protein [Source:UniProtKB/TrEMBL%3BAcc:K1Q3Y8]
CGI_10012453	1.71307	2.8655	0.817341	1.02382	4.65655	2.16435	2.53527	4.12283	6.05513	4.34266	3.74545	3.75154	4.21895	5.32662	5.77618	6.15638	2.82902	6.65427	20.8214	13.6541	9.60516	8.34293	1.04772	1.77552	3.44373	15.9991	1.17206	1.84697	5.19863	3.79531	3.36504	2.75583	4.37825	2.82756	5.44892	protein_coding	Tripartite motif-containing protein 3 [Source:UniProtKB/TrEMBL%3BAcc:K1PZ54]
CGI_10012699	0	0	7.45276	0	0	0	15.3053	21.7935	0	0	0	0	9.48314	0	29.467	0	0	0	10.1775	0	0	6.00434	7.27018	6.58988	0	29.0237	30.5551	0	0	48.2192	16.5642	7.5381	16.6972	0	0	protein_coding
CGI_10013211	1.82565	0	0	5.87369	1.69146	1.76177	14.0936	27.7275	11.155	0.952279	0	9.65516	0	2.6398	0	15.04	0	14.8277	3.04031	11.3173	0.845523	1.55064	2.58198	2.74584	1.75109	5.94418	12.2101	0	0	0	0	7.67399	6.04261	1.75514	10.2646	protein_coding	Ninjurin-1 [Source:UniProtKB/TrEMBL%3BAcc:K1QZ13]
CGI_10013538	0.128641	0.123899	0	1.38411	0.25718	0.974973	0.263308	1.05123	1.04148	0.370751	0.501412	0.427644	0.619143	0.239678	0.140215	0.624629	0	0.123263	0.133993	0.146762	0.380634	0.252167	0.258827	0.145801	0.505088	0.128179	0.253519	0.508104	0	0	0.379634	1.01054	0.851394	0.369514	0.126644	protein_coding	Ovochymase-1 [Source:UniProtKB/TrEMBL%3BAcc:K1Q4B9]
CGI_10014022	3.09481	5.53197	2.53433	9.89756	6.87121	4.53326	6.93681	7.98768	9.46659	3.69255	1.69971	3.88929	2.47594	4.86386	0.862861	1.23282	2.21226	10.9688	4.2992	5.96063	2.80943	6.72011	4.57034	4.27372	7.05516	5.01339	3.01979	14.8052	6.67297	3.90546	3.08952	5.73109	7.82413	13.1751	4.57805	protein_coding	Ficolin-2 [Source:UniProtKB/TrEMBL%3BAcc:K1QJJ8]
CGI_10014063	3.71093	1.43387	4.88071	6.75171	9.05843	4.69256	4.84688	7.45252	9.61046	7.24757	7.58355	6.69999	10.1879	9.50654	10.6128	10.4275	8.44375	10.268	6.26641	5.71245	8.99465	8.03701	4.41521	5.26354	6.53794	5.24582	4.73312	4.82763	5.80002	5.06066	3.04457	7.04109	4.60734	6.85138	7.30657	protein_coding	Innexin-11 [Source:UniProtKB/TrEMBL%3BAcc:K1RGD8]
CGI_10014299	0	0	0	1.20187	0.522211	0.972765	1.48677	0.833465	0	0	0	0.679249	0	0	0	0	0.359512	0	0.425361	0	0	0	0	0.401221	0.390736	0.708391	0.203747	0	0	0.407773	0	0.503866	1.86689	0	0	protein_coding	Tripartite motif-containing protein 2 [Source:UniProtKB/TrEMBL%3BAcc:K1Q2K3]
CGI_10014606	0.777244	0.855434	0	0	0.223585	0.206941	0	0	0	0.106027	0.216005	0.730997	0	0.305805	0	0.106215	0.62756	0	0	1.11142	0.208057	0	0	0	0	0	0.322587	0.861846	0	0	0	0.108415	0	0	0	protein_coding
CGI_10014691	3.60709	5.31757	0	13.4586	19.542	5.8689	2.24179	14.2693	10.9775	0	17.0861	2.93659	8.69778	4.74268	19.1866	7.67049	5.57091	6.36164	5.63924	12.3926	11.794	8.42335	0	2.31398	4.62589	12.9921	12.3188	12.7068	14.9706	3.41752	5.82981	15.6472	12.4809	9.40304	4.42271	protein_coding
CGI_10015272	0.46303	0.342783	0.440332	0.347085	0.356036	0.593993	0.612087	0.860912	1.43381	3.50724	0.833923	0.850943	1.32173	1.13162	3.04495	1.56506	0.403685	2.27754	0.327352	0.782444	0.532974	0.207612	0.418853	0.429547	0.434453	0.478168	0.554885	0.418821	0.321846	0.728397	0.308906	0.553148	0.534071	0.204532	0.518216	protein_coding	Tripartite motif-containing protein 3 [Source:UniProtKB/TrEMBL%3BAcc:K1QI68]
CGI_10015437	0	0	0.493985	0.122228	0.127843	0	0.911797	0.399222	2.05607	1.9784	0.991309	0.141675	0.247027	0.599051	0.274277	0.369683	0	0.732524	0.79134	0.279844	0.60298	0	0.124837	0	0.602956	0.739411	0	0.74656	0.129818	0	0	0	2.32616	1.22539	0.973067	protein_coding	Regucalcin [Source:UniProtKB/TrEMBL%3BAcc:K1QCP2]			ko01200,ko01220,ko00030,ko00053,ko00930	Carbon metabolism|Degradation of aromatic compounds|Pentose phosphate pathway|Ascorbate and aldarate metabolism|Caprolactam degradation
CGI_10015749	0.475536	0.830798	0.434873	0	0.890134	0	7.40258	4.12156	0.4515	2.76154	0	0	0.466655	0	0.500886	1.84694	6.7576	6.31539	1.93673	1.55844	3.01905	1.76184	2.21447	5.23825	1.2775	1.75662	0.446637	0.439494	0	1.34641	0	0	32.9847	8.74464	11.3234	protein_coding
CGI_10015768	1.54177	0.179195	0.545385	3.43166	0	0	0	0	0	0	0	0	0	3.04421	0	0	0	1.26968	0	0	1.26412	0	2.77298	0	4.60673	1.65887	1.84832	0	1.54802	0	0	1.10478	0	0	1.45722	protein_coding	Kelch-like protein 28 [Source:UniProtKB/TrEMBL%3BAcc:K1QXZ3]
CGI_10015862	36.9889	15.9444	31.3523	29.515	38.5201	31.2241	9.19699	25.9285	30.4196	53.5891	16.1144	38.3314	28.2646	84.7403	52.3433	72.7519	31.7608	55.5162	48.5292	42.1219	38.5592	18.5521	57.72	16.8539	65.2946	39.8121	51.7329	28.4964	42.5783	28.9887	9.86615	22.5281	24.9589	38.9286	13.4761	protein_coding
CGI_10016199	0.542381	0.257319	2.47749	0.429625	0	0	0	0.0890248	0	0	0	0.0971049	0	2.05452	0.576242	0	0.409606	0.168311	0.364947	0.69905	0	0	0.176354	0	0	0.0870254	0.0870993	0.172184	0.360863	0.0868539	0	0	0.0838852	0	0	protein_coding	Tripartite motif-containing protein 71 [Source:UniProtKB/TrEMBL%3BAcc:K1QYA1]
CGI_10016248	108.91	116.709	86.7956	297.573	262.066	266.645	281.522	384.733	312.387	294.502	260.696	115.257	305.828	349.509	439.735	327.888	277.231	310.448	149.451	171.189	1730.08	377.216	427.259	1025.72	1073.77	677.149	106.442	86.6905	126.647	257.224	400.436	236.109	352.548	486.094	315.084	protein_coding
CGI_10016295	0	0	0	0	1.4651	0	5.26756	2.10677	0	0.464488	0	2.9319	0.236346	0	0.131648	1.64296	0.42318	0.231249	1.12063	0	1.21522	0.373393	1.23383	0	10.5613	0.122667	0	0	0	0.118389	0	0.237519	1.15338	0.696554	3.13331	protein_coding	Leucine-rich repeats and immunoglobulin-like domains protein 3 [Source:UniProtKB/TrEMBL%3BAcc:K1QHG2]
CGI_10016754	10.2928	10.1532	7.06679	11.9753	2.48511	6.4207	3.6331	3.87969	3.31892	5.30401	3.23796	3.31561	6.93138	4.88238	5.32631	6.3535	5.99718	3.93099	3.39883	3.90521	3.60571	4.44793	3.20867	3.31548	2.53856	3.44309	3.74163	2.09164	3.36394	5.09632	2.98288	2.40157	1.82625	4.98592	6.0299	protein_coding	Histone-lysine N-methyltransferase SETD8 [Source:UniProtKB/TrEMBL%3BAcc:K1Q9D9]			ko00310	Lysine degradation
CGI_10016764	0.187604	0.521594	0.398123	0.161029	0.0627494	0.116522	0.127242	0.12549	0.0631987	1.60707	0.284435	0.613914	0.419606	0.173548	0.0447919	0.601249	0.355075	0.887956	0.150048	0.0700614	0.263259	0.143368	0.0623513	0.554589	0.120105	0.0824076	0.0203574	0.529234	0.271253	0.100922	0.0818351	0.283963	0.625616	0.956066	0.324991	protein_coding	Fatty acid synthase [Source:UniProtKB/TrEMBL%3BAcc:K1PND7]			ko01212,ko00061,ko04152,ko04910	Fatty acid metabolism|Fatty acid biosynthesis|AMPK signaling pathway|Insulin signaling pathway
CGI_10017043	1.9043	4.11489	1.93751	2.23717	5.17306	16.7892	5.67973	5.63844	8.23068	20.4367	17.7799	48.2914	29.1699	4.11989	11.3072	101.309	36.3762	8.06074	2.7666	4.40527	20.312	2.54115	2.41793	24.2381	4.06621	6.44277	1.70863	1.57685	13.6382	1.8517	1.72694	12.5327	49.1922	8.04909	6.16929	protein_coding	Mitotic apparatus protein p62 [Source:UniProtKB/TrEMBL%3BAcc:K1R4R9]
CGI_10017513	0	0.18062	0	1.63667	3.03732	1.05832	1.70824	2.99266	0.379328	0.366661	0	0.416641	1.47129	0.706748	1.03121	1.29672	1.08739	1.28112	0.39391	1.01608	0.878868	0.525924	1.45624	0.525384	0.703304	0.537166	1.10406	0.926068	0.592176	0.185247	0.913474	1.84405	0.359416	1.09459	0.364981	protein_coding
CGI_10017582	1012.64	964.259	652.544	1590.52	1387.13	1699.11	2217.25	4225.77	1408.71	1336.09	923.545	913.789	1708.43	3929.05	1519.53	1327.96	1261.38	1575.88	1502.89	1110.1	9944.24	1767.42	1660.52	7062.29	6599.88	3241.35	918.754	831.014	955.96	1621.06	3633.02	1471.5	1434.42	1338.72	1379.24	protein_coding	Heat shock protein beta-1 [Source:UniProtKB/TrEMBL%3BAcc:K1R1K6]
CGI_10017948	3.17342	1.75064	1.49042	1.48181	0.431982	1.06674	1.30103	1.0004	1.72719	1.22775	0	0	0.139123	0.937985	0.154143	0.411178	0.333646	1.22047	0	0.312542	0.917172	0.423	0.137708	1.53724	1.68123	1.09979	0.81605	0.930964	0.861105	0.684525	0.420679	0.409774	0.678369	0	0.808662	protein_coding	Atlastin-1 [Source:UniProtKB/TrEMBL%3BAcc:K1QDH5]
CGI_10017980	2.22495	1.0933	0.405934	3.05091	1.77413	1.29916	2.25883	3.71506	3.28572	2.82217	2.77553	0.811439	1.72018	0.984622	0.680491	2.56402	4.36681	2.80767	1.62035	1.29819	2.09641	1.32062	2.31766	3.28926	2.58003	1.14594	0.739442	2.53373	1.06504	2.28153	1.0444	1.24163	11.1382	3.52994	5.57823	protein_coding	Carboxypeptidase B [Source:UniProtKB/TrEMBL%3BAcc:K1QN24]
CGI_10017996	1.3273	0.989748	0.868054	3.67289	1.28601	0.361379	0.404361	0.469908	0.6829	5.31948	0.582817	1.39782	3.56384	0.398187	0.672459	0.452995	0.452382	2.7821	2.5614	1.11776	0.485179	0.382743	0.154846	0.446755	0.255394	0.152851	0.153983	0.459226	0.518917	0.463124	0.498831	0.114545	1.08175	0.526788	2.22911	protein_coding	Zinc finger CW-type PWWP domain protein 1-like protein [Source:UniProtKB/TrEMBL%3BAcc:K1QUL1]
CGI_10018034	4.06269	0.290299	6.18133	0.583137	0.247427	0.233214	0.253265	0.564131	0.249278	0.295599	0.239978	0.202834	0.179608	0.232948	0.39968	0.177577	0.213942	0.291427	0.377377	0.27872	0	0.0625372	0.0615383	0.193515	0.176773	0.0616286	0.180354	17.7803	3.07768	8.67276	0.244085	4.52354	7.54116	6.73816	18.4617	protein_coding
CGI_10018146	1.35714	1.13419	1.06628	0.979992	0.240465	0.14651	0.162662	0.159076	0.563549	0.976364	0.693969	0.769693	0.308254	0.366602	0.254085	0.966869	0.640113	0	0	0	0.15031	0.0803211	0.465901	0.365227	0	0	1.75744	0.891395	0.555516	0.69016	1.93713	2.36153	1.03981	0.448782	0.837839	protein_coding	Tripartite motif-containing protein 45 [Source:UniProtKB/TrEMBL%3BAcc:K1R1H7]
CGI_10018236	0	0	0	0	0	0	0	0	0	0	0	0	0	0	0	0	0	0	0	0	0	0	0	0	0	0	0	0	0	0	0	0	0	0	0	protein_coding
CGI_10018539	0	0	0	0	0	0	0.693523	0	0	2.20849	0	0.252778	0	0	0	0.221229	0	0.217992	0	0	0.22059	0	0	0.527383	0.221155	0	0	0	0	0	0	0	0.214316	0	0.2213	protein_coding
CGI_10018727	0	0	0	2.37507	1.23029	0	0	0	1.23553	0	1.36796	0	0	0	0	0	0	0	0	0	0	0	0	0	0	0	0	2.49931	1.50241	0	0	1.23972	0	0	0	protein_coding
CGI_10019075	0	0	0	0.154178	0	0	1.48268	2.02098	0	0.796881	0.318248	1.6481	0.641254	2.04124	0	1.76903	0.193534	0.630969	0	0	0	0.156414	0	0.174473	1.07982	0	0	0	0.16782	0.317485	0.160603	0	1.55691	0.154687	0.156015	protein_coding	Protein SpAN [Source:UniProtKB/TrEMBL%3BAcc:K1PWY8]	GO:0005938,GO:0005615,GO:0048471,GO:0004222,GO:0008270	cell cortex|extracellular space|perinuclear region of cytoplasm|metalloendopeptidase activity|zinc ion binding
CGI_10019214	3.50488	2.85853	3.72839	2.4988	2.49312	1.00598	0.537227	2.25414	1.18988	3.9342	0.654027	1.91691	2.20799	1.38182	2.45145	2.33203	2.76869	4.34477	1.37687	1.3403	2.78936	0.12856	3.36999	1.0521	2.28156	1.92254	2.22259	0.90158	2.34309	3.91578	3.56091	2.46332	2.90979	2.41883	3.68608	protein_coding	IQ motif and SEC7 domain-containing protein 1 [Source:UniProtKB/TrEMBL%3BAcc:K1RB92]			ko04144	Endocytosis
CGI_10020039	0.12886	0.0817692	0.0830306	0.519053	0.433053	0.101454	0.946906	0.711467	0.413876	1.86414	1.02568	2.61311	0.932844	0.120727	1.30002	2.88767	0.223761	1.12091	0.418032	0.143498	0.332793	0.128297	0.255708	0.183806	1.45354	0.211324	0.1266	0.355086	0.237403	0.084246	0.127505	0.273307	2.44287	0.800094	1.06301	protein_coding	Neural-cadherin [Source:UniProtKB/TrEMBL%3BAcc:K1RWY5]
CGI_10020106	1.4916	1.45314	2.62564	1.38999	1.8052	1.3344	0.566798	0.524135	1.5439	1.28282	0.9766	1.81268	0.535628	1.55046	0.633904	1.05814	1.07517	0.94785	0.460136	1.92107	0.774857	0.844851	0.830001	0.86282	0.462292	1.48239	1.95658	1.4566	1.79019	0.735993	1.19424	1.0714	0.970946	1.37732	0.905726	protein_coding
CGI_10020195	25.1377	26.8615	20.932	49.0327	61.7476	47.9164	72.6478	158.407	46.6397	38.9225	28.073	23.1141	53.6558	111.192	36.6895	43.3559	41.1911	65.9446	27.8178	30.4087	736.903	65.7027	73.3234	312.49	376.279	173.75	26.3401	22.6915	28.9747	55.7722	127.793	61.2199	66.6395	61.0374	52.5949	protein_coding				ko04910,ko04931	Insulin signaling pathway|Insulin resistance
CGI_10020201	9.99238	19.1586	17.0165	4.97964	3.05188	27.5126	10.1339	2.39164	10.1672	3.70233	3.96307	5.26441	3.44189	2.66895	6.15049	5.78955	3.86072	2.27705	4.95967	3.76583	1.80802	5.42322	31.1761	5.60711	6.12792	17.1354	19.9515	0.930807	0.72509	2.54976	4.21905	1.14776	2.03695	6.63407	8.51672	protein_coding
CGI_10021183	10.9159	6.10997	4.14439	12.5038	7.51296	7.52918	15.2231	15.1263	15.7814	22.7009	12.8663	15.3595	18.4688	7.54247	13.9163	12.2294	10.8746	13.2929	23.2162	19.2793	21.7283	24.2987	24.8849	24.1004	15.9396	10.239	18.1661	14.0259	17.8942	20.9062	11.3039	16.7511	19.3013	17.5929	21.1061	protein_coding	Acetylcholine receptor subunit alpha-type acr-16 [Source:UniProtKB/TrEMBL%3BAcc:K1S6V2]
CGI_10021340	3.56063	0	3.61502	5.88028	6.75654	6.95972	6.40358	5.48484	9.66265	2.32909	0.92235	0	1.15117	0.441137	4.1183	2.30909	0.269224	2.5155	3.24182	3.21899	2.69038	5.20776	4.19754	6.4318	2.27389	0.915436	1.37501	0	0	9.25652	3.95442	0.457441	4.9336	2.7262	2.27536	protein_coding
CGI_10021353	0	0.164929	0.50091	0.504025	0.174373	0.830512	1.41431	0.883281	0.700334	0.513312	0.339464	0.196344	0.859141	1.16725	1.52894	1.19395	0.606836	2.19932	0.185244	0.197388	0	0.833417	0.855896	0.74228	0.670766	0.855227	0.167078	0	0.355791	0	0	0	0.488701	0.49998	0.165906	protein_coding	Scavenger receptor class F member 2 [Source:UniProtKB/TrEMBL%3BAcc:K1S5T4]
CGI_10022091	1.29972	0.763875	0.403955	0	0	0	10.7437	2.99476	1.67658	2.91166	0	0.477815	0.42204	0	0	0.846428	4.09353	3.28065	3.06769	2.4056	1.96208	0	0.413502	4.05376	1.17192	0.410582	0.413714	0.802364	0	0	0	0.400546	29.635	4.42712	10.8906	protein_coding	Complement C1q-like protein 4 [Source:UniProtKB/TrEMBL%3BAcc:K1R253]
CGI_10022119	1.06767	0.43095	0.661454	2.46609	1.44731	1.16498	0.936327	1.3255	2.14897	1.25212	2.30146	2.20227	2.37861	1.95317	4.24072	2.5896	2.99632	1.16961	1.66608	0.778082	0.663289	3.01663	0.982535	1.46502	1.17318	1.6621	1.26895	1.91076	0.995041	1.7023	0.760018	1.64013	1.51749	0.437867	3.30363	protein_coding	Sodium/glucose cotransporter 4 [Source:UniProtKB/TrEMBL%3BAcc:K1R747]	GO:0005887,GO:0005412,GO:1904659,GO:0006814	integral component of plasma membrane|glucose:sodium symporter activity|glucose transmembrane transport|sodium ion transport
CGI_10022190	0.0883463	0.409696	0.169413	0.333939	0.0877517	0	1.6115	0.548747	0.794282	2.05375	0.257911	0.494232	0.949988	0.419938	0.286604	1.81979	1.0404	1.44326	0.458547	0.684042	0.494875	0.692404	0.865895	0.666786	1.17077	0	0.171758	0.340017	0.179219	0.0864589	0.263604	0.255377	4.56918	1.60452	3.28061	protein_coding	Alpha-amylase [Source:UniProtKB/TrEMBL%3BAcc:K1QM72]			ko00500,ko04973	Starch and sucrose metabolism|Carbohydrate digestion and absorption
CGI_10022328	2.25239	4.72245	1.12505	3.57751	6.32566	0.689009	4.0506	8.30887	8.60707	1.40082	1.51639	1.10351	1.06691	0.947025	2.66983	3.3434	1.48696	2.77853	6.45512	5.50191	2.03519	3.9349	1.32644	9.66384	4.01526	11.4035	2.27521	11.1346	10.4526	5.57187	9.74113	6.62022	3.14854	4.18117	6.23279	protein_coding
CGI_10022387	19.5965	9.95611	24.6348	5.99301	10.5604	3.44543	4.81386	6.06621	13.7323	15.4336	16.1953	16.9853	29.7172	5.21	35.3115	24.281	8.39356	9.18869	11.8987	21.9455	61.1009	6.90924	3.13639	6.33315	15.9683	10.7783	11.3031	6.5139	28.0987	13.189	25.1765	6.22522	11.5929	11.4985	14.1703	protein_coding
CGI_10022397	815.492	1640.95	922.261	670.123	0	1448.94	0	448.292	676.041	4534	290.425	2032.54	597.827	2355.32	2803.42	3226.88	3702.76	2994.85	0	315.782	0	753.676	0	0	0	0	2962.01	2036.81	0	1010.8	1560.76	1675.6	535.178	251.765	1884.62	protein_coding	Putative citrate synthase%2C mitochondrial [Source:UniProtKB/TrEMBL%3BAcc:K1QF04]
CGI_10022412	1.65389	0	2.35892	0	0	0	0	0	0	5.4661	0	3.57479	0	4.07873	5.13728	1.82891	0	0	0	0	0.129232	0	0.399954	0	0	0	3.15329	4.52909	3.55237	1.18285	0.937263	0	5.90429	0.645306	7.59932	protein_coding	Brain tumor protein [Source:UniProtKB/TrEMBL%3BAcc:K1RZ60]
CGI_10022485	0.335492	5.29811	7.07567	10.8464	0.332191	9.55218	13.9312	7.47981	10.6932	6.98628	7.20174	0	0	0	16.801	5.24736	0	5.21392	0	0.37389	7.8108	0.319697	0	0	0.317163	0	0	0	0	0	4.94528	4.56239	0	0.644299	2.57071	protein_coding
CGI_10022575	0	0.124527	0	0	0.132813	0.128948	0.411923	0.822452	2.28942	0.649998	1.05845	0.299102	0.264858	0	0	1.57927	1.59157	1.54968	0.138835	0.454926	0	0.135241	0	0.44934	0.641232	0.267595	0	1.27053	0.543509	0	0	0	3.8134	2.40902	0.387781	protein_coding	Monocarboxylate transporter 2 [Source:UniProtKB/TrEMBL%3BAcc:K1QW68]
CGI_10022620	0.880804	0.864785	1.44796	0.603624	0.847143	0.278362	0.563624	0.38137	0.259752	0.915515	0.465856	0.688361	0.247791	0.414633	0.514255	0.463327	0.0422694	0.489039	0.301513	0.244477	0.426045	0.0713241	0.256058	0.242851	0.387737	0.505124	0.291085	0.253712	0.481546	0.144269	0.545435	0.828088	0.244976	0.56287	0.464225	protein_coding	SCO-spondin [Source:UniProtKB/TrEMBL%3BAcc:K1R459]
CGI_10022705	1.14933	3.12737	0.777419	1.21301	3.69566	13.6409	4.94362	8.06603	4.99064	27.7162	12.7142	42.6542	46.4466	6.93592	12.1316	114.846	31.7446	5.34884	2.13346	2.57819	24.0496	0.449432	0.802193	31.3946	0.221942	5.13599	1.01522	0.111145	14.8465	1.00536	0.228193	11.4001	52.1508	5.58357	4.76126	protein_coding
CGI_10022768	1.06631	0	0.97015	4.7091	0	2.06427	0	0	0	0	0	2.52736	0	0	0	0	1.27986	0	2.36775	0	0.94662	0.881667	0.979748	0	0.999913	0.974864	0	1.00444	2.34994	0	0	0.963776	0	0	0.965962	protein_coding	Transforming growth factor beta regulator 1 [Source:UniProtKB/TrEMBL%3BAcc:K1QJ68]
CGI_10022835	9.35415	3.65746	18.7757	10.6337	38.4351	16.3423	17.0511	24.0402	34.2117	33.1641	6.51099	19.3712	6.88565	7.38357	26.9749	13.5327	0.505117	16.6324	53.1449	41.0921	38.5069	15.0748	8.91604	18.3762	0.13432	32.0648	0.973957	0.273918	2.33258	19.3667	15.6709	9.44891	0.815218	3.55803	2.05992	protein_coding	Angiopoietin-4 [Source:UniProtKB/TrEMBL%3BAcc:K1Q5S1]
CGI_10022953	0	1.06907	0	4.40248	3.36765	9.86648	3.58186	0	5.69819	2.69339	5.16489	0	5.26372	1.24518	8.44003	3.98511	0	1.30087	1.40523	4.24962	6.88757	5.25593	0	0	0	1.14067	8.24766	0	0	4.79347	3.68054	1.14504	7.18071	1.19151	3.47061	protein_coding
CGI_10023129	2.26643	1.2386	0.717226	2.08876	3.03985	2.7633	3.91281	3.34423	3.14334	1.12003	3.53399	2.08721	3.89206	2.85592	2.17448	3.86543	5.09606	3.44163	1.75106	1.15833	9.58786	6.36121	5.21507	4.01019	3.69768	5.85178	1.66701	2.2927	3.14287	5.58781	4.15649	2.81886	4.16082	3.60117	2.9067	protein_coding
CGI_10023346	69.2485	0	0	59.9438	72.217	82.4488	73.8092	91.2188	52.7578	58.2824	79.9334	0	80.6861	55.3103	50.3543	0	48.8626	64.493	96.6102	89.195	1.04071	0	0	49.5817	0	1.07394	59.8803	0	0	79.8707	0	0	69.5122	0	67.0835	protein_coding
CGI_10023468	1.80481	0.569734	0.45724	9.65939	4.31273	4.90972	3.77915	3.97625	5.31226	4.64281	3.96148	3.62153	2.0646	0.438088	11.6619	1.82455	9.36673	6.99389	4.69767	2.62249	7.62024	5.78744	2.47744	4.96348	1.46274	6.04845	4.60087	5.6894	1.69244	12.6767	2.43463	4.07395	7.54757	1.59318	11.3624	protein_coding	Beta-1%2C3-galactosyl-O-glycosyl-glycoprotein beta-1%2C6-N-acetylglucosaminyltransferase 3 [Source:UniProtKB/TrEMBL%3BAcc:K1Q099]	GO:0070062,GO:0000139,GO:0016021,GO:0016020,GO:0047225,GO:0003829,GO:0008109,GO:0005975,GO:0002426,GO:0050892,GO:0060993,GO:0016266,GO:0006493,GO:0048729	extracellular exosome|Golgi membrane|integral component of membrane|membrane|acetylgalactosaminyl-O-glycosyl-glycoprotein beta-1,6-N-acetylglucosaminyltransferase activity|beta-1,3-galactosyl-O-glycosyl-glycoprotein beta-1,6-N-acetylglucosaminyltransferase activity|N-acetyllactosaminide beta-1,6-N-acetylglucosaminyltransferase activity|carbohydrate metabolic process|immunoglobulin production in m…	ko00512	Mucin type O-glycan biosynthesis
CGI_10023594	26.7837	32.7951	42.4765	195.008	101.562	4.10636	81.7372	90.4914	177.763	92.0659	1.06532	50.7739	0	44.3715	22.2103	23.9978	6.25401	77.1731	19.8556	26.0653	17.9646	19.5601	9.71266	14.4717	46.7196	0.96781	4.95232	0.991641	2.31473	1.00671	10.2709	0.975322	1.00201	3.991	1.93092	protein_coding
CGI_10024789	6.16413	3.25499	7.2241	2.95142	1.79005	3.41293	2.56176	3.10728	1.4472	2.77957	4.42469	6.38419	2.44387	2.88822	1.76512	3.16833	3.74469	3.44068	3.74964	2.62748	5.27396	2.94681	31.0173	2.61149	4.15482	3.54092	5.10462	3.68862	3.11232	3.15088	17.1223	2.80149	3.93609	4.49216	3.49956	protein_coding	Zinc transporter ZIP1 [Source:UniProtKB/TrEMBL%3BAcc:K1QZ45]
CGI_10025457	0.522685	1.16276	0.443866	0.666298	1.10895	1.07159	1.70447	1.79972	1.46104	0.831254	1.12842	1.13193	1.33653	1.55528	1.05439	0.886236	0.930681	1.09695	2.30687	2.03948	2.02342	2.05737	1.30379	2.55463	0.704308	1.68754	1.07307	1.45839	1.58593	2.14127	3.03599	1.74398	2.94061	2.20872	1.56816	protein_coding
CGI_10025581	0.745683	0.343911	1.75866	2.10627	9.81855	7.73008	11.9137	3.6983	3.30123	0	0.727345	0.825604	0.721606	0.347184	4.85283	1.08896	0	0	1.9404	2.48995	2.43655	1.05024	0	0.777832	0.702721	1.0762	5.73966	0.710714	1.14272	4.29322	0.726165	3.92271	4.20487	0.709989	2.48386	protein_coding	Complement C1q tumor necrosis factor-related protein 3 [Source:UniProtKB/TrEMBL%3BAcc:K1QUL0]
CGI_10025847	0.223547	0.317495	0.215978	0.161589	0.448016	0.370326	1.43346	0.754169	0.792358	0.85628	0.0543162	0.123198	0.377735	0.0527299	0.241319	0.0540471	0.580678	0.585285	0.574891	0.684701	0.864231	0.164353	0.389978	1.50451	0.107242	0.275206	0	0.0545355	0	0	0	0	6.37515	1.97665	1.40989	protein_coding	Macrophage mannose receptor 1 [Source:UniProtKB/TrEMBL%3BAcc:K1QXW1]			ko00533	Glycosaminoglycan biosynthesis - keratan sulfate
CGI_10025860	2.9651	3.61904	8.94604	3.85128	6.6125	3.98682	2.60475	1.07659	2.99368	4.07217	3.51676	4.44292	3.2949	2.79571	4.10027	2.67204	2.68752	4.23284	1.31754	2.13974	1.86339	1.84574	1.05512	2.33328	2.22894	1.6747	7.4844	4.5224	7.89495	1.85477	5.64263	5.80379	3.59388	2.82396	3.6995	protein_coding	L-ascorbate oxidase [Source:UniProtKB/TrEMBL%3BAcc:K1QQ82]
CGI_10025931	2.94916	2.8743	1.94941	1.97898	1.27414	1.72527	0.6922	1.15955	1.21119	2.99155	2.50997	3.11293	3.11327	1.88572	3.10447	3.53468	1.77261	0.937832	2.66502	1.71626	1.8228	1.49107	1.57131	1.66547	1.57557	1.04886	1.24289	1.36018	2.86905	3.11444	2.12512	2.02391	2.08103	1.28714	1.79106	protein_coding	Kelch-like protein 29 [Source:UniProtKB/TrEMBL%3BAcc:K1QY52]
CGI_10026031	0.281277	0.466022	0.202664	0.399468	0.848071	0.526829	0.864101	1.43394	2.7089	1.79649	2.04709	0.99173	0.406417	1.18321	1.50927	0.469702	2.11882	1.85114	0.925279	0.778884	2.17637	1.21181	0.139623	1.97144	2.32206	1.45952	0.206363	2.69624	0.629027	0.477737	0.485503	1.15714	2.65075	2.32729	1.08901	protein_coding	ABC transporter G family member 14 [Source:UniProtKB/TrEMBL%3BAcc:K1QEY1]	GO:0016021,GO:0005886,GO:0005524,GO:0042626	integral component of membrane|plasma membrane|ATP binding|ATPase activity, coupled to transmembrane movement of substances
CGI_10026212	1.38294	1.98196	0.250724	3.35626	1.44225	0.488073	3.26912	2.96758	4.68798	5.49061	1.07882	3.03496	3.01331	3.14832	3.63562	4.10427	2.92198	1.53308	0.461429	1.74273	2.01484	0	3.22311	0.324628	2.39606	0.256176	1.40316	2.62811	3.28741	0.569509	2.79495	4.91834	0.798693	1.17693	2.40778	protein_coding
CGI_10026304	53.1732	61.7692	54.7204	83.5243	89.7288	93.494	130.542	161.241	91.7708	39.874	36.7043	46.579	52.0329	77.9184	51.1963	65.1622	66.4939	86.0673	64.3433	66.0937	279.081	96.3972	302.752	207.653	264.088	178.492	70.5868	70.0499	69.4944	66.5535	197.285	71.7543	72.7219	70.5144	95.4241	protein_coding	CCAAT/enhancer-binding protein delta [Source:UniProtKB/TrEMBL%3BAcc:K1PR50]
CGI_10026379	49.1478	33.6376	12.1787	64.1599	30.4986	91.7093	58.2818	58.9839	91.646	103.761	30.9965	90.18	97.0062	28.3172	45.5159	66.4371	94.121	69.3426	81.6923	70.3921	215.458	245.688	124.174	91.2777	100.55	65.1197	38.1874	154.912	98.0522	60.8065	70.1108	82.6407	79.7642	36.0249	59.3563	protein_coding	Heavy metal-binding protein HIP [Source:UniProtKB/TrEMBL%3BAcc:K1QY94]
CGI_10026520	1.93873	5.06308	1.49929	0	1.24637	0	0	2.83304	0	3.50209	6.6353	4.33723	1.25899	2.41813	9.11203	4.45881	7.35892	0	0	0	0	3.78757	0	4.14222	4.31914	4.86627	2.81428	5.62357	4.02607	1.88976	0.629816	7.10645	7.62763	7.44588	3.08551	protein_coding	Heat shock 70 kDa protein 12B [Source:UniProtKB/TrEMBL%3BAcc:K1R4Z6]
CGI_10026603	0.289781	0.250405	0.0280193	0.171799	0.291327	0.304029	0.773437	0.30108	1.08875	1.17538	0.706807	1.61512	1.14686	0.0544733	0.157718	0.822349	0.727751	1.19936	0.726344	0.358846	0.780634	0.113312	0.468073	0.778924	0.57415	0.259224	0.0289906	1.36502	0.118131	0.171408	0	0.374393	4.74132	0.872374	1.77624	protein_coding	Putative chitinase 3 [Source:UniProtKB/TrEMBL%3BAcc:K1QYL9]			ko00520	Amino sugar and nucleotide sugar metabolism
CGI_10026636	0	0	0	0	0	0	0	0	0	0	0	0	0	0	0	0	0	0	0	0	0	0	0	0	0	0	0	0	0	0	0	0	0	0	0	protein_coding	Guanine nucleotide-binding protein subunit gamma [Source:UniProtKB/TrEMBL%3BAcc:K1RVK6]			ko04014,ko04371,ko04151,ko04062,ko04724,ko04727,ko04725,ko04728,ko04726,ko04723,ko04740,ko04713,ko05200,ko05032,ko05034	Ras signaling pathway|Apelin signaling pathway|PI3K-Akt signaling pathway|Chemokine signaling pathway|Glutamatergic synapse|GABAergic synapse|Cholinergic synapse|Dopaminergic synapse|Serotonergic synapse|Retrograde endocannabinoid signaling|Olfactory transduction|Circadian entrainment|Pathways in cancer|Morphine addiction|Alcoholism
CGI_10026884	4.67931	3.06732	11.2756	38.4993	4.75203	17.4113	17.8655	8.89642	9.89625	18.3469	17.9506	29.4461	21.6644	26.9431	11.7288	7.55119	33.3748	16.4321	14.6061	20.5307	5.65972	64.0774	2.13853	44.8757	25.4674	31.4898	24.5667	16.9187	41.8251	24.6915	57.462	26.8082	37.2058	51.1897	10.3408	protein_coding	Fibrinogen C domain-containing protein 1 [Source:UniProtKB/TrEMBL%3BAcc:K1R8Y5]
CGI_10028203	0.0999081	0.190635	0.190367	0.576307	0.300022	0	0	0	0.501536	0.0965766	0.691402	0.442087	0.774198	0.280555	0.108701	0.0977585	0.114391	0.48121	0.52138	0.110249	0.288325	0.191229	0.0986096	0.605204	0.860751	0.097607	0.195871	0.294132	1.12157	0.681057	0.879399	0.194941	0.282363	0.573941	0	protein_coding
CGI_10028278	5.98466	2.79579	7.17503	7.56783	6.00364	2.75113	4.20256	1.82015	0.993187	5.63329	10.0167	4.40864	7.3124	7.22069	10.0804	3.63893	5.14501	5.59228	1.59318	1.12575	3.2448	8.7098	3.06421	1.75288	8.71642	2.39318	7.60571	3.09645	4.65539	3.98575	3.31186	15.8359	8.18094	3.38664	9.53161	protein_coding	Complement C1q-like protein 4 [Source:UniProtKB/TrEMBL%3BAcc:K1QD84]
CGI_10028474	0	0	0	0	0	0	0	0	0	0	0	0	0	0	0	0	0	0	0	0	0	0	0	0	0	0	0	0	0	0	0	0	0	0	0	protein_coding
CGI_10028711	24.0559	20.9717	26.5784	24.94	1.42847	35.2918	11.0215	13.0021	15.1501	44.3302	15.5577	38.8886	35.9935	87.0041	41.4656	24.1328	102.807	44.9035	7.31422	9.95937	7.49131	35.345	1.41422	4.28168	0	12.5836	4.99484	43.3219	13.5943	84.9329	42.9719	15.6517	68.2617	25.8698	33.6954	protein_coding	Caveolin [Source:UniProtKB/TrEMBL%3BAcc:K1RAQ0]	GO:0005901,GO:0005768,GO:0000139,GO:0045121,GO:0070836,GO:0030512,GO:0031623,GO:0031295	caveola|endosome|Golgi membrane|membrane raft|caveola assembly|negative regulation of transforming growth factor beta receptor signaling pathway|receptor internalization|T cell costimulation	ko04144,ko04510,ko05205,ko05418,ko05416,ko05100	Endocytosis|Focal adhesion|Proteoglycans in cancer|Fluid shear stress and atherosclerosis|Viral myocarditis|Bacterial invasion of epithelial cells
CGI_10000134	977.789	613.942	518.735	1528.93	1557.6	1098.5	1042.5	752.54	537.016	709.808	790.953	805.604	1253.83	1086.23	845.089	503.674	1712.41	612.686	662.592	777.098	1419.84	1651.01	438.086	677.344	746.982	1309.8	1374.6	1211.53	928.895	2373.7	1549.55	1632.41	968.371	933.002	1753.96	protein_coding
CGI_10000206	0.576832	0.520963	0	0.529622	0.552088	1.09055	1.70395	0.559771	0.55637	1.7228	1.69412	0	0.569272	0	1.25137	1.71517	1.33991	1.12688	3.03947	1.27251	2.12466	0	1.64655	0.568882	0	3.25185	1.1055	4.37937	0	1.65056	1.67867	4.33153	1.63144	1.09312	0.542332	protein_coding
CGI_10000411	0	0	0	2.71156	1.18518	0	0	2.36211	0	1.59197	2.34499	0.902436	2.72848	0	0	1.18122	0	3.53626	0.428629	0.445894	0.377566	0.729193	0.391075	0	0.381046	0	0.387784	0.390319	0	0	0	0	0.374011	0	0	protein_coding
CGI_10000695	0.762393	1.26017	2.82724	0.273839	0.766005	0.446917	1.64177	0.386477	1.05621	0.826008	0.92796	0.944546	0.367128	0.800882	0.822614	1.28591	1.08946	0.635031	0.492805	0.629794	0.797777	0.272714	0.745262	1.23298	1.24177	0.554058	0.645435	0.916329	1.53686	1.29051	0.46896	0.277745	0.900478	0.545486	0.911233	protein_coding	E3 ubiquitin-protein ligase MIB2 [Source:UniProtKB/TrEMBL%3BAcc:K1PFA1]
CGI_10000778	0	0	0	0	0	0	0	0	0	0	0	0.94509	0	0.791654	0	0	0	0	0	0	0	0	0	0	0	0	0.767497	0	0	0	0	0.751981	0	0.770842	1.51438	protein_coding	Nuclear receptor interaction protein [Source:UniProtKB/TrEMBL%3BAcc:K1QCQ6]
CGI_10000819	20.4399	25.7299	10.0898	51.2959	53.0809	53.5808	50.6108	15.924	51.743	13.4227	22.1718	17.0625	14.053	40.346	21.4487	3.37123	10.858	33.7254	68.3353	45.2979	61.124	58.2461	26.7774	51.4146	19.2269	44.2459	22.1218	15.7977	42.0342	58.6747	8.44479	11.3975	7.84562	22.0749	8.81678	protein_coding	Short-chain collagen C4 [Source:UniProtKB/TrEMBL%3BAcc:K1QWL8]
CGI_10001076	0.504834	1.40224	0.968476	1.02942	4.13356	3.58644	2.00132	0.671685	3.3053	3.98146	1.68422	1.64025	0.804522	0.515384	1.38787	2.23674	5.15344	2.53969	0.457564	1.12568	4.51942	0.781297	3.84354	1.43285	1.17189	2.04355	0.981624	3.66736	1.45942	1.19671	0.600086	1.58518	0.471483	4.8133	1.36871	protein_coding
CGI_10001100	1.33066	6.85777	5.39573	1.59983	0.977011	1.67315	3.33098	2.93124	2.25033	4.58564	1.22242	0.972186	3.39937	1.46178	0.891368	1.52635	4.54289	7.03524	6.31589	3.00239	1.24911	6.18036	2.3963	0.7577	1.88451	0.879024	1.97392	1.01317	2.15375	6.9906	3.64671	0.673012	7.71505	1.12389	4.60949	protein_coding	Tripartite motif-containing protein 2 [Source:UniProtKB/TrEMBL%3BAcc:K1PVF8]
CGI_10001317	0.631856	0.578478	0	0	0	0.926366	0.64112	0.650588	6.23533	0.315838	0.625658	0.721673	0	0.918409	0.70271	1.2742	0.75047	0.623886	0.672721	1.07623	6.0598	0.593029	0.936132	0	1.54081	2.15813	1.87504	0.311632	0.656333	0.925584	0.313942	2.45232	0.609766	1.82601	0.304904	protein_coding
CGI_10001622	15.0798	3.19124	2.61462	0.325479	0	0.980324	1.72037	0.346996	11.2145	20.4165	23.1009	25.2758	21.2464	17.0223	25.6739	22.2283	37.1859	10.7531	14.7716	7.82056	12.7429	1.2986	12.649	6.05459	7.01393	19.2098	4.44871	9.30721	3.28256	23.6254	25.7544	13.546	19.3915	8.15948	8.38885	protein_coding
CGI_10001645	3.63458	3.23853	3.89625	0.745761	1.13528	2.155	3.87646	2.07767	2.62848	2.11426	2.59227	1.29918	0.580406	0.951387	4.63503	2.68654	3.25066	1.13403	1.13576	2.00534	2.85643	1.65887	3.56332	1.08493	2.57466	0.926316	0.749824	1.80178	1.29028	2.59567	3.10144	2.16977	2.41785	1.47375	3.17008	protein_coding
CGI_10001781	3.73206	2.1643	6.35794	2.21905	0	0	5.48577	0	0	0.633715	0.614446	0	0	0	0.67889	0	0	0	1.98672	0.696141	10.1981	0	1.75327	7.74977	0.573736	6.4139	1.17726	0.577934	2.63948	0.592874	1.21861	0.579253	6.52774	2.93006	13.7354	protein_coding
CGI_10002170	11.2626	9.3446	7.07107	0	5.1507	2.46201	11.2135	4.08834	1.10725	0	0.731996	0.414409	4.42241	0	1.60872	1.09261	0.872465	0.719772	3.8926	4.12544	3.82448	1.05834	3.58614	2.81415	2.75794	3.55183	2.87603	1.06834	0.770946	0	0.366628	0.357396	0	0.353387	2.45299	protein_coding
CGI_10002292	0	0.883851	0	1.32802	0.458667	0.904742	1.87879	1.38672	3.71986	0.478668	0.471609	1.07767	0.471902	1.79594	0	0	0.554842	0.46786	0	0	0	0	0	0.469787	0	0	0	0	0.504317	1.84385	1.86964	0	0	0	1.8064	protein_coding
CGI_10002444	0	0	0	0	0	0	0	0	0	0	0	0	0	0	0	0	0	0	0	0	0	0	0	0	0	0	0	0	0	0	0	0	0	0	0	protein_coding
CGI_10002505	5.19478	5.60107	4.61339	1.05542	0.477505	0.595787	0.982356	4.50038	3.05946	0	0.470975	0	1.08244	0	0.171129	0.154116	2.0418	3.18181	0	0.533174	0	2.97844	1.09798	1.53306	0.895355	0.933528	4.24636	10.9613	3.23327	0.467198	4.06279	5.23523	13.5546	1.21465	6.21368	protein_coding
CGI_10002913	236.51	106.084	189.373	246.636	662.623	369.31	295.02	322.419	164.952	292.065	269.125	425.671	399.008	294.988	199.811	150.84	275.554	195.645	99.8129	125.082	153.1	336.683	258.766	230.314	235.855	167.29	297.358	644.188	335.303	794.823	411.756	584.655	236.915	122.217	514.277	protein_coding
CGI_10003177	0	0	0	0	0	0	0	1.31588	0	0	0	0	0	0	0	0	0	1.53467	0	0	0	0	0	0	0	0	0	0	0	0	0	0	0	0	0	protein_coding
CGI_10003281	0	0	0	0.755767	0.786847	0	1.00391	0	0	0.188148	0	0	0.191179	0	0.851496	0.38291	0.683317	0	0.60458	2.65326	1.14922	0.765356	3.92706	1.76481	2.82816	2.71204	0.387454	2.48398	0.800961	0.576721	0.961572	1.14422	0	0	0.579503	protein_coding
CGI_10003547	0.635636	0.681463	0.980782	2.52886	0.945994	1.98987	1.76626	0.793201	2.30095	1.64903	1.08331	0.171541	0.756187	1.31012	2.04158	0.98645	0.721799	0.821532	0.48712	0.524726	2.12025	0.154753	1.63025	2.2432	0.525752	1.0744	1.23875	0.855783	0.797521	2.16833	0.541047	1.31354	0.894483	1.51975	1.08201	protein_coding	Lachesin [Source:UniProtKB/TrEMBL%3BAcc:K1QJ70]
CGI_10003570	0.396483	2.92191	0.368432	0	0	0	6.26484	1.15715	0	1.52156	0	0	2.67247	0	0	0.382618	9.56279	4.49074	3.23404	3.50605	5.25617	1.11387	0	3.9178	1.11355	0.75526	0.384822	0.771116	0	0	0	0	26.0604	11.9901	15.9391	protein_coding
CGI_10003706	2.36781	3.93097	3.57277	9.6792	5.96029	7.64654	12.767	8.19027	3.88976	1.53017	0	2.29404	0	2.05911	0.268111	0.238652	1.416	2.11433	4.30937	1.67653	0.240455	8.70179	0	5.37104	2.71934	1.70606	0	0.960508	0.12428	2.64042	0.723416	1.67996	1.27447	0.58833	5.93729	protein_coding	Tripartite motif-containing protein 2 [Source:UniProtKB/TrEMBL%3BAcc:K1PYJ2]
CGI_10003770	16.1321	18.3407	10.0195	4.33585	8.40711	10.5219	15.5309	17.6613	9.6886	7.86173	9.18731	12.5106	21.4643	8.86212	4.4955	2.84875	14.4239	1.61113	3.07843	1.37615	8.83477	3.39643	7.62812	6.55688	12.2132	4.37044	9.89078	0	9.8181	16.7037	10.6844	12.6232	11.9339	0.791848	6.65653	protein_coding	Interferon alpha-inducible protein 27 [Source:UniProtKB/TrEMBL%3BAcc:K1PYI9]
CGI_10003894	2.12881	0.778729	0.156708	4.51334	2.20426	3.02197	1.58035	1.63698	1.48331	1.0823	8.31085	3.978	1.02188	2.77971	5.32345	2.95439	2.144	3.06931	0.0828809	1.55141	0.623111	0.564736	1.84608	2.10663	0.383402	3.1204	2.05191	0.388788	0.326624	1.65285	1.03166	1.72835	1.98064	2.54375	3.71767	protein_coding	Tripartite motif-containing protein 3 [Source:UniProtKB/TrEMBL%3BAcc:K1PY58]
CGI_10004009	1.15142	1.24862	1.50449	0.779827	0.576428	0.465491	0.420155	1.40048	0.828605	1.02737	1.20169	0.995892	2.48808	1.6308	2.15171	0.787922	1.13133	1.72109	2.64796	1.87354	2.12745	0.574468	1.38435	1.70537	2.10958	1.7173	1.7415	1.69842	1.81404	1.02516	0.811907	1.66296	1.07558	1.24583	2.68076	protein_coding		GO:0016021,GO:0005886,GO:0004930	integral component of membrane|plasma membrane|G-protein coupled receptor activity
CGI_10004210	5.28168	3.85039	3.91592	3.24822	0.399592	3.058	4.57683	1.72998	5.1953	1.62979	3.4573	2.42823	0.763036	0.488393	1.69176	0.877207	1.05911	1.98926	5.74683	3.44707	2.08589	0	0.384871	0.864703	1.93881	3.30589	1.65856	2.5042	2.245	0.128085	0.38645	0.764348	1.11517	0.996648	1.51657	protein_coding	Receptor-type tyrosine-protein phosphatase U [Source:UniProtKB/TrEMBL%3BAcc:K1QHZ8]
CGI_10004431	0	0	0	1.04042	1.49224	1.49417	0.0848426	0.255903	1.4275	1.42839	0	1.09222	0.32026	0.233396	0	0.475689	0.285098	1.413	0.169768	0	1.29075	0.66273	0.747647	0	0	0	0.324688	0	0	0	0	0	0.233224	0.157906	0	protein_coding	Cadherin EGF LAG seven-pass G-type receptor 1 [Source:UniProtKB/TrEMBL%3BAcc:K1PXA2]
CGI_10004469	2.07827	1.22458	0.68353	0.122537	0	0	1.25462	0	0	0	0	3.98297	0.838929	0.300066	0	0.942777	1.23728	0.33236	2.45448	0.949557	1.4912	0.260508	0	0	0	1.50411	2.00553	1.31548	1.2569	0	0.0944575	1.5908	2.40367	0	1.43143	protein_coding
CGI_10004622	0	0	0	0	0	0	0	15.2984	0	0	9.13899	0	0	0	0	0	0	0	0	0	10.957	0	0	0	0	0	0	0	0	0	0	0	0	0	0	protein_coding	Ankyrin repeat domain-containing protein 29 [Source:UniProtKB/TrEMBL%3BAcc:K1PQI0]
CGI_10004721	1.12007	1.38048	1.28809	0.229725	0.611301	0.692378	0.491083	1.09352	0.612184	0.960472	0.723396	1.5051	0.486004	0.230499	0.665828	1.76232	0.42618	1.42121	1.02899	0.550119	0.34149	0	0.118269	0.458621	0.457329	0.705268	1.04893	1.8485	1.76439	0.835535	0.365323	0.817883	0.813128	0.351823	1.50085	protein_coding
CGI_10004826	4.92588	8.36181	11.2749	8.86669	31.3097	26.3365	10.5388	7.07142	12.1296	3.09642	6.11848	0.533093	2.66059	6.24632	7.50149	4.33601	1.02278	0	0.409331	0.450553	0.565966	0.404417	10.78	4.42104	0.812145	2.51489	2.58014	2.46548	3.66778	3.49065	0.218473	5.27037	0.50338	5.58063	12.193	protein_coding
CGI_10004949	2.94567	4.58053	4.73447	1.3421	2.35222	1.88244	5.03975	3.58796	2.19109	1.47776	4.23624	3.38223	3.74459	2.31727	3.35734	3.2567	3.74631	4.41618	3.02595	2.3719	2.60008	2.1356	6.6606	2.70367	4.02234	3.30719	3.90017	4.12396	4.22412	2.99719	1.81295	2.40385	3.91926	3.66851	3.40853	protein_coding	Heat shock 70 kDa protein 12A [Source:UniProtKB/TrEMBL%3BAcc:K1PNS5]
CGI_10005211	1.13708	0.58891	0.166362	0.252546	0.528788	0.0799126	1.15039	0.261013	0.529022	0.249295	0.594262	0.471483	0.580893	0.637903	0.467342	0.750141	0.294972	0.411537	0.179084	0.476583	0.164889	0.422372	0.427727	0.157133	0.163608	0.589977	0.508846	0.50798	0.53051	0.592649	0.168736	0.676964	0.736404	0.499447	1.10297	protein_coding
CGI_10005518	9.39803	5.82973	7.26648	3.84307	3.76807	3.11713	2.4926	5.30565	3.48081	3.46887	3.99486	3.37354	2.12194	2.86557	1.54216	3.51311	5.06782	1.9928	5.40213	5.58115	15.3869	2.49003	13.1146	4.79521	4.07927	4.59737	5.42261	3.29096	4.47401	3.92646	31.8338	3.2637	1.57385	4.98146	5.7787	protein_coding	DNA-binding protein D-ETS-3 [Source:UniProtKB/TrEMBL%3BAcc:K1QVN7]			ko05202	Transcriptional misregulation in cancers
CGI_10005547	0.411814	0.292938	0.0974435	0.29718	0.202212	0.286599	0.513269	0.512184	0.101943	0.19613	0.699767	0.22495	0.490413	0.187938	0.773122	1.08305	0.581523	0.779432	0	0.114303	0	0	0.300389	0.105309	0.195905	0.195828	0.496697	0.40217	0	0.900574	0.200094	0.197977	0.193246	0.0988528	0	protein_coding
CGI_10006066	0.617603	1.0587	0.197651	0	0	0	0.625451	0.104383	0	0.39419	0.201	0.339964	0	0.096503	0.111173	0.891356	0.238024	0.0976943	0.424027	0.113611	0.287107	0.199716	0.300694	0.203113	0.286069	0.298657	0.0993529	0.097313	0.519064	0.0991712	0.301016	0.49514	0.580782	0.290587	0.48838	protein_coding
CGI_10006232	5.53474	5.48993	3.68484	2.40285	2.52259	1.35952	3.08407	4.90206	4.18372	7.44277	5.91376	4.91135	3.38767	2.77142	3.75963	5.9754	2.7818	4.27614	6.65829	4.3044	3.78812	0.52809	5.43408	4.62909	4.56103	3.38878	3.74557	4.78638	5.89285	3.23032	3.72742	5.06959	4.89984	5.41193	5.44631	protein_coding	NFX1-type zinc finger-containing protein 1 [Source:UniProtKB/TrEMBL%3BAcc:K1P999]
CGI_10006359	3.83533	2.21969	3.68536	1.93095	1.38372	0.859503	1.82127	1.16483	2.57216	2.55208	3.29756	2.862	3.2585	2.12706	4.63386	3.66809	0.979352	3.49422	6.72563	3.56858	1.58804	2.29232	2.77569	5.43199	3.20772	2.72543	5.03929	2.14463	3.07563	1.72227	1.42214	3.1946	1.72388	3.57602	0.982216	protein_coding	Heat shock 70 kDa protein 12B [Source:UniProtKB/TrEMBL%3BAcc:K1QE45]
CGI_10006478	7.0469	5.92934	0	1.18012	0.159383	0.436044	0.321885	2.86518	1.48911	0	3.19339	1.6281	1.21107	1.26975	3.79592	1.52497	0.485028	2.34623	4.46173	1.08735	0	0.158246	0.459178	0.863245	1.09996	0.409678	0	2.0508	2.84548	2.42414	2.00614	2.46786	6.64369	1.37484	2.83491	protein_coding	Protein ALO17 [Source:UniProtKB/TrEMBL%3BAcc:K1QFC3]
CGI_10006515	3.6115	3.24835	4.46304	9.44632	7.90432	4.48592	3.51226	5.18359	2.84063	3.59742	3.5094	6.7573	8.85517	6.76558	3.89503	4.72416	4.10387	7.02287	11.4605	7.36808	3.85303	10.5467	6.22641	2.33809	3.36211	7.26211	9.15474	2.85335	3.16578	2.87691	4.6025	6.24797	3.37278	5.14342	0	protein_coding				ko04514	Cell adhesion molecules (CAMs)
CGI_10006683	0	0.505444	0	0	0	0	0	0	0	0	0	0	0	0	0	0	0	0	0	0	0.51093	0	0	1.64742	1.03444	0.516603	0	0.523929	1.17446	0	0	0	0	0	0.517146	protein_coding
CGI_10007122	0	0	0.359686	1.0822	0.0955002	0.68641	0.47813	0.476288	0.095271	0.352908	0.0911524	0.300804	0	0.171801	0.298302	0.442827	0.10701	1.05309	0.852309	0.39946	0.086418	0.359301	0.0906177	0.490647	0.426785	0	0	0.272187	0.188329	0.36806	0.182187	0.365719	0.444013	0.0893847	0	protein_coding
CGI_10007493	19.1901	15.7825	12.2719	8.05044	7.40258	8.99479	13.2822	14.7335	14.7471	21.588	23.2013	22.6351	12.2079	10.8055	10.9252	19.4204	13.422	16.4216	19.1378	17.2758	8.39422	6.15896	13.2139	15.2862	13.3853	14.9639	18.502	19.8126	17.4763	9.39976	9.52296	11.2991	13.1764	15.5021	15.0552	protein_coding	Kelch-like protein 18 [Source:UniProtKB/TrEMBL%3BAcc:K1RDN4]
CGI_10007816	0.177137	2.17086	1.01992	0	0	0	7.02022	1.7942	0.355376	1.71903	0	0.790162	1.90673	0	0.193793	0.697273	4.34759	2.21734	2.02971	1.19625	3.50311	0.175985	0.176742	4.44437	0.519276	1.57996	0	0.349181	0	0	0	0	21.1382	7.64121	8.48922	protein_coding	Transforming growth factor-beta-induced protein ig-h3 [Source:UniProtKB/TrEMBL%3BAcc:K1QCJ5]
CGI_10007886	0.293211	0.349556	0.490384	0	0.0737151	0	0	0	0.221506	0	0	0	0	0	0.0781031	0.13876	0	0.0684531	0.0738593	0	0	0	0	0.138055	0	0	0.141287	0	0.0729984	0	0	0	0	0	0	protein_coding	Putative GTP-binding protein ard-1-like protein [Source:UniProtKB/TrEMBL%3BAcc:K1PVK6]
CGI_10008015	0.552489	1.47661	1.02705	3.00367	0	4.73071	0.532367	1.05314	1.56632	1.66067	1.61435	0	2.7323	1.04427	0.600326	4.37596	0.637608	0	0	0	0.493797	3.42842	1.53234	0	0.513356	2.0273	0.5188	0	1.1603	0.52881	0.53118	0	1.55797	0.523074	0.510762	protein_coding	Deoxyribonucleoside 5'-monophosphate N-glycosidase [Source:UniProtKB/TrEMBL%3BAcc:K1PDN3]
CGI_10008352	2.10883	5.70822	3.06562	9.39865	16.7134	7.14347	2.94121	13.3261	9.98596	4.99736	6.4545	4.21036	4.70344	11.0906	6.3282	7.82865	2.2521	10.3459	21.2021	13.7389	7.68086	13.2151	15.6739	6.71125	9.59425	12.8736	16.8792	1.48138	8.25356	9.15103	16.171	8.87641	5.02699	12.2177	1.50531	protein_coding	GTPase IMAP family member 4 [Source:UniProtKB/TrEMBL%3BAcc:K1Q0A8]
CGI_10009137	8.13998	6.10755	10.4121	1.05558	5.21625	0.129117	3.21664	6.76514	8.27866	11.8004	2.16098	7.81073	7.18231	9.47152	4.74936	8.43178	0.794621	10.9072	17.1586	12.3628	6.7908	6.88044	5.10418	1.72729	7.6942	8.31271	2.81029	1.9796	2.07542	0	0.134611	1.60624	1.55098	0.781544	6.77748	protein_coding	Hemicentin-1 [Source:UniProtKB/TrEMBL%3BAcc:K1QFP7]	GO:0005604,GO:0005938,GO:0030054,GO:0032154,GO:0005576,GO:0005509,GO:0030335,GO:0050896,GO:0006939	basement membrane|cell cortex|cell junction|cleavage furrow|extracellular region|calcium ion binding|positive regulation of cell migration|response to stimulus|smooth muscle contraction
CGI_10009138	8.25241	6.68377	10.8632	0	3.76807	0	3.02952	8.39933	9.52453	11.4972	1.60706	8.31359	14.5545	15.4338	6.1542	10.8636	0.315002	13.733	22.2919	15.7949	7.78674	5.65199	1.3412	1.60965	6.65466	5.81295	2.65685	0.263144	2.48742	0	0	2.88835	1.28927	0.51884	7.12567	protein_coding	E3 ubiquitin-protein ligase DZIP3 [Source:UniProtKB/TrEMBL%3BAcc:K1QM57]	GO:0005737,GO:0036513,GO:0044322,GO:0000836,GO:0019902,GO:0031593,GO:0003723,GO:1904264,GO:0004842,GO:1990381,GO:0051082,GO:0008270,GO:0030968,GO:0030433,GO:0000209,GO:0042787	cytoplasm|Derlin-1 retrotranslocation complex|endoplasmic reticulum quality control compartment|Hrd1p ubiquitin ligase complex|phosphatase binding|polyubiquitin binding|RNA binding|ubiquitin protein ligase activity involved in ERAD pathway|ubiquitin-protein transferase activity|ubiquitin-specific protease binding|unfolded protein binding|zinc ion binding|endoplasmic reticulum unfolded protein res…
CGI_10009216	0	0	0.141678	0.140607	0	0.137648	0.15021	0.447845	0.598095	0.420573	0.143127	1.28563	1.27609	0.547798	0.477474	0.281597	1.52412	0.836781	1.05281	0.165922	0.140763	0	0.293413	0	0.417364	0	1.00644	0.422214	0.294707	0.570852	1.0153	0.143564	0.138666	0	0.857726	protein_coding				ko04014,ko04010,ko04310,ko04340,ko04341,ko04371,ko04020,ko04024,ko04140,ko04138,ko04113,ko04114,ko04530,ko04540,ko04611,ko04062,ko04911,ko04910,ko04922,ko04923,ko04912,ko04913,ko04915,ko04914,ko04921,ko04918,ko04919,ko04916,ko04924,ko04925,ko04261,ko04270,ko04970,ko04971,ko04976,ko04962,ko04961,ko04724,ko04727,ko04725,ko04728,ko04726,ko04720,ko04723,ko04740,ko04742,ko04750,ko04211,ko04213,ko04713…	Ras signaling pathway|MAPK signaling pathway|Wnt signaling pathway|Hedgehog signaling pathway|Hedgehog signaling pathway - fly|Apelin signaling pathway|Calcium signaling pathway|cAMP signaling pathway|Autophagy - animal|Autophagy - yeast|Meiosis - yeast|Oocyte meiosis|Tight junction|Gap junction|Platelet activation|Chemokine signaling pathway|Insulin secretion|Insulin signaling pathway|Glucagon s…
CGI_10009301	1.48232	1.06978	1.01114	0.667067	0.795216	0.409305	0.925541	0.967168	1.1332	1.20642	1.8284	1.3069	1.03988	0.909801	0.936659	1.11551	0.538113	0.719648	1.92568	1.25509	1.03211	0.75007	0.796109	1.00531	0.701582	0.824259	0.609596	0.570522	0.727531	0.566152	0.356306	0.390475	0.85481	1.31411	0.56812	protein_coding	Protocadherin-11 X-linked [Source:UniProtKB/TrEMBL%3BAcc:K1QQ70]
CGI_10009398	0	0	3.21003	8.34053	7.19454	8.02126	0.67528	2.64832	0	4.28798	0	0.801278	3.48814	2.66346	3.06968	11.3051	0.805312	0	8.3262	3.91661	0	5.44705	0	4.26276	0	2.58866	2.65387	2.66416	0	1.33339	2.02373	0.653195	0	3.32277	3.93267	protein_coding
CGI_10009603	0.4074	0	1.24636	1.30959	2.20645	1.74294	0.582959	1.79948	1.3147	0	1.26439	0.439525	0	0	0.437601	0	0.652939	0.304926	0.743974	1.09955	2.2923	1.38889	0.805716	0	0	0.403253	1.09923	0.46082	0	0.233871	0	0.624488	0	0	0	protein_coding	Tripartite motif-containing protein 56 [Source:UniProtKB/TrEMBL%3BAcc:K1QMN2]
CGI_10009611	0.237156	0.217215	0.652876	1.2961	0.689922	2.55985	0.465849	0.114541	1.72495	0.451111	0.690169	1.02023	0.796695	1.09272	0.617086	1.02541	0.955591	0.334656	0.361351	0.249361	0.322787	0.107398	0.443024	0.188927	0.210292	0	0.56047	0.787209	2.40427	0.225221	0.341012	0.774665	1.33395	1.21482	0.330628	protein_coding	RRP12-like protein [Source:UniProtKB/TrEMBL%3BAcc:K1QMN4]	GO:0016021,GO:0031965,GO:0005730,GO:0003723	integral component of membrane|nuclear membrane|nucleolus|RNA binding
CGI_10010108	2.96974	2.33224	5.25374	8.71991	5.7699	9.93791	2.16351	3.93587	6.62163	2.38791	2.74158	2.55225	2.6891	3.03745	2.42617	2.64612	3.37355	2.67114	2.13426	2.60683	3.01328	2.47072	2.71357	2.27717	2.54421	2.53264	2.7064	3.47051	3.62879	3.14329	2.0217	2.29021	2.72557	2.1622	1.92379	protein_coding
CGI_10010245	0.13766	0.260542	0.0664312	0.53558	1.91148	0.589502	0.210693	0.213251	0.622307	0.730666	0.336096	0.306667	0.331124	0.32194	0.37324	0.13554	0.394624	0.264552	0.142946	0.0773196	0.067542	0.133446	0.207224	0.159641	0	0.0678576	0	0.138853	0.349863	0.135719	0.409539	0.882593	0.131435	0.26646	0.33966	protein_coding	Macrophage mannose receptor 1-like protein 1 [Source:UniProtKB/TrEMBL%3BAcc:K1PWN9]
CGI_10010471	2.15158	1.06255	4.02625	10.4096	3.70125	7.28216	4.79259	4.4151	2.11143	5.73265	4.12174	3.89795	5.54911	4.4347	1.63749	5.39972	6.18158	6.07863	8.17519	4.95409	2.14235	1.70491	1.92134	1.84126	4.87548	4.44782	3.64045	8.40504	9.07998	6.76948	5.96156	5.18598	5.31329	4.9443	5.1321	protein_coding	Brix domain-containing protein 1 [Source:UniProtKB/TrEMBL%3BAcc:K1PQQ0]
CGI_10010936	0.346053	0.866041	0.167296	0.94532	1.48868	1.60652	3.48085	0.299976	0.406992	3.14197	0.168925	2.90747	10.6547	0.327255	0.563151	3.62465	3.89	2.77509	1.62328	0.910447	7.05039	2.84592	2.26773	3.72759	5.28395	0.516569	0.460531	0	0	0.510773	0.172601	0.338804	10.8629	5.76776	8.06152	protein_coding	Collagen alpha-1(XIV) chain [Source:UniProtKB/TrEMBL%3BAcc:K1QTN5]
CGI_10010946	0.797456	0.243839	0	0	0.522523	0.254809	0.53673	1.07929	0	0.521844	0	0.296512	1.0401	0.505789	0	0.26134	0.620069	1.26741	0.275893	0.607957	0.252993	1.30556	0.788235	0	0	0.523209	0.512444	0.500792	0.534682	0.509794	0	0.252542	2.7756	0.504995	0.252077	protein_coding
CGI_10011138	4.79478	8.80773	3.61974	2.76827	1.28453	1.50046	4.11369	1.59093	5.75549	3.14081	2.17203	2.504	0.622523	2.11293	1.04927	1.54738	0	0.622766	5.11833	2.11643	2.65577	13.2125	1.22143	4.64443	1.78644	6.04922	3.93945	2.11099	2.6306	1.22071	0.931343	0.929237	0.601335	1.84463	0.89247	protein_coding
CGI_10011329	0.239794	0.227504	1.21946	2.11265	3.60642	0.880433	1.29752	2.80213	0.0804264	4.72007	2.54436	1.28126	4.03908	3.08504	2.88393	1.20452	2.27844	1.4161	5.68817	2.44771	0.982427	4.24757	7.23199	3.15211	1.33245	4.1853	2.85233	1.51752	4.21325	0.84593	2.16233	3.07144	2.91431	5.33507	1.99403	protein_coding	Maternal protein exuperantia-1 [Source:UniProtKB/TrEMBL%3BAcc:K1PBA7]
CGI_10011365	0.500795	1.65237	0	0	0	0	1.25389	1.97837	0	0	0	0	0	0	0	0.241195	0	0	0	0	0	0	0.242731	0	0.234884	0	0	0	0	0	0	0	0	0	0	protein_coding
CGI_10011582	0	1.2174	0.534483	0.533184	0.918769	0.352323	0.565912	0.758351	0	0.899216	0.542207	0.620272	1.08021	0.696912	0.602809	0.36183	0.636599	0.889796	0.578017	0.41605	2.6876	0.179237	11.3194	1.82644	0.53164	0.367062	1.28023	0	0.375162	0.180228	7.36416	0.362242	0.700149	1.23669	0.358711	protein_coding
CGI_10011617	0	0	0	2.73218	0.814231	2.39309	0	0	6.99418	0	5.00738	1.40522	1.64561	0.787627	10.4924	1.66148	0	8.53986	0	0.473003	0	0	0	0	0	0.403104	0	2.00285	2.61583	0	0.411832	0	1.20288	0	1.59591	protein_coding
CGI_10011627	0.980614	1.23729	1.29008	1.69557	4.21633	3.70566	0.62252	2.35953	2.4333	1.63681	0.358899	1.07148	2.84897	2.31002	0.785878	0.118264	0	3.58257	5.46102	3.09947	0.344694	0.839672	0.715274	1.58745	4.31142	1.5378	0.950731	0.347939	0.123153	3.30061	1.68494	1.63432	0.809842	0.114723	1.39587	protein_coding	Serpin B9 [Source:UniProtKB/TrEMBL%3BAcc:K1QZP2]			ko05146	Amoebiasis
CGI_10011947	0.0968229	0.183496	0.125156	0.0309824	0.130145	0.061302	0.19917	0.201317	0.0984425	0.186591	0.156871	0.107363	0.125539	0.0306635	0.17521	0.187953	0.0745494	0.154156	0.100392	0.109254	0.125809	0.0319863	0.388204	0.21292	0.155237	0.0322016	0.0316693	0.187333	0.226933	0.062821	0.226373	0.09469	0.122581	0.154345	0.124708	protein_coding	Guanylate cyclase [Source:UniProtKB/TrEMBL%3BAcc:K1PMJ6]			ko00230,ko04024,ko04022,ko04923,ko04921,ko04924,ko04925,ko04270	Purine metabolism|cAMP signaling pathway|cGMP - PKG signaling pathway|Regulation of lipolysis in adipocyte|Oxytocin signaling pathway|Renin secretion|Aldosterone synthesis and secretion|Vascular smooth muscle contraction
CGI_10012422	0	1.55442	1.9347	0.102946	0.21669	0	0	0	3.25915	0.504054	0	0.919284	1.84395	0.393245	0	0	0.853086	0.403461	0.32637	0.698932	0.102894	0	2.21369	1.15263	0.600727	2.08113	0.945965	3.35387	2.5934	1.88568	3.53855	2.61674	2.4332	0.409743	0.522672	protein_coding
CGI_10012592	2.71304	4.30044	5.83275	2.51548	1.63807	0.318391	2.37816	3.68523	2.96639	0.656061	0.65247	0	0	2.85278	0.363916	0.329104	0.386534	0.32497	1.74976	1.90075	125.198	0.648335	101.832	4.39081	0.650243	4.18424	5.63468	0.653021	2.75284	5.6537	233.017	6.22518	4.16402	1.62376	0.647389	protein_coding
CGI_10012872	3.80566	3.47313	3.34917	1.33727	1.24677	1.62762	1.3847	1.55085	2.46496	2.79281	3.19935	3.3208	2.72247	1.38084	2.25154	2.267	2.75583	1.83131	1.82467	2.97604	1.7201	1.1611	1.44538	2.93298	1.43905	1.95104	3.15463	2.81682	3.75588	2.93206	3.26306	1.86683	2.17212	2.17952	2.10316	protein_coding	Tripartite motif-containing protein 45 [Source:UniProtKB/TrEMBL%3BAcc:K1PQY7]
CGI_10012923	0	0	0	0	0	0	0	0	0	0	0	0	0	0	0	0	0	0	0	0	0	0	0	0	0	0	0	0	0	0	0	0	0	0	0	protein_coding
CGI_10013073	4.2106	0.282265	0	0	0	0	0.306023	0.607698	0.605446	0	0	0	0	0	0.317421	0	0	0.282457	6.65114	7.50791	2.53759	0.296552	0.293817	3.39261	0	0.291969	1.169	7.08968	2.41419	11.2526	7.62188	14.7164	0	0	16.0261	protein_coding	Complement C1q tumor necrosis factor-related protein 2 [Source:UniProtKB/TrEMBL%3BAcc:K1QQT3]	GO:0005581,GO:0005615,GO:0042802,GO:0005102,GO:0000187,GO:0046321,GO:0046326,GO:0045725,GO:0070208,GO:0051260,GO:0070206	collagen trimer|extracellular space|identical protein binding|receptor binding|activation of MAPK activity|positive regulation of fatty acid oxidation|positive regulation of glucose import|positive regulation of glycogen biosynthetic process|protein heterotrimerization|protein homooligomerization|protein trimerization
CGI_10013161	3.01906	2.68594	4.08216	0.918982	1.86901	1.54194	1.60969	1.5856	4.7931	3.45277	2.59875	2.53644	1.78563	1.52336	1.48252	2.73509	1.10474	3.68433	4.68929	2.60254	1.29349	1.5893	1.4864	2.68238	1.73955	2.41513	2.91472	2.92174	3.40911	2.72549	2.02206	2.18698	2.76705	1.49874	2.44325	protein_coding	Protein mab-21 [Source:UniProtKB/TrEMBL%3BAcc:K1RF82]
CGI_10013242	4.07808	3.44261	4.70357	3.76229	2.73827	2.35082	1.86294	3.37024	2.74286	6.13204	4.25789	3.15216	4.6162	5.94745	5.7341	3.6709	3.60802	5.16773	7.22569	6.25891	2.85411	2.58655	3.5656	4.80589	3.2182	4.68738	4.46917	4.12791	7.31518	8.81483	5.55724	2.37487	4.73479	6.88321	2.0477	protein_coding
CGI_10013251	7.05045	6.79946	3.93365	4.20906	2.14092	2.85931	3.38042	1.5166	4.58816	6.35639	8.90736	3.71597	7.91084	2.73431	5.29172	3.23935	3.50563	2.64702	3.98072	4.06936	1.56269	3.12985	2.3784	5.31375	4.18343	1.91435	4.25034	10.6112	9.37522	2.23688	3.43927	6.49786	11.3637	10.8198	7.72078	protein_coding
CGI_10013277	331.826	16.6715	199.562	0	323.312	0	227.09	272.263	95.0167	27.6023	0	292.593	53.0369	152.619	0	25.8207	184.102	25.469	322.783	104.181	129.673	348.711	192.306	93.6062	60.2076	19.5731	124.744	0	353.484	86.3896	68.3524	277.627	228.76	126.993	0	protein_coding
CGI_10014035	3.26233	4.18841	3.53021	0	1.03322	0.960751	5.58485	1.1901	2.66837	0	1.71874	0.802391	0.851184	0	0	1.1223	0.505737	1.66631	2.40937	2.468	6.11939	0	0	4.06485	3.06416	0.871542	5.14917	3.22194	0	0.997967	0.727334	0.996967	4.57912	0	0	protein_coding	Interferon-induced helicase C domain-containing protein 1 [Source:UniProtKB/TrEMBL%3BAcc:K1QR25]
CGI_10014690	3.80229	3.47695	0	3.84435	8.6957	6.51074	4.75875	5.83469	6.44662	3.64	11.8594	9.27225	10.4945	8.65267	10.9899	4.72791	4.02745	6.08099	4.18549	3.56332	10.8944	5.60442	2.26892	1.14473	3.79745	6.5507	14.1194	11.0045	7.34263	3.3709	5.44893	11.4964	12.6382	12.9587	8.37188	protein_coding	Caspase-7 [Source:UniProtKB/TrEMBL%3BAcc:K1Q2P6]	GO:0005737,GO:0004197,GO:0006915	cytoplasm|cysteine-type endopeptidase activity|apoptotic process	ko04668,ko04210,ko04214,ko04215,ko05010,ko04932,ko05133,ko05134	TNF signaling pathway|Apoptosis|Apoptosis - fly|Apoptosis - multiple species|Alzheimer's disease|Non-alcoholic fatty liver disease (NAFLD)|Pertussis|Legionellosis
CGI_10014692	0	0.0951443	0.951764	3.05953	2.32524	0.841282	1.11637	0.810902	0.201191	0.0952285	0.586707	0.109296	0.385177	3.54695	1.61627	0	0	0.377465	1.7442	0.986815	0.281684	1.45768	0.195089	0.876694	0.0926732	2.7093	0.0962943	0.764161	0.70214	4.84409	0.292962	0.777319	0.0943835	0.0950119	0.861083	protein_coding	Short-chain collagen C4 [Source:UniProtKB/TrEMBL%3BAcc:K1RIR2]
CGI_10015015	4.85273	2.96217	5.74308	6.93159	10.7767	11.2518	7.49036	9.33093	6.04315	4.55254	3.96313	4.6296	2.53404	7.22663	5.58311	8.49564	2.62023	3.47821	4.84471	5.46118	7.81775	3.44991	5.20698	5.91233	4.72901	5.98517	13.2747	4.88561	7.68759	5.53763	5.54762	5.87278	3.66213	6.42086	3.40712	protein_coding	Neuropeptide capa receptor [Source:UniProtKB/TrEMBL%3BAcc:K1PGY4]
CGI_10016021	2.12975	1.00932	1.61632	2.05582	0	0.404338	1.94057	0	0.847425	2.73405	0.837692	1.18726	0.82902	0.200217	2.77702	1.25114	2.17347	1.02812	1.56941	0.724181	1.03599	0.822944	0.636508	0.445882	0.615638	0.629626	1.45924	0	0.881363	0.411159	2.08228	1.66087	0.200654	0.407074	0	protein_coding	Complement C1q-like protein 2 [Source:UniProtKB/TrEMBL%3BAcc:K1R3V7]
CGI_10016088	0	0.689631	0.511155	0	0	0.165812	0.179222	0.362831	0.538763	0.511158	3.90361	1.57594	2.85287	0	0	1.37024	2.35213	23.7203	1.31207	1.78285	0.339053	0.503799	0	0.564321	0.519838	0.524218	0	0.175427	0.354513	0.342952	0.521579	0.528381	0.830331	1.20371	0	protein_coding
CGI_10016123	0	0	0	0.384467	0.242854	0	0.45732	0	0.0817523	0.345785	0	0	0.31383	0.495119	0	0.155462	0.517136	0.0765752	0.041144	0	0	0	0	0	0.0385485	0.561901	0	0	0	0	0.119794	0	0	0	0	protein_coding	Ankyrin-1 [Source:UniProtKB/TrEMBL%3BAcc:K1QU13]
CGI_10016826	0.650597	1.61365	1.17777	1.62979	2.76983	2.46587	2.33809	1.59592	1.64724	1.95026	1.88747	1.69987	2.91896	1.23187	1.23076	2.42631	1.59667	2.25317	2.67721	2.00282	1.50042	1.51827	1.37695	0.865227	1.16717	1.28784	1.43644	2.11259	1.22385	2.05557	2.25166	0.635219	2.68887	1.77884	1.80731	protein_coding	Ankyrin repeat%2C SAM and basic leucine zipper domain-containing protein 1 [Source:UniProtKB/TrEMBL%3BAcc:K1RAE3]
CGI_10016989	2.65256	4.23039	5.47331	7.36082	15.2637	11.4332	15.7082	10.6133	2.96021	8.90296	10.7463	18.5652	22.381	15.2604	7.61482	11.5354	12.1872	13.4137	13.9365	9.84921	5.40264	9.62465	6.15597	10.8501	1.09007	6.77571	8.97319	10.905	1.66879	6.16409	4.26836	9.72617	4.43509	4.92817	2.1321	protein_coding	Interferon-induced helicase C domain-containing protein 1 [Source:UniProtKB/TrEMBL%3BAcc:K1R533]
CGI_10017365	19.2131	47.4562	3.214	0	0	0	50.5741	20.815	9.29228	0	1.03353	3.52789	0.258374	0	0	14.3028	8.22869	0	4.13742	11.1142	20.9616	10.4344	9.79644	14.5681	1.45001	13.4313	5.71685	0.977263	0	6.01804	1.78562	0.751714	1.71301	1.47949	10.7764	protein_coding	Complement C1q tumor necrosis factor-related protein 3 [Source:UniProtKB/TrEMBL%3BAcc:K1QYK6]
CGI_10017423	0.145269	0	0.138294	0.959509	1.87084	0.546848	0.147039	0.146779	0.871663	0.693195	0.42513	0.317937	0.281953	0.679801	0	0.698819	0.168677	0.412074	0.296608	0.325179	0.138652	0	0.143227	0	0	0	0.141559	1.66989	0.435546	0.421539	1.14221	0.139383	0.544588	0	0.416355	protein_coding
CGI_10017585	5.24825	4.80069	8.37414	13.2199	17.0515	14.621	13.8937	10.323	6.65714	11.1157	12.7914	11.2651	9.69293	10.3899	12.8011	9.52845	14.1619	12.7581	7.08066	8.86437	5.30052	6.99886	7.98232	6.33334	5.25337	9.81058	4.28732	4.14306	4.35172	9.20759	7.66831	7.72541	4.8654	5.89059	6.58791	protein_coding	Solute carrier family 22 member 15 [Source:UniProtKB/TrEMBL%3BAcc:K1Q8B9]			ko05231	Choline metabolism in cancer
CGI_10017952	0	0	0	0.487414	1.02799	2.00891	0.264796	0.264347	0	1.01218	0	0.873072	0.771578	0.249155	1.1479	0.257259	0.933999	0.752537	0.537472	1.76631	0	0	0.766174	0	1.26331	0.253652	0	0	0.265905	0.775232	0	0.249122	0.25308	0.251716	0	protein_coding	Prostacyclin receptor [Source:UniProtKB/TrEMBL%3BAcc:K1Q6F3]
CGI_10018032	2.21171	6.44602	4.06286	11.498	8.83854	12.9629	4.29375	4.20154	2.10243	0	0	0	0	0	0	2.16907	0	0	3.44698	1.22294	1.50945	5.50578	0	0	2.53903	0	2.08605	0	2.2997	0	6.86209	2.55796	0	4.13027	0	protein_coding
CGI_10018114	0.237705	0.751356	1.00339	1.45819	2.22815	1.30422	1.22839	0.745664	0.725673	1.16987	0.388012	0.538494	0.776788	0.76102	0.348047	0.235688	0.457236	0.615057	1.17493	1.10576	0.395638	0.470223	0.812132	0.467161	0.473157	0.969624	0.629182	0.546863	0.402048	1.77646	0.40094	2.1029	1.3567	0.763591	1.93871	protein_coding	High-affinity choline transporter 1 [Source:UniProtKB/TrEMBL%3BAcc:K1R1W0]			ko04725,ko05231	Cholinergic synapse|Choline metabolism in cancer
CGI_10018162	1.01052	0.539306	0.361493	0.0596651	0.288042	0.0291908	0.320841	0.98477	0.351981	0.0295661	0.426714	0.0673948	0.18206	0.0583925	0	0.707629	0.146875	0	0.126161	0.34194	0.473409	0	0.0305423	0.173006	0.577716	0.030558	0.12204	0.357739	0.503584	0	0.184123	0.152671	0.267185	0.179359	0.636398	protein_coding	Ankyrin-3 [Source:UniProtKB/TrEMBL%3BAcc:K1R1K0]
CGI_10018342	0.60361	0.139962	2.44498	2.09511	5.85341	3.62695	0.760199	4.21082	3.15362	0.291761	0.437375	0.16361	0	0.281329	0	0	0.172967	0.284085	0	0.164643	3.23622	2.96939	8.27264	0.141771	4.15027	0.869546	0.288621	3.36224	0.305286	1.59365	0	1.73148	2.11827	0.846498	0.850288	protein_coding
CGI_10018432	0	0	0.183469	1.46438	0.381012	0.18106	1.16947	0	1.15791	0	0	0	0	0	0	0	0	0	0	0	0	0	0	0	0.183969	0	0	0	1.16729	0.187124	1.13397	0.370649	0.721685	0	0.745722	protein_coding	Serine/threonine-protein kinase Nek4 [Source:UniProtKB/TrEMBL%3BAcc:K1QBM5]
CGI_10018733	21.7953	15.6141	4.64485	29.2555	25.4394	42.8927	7.63636	25.0057	40.5874	184.433	67.8106	153.888	220.365	53.1523	46.0522	589.376	196.022	71.6845	28.6356	27.2987	58.2516	15.1473	3.95374	63.8245	11.5019	4.32761	3.49687	10.4769	87.5916	2.6089	5.76438	60.5039	197.007	14.8582	37.0798	protein_coding	Hemagglutinin/amebocyte aggregation factor [Source:UniProtKB/TrEMBL%3BAcc:K1QG72]	GO:0005576	extracellular region
CGI_10018743	1.83661	8.00253	2.30439	0	0	0	59.4388	19.8436	2.61349	38.8697	0.996241	5.50797	9.81818	0.192225	0.220654	8.45247	55.1376	32.977	27.5693	17.7324	29.1836	1.37273	0.199629	55.1383	5.72773	7.30048	0.7902	3.95708	0	0.19847	0	0	225.003	59.6863	68.694	protein_coding
CGI_10019192	27.1751	3.42638	0	29.0075	55.8409	22.2834	15.9344	15.0421	25.9967	45.7096	23.0533	27.4692	29.3853	13.8294	70.4021	62.5344	21.9628	57.1278	35.9669	54.1014	18.6724	0	3.77531	18.9047	11.827	15.0113	7.94411	11.938	20.5435	4.11281	8.54275	0	4.2341	12.3405	22.9487	protein_coding
CGI_10019568	0.32585	0	0.103621	1.48966	1.83099	0.101846	0	0.108409	0.109168	3.23186	0.317548	0.715208	2.48973	0	0	0.316439	0.122204	1.76394	0.899353	0	0.107145	0.312894	0	0.237528	0.429288	0	0	0	0.110899	0.32042	0	0	0.510586	0.209544	2.71756	protein_coding	Protein doublesex [Source:UniProtKB/TrEMBL%3BAcc:K1QSA1]
CGI_10020131	0.190244	0.178901	0.550328	2.56405	0.377512	1.43832	0	0.389862	0.954597	0.732781	0.742162	1.26218	1.83044	1.95314	0.822412	0.925972	0.218677	0.362943	0.590896	0.427507	1.27647	0.18064	0.378391	0.407807	0.551517	1.31182	1.12668	0.18806	0	1.67188	1.12622	0.370257	1.26264	1.0967	0.924566	protein_coding
CGI_10020277	0	0	0	0	0	0	0	0	0	0	0	0	0	0	0	0	0	0	0	0	0	0	0	0	0	0	0	0	0	0	0	0	0	0	0	protein_coding
CGI_10020567	0	3.5138	0	6.53558	5.17481	10.6567	2.30166	0	6.69551	0	0.791557	0	0	0	0	1.61813	0	0.796027	0	0	4.33618	2.73654	11.1998	7.00232	0.745483	3.68333	0	2.25421	0.855557	1.521	0	2.21984	0	0.759176	7.37759	protein_coding	Complement C1q-like protein 4 [Source:UniProtKB/TrEMBL%3BAcc:K1QZP5]
CGI_10020737	1.76431	1.98081	1.91362	0.807004	1.36044	1.18159	1.34051	1.38895	2.00514	1.66179	1.70563	2.44456	1.91598	1.72696	0.961343	1.84392	1.94173	1.01543	1.49979	1.0461	1.66935	1.3599	0.842504	0.898453	1.38458	1.10364	0.920602	1.19927	1.75136	1.57722	1.33394	0.607831	1.49386	1.3593	1.98367	protein_coding	Cubilin [Source:UniProtKB/TrEMBL%3BAcc:K1QIV2]			ko04977	Vitamin digestion and absorption
CGI_10020815	15.6046	16.5528	13.4891	11.3326	4.88163	6.54446	6.95123	9.60396	12.4737	7.89478	4.54269	7.65858	9.52042	13.8009	2.06256	4.15464	7.26932	10.3344	13.4721	7.2599	12.5466	17.8894	11.19	6.59621	11.0592	7.74764	15.0407	8.87477	15.0865	1.49462	8.27436	8.44571	6.23566	1.09134	16.5162	protein_coding	Collagen alpha-2(VIII) chain [Source:UniProtKB/TrEMBL%3BAcc:K1RBT2]
CGI_10020878	0	0	0	0	2.3965	8.24451	5.07628	7.267	0	3.10393	17.0444	6.77018	2.99507	2.80699	3.12417	14.81	3.37056	8.76483	18.9672	3.09655	6.98948	14.8168	7.21176	7.06536	4.99412	9.61385	5.05894	17.669	6.41832	10.4239	5.3218	0	21.2996	18.3271	2.43987	protein_coding
CGI_10020948	0.133911	0	0.129553	3.21737	2.01042	0.127872	0.137297	0	0.270958	2.83068	1.8243	0.296042	1.03706	0	0.145977	0.389033	0	1.27335	2.75497	1.36897	0	0.66069	0	0.153145	0.129988	0	0	0	0	0	0.267076	0.130484	0.253635	0	0	protein_coding	Small conductance calcium-activated potassium channel protein [Source:UniProtKB/TrEMBL%3BAcc:K1Q120]
CGI_10021012	5.10821	0	0	9.91208	5.87829	0	1.55805	3.04228	1.48341	10.8578	3.36052	3.9622	21.273	0	0	1.73022	0	15.4063	9.23727	1.85244	1.44098	2.68149	0	1.42615	2.98892	0	0	0	0	0	0	0	0	0	11.7204	protein_coding
CGI_10021189	0	0.407295	0.414894	0	0	0	0.589592	0	0	0.271141	0.696103	0	0.830279	0	0	0.410263	0	0.269919	0	0	0	0.143721	0	0	0	0	0.139827	0	1.0018	0	0.140731	0.969395	0	0	0	protein_coding	Heat shock 70 kDa protein 12A [Source:UniProtKB/TrEMBL%3BAcc:K1R7U2]
CGI_10021578	1.47555	1.19023	1.9674	0.398674	0.61524	0.395644	0.419386	0.202569	1.45101	1.2191	0.61802	1.61266	1.21987	1.74927	2.73303	0.609621	0.716697	1.60272	0.435402	0.241957	0.608509	1.22417	0.621584	0.213591	0.200963	0.612262	0.605708	1.6109	0.844411	1.20648	0.611423	0.400854	1.95366	0.602689	1.21703	protein_coding
CGI_10021728	82.905	191.573	106.244	0	0	0	0	136.92	0	100.505	43.9589	52.397	0	44.4201	144.917	0	50.5879	93.139	151.241	0	34.2638	139.098	35.3419	144.533	115.502	141.853	37.5122	38.8073	147.795	38.5162	39.5533	0	40.4248	0	0	protein_coding
CGI_10022405	3.00221	5.32066	0.317729	15.2077	14.5997	5.61552	4.39035	7.40838	8.36105	4.4588	15.4789	4.00204	1.9287	2.77875	3.20728	8.05011	1.52758	3.49088	8.46469	5.85338	5.00806	9.2833	4.26823	3.74574	5.64877	3.22487	3.28689	11.9603	1.69136	3.57024	3.87116	5.16272	9.41691	1.89723	5.52232	protein_coding	Collagen alpha-2(VIII) chain [Source:UniProtKB/TrEMBL%3BAcc:K1QNL2]
CGI_10022650	4.93092	5.30023	4.28182	4.12831	2.13141	1.60649	4.1009	5.15344	6.21629	5.53813	4.37942	4.22444	3.71508	4.34815	6.70734	4.34132	10.9951	3.47186	6.64046	6.27743	3.24478	4.18467	2.96434	3.82622	4.8859	4.15783	4.96453	2.67952	3.43002	8.09098	3.97886	4.33913	3.40323	4.09264	4.9587	protein_coding	Tripartite motif-containing protein 3 [Source:UniProtKB/TrEMBL%3BAcc:K1R265]
CGI_10022924	2.16197	0.663435	3.73851	3.36381	5.65269	3.72292	3.57813	3.58764	4.96861	5.20685	3.84832	4.34704	6.61821	7.37191	5.42769	3.81391	4.56021	2.06105	2.22365	3.5298	2.98191	0.67215	4.77604	1.04768	2.97823	4.07639	4.82693	3.40841	2.93326	4.15023	3.80572	8.59704	4.42885	4.39977	2.70914	protein_coding	Aldose 1-epimerase [Source:UniProtKB/TrEMBL%3BAcc:K1QCH4]			ko00010,ko00052	Glycolysis / Gluconeogenesis|Galactose metabolism
CGI_10023022	0	0	0	0	0	0.0646243	0	0.137776	0	0.131627	0	0	0.265774	0.0643892	0.07464	0.13107	0.235795	0.0651964	0.071008	0.154239	0.389396	0	0.0668762	0.134026	0.194697	0.403122	0.264889	0.0653305	0.0687021	0	0.135532	0.401391	0.387882	0.0655827	0.132039	protein_coding	Putative E3 ubiquitin-protein ligase HERC2 [Source:UniProtKB/TrEMBL%3BAcc:K1Q199]	GO:0005814,GO:0005737,GO:0016020,GO:0005743,GO:0005634,GO:0032183,GO:0031625,GO:0004842,GO:0008270,GO:0006974,GO:0006281,GO:0016567,GO:0007283	centriole|cytoplasm|membrane|mitochondrial inner membrane|nucleus|SUMO binding|ubiquitin protein ligase binding|ubiquitin-protein transferase activity|zinc ion binding|cellular response to DNA damage stimulus|DNA repair|protein ubiquitination|spermatogenesis
CGI_10023112	15.4549	0.897141	8.38357	21.4966	28.6193	18.5391	11.6824	3.80294	23.7989	0	4.05584	7.17629	0	20.8348	0	0	35.3845	6.20364	1.12657	10.1651	6.26586	6.82979	5.59486	16.5441	29.6277	12.9039	13.2471	17.9173	12.2284	3.90196	0.984127	14.3912	7.65562	9.73046	9.25356	protein_coding
CGI_10023301	0.56109	1.05389	0.319361	2.12624	2.21206	1.46072	0.679907	0.330543	2.0047	1.05935	0.109537	0.970619	0.322236	0.514541	0.480312	0.107125	0.514535	0	2.6195	1.72014	0.213759	2.9476	0.435813	0	1.05341	0.861035	0	0.542562	0.450977	1.96474	0.217668	1.30244	0.629179	0.425507	0.436442	protein_coding
CGI_10023353	4.12346	2.34992	5.08919	2.1644	1.63526	1.34591	4.16308	3.11932	2.06848	3.16467	1.79662	1.80612	2.1741	2.49376	3.32671	4.15112	2.33199	3.32256	5.08178	3.92254	2.39617	0	6.54094	3.88548	2.97323	2.43311	1.59837	5.36377	1.87859	2.79743	3.02798	3.56914	3.29636	1.97339	5.56975	protein_coding
CGI_10023411	0.794734	1.09752	0.551378	0.0695072	0.214348	0.133718	0.659643	1.37117	0.360863	0.682992	1.61413	0.467741	0.0688231	1.05163	0.231642	0.481698	0.327822	0.811641	1.02383	0.884386	0.206335	1.2839	0.14272	0.597343	0.545789	0.351193	0.703926	0.421065	0.504755	1.19159	1.3295	1.25444	1.2111	0.686647	1.0548	protein_coding	Tripartite motif-containing protein 3 [Source:UniProtKB/TrEMBL%3BAcc:K1QZK8]
CGI_10023588	5.84081	6.65155	17.6657	3.04815	5.46425	3.9736	9.60652	15.8158	19.5317	17.9413	7.39034	31.6597	17.5165	15.227	7.37229	32.5046	14.2898	21.5594	5.41479	16.6568	6.70498	2.82659	16.8618	9.2216	19.1923	18.2663	17.822	10.0202	5.37932	11.1128	12.7872	11.7083	10.1302	3.16377	11.4682	protein_coding
CGI_10023866	2.96208	4.71031	5.64137	0.894796	2.2677	1.64069	2.17984	3.93035	3.09492	2.31496	0.785947	1.03248	2.07489	3.01358	1.59434	6.71752	1.38079	2.42661	3.74534	1.51473	1.41859	1.69416	1.19378	0.277313	3.48162	0.263867	1.04436	2.84373	2.15825	3.52779	2.38828	1.16929	1.52026	4.742	0.258214	protein_coding
CGI_10024895	0	6.24745	7.73706	0	0.62332	0	2.43524	13.3024	0	6.26501	4.13499	2.89201	3.73872	2.34724	2.95789	9.77726	5.16424	16.4764	1.28211	0.279546	8.80686	4.56458	10.5974	3.10041	0	5.6864	16.4986	0	0	23.5136	12.9769	9.22301	6.64366	5.24518	20.5019	protein_coding	Neuronal acetylcholine receptor subunit alpha-3 [Source:UniProtKB/TrEMBL%3BAcc:K1RBR5]
CGI_10024932	2.00841	0.764276	2.66417	7.34017	1.59316	5.26544	4.78996	1.19355	6.76056	0	7.80678	1.35218	4.71228	5.58751	2.62193	1.56346	2.68941	5.8849	4.69516	3.11615	0.374905	6.67858	3.10163	3.57405	1.52562	3.05672	1.91972	4.58152	5.83214	7.39337	1.5623	3.12451	2.63337	5.01895	3.03725	protein_coding	C-type lectin domain family 4 member F [Source:UniProtKB/TrEMBL%3BAcc:K1QZT4]
CGI_10025366	8.06255	5.31428	7.68619	2.39068	5.46866	4.28496	6.45156	7.18718	7.04151	7.47034	6.15824	7.20437	3.40574	4.53181	4.2933	6.20332	7.20891	8.31569	4.85607	4.89521	5.72317	3.14751	7.89787	5.18285	6.07893	4.02426	7.08374	7.03557	6.40142	6.03778	6.41196	4.66401	6.07633	6.03388	5.10905	protein_coding	LysM and putative peptidoglycan-binding domain-containing protein 3 [Source:UniProtKB/TrEMBL%3BAcc:K1QSC2]
CGI_10026232	0.760056	1.44296	0.572406	2.13733	1.77471	1.27915	0.778966	1.40855	0.941135	0.971364	1.63318	0.652523	2.84105	0.867433	0.821768	2.93261	1.16062	1.85283	1.81799	2.06694	1.56635	1.0762	2.62009	1.38028	0.736514	2.16717	1.09335	2.08642	0.941177	1.08443	1.40953	1.24865	1.44276	2.26745	1.08008	protein_coding
CGI_10026373	1.8688	11.445	9.57379	9.86675	19.5649	10.5395	6.39552	5.89709	14.2168	4.0255	6.59148	12.044	6.56731	22.838	2.81463	0	8.54957	3.98758	5.50715	9.11216	20.3169	15.9088	9.9263	8.01653	17.2616	11.1381	8.13684	8.12263	0.774927	0	5.74971	8.32538	3.51183	5.30489	8.83653	protein_coding
CGI_10026433	32.5709	21.8009	13.9717	35.3936	64.8735	52.665	23.5234	25.882	51.6909	24.3356	32.3429	18.6747	35.142	17.9601	27.748	13.7135	33.3665	17.3858	50.2172	50.6311	88.0415	71.806	56.6828	85.0448	46.5421	47.367	52.641	26.3779	19.6601	49.176	39.2925	76.2534	33.9903	25.247	30.3158	protein_coding
CGI_10026589	0.638756	0.184463	0.304047	0.557663	0.897599	0.654338	0.583366	0.448499	0.515162	0.790038	0.438442	0.977751	0.676044	1.00174	0.892719	0.617484	0.146623	1.21025	0.526512	0.92194	0.857882	0.376795	0.819374	0.442322	0.485385	0.625738	0.435907	0.936396	0.514729	0.557991	0.560508	0.870673	0.659286	0.671626	0.807832	protein_coding	UPF0293 protein C16orf42-like protein [Source:UniProtKB/TrEMBL%3BAcc:K1RC21]
CGI_10026795	0.367777	0.330308	3.01884	0	0	0.345318	0.714628	0.343416	0.348467	0.723148	0.363265	0.817743	1.44634	2.40364	2.38586	0	0.42442	1.79033	0.770037	0.815711	0	0.332143	0.344281	0.322672	5.3453	0.680051	3.82362	1.03611	1.14998	0.348919	0.702428	2.05906	0.342847	0	5.14507	protein_coding
CGI_10027188	0.423311	0.888598	0.314457	0.71427	0.71051	1.21313	0.6224	0.284143	1.56825	2.95149	0.911996	0.655948	2.06466	1.51935	0.599386	1.55322	1.18319	1.18292	1.69805	1.17577	1.02143	1.48655	0.550008	0.734433	0.216424	0.682797	0.772968	0.0445781	1.58523	1.68271	1.00824	0.678717	1.54189	0.662082	0.899365	protein_coding	N-acetylmuramoyl-L-alanine amidase [Source:UniProtKB/TrEMBL%3BAcc:K1QXC7]
CGI_10027195	0.366003	1.04108	0.177451	0	0	0	6.41177	1.74875	0.372271	4.11548	0	0	0.897305	0	0	0.904087	4.66557	2.66382	2.30031	1.66285	4.0681	0.180255	0.368894	5.63396	0.362891	1.47006	0	0.542182	0	0	0	0	32.8814	4.21573	14.8823	protein_coding
CGI_10027802	2.70478	4.82703	2.00952	0	0.795506	1.39379	2.03117	0	3.60622	1.81261	6.20594	5.7707	2.60231	2.40254	6.88497	3.4399	4.89772	2.36366	3.67552	9.61773	3.32849	5.32455	14.3815	1.93531	2.26601	3.11974	0.388589	0	2.82791	1.45089	0	0.38618	0.467771	1.14487	0	protein_coding	Tripartite motif-containing protein 2 [Source:UniProtKB/TrEMBL%3BAcc:K1RFN2]
CGI_10027909	2.65041	2.08807	1.96286	7.30847	3.57829	2.53068	3.68551	1.92799	3.15862	12.0436	4.73128	8.4221	11.4924	4.76275	2.38733	8.60981	4.6845	6.94078	0.825846	1.96463	1.71437	2.45465	2.05037	2.83222	1.69175	2.97837	1.54358	2.31659	1.59301	1.36701	1.39586	2.60757	4.57566	1.34678	6.13171	protein_coding	Piwi-like protein 1 [Source:UniProtKB/TrEMBL%3BAcc:K1R7F2]
CGI_10027990	0.527091	0.101158	1.60381	2.5289	2.23154	2.25077	1.49917	0.943919	1.37977	8.70713	1.12955	3.78047	1.51964	2.62211	2.1537	1.61167	2.16372	4.9837	1.29715	0.469561	1.41695	3.63032	1.87612	0.511795	2.89381	1.65362	2.65845	2.2241	1.16316	4.1713	4.19841	1.32407	3.15329	2.40229	2.6468	protein_coding	Putative transcription factor PML [Source:UniProtKB/TrEMBL%3BAcc:K1REL4]
CGI_10028227	192.298	155.301	199.495	67.0541	116.073	70.8293	130.861	124.055	131.055	215.012	197.504	196.318	103.717	121.674	109.626	130.079	118.904	150.933	215.547	218.878	135.867	64.1538	211.801	142.833	160.088	167.225	171.729	193.137	193.631	79.797	141.413	83.3578	160.445	154.372	138.564	protein_coding
CGI_10028380	4.23972	5.19588	3.69367	3.59755	1.80005	4.14963	7.68692	5.42904	10.9254	20.9301	4.35844	7.6654	20.0936	8.27685	14.25	11.2761	5.02758	22.0354	7.24338	4.77914	5.56299	4.88664	3.74	0	5.84365	0	0	0	19.3781	13.9274	18.1658	22.5385	9.91792	3.96916	3.81359	protein_coding
CGI_10028387	1.03947	0.640044	1.71889	0.935582	0.373507	0.424142	0.989826	0.526808	1.05011	0.653739	1.24448	1.00536	0.0735319	0.637772	0.817372	0.655835	1.2033	1.0771	1.02912	1.89154	1.15395	1.09872	0.744243	0.980684	0.931559	0.59688	0.646991	0.713578	0.526131	1.8595	0.446405	0.723445	1.32792	0.14201	0.5757	protein_coding	Deleted in malignant brain tumors 1 protein [Source:UniProtKB/TrEMBL%3BAcc:K1R131]

## Sheet: LT
id	ByQX_0h_1	ByQX_0h_2	ByQX_0h_3	ByQX_24h_1	ByQX_24h_2	ByQX_24h_3	ByQX_6h_1	ByQX_6h_2	ByQX_6h_3	ByQJ_0h_1	ByQJ_0h_2	ByQJ_0h_3	ByQJ_24h_1	ByQJ_24h_2	ByQJ_24h_3	ByQJ_6h_1	ByQJ_6h_2	ByQJ_6h_3	LTJ_0h_1	LTJ_0h_3	LTJ_24h_1	LTJ_24h_2	LTJ_24h_3	LTJ_6h_1	LTJ_6h_2	LTJ_6h_3	LTX_0h_1	LTX_0h_2	LTX_0h_3	LTX_24h_1	LTX_24h_2	LTX_24h_3	LTX_6h_1	LTX_6h_2	LTX_6h_3	biotype	description	GO_id	GO_term	pathway	pathway_description
CGI_10000011	0	0	0	0	1.36713	0	0	0	0	0	0	0	0	0	0	0	0	0	1.97544	1.03991	0	1.71108	0	0	0	0	0	0	0	0	0	0	0	0.448683	0	protein_coding	Tripartite motif-containing protein 2 [Source:UniProtKB/TrEMBL%3BAcc:K1P8Z9]
CGI_10000048	0	0	0	0	0	1.0277	0	0.53631	0	0	0	0	0	0.514654	0	0.536516	0	0	0	0	0	0	0	0	0	0	0	0	0	0	0.529273	0	0	0	0	protein_coding
CGI_10000119	0	0	0	0.431359	0.446069	1.77318	0.462908	0	0	0	0	0	0.904493	1.327	0.499717	0	0.541409	0	0	0	0.869112	0.824754	0.906869	0	1.32734	0	0	0	0	0.44762	0	0.876394	0	0.442812	0.438724	protein_coding
CGI_10000144	7.24453	8.00095	11.7302	2.84664	29.4345	9.25936	6.32029	14.2694	15.8196	6.52304	6.35792	6.21444	3.70123	5.27754	3.58288	9.22997	4.78767	4.59325	8.16713	5.43695	10.7743	16.8764	21.8644	20.9489	34.548	19.1102	5.25852	14.2633	10.7951	16.9221	6.73252	5.17012	13.9715	10.3019	9.60109	protein_coding
CGI_10000224	0	0	0	0	0	0	0	0	0	0	0	0	0	0	0	0	0	0	0	0	0	0	0	0	0	0	0	0	0	0	0	0	0	0	0	protein_coding	Ubiquitin-like modifier-activating enzyme 1 [Source:UniProtKB/TrEMBL%3BAcc:K1Q8T1]	GO:0005737,GO:0005829,GO:0030057,GO:0010008,GO:0070062,GO:0000792,GO:0005765,GO:0005739,GO:0005654,GO:0005634,GO:0030867,GO:0005524,GO:0003723,GO:0004839,GO:0006974	cytoplasm|cytosol|desmosome|endosome membrane|extracellular exosome|heterochromatin|lysosomal membrane|mitochondrion|nucleoplasm|nucleus|rough endoplasmic reticulum membrane|ATP binding|RNA binding|ubiquitin activating enzyme activity|cellular response to DNA damage stimulus
CGI_10000226	33.7242	26.832	17.6004	28.9895	20.8553	19.1966	25.2251	31.1778	33.2786	17.9642	23.6629	19.0384	19.5826	25.174	20.0258	26.641	16.6393	24.3363	11.2283	15.6532	84.8186	19.0973	15.4652	81.921	31.2323	32.2269	28.8914	37.3136	20.8004	23.3681	41.2498	8.85702	29.7297	20.6834	25.0771	protein_coding	Metalloproteinase inhibitor 2 [Source:UniProtKB/TrEMBL%3BAcc:K1PMR3]	GO:0005604,GO:0009986,GO:0070062,GO:0031012,GO:0005615,GO:0008047,GO:0005178,GO:0046872,GO:0008191,GO:0002020,GO:0071310,GO:0008285,GO:0051045,GO:1905049,GO:0030814,GO:0043408,GO:0045664,GO:0034097,GO:0009725	basement membrane|cell surface|extracellular exosome|extracellular matrix|extracellular space|enzyme activator activity|integrin binding|metal ion binding|metalloendopeptidase inhibitor activity|protease binding|cellular response to organic substance|negative regulation of cell proliferation|negative regulation of membrane protein ectodomain proteolysis|negative regulation of metallopeptidase act…
CGI_10000348	0	1.19509	0	0	0	0	0	0	0	0	10.7421	0	0	0.654463	0	0	0	0	0	0	0	8.30722	3.17062	0	0	0	0	0	0.718949	1.94128	1.97436	3.15268	1.28588	0.640667	2.50188	protein_coding
CGI_10000389	0.448348	2.47304	0	0.839076	0	0	0	0.437792	0.87283	1.31725	0.439861	0.495659	0	0.838445	0	0.873965	9.283	6.01778	1.39044	0.993704	0	0.829452	22.4735	0	0	0	0	0	0	0	1.29389	0	5.04479	11.8112	1.27839	protein_coding	Metalloproteinase inhibitor 3 [Source:UniProtKB/TrEMBL%3BAcc:K1QSP8]			ko05206,ko05205	MicroRNAs in cancer|Proteoglycans in cancer
CGI_10000396	0	0	0	0	0	1.34224	0	0	0.573265	0.561685	0.559717	0	0	2.1609	0	1.1141	2.30176	0.277367	0	0.627719	0	0.834551	0	2.18536	0.521214	3.83195	0.83067	0	0	0.275788	1.93297	0	0	1.63451	0	protein_coding
CGI_10000427	0.413028	0.131963	0	0.133734	0	0	0.418044	0.278025	0	0	1.87359	0	0	0	0.734672	0	0	0	0	0	0	1.85496	3.33414	0.540964	0.384936	1.69917	0	0.268524	0	0.134495	0.799102	0.133865	0	0	0	protein_coding	Tripartite motif-containing protein 2 [Source:UniProtKB/TrEMBL%3BAcc:K1PFN3]
CGI_10000558	1.93702	0.752724	1.10485	0.762588	1.09567	1.79002	0.659014	1.25314	0.511033	0.270075	0.0693536	0.851394	0.342895	0.131959	0.689479	0.469749	0.164857	0.133817	0.722122	0.389863	0.131746	0.0711009	0.347735	0.138217	0.328011	0.206144	0.75863	0.0679272	0	0.350486	0.210116	0.279698	0	0	0	protein_coding	Brain tumor protein [Source:UniProtKB/TrEMBL%3BAcc:K1PGT2]
CGI_10000672	1.46034	3.90133	1.88896	1.89369	3.08365	2.52693	2.38218	2.00972	1.63233	2.60059	2.85082	3.75869	0.877487	6.25475	2.71716	4.38415	1.47572	0.860752	2.7818	1.97674	5.02933	4.4946	1.23111	0.671854	0.99577	0.865351	0.350591	0.694875	3.83769	3.52334	1.06559	0.874138	2.91231	1.38228	3.81109	protein_coding	Tenascin-R [Source:UniProtKB/TrEMBL%3BAcc:K1Q2J9]
CGI_10000709	0	0	0	0	0	0	0	0	0	0	0	0	0	0	0	0	0	0	0.951115	0.441974	0	0	0	0	0	0	0	0	0	0	0	0	0	0	0	protein_coding	GTPase IMAP family member 4 [Source:UniProtKB/TrEMBL%3BAcc:K1PF90]
CGI_10000758	0	0	0	0	0	0	0	0	0.119328	0.113454	4.99351	0	0	0	0.126907	0.115225	0	0	0	0	0.811534	7.59267	0.118192	1.68394	0.113121	4.3278	0	0	0	0	0	0	0.112102	0	0	protein_coding
CGI_10000760	0	0	0	12.6622	3.20602	0	0	3.28326	6.45933	0	9.40582	0	0	0	0	0	0	0	18.7296	23.0225	0	0	0	18.019	0	6.46195	0	0	0	3.45805	1.77595	0	0	0	0	protein_coding
CGI_10000778	0	0	0	0	0	0	0	0	0	0	0	0.94509	0	0.791654	0	0	0	0	0	0	0	0	0	0	0	0	0.767497	0	0	0	0	0.751981	0	0.770842	1.51438	protein_coding	Nuclear receptor interaction protein [Source:UniProtKB/TrEMBL%3BAcc:K1QCQ6]
CGI_10000794	9.53961	6.49371	9.33038	1.21133	7.07695	7.53784	0.816973	13.9904	0.321133	12.9421	0.62147	28.6444	14.3364	31.9769	21.694	22.2462	30.8489	1.81708	25.5802	15.3877	8.43919	8.40288	0.940161	10.9622	3.11153	14.2838	17.9464	0	1.29612	0.155844	0.469359	6.02995	2.41032	0.453947	15.242	protein_coding
CGI_10000805	0.67954	0	0.645111	0.209932	0	0.20986	0.223894	0	0	0.435362	0.874321	0.49066	0	0	0.241385	0.644948	0	0.425156	0	0	0.414522	0	0	1.05522	0.626766	0.84167	0	0.431918	0	0	0	0	0	0	0	protein_coding
CGI_10000915	0	0	0	1.1236	0.424281	0	0	0	0.423549	2.84846	0	0.903359	0	1.08239	0.720148	0.557223	0	1.41792	0	1.0099	0.876622	1.26262	0.409721	1.83927	1.25149	1.54545	3.11034	0	1.34918	2.78966	0.409228	0.24414	1.90093	0	0.0815213	protein_coding		GO:0016235,GO:0010369,GO:0005654,GO:0005634,GO:0003682,GO:0042803,GO:0008270,GO:0045892	aggresome|chromocenter|nucleoplasm|nucleus|chromatin binding|protein homodimerization activity|zinc ion binding|negative regulation of transcription, DNA-templated
CGI_10000931	0.627509	0.551992	0	0.565668	0	0	0	0	0	1.91876	0.614747	0	0	0	0	0	0	0.621671	2.70014	0	0	0	0	0	0	0	0	0	0	0	0	0	0	0	0	protein_coding
CGI_10001015	1.12071	2.25654	0.740829	1.72137	1.06125	0.721142	1.97762	3.19842	1.23034	0.105607	1.63929	0.842875	3.11871	0.619773	1.78957	1.85794	1.86172	1.72701	1.41311	1.46062	1.40521	1.64318	4.07513	1.24304	3.27036	2.96612	1.55563	1.20924	1.56757	2.3021	1.40923	1.43578	0.941152	1.5718	1.65004	protein_coding	Eukaryotic translation initiation factor 4 gamma 3 [Source:UniProtKB/TrEMBL%3BAcc:K1Q292]			ko03013,ko05416	RNA transport|Viral myocarditis
CGI_10001016	14.4145	5.98725	17.2946	15.5804	42.7305	10.6601	19.895	24.3738	9.79286	15.9067	20.1828	13.236	6.89142	29.4611	10.8718	15.3849	6.09712	17.4517	3.82683	3.81064	4.71069	1.11037	10.5252	7.05936	11.5621	6.65881	15.199	16.1813	6.43193	9.90482	18.5944	10.116	5.71896	5.01604	13.9076	protein_coding
CGI_10001064	0.0865323	0	0.0831378	0.497117	0.0867933	1.53623	0.441583	0.0875184	0.174449	1.56496	0.418901	0	0.166481	1.29	1.39814	0	1.47803	0.491304	0	0.477812	6.32259	0.676164	2.46256	0.871567	1.13937	2.19793	0.9204	0.246787	0	1.76162	0.765105	0.0838013	0.405745	1.4764	0.0830915	protein_coding
CGI_10001100	1.33066	6.85777	5.39573	1.59983	0.977011	1.67315	3.33098	2.93124	2.25033	4.58564	1.22242	0.972186	3.39937	1.46178	0.891368	1.52635	4.54289	7.03524	6.31589	3.00239	1.24911	6.18036	2.3963	0.7577	1.88451	0.879024	1.97392	1.01317	2.15375	6.9906	3.64671	0.673012	7.71505	1.12389	4.60949	protein_coding	Tripartite motif-containing protein 2 [Source:UniProtKB/TrEMBL%3BAcc:K1PVF8]
CGI_10001116	9.79084	12.2533	31.8606	8.40375	51.7197	32.51	43.4129	15.6537	0.636089	6.81986	0.488891	7.16719	2.16488	11.8375	2.98009	1.92026	11.4104	8.92269	3.362	4.46429	15.9199	22.8529	42.6631	9.54355	4.99215	8.60074	4.86133	3.65998	0.756829	11.3713	2.82236	4.29183	2.12781	3.52012	6.30123	protein_coding	Tripartite motif-containing protein 3 [Source:UniProtKB/TrEMBL%3BAcc:K1P6X0]
CGI_10001221	0	3.29196	0.885308	2.45389	2.30198	1.33437	1.40601	0.234695	1.15865	3.7393	0.687785	1.06466	4.16851	1.32601	1.27271	0.697022	1.61492	1.61387	4.76848	5.48206	1.1112	1.10474	2.74758	1.24328	0.894134	0.679924	0	0.226676	1.71101	0.677547	0	1.13005	1.53458	0.668594	1.11822	protein_coding	rRNA methyltransferase 1%2C mitochondrial [Source:UniProtKB/TrEMBL%3BAcc:K1PLG5]	GO:0005739,GO:0003723,GO:0070039,GO:0000453	mitochondrion|RNA binding|rRNA (guanosine-2'-O-)-methyltransferase activity|enzyme-directed rRNA 2'-O-methylation
CGI_10001362	1.34947	2.5406	0.844194	0.744105	1.73306	1.63379	0.581591	1.19096	2.52413	1.42083	2.9748	4.30617	4.94318	3.49147	4.67538	2.65619	2.97109	0.977224	0.263006	1.03133	0.987467	6.50625	2.23775	4.14089	7.56459	1.0139	0.601663	0.0495274	1.24242	0.802657	1.10994	2.20707	0.630329	0.589972	0.952156	protein_coding
CGI_10001396	0	0.466269	0.616964	0	0	0.299582	0.327873	0.163544	0.488968	0.153764	0	0	1.38217	0.147212	0	0.153089	0	0	0	0	0.471712	0.159353	0	0	0.46566	0.157625	0.158016	0	0.652839	0	0	0.317031	0.150594	0	0	protein_coding
CGI_10001397	0.630733	0	0.527539	0.526921	0.636296	0.146014	0.480176	0.479893	0.0795435	0.890938	0.765745	1.7004	0.226978	0.290401	1.68129	1.41727	1.27271	0.663867	1.03568	0.0859384	0	0	0.0766052	1.56865	0.653041	1.06292	0.910494	1.20068	1.48771	1.14952	2.07604	1.90105	1.7843	0.897748	2.62964	protein_coding	Tripartite motif-containing protein 3 [Source:UniProtKB/TrEMBL%3BAcc:K1PLC1]
CGI_10001462	1.71897	2.24635	2.37829	2.27673	3.90923	3.52771	1.74933	1.4157	2.60972	0.102313	1.04279	0.350573	3.72006	1.59985	3.02023	1.22719	2.828	0.203606	3.61114	2.47536	0.602601	2.17057	0.522507	0.747126	1.20448	0.828616	3.64009	0.308023	0.32436	1.77852	0.418389	0.520803	1.92264	0.410955	5.48554	protein_coding	Receptor-type tyrosine-protein phosphatase epsilon [Source:UniProtKB/TrEMBL%3BAcc:K1PM45]
CGI_10001475	1.70754	1.36809	2.96707	1.43167	0	3.27163	0	1.47731	1.46722	5.47224	0	6.03387	3.54421	3.3391	3.74031	3.5015	3.98374	1.73762	7.51435	5.56961	2.88373	1.30173	1.46943	0	0	1.4529	1.51033	0	3.78215	1.56884	0	1.49645	6.33362	4.69101	0	protein_coding
CGI_10001505	0.36976	0	0.703644	0.687458	0.358194	0	0.372805	1.1259	0	0	0.362999	0.417229	2.19293	0	0	0.369743	0.435804	0	0.386767	0.834193	0	0.331284	0.365805	0	0	0.362944	0.36271	0.356195	0	0	0	0	0.353165	0.351234	0.709315	protein_coding
CGI_10001512	1.16769	0.360993	0.364539	1.11349	0.372502	0.73936	1.15088	0.379151	0.376155	0	0	0.881559	0	0	0.428168	2.31464	0	1.14956	1.25553	1.32321	0.724015	1.04163	0.750369	0	0.377388	0	0	0	0	0.75459	0.381941	0.748445	1.47047	0	1.48524	protein_coding
CGI_10001530	0.63415	0.842978	6.47677	1.90153	11.1184	16.0093	6.69438	5.76642	3.59483	9.68122	14.2574	10.4192	7.25616	1.18842	21.2919	10.6653	2.75632	6.87593	18.9759	21.0365	13.8147	7.78287	1.77872	5.59643	3.77655	8.70208	4.14242	34.5061	10.7086	12.8199	15.336	28.2872	9.06807	15.317	22.806	protein_coding	Protein-glutamine gamma-glutamyltransferase K [Source:UniProtKB/TrEMBL%3BAcc:K1QSE3]
CGI_10001664	1.45429	1.26987	1.14187	1.03673	0.567455	1.09689	0.701591	1.50051	1.45674	2.47479	1.16266	0.537456	2.02446	2.04062	1.47451	1.43098	1.06673	1.88029	2.85066	4.73148	1.45666	1.46506	1.22745	1.40269	0.175418	1.44191	0.307604	0.554482	3.23302	0.55493	1.32284	1.71436	0.354067	2.64462	0.368953	protein_coding	Tripartite motif-containing protein 2 [Source:UniProtKB/TrEMBL%3BAcc:K1PLU8]
CGI_10001745	16.3878	31.9581	81.3482	18.5742	46.7129	55.0253	12.3245	80.0027	45.9498	0	8.59938	18.7599	1.62373	18.1224	12.0174	1.0945	8.1388	16.7712	0	11.7363	28.2654	11.1619	20.4402	26.7361	26.6977	19.5755	23.1378	36.4606	32.4551	13.1588	0	16.2219	56.5848	16.3815	12.9608	protein_coding	Signal peptide%2C CUB and EGF-like domain-containing protein 3 [Source:UniProtKB/TrEMBL%3BAcc:K1QM12]
CGI_10001749	0.20491	0.583613	0	0.326137	0.273313	0.186664	0.481051	0	0.889347	0	0	0	0	0	0	0	0	0	0.412251	0.294501	0.245793	0	0	0.0650329	0	0	0	0	0	0	0	0	0	0	0.0656277	protein_coding		GO:0005737,GO:0008270	cytoplasm|zinc ion binding
CGI_10001913	0.5773	0.342306	0.553682	0.690101	0.506325	0.884534	0.957877	0.438945	0.509787	0.76045	0.35107	0.316401	0.48913	1.76129	1.56679	0.898351	1.73712	1.3686	0.0745281	0.0815557	0.277216	0.214441	0.354903	1.20789	0.479208	1.5616	1.25223	0.684568	1.22908	0.906385	0.498309	0.625505	0.879534	0.206473	0.345786	protein_coding	Endothelial cells scavenger receptor [Source:UniProtKB/TrEMBL%3BAcc:K1PFI7]
CGI_10001978	9.41242	0	6.92712	13.8148	7.46246	12.0285	5.27141	5.71501	15.1462	15.4121	4.41548	5.02063	6.01242	6.21471	7.06496	10.0233	1.44364	9.38554	6.80102	2.29086	8.74128	0	2.36449	1.67135	1.5073	5.87148	5.49847	0	7.1341	6.25526	5.57639	0.386411	6.64558	1.15219	1.15041	protein_coding
CGI_10001979	0	1.04969	0	0	0	1.02425	0.221067	0	0	0.216345	0	0.248494	0	0.411225	0	0	0.248062	0	0	0	0.210504	5.28665	0	0	0	0	0.214204	0	0	0	0	0	0	0.62843	0	protein_coding
CGI_10001981	7.06342	5.20211	6.64795	3.21967	2.98587	4.71649	6.06098	4.60294	5.09344	4.37859	7.93551	4.35478	6.48136	1.39045	11.1499	5.50434	7.88384	9.68788	1.089	2.9608	5.30837	1.34649	4.15209	4.99097	6.03625	6.28012	2.75387	1.72567	3.70335	0.298005	1.31242	2.98325	1.69026	2.07894	2.74686	protein_coding	Putative polyketide synthase 17 [Source:UniProtKB/TrEMBL%3BAcc:K1QLU3]
CGI_10002150	0	0	0	0	0	0.174548	0	0	0	0	0	0.408803	0	0	0.199579	0.17981	0.864453	0.178446	0	0.207175	0	0.357754	0.366365	0.180755	0.355881	0.182323	0	0	0	0	0.183095	0.181952	0	0.178124	0	protein_coding
CGI_10002185	1.02454	0.934841	3.45448	0.313649	0.979819	0.637948	1.66719	0.657157	0.328325	1.29742	1.64763	2.96243	4.54995	4.38381	0.733285	1.30523	1.9223	1.28485	2.79611	2.65907	0.934098	1.58413	0.647513	0.632773	0.924155	0.960379	0.320449	1.89374	5.80651	1.58593	3.60581	0	0	2.57901	2.21967	protein_coding
CGI_10002291	0	0	0	0	0	0	0	0	0	0	0	0	0	0	0	0	0	0	0	0	0	0	0	0	0	0	0	0	0	0	0	0	0	0	0	protein_coding
CGI_10002292	0	0.883851	0	1.32802	0.458667	0.904742	1.87879	1.38672	3.71986	0.478668	0.471609	1.07767	0.471902	1.79594	0	0	0.554842	0.46786	0	0	0	0	0	0.469787	0	0	0	0	0.504317	1.84385	1.86964	0	0	0	1.8064	protein_coding
CGI_10002298	0	0	0	17.3814	87.8892	44.5142	0	0	0	0	0	53.7262	0	0	0	0	0	0	0	24.1946	102.187	0	17.5478	18.2095	19.0495	52.7254	37.2727	37.8825	24.9302	0	40.7226	18.3047	0	0	17.9048	protein_coding
CGI_10002299	1.27655	0.210786	0.312574	0	1.22195	0.6399	1.00089	1.14259	0.443638	0.660178	0.961666	0.406372	0.72205	1.49337	1.31874	0.82899	1.43123	0.0506887	0.109944	0.406915	0	0.728631	0.368773	0.684048	0.744736	0.624117	0.267406	0	0	0.267423	0.529489	0.31923	0.103806	0	0.6883	protein_coding
CGI_10002322	0.662653	0.972939	2.02057	0.983854	0.261163	0.501484	0.26559	1.87187	0.657351	0.89455	1.67439	1.6086	1.4238	1.76005	0.285752	0.768145	0.464644	1.89412	0.136667	0.591417	0.371662	0.648651	0.512199	0.810853	2.00014	1.02338	0.761831	0.376759	1.60066	1.28463	0.786351	0.88173	0.752276	2.01142	1.24478	protein_coding
CGI_10002323	0	0	0	0	0	2.97302	0	0	0	0	0	0	0	3.03017	0	0	3.53596	0	0	0	0	10.6267	0	0	0	10.2581	2.67727	0	0	0	11.4024	0	0	0	0	protein_coding
CGI_10002343	0	0	0.720624	1.05359	0	0	1.34886	7.5628	0	0.180948	0	0	0	0.17793	4.02869	0	0	0.177558	8.38539	4.16138	0	0	4.82401	0	0	0	2.90646	3.71477	9.30269	0	0	0	4.26579	0.17714	0	protein_coding
CGI_10002387	0.149356	0.0701606	1.85326	0	0.0749528	0.20736	0.075588	0	0.150125	4.86694	40.5251	0.727547	0.071795	0	1.52073	43.0167	0.085319	35.2983	54.2234	23.7821	0.902771	0.364902	0.0726727	2.02955	0.0685879	0	0	0.138621	0.0742435	99.4645	57.3206	0.142509	58.5247	0.0704026	62.9611	protein_coding	Heat shock 70 kDa protein 12B [Source:UniProtKB/TrEMBL%3BAcc:K1Q4A5]
CGI_10002444	0	0	0	0	0	0	0	0	0	0	0	0	0	0	0	0	0	0	0	0	0	0	0	0	0	0	0	0	0	0	0	0	0	0	0	protein_coding
CGI_10002447	0	0	0	0	0	0	0	0	0	0	0	0	0	0	0	0	0	0	0	0	0	0	0	0	0	0	0	0	0	0	0	0	0	0	0	protein_coding
CGI_10002476	0.577731	0	0	0.548163	0.232252	0	0	0.117101	0.696238	0.331119	0.677179	0.125958	0.551032	0	0.122891	0.111508	0	0.327645	1.90012	1.4943	0.211663	0.105266	0.336073	0.106228	0.106111	0	0	0	0	0	0	0	0	0	0.2193	protein_coding
CGI_10002505	5.19478	5.60107	4.61339	1.05542	0.477505	0.595787	0.982356	4.50038	3.05946	0	0.470975	0	1.08244	0	0.171129	0.154116	2.0418	3.18181	0	0.533174	0	2.97844	1.09798	1.53306	0.895355	0.933528	4.24636	10.9613	3.23327	0.467198	4.06279	5.23523	13.5546	1.21465	6.21368	protein_coding
CGI_10002514	2.17022	1.26446	2.67095	0.813322	3.39249	3.38118	3.69658	1.35941	2.68849	2.77206	1.28616	2.51049	0	0.786659	1.0374	1.85751	2.05565	2.05718	2.23411	1.88834	0.469208	0.236091	0.479079	0.63759	0.807422	0.118827	1.17647	0.936042	2.42812	0.935935	1.66475	0.939543	2.37952	2.52524	0.116753	protein_coding	Severin [Source:UniProtKB/TrEMBL%3BAcc:K1PKS0]
CGI_10002533	2.99486	4.15398	1.92649	2.23969	2.51262	3.74986	4.84591	1.829	2.1066	4.46678	3.1516	1.67157	3.03774	5.60254	2.57333	1.55399	1.65495	4.04444	6.53317	3.16663	4.08208	4.57936	1.66459	1.03791	2.60423	2.81497	2.53405	4.40325	8.63928	4.35766	5.99756	2.76346	3.91051	7.91728	5.24284	protein_coding
CGI_10002594	4.28268	5.65329	4.93475	436.77	249.253	543.563	1529.87	3941	184.645	2.43534	3.47432	2.36797	321.513	3466.32	177.099	207.61	267.691	319.253	3.59544	5.88782	6460.68	196.257	153.116	2414.09	3009.7	1219.47	4.41084	6.62585	6.02596	86.9869	1512.28	158.537	156.672	232.281	112.56	protein_coding	Heat shock protein 68 [Source:UniProtKB/TrEMBL%3BAcc:K1PKN1]			ko03040,ko04141,ko04010,ko04144,ko04612,ko04915,ko04213,ko05134,ko05162,ko05164,ko05169,ko05145	Spliceosome|Protein processing in endoplasmic reticulum|MAPK signaling pathway|Endocytosis|Antigen processing and presentation|Estrogen signaling pathway|Longevity regulating pathway - multiple species|Legionellosis|Measles|Influenza A|Epstein-Barr virus infection|Toxoplasmosis
CGI_10002605	2.57149	3.58068	2.6762	6.05667	1.90506	10.2126	5.19236	6.63376	3.05853	5.60112	3.38804	5.85974	0.421606	2.82456	3.30225	1.71054	1.47517	2.53728	2.76406	4.31067	32.2757	1.03529	43.0126	28.9283	24.876	14.6741	5.05147	4.30205	6.73855	3.91362	17.5338	4.27803	5.6303	5.3555	6.5152	protein_coding	Nucleotide exchange factor SIL1 [Source:UniProtKB/TrEMBL%3BAcc:K1PE96]			ko04141	Protein processing in endoplasmic reticulum
CGI_10002616	0	8.29003	3.73474	6.97396	6.32774	1.96538	0.786974	1.30519	6.11119	1.36924	0.250647	2.86049	0.881545	2.05783	1.40365	1.6132	3.43818	0.246053	1.47239	4.04612	0.851281	1.43186	1.79465	0.28482	1.22856	1.53201	3.61074	9.72121	5.30358	3.46718	1.51716	1.86423	8.25245	3.80397	5.92825	protein_coding	Fibropellin-1 [Source:UniProtKB/TrEMBL%3BAcc:K1PKL6]			ko04330,ko04658,ko04919,ko04320,ko05206,ko05224,ko05020,ko01522	Notch signaling pathway|Th1 and Th2 cell differentiation|Thyroid hormone signaling pathway|Dorso-ventral axis formation|MicroRNAs in cancer|Breast cancer|Prion diseases|Endocrine resistance
CGI_10002671	1.70581	0.401129	1.50264	0.95786	1.56241	0.538216	1.01087	0	0.997313	1.78052	0.137898	1.10462	0	0.133502	0.461991	0.965262	0.164379	0.135667	1.18002	0.953213	0.136761	0.69096	0.846411	0.159548	0	0.417756	0	2.06956	1.14938	0.690698	0.564827	0.555632	2.29923	1.22769	0.545648	protein_coding	Regucalcin [Source:UniProtKB/TrEMBL%3BAcc:K1PMC8]			ko01200,ko01220,ko00030,ko00053,ko00930	Carbon metabolism|Degradation of aromatic compounds|Pentose phosphate pathway|Ascorbate and aldarate metabolism|Caprolactam degradation
CGI_10002690	1.89937	0.922341	1.09542	3.57443	3.0918	1.15892	0.406117	1.20118	0.687909	0.325104	0.391059	1.17526	1.20441	0.675057	0.549021	1.09364	0	1.93679	4.36885	2.24716	1.50619	1.71571	0.496867	0.272545	0.156946	1.68514	1.78044	2.05692	0.230483	0	0	0.944979	0.539396	0.382089	0	protein_coding	Tripartite motif-containing protein 3 [Source:UniProtKB/TrEMBL%3BAcc:K1PKI3]
CGI_10002763	0	0	2.0791	0	0	0	0	0	8.11666	0	0	0	12.6368	0	0	0	8.49334	0	0	0	15.7995	0	0	0	48.4527	10.0591	0	0	0	0	0	0	0	0	0	protein_coding
CGI_10002794	7.7635	2.5649	15.1791	5.88314	7.60089	3.33596	5.49036	9.22383	9.81976	2.56032	9.56458	10.1646	5.82905	0.616607	2.76959	4.20824	4.62624	0	1.3465	3.86111	5.38216	1.79309	1.86305	3.41746	6.20836	8.27924	3.12747	3.67648	7.12646	12.7395	6.55021	8.23692	2.72976	3.01268	9.49739	protein_coding	Heat shock 70 kDa protein 12B [Source:UniProtKB/TrEMBL%3BAcc:K1PTW3]
CGI_10002823	1.29278	1.60043	1.09903	39.0467	28.2796	86.9897	297.295	881.967	30.3499	0.968084	0.463237	0.443604	29.8522	325.337	19.0924	17.6808	24.4054	76.4425	0.831774	1.36416	2783.89	43.4514	55.6919	1141.76	983.094	310.323	1.6435	1.22619	1.22372	17.9717	158.304	27.4621	25.0546	39.0968	15.4819	protein_coding	Heat shock protein 68 [Source:UniProtKB/TrEMBL%3BAcc:K1QHA7]			ko03040,ko04141,ko04010,ko04144,ko04612,ko04915,ko04213,ko05134,ko05162,ko05164,ko05169,ko05145	Spliceosome|Protein processing in endoplasmic reticulum|MAPK signaling pathway|Endocytosis|Antigen processing and presentation|Estrogen signaling pathway|Longevity regulating pathway - multiple species|Legionellosis|Measles|Influenza A|Epstein-Barr virus infection|Toxoplasmosis
CGI_10002890	3.40514	4.84646	2.27712	5.39362	3.10428	2.23778	2.56087	10.1017	1.93386	4.69408	2.58798	3.10476	3.87859	2.22795	2.5616	3.42839	1.37051	1.97103	4.41202	4.79462	4.5571	1.72879	0.291639	1.45543	1.69321	1.59524	6.48185	7.25726	4.91041	3.44857	2.92309	3.16946	3.49295	4.36042	3.12139	protein_coding	Laminin subunit gamma-1 [Source:UniProtKB/TrEMBL%3BAcc:K1QZ26]			ko04151,ko04512,ko04510,ko05200,ko05222,ko05020,ko05146,ko05145	PI3K-Akt signaling pathway|ECM-receptor interaction|Focal adhesion|Pathways in cancer|Small cell lung cancer|Prion diseases|Amoebiasis|Toxoplasmosis
CGI_10002997	4.04597	0	4.94015	3.52366	1.23148	6.41041	2.58529	3.19433	5.61253	8.23569	4.66036	11.5607	10.1854	5.82332	2.89969	7.47909	9.67451	0	12.9221	13.7459	3.00351	6.48592	3.12266	7.83839	4.89138	4.35738	10.8174	17.0056	5.73716	12.7937	1.30417	1.84237	1.28115	7.55617	12.2803	protein_coding	Tripartite motif-containing protein 3 [Source:UniProtKB/TrEMBL%3BAcc:K1PSZ3]
CGI_10003000	0.363465	1.50862	0.0434881	0.305285	0.090998	0.0421335	0.324623	0.418426	1.09865	1.2347	1.76574	0.490906	0	0.126332	0.530701	1.42495	3.22524	5.12413	0.779991	0.346975	0.261693	0.575319	0	0.132366	0.127441	0.0883876	0.0443188	0.264787	0.0449902	0.0441123	0	0.219961	2.87277	11.7518	2.44634	protein_coding	Complement C1q-like protein 2 [Source:UniProtKB/TrEMBL%3BAcc:K1PDL0]
CGI_10003090	0	0	0	0.243633	0	0	0	0	0	0	0.758403	0	0	0	1.41878	2.03596	0	0	0	0	0	0	2.81859	2.52364	1.74394	2.01505	0	0.743764	0.788659	0.989345	0.251615	0.24784	0	0	0.247514	protein_coding
CGI_10003093	6.18096	5.10511	3.71846	4.90817	4.00588	5.31193	3.61541	4.16876	5.171	6.99161	7.38611	7.0829	4.1061	6.16465	6.39513	6.5901	7.23316	6.1888	9.74602	6.97088	4.99732	6.20688	5.28081	4.57702	4.19838	5.20407	4.30479	5.79865	6.1891	4.33936	4.29669	5.25486	6.04805	3.95724	4.62855	protein_coding
CGI_10003150	0.47513	0.451435	0.275723	0.457011	0.474827	0.0897213	0.0975266	0	0.867475	0.906569	0.368313	0.104597	0.54726	0.088932	0.717499	0.365738	0.217656	1.08127	1.07316	0.856179	0.651607	0.562566	0.38151	0	0.183856	0.473253	0.187455	0.0922589	0.0951471	0.554832	0.470194	0.650066	0.628247	0.181277	0.649359	protein_coding	Neuronal acetylcholine receptor subunit alpha-3 [Source:UniProtKB/TrEMBL%3BAcc:K1PZ88]
CGI_10003215	0.0698886	0	0	0	0	0	0	0.0706383	0.0708848	0	0.339383	0	0.336376	0	0.149923	0.199616	0	0	0	0	0.199805	0	0.482817	0	0.131318	0.27452	0	0	0	0	0.0682513	0	0.197144	0	0	protein_coding
CGI_10003281	0	0	0	0.755767	0.786847	0	1.00391	0	0	0.188148	0	0	0.191179	0	0.851496	0.38291	0.683317	0	0.60458	2.65326	1.14922	0.765356	3.92706	1.76481	2.82816	2.71204	0.387454	2.48398	0.800961	0.576721	0.961572	1.14422	0	0	0.579503	protein_coding
CGI_10003291	0	0	0	0.611694	0	0	0	1.27594	0	0	0	0	0.666423	0	0	0	0	0.654665	0	0	0	0	0.62953	0	0	0	0	0	0	0	0	0	0	0	0.621134	protein_coding	Kelch-like protein 7 [Source:UniProtKB/TrEMBL%3BAcc:K1PSB6]
CGI_10003336	0	0	1.05683	0	0.721752	0.346841	0	0.371042	0.366326	1.07103	2.51405	2.45593	0.361451	0	0.395859	0.360977	1.2876	0.706268	0	0	1.4141	0	0	0.395965	0.698851	1.08395	0	0	0.748542	0.354285	0	0	0.344291	0	0	protein_coding
CGI_10003337	2.48103	0	0	0	0.953817	0	0	1.43271	0.478407	2.46569	3.86324	3.32133	1.94599	2.32315	0.532117	0	2.83888	3.85013	0.519147	0.54293	1.37681	0	0.943451	4.13493	2.29648	1.8648	1.41239	0.46548	3.6359	0.477434	0	0.465786	1.39937	2.81965	1.38011	protein_coding
CGI_10003383	1.7132	0.557413	0.595321	4.44316	1.0707	0.146532	0	0.317639	0.613034	1.9981	0.606335	0.523422	1.07591	0	0.165454	1.2133	0.556226	3.28571	4.32464	1.99717	0.281668	1.17291	0	0	0.142006	0.14712	0	0.149065	0	0	0.153722	0.148115	0.149307	0.146621	0	protein_coding
CGI_10003417	1.30541	1.861	1.29684	28.2589	7.39616	91.3554	284.016	963.551	11.5163	5.32531	0.542477	0.937581	15.0517	274.561	7.09648	8.31298	12.9152	34.9347	1.18903	2.38069	2963.06	21.6966	54.5896	1246.97	1832.51	382.645	1.12983	0.819776	1.29692	9.42162	281.533	13.192	11.9403	17.5594	10.4987	protein_coding	Heat shock protein 70 B2 [Source:UniProtKB/TrEMBL%3BAcc:K1PJB0]			ko03040,ko04141,ko04010,ko04144,ko04612,ko04915,ko04213,ko05134,ko05162,ko05164,ko05169,ko05145	Spliceosome|Protein processing in endoplasmic reticulum|MAPK signaling pathway|Endocytosis|Antigen processing and presentation|Estrogen signaling pathway|Longevity regulating pathway - multiple species|Legionellosis|Measles|Influenza A|Epstein-Barr virus infection|Toxoplasmosis
CGI_10003472	0	0	0.408333	0.588227	0	0	0.173479	0.523102	0	0.162806	0.246451	1.02753	2.11476	0.078704	1.19611	0	0	2.021	0.088449	0	0.653374	0.748928	0.591217	0.84807	1.39767	0.167354	0.332441	3.2489	0	1.57572	1.58601	3.34836	0.556586	0.409299	0	protein_coding	Multiple epidermal growth factor-like domains 11 [Source:UniProtKB/TrEMBL%3BAcc:K1PS52]
CGI_10003480	2.13398	1.8012	1.81083	0.365745	0.74882	1.3029	2.10544	4.41854	2.4649	4.81129	2.68901	3.09479	2.85268	1.84702	2.56818	3.67777	1.79879	2.28811	3.34791	2.43066	9.40866	0.882546	18.1913	8.20564	7.13439	3.69805	1.1101	0.558421	3.6078	2.95776	4.34185	2.75661	4.05605	1.50709	1.64852	protein_coding	Abhydrolase domain-containing protein 2 [Source:UniProtKB/TrEMBL%3BAcc:K1Q5W3]
CGI_10003581	3.35759	2.09555	5.0821	1.90222	6.33283	5.05172	5.60833	7.10321	6.60631	1.31209	2.89869	3.014	4.38044	1.62309	2.12935	3.39402	5.05115	3.04176	2.92119	1.52792	7.09378	2.04488	2.62591	2.18826	5.45107	3.24919	4.32951	0.600314	7.71604	2.37942	5.81955	8.36603	7.22848	4.32309	3.03124	protein_coding	Acetyl-CoA carboxylase [Source:UniProtKB/TrEMBL%3BAcc:K1PCX3]
CGI_10003613	1.56836	0.384096	0.0553214	3.04398	1.33087	0.0535146	0.294557	0.176493	0.349848	3.52839	1.46313	0.883716	1.60872	0.160203	0	0.503612	0	2.19332	3.19959	1.50894	1.20535	0.72474	0.0571203	0.352279	0.708117	0.336443	0.0572179	0.114189	0.234556	0	0.0565805	0.282497	0.33046	0.165612	1.18137	protein_coding	Tetratricopeptide repeat protein 25 [Source:UniProtKB/TrEMBL%3BAcc:K1PYM8]
CGI_10003692	14.0019	6.62914	11.7017	5.2314	15.4221	4.91617	6.5665	7.39913	1.39661	21.7463	17.6107	17.667	10.9984	14.0564	18.0662	7.37932	15.7936	5.09497	36.5705	32.8186	29.239	25.1478	17.3204	18.5754	7.76145	16.3386	8.98929	9.60163	10.4217	20.3372	31.9989	13.8197	18.0361	16.7673	23.6243	protein_coding
CGI_10003734	0.208365	0.0746048	0.400604	0.101164	0.0521978	0.296113	0.0532506	0.428834	0.738334	0.398392	0.609765	0.0286269	0.527092	0.17029	0.676787	0.47609	0.509391	0.592923	1.04516	0.67328	0.303926	0.545177	0.415816	0.112785	0.425672	0.360329	0.153798	0.101802	0	0.101751	0.257344	0.280105	0.123043	0.473304	0.0760194	protein_coding	Protocadherin Fat 4 [Source:UniProtKB/TrEMBL%3BAcc:K1PCL8]			ko04391,ko04392	Hippo signaling pathway -fly|Hippo signaling pathway - multiple species
CGI_10003754	0	0	0	0.298153	0	0.294854	0	0	0	0	0	0	0	0	0	0	0	0	2.89833	1.04171	0	2.10566	0	0	0	0	0	0	0	0	0	0	0	0	0	protein_coding
CGI_10003801	5.49374	4.22457	6.08381	5.96248	11.8303	7.36219	3.72178	7.15898	8.28388	10.9221	4.56812	7.2762	12.2406	10.8844	4.00685	8.69385	8.92565	10.6337	12.703	11.0053	7.68765	11.487	6.34259	8.83188	3.26915	6.84148	6.14077	4.22812	3.18619	7.07522	4.78171	4.89428	2.76309	3.19624	3.40353	protein_coding
CGI_10004001	1.15466	0	0	0.798711	0	0	0	0	0	0	0.849205	0	0	0	0	0	0	1.12838	0	0	0	0	0	0	0	0	0	0	0	0	0	0	0	0	0	protein_coding
CGI_10004002	0.889644	0	1.26536	2.67304	0.739625	1.18199	0.698138	0	0	0	1.01481	0	0.0504658	0.0489351	0.0567316	0.100012	0.180011	0	1.39623	0.532008	0.15097	0.947641	0.730511	0.0545294	0	0	2.03856	0	3.03111	2.94489	1.08448	0	5.11291	3.03981	1.21906	protein_coding	Sushi repeat-containing protein SRPX2 [Source:UniProtKB/TrEMBL%3BAcc:K1PC18]
CGI_10004085	21.1296	15.9727	18.6301	17.7765	18.865	12.6542	18.7921	24.4937	14.9089	15.2003	19.4652	24.3106	12.4443	13.9318	15.9807	16.799	12.7687	12.9539	16.1832	18.7557	31.2439	7.82793	24.1858	25.3146	33.9568	22.6226	16.7707	17.1191	16.0299	17.371	20.2735	14.5075	17.0892	18.9022	17.5542	protein_coding	Protein FAM46A [Source:UniProtKB/TrEMBL%3BAcc:K1PBY4]
CGI_10004110	29.2392	39.5605	36.4026	30.9031	35.1907	36.8475	54.4558	52.6931	40.4094	39.6106	36.3752	31.6688	45.8457	44.1408	45.781	42.7202	48.1543	43.5022	43.4769	43.597	95.682	44.1042	135.556	95.7832	88.4488	94.3491	34.8507	27.8895	40.0154	34.6441	83.6689	43.0214	40.7305	40.8546	38.8495	protein_coding	Sequestosome-1 [Source:UniProtKB/TrEMBL%3BAcc:K1QI43]			ko04137,ko04380,ko05418	Mitophagy - animal|Osteoclast differentiation|Fluid shear stress and atherosclerosis
CGI_10004124	2.89052	4.14493	3.68269	4.33981	3.22987	3.77049	2.55031	3.88563	4.552	4.87955	4.36417	3.13864	2.6574	2.88658	3.26344	3.56167	2.11589	4.27142	3.41755	3.32656	3.71889	1.11383	6.60625	4.38084	6.17858	4.72765	3.31768	3.78139	4.51303	3.11611	3.05378	5.32664	5.51966	4.85866	3.67956	protein_coding
CGI_10004127	2.27086	2.79111	1.0203	3.82395	0	1.81502	0	4.2451	2.40802	0	1.37169	0	2.42442	1.0273	1.19372	0	0.64899	0	0	1.23736	0.251772	5.17555	0.524355	2.00609	10.0253	0.768549	0	0.261469	0	0.53753	0	0	0	0	0	protein_coding
CGI_10004133	10.4692	154.104	198.455	274.661	5.83672	976.669	157.621	9.78233	564.747	0	493.234	0	0	0.66188	320.399	0	0	2.08007	57.986	27.4742	1.94431	127.655	1.31371	0	0.660012	0.648228	14.5202	75.8582	118.447	226.917	374.22	98.9732	128.574	177.105	294.106	protein_coding	Complement C1q-like protein 4 [Source:UniProtKB/TrEMBL%3BAcc:K1PR15]
CGI_10004163	7.69411	7.17616	6.54349	6.00598	10.5371	7.1346	10.2481	13.063	4.35125	4.08809	6.10445	5.40739	9.05697	7.59148	8.30021	5.28624	8.41938	8.03026	6.50641	6.94207	59.1907	9.35333	11.7115	65.7454	43.2732	35.1928	7.21924	4.81695	5.43348	7.44084	21.509	8.21881	5.38027	4.826	9.36711	protein_coding
CGI_10004164	7.45768	4.64103	5.28189	448.211	191.963	486.596	674.824	1647.15	226.06	26.4152	4.37338	11.3499	410.035	1747.06	203.284	208.535	246.58	437.057	20.1556	10.0824	5936.98	245.788	221.584	3251.72	1121.24	1601.73	10.5956	5.31887	18.1028	164.569	1510.21	174.379	234.168	299.747	145.836	protein_coding	Stress-induced protein 1 [Source:UniProtKB/TrEMBL%3BAcc:K1QZZ5]
CGI_10004165	0.409619	0	0.792622	1.17076	15.8699	9.05466	71.0352	703.991	12.743	0.593002	0.198798	0	5.14038	336.544	2.6437	5.3776	7.04505	13.0773	0.213021	0.68943	1564.82	12.7972	28.3849	116.304	164.696	126.484	0.805455	0.401291	0.207255	2.98774	45.5588	10.1643	1.95516	1.76208	1.58306	protein_coding	Stress-induced protein 1 [Source:UniProtKB/TrEMBL%3BAcc:K1PRX9]
CGI_10004166	2.28358	1.33767	4.22926	2.76741	44.9549	0.730032	17.6974	1995.64	1.44194	0	0	0	0	1.47165	0	0	0	0	0	9.39729	8990.99	104.016	364.12	2399.66	6945.7	557.906	1.44505	0.721569	1.62596	3.63815	0.74534	9.99971	2.17483	2.89538	1.4022	protein_coding	Stress-induced protein 1 [Source:UniProtKB/TrEMBL%3BAcc:K1PZE5]
CGI_10004188	6.46513	7.58567	5.22191	7.43688	4.64389	3.30278	5.04183	4.97614	2.99779	13.586	5.76584	4.07498	9.91197	10.4745	7.96495	11.8104	4.91265	3.88769	3.83806	5.06791	9.71387	6.09615	17.3309	10.0626	8.79323	8.50754	11.8458	13.6373	10.5666	11.9121	13.1586	11.5654	15.129	17.8987	9.19224	protein_coding	Sulfotransferase 1C4 [Source:UniProtKB/TrEMBL%3BAcc:K1PR19]
CGI_10004212	7.2852	4.00275	13.7534	12.4128	9.30492	13.1969	7.34575	6.12777	14.0683	6.38292	4.6864	11.1896	7.64999	6.21402	6.35586	2.38077	14.7344	6.9603	14.1068	11.4327	7.75982	5.21377	6.94787	3.23677	8.33185	3.25225	3.98467	6.34641	10.491	5.53506	5.99718	5.48709	3.20241	6.76631	8.05815	protein_coding	Mothers against decapentaplegic-like protein 6 [Source:UniProtKB/TrEMBL%3BAcc:K1QAE2]			ko04350	TGF-beta signaling pathway
CGI_10004252	51.6927	32.6335	48.1678	58.9608	84.2164	81.3553	74.3635	85.9394	51.0242	21.1328	23.9425	28.4674	37.6111	36.6209	34.2212	35.6897	41.5154	39.7792	33.0151	36.5296	106.796	55.2497	113.338	75.5422	86.9668	91.0091	61.5377	41.2988	45.0552	69.8615	107.722	70.3998	62.2259	53.9453	54.1472	protein_coding	Ankyrin-1 [Source:UniProtKB/TrEMBL%3BAcc:K1PBT2]
CGI_10004331	1.27098	0.206165	0.294781	5.39042	2.45799	0.860195	0.134499	0.671448	0.353206	11.354	1.83045	2.42491	9.68188	0	0.0468059	1.00753	0	3.3328	2.66797	1.93835	0.0843977	0.730506	0	0.0423811	0.700146	0	0	0.0846574	0.0871943	0.170013	0.259247	0.0424507	0.456348	0.0414275	2.28384	protein_coding	DC-STAMP domain-containing protein 2 [Source:UniProtKB/TrEMBL%3BAcc:K1PQT1]
CGI_10004338	0	0	0	0.504891	0	0.246841	0.537789	0	0	0.125046	1.15917	2.00783	1.78157	0.246087	0	1.01784	0.605398	1.62611	0	0.147797	0	0	0.394431	0.392642	0.509414	1.04773	0	0	0	0.127673	0.129488	0.127837	0	0.125186	0	protein_coding	Histone H4 transcription factor [Source:UniProtKB/TrEMBL%3BAcc:K1Q5Q9]
CGI_10004348	22.5026	5.47818	7.77387	10.8072	26.3843	2.22785	5.38317	18.8156	28.4966	4.70058	15.4795	29.6194	28.7299	24.184	12.739	22.6038	20.6884	10.4364	1.51424	3.46235	7.36919	14.584	4.51472	24.0168	0.901524	34.255	6.36982	27.6227	17.0655	23.7471	17.0876	12.4424	32.9638	50.5136	38.6188	protein_coding	Heat shock 70 kDa protein 12A [Source:UniProtKB/TrEMBL%3BAcc:K1PRX6]
CGI_10004362	0	0.327998	0.164996	0	0.114568	0.481065	0.348971	0.173947	0.576391	0.109096	5.16567	4.1937	0.874907	9.11491	3.27247	4.00528	5.56099	1.24752	10.0491	6.43908	2.81897	0	3.00891	1.96235	0.275219	0	4.26394	0.224149	0.114679	7.62355	5.22518	0.280065	6.55733	0.218695	1.94551	protein_coding	Multiple epidermal growth factor-like domains 10 [Source:UniProtKB/TrEMBL%3BAcc:K1R8H9]
CGI_10004387	3.85862	1.37831	0	0.311277	0.804658	0.305777	1.48008	2.98911	0.163001	0	0.313927	0.541759	3.941	0.456611	0	0.317368	1.10613	0.77732	0	0	0.159305	0	0.325507	4.22189	2.04373	2.08626	2.88963	0.638177	0	1.25811	0.638677	0	1.37488	1.07753	0	protein_coding
CGI_10004633	1.96163	4.46018	9.00827	4.86805	8.587	8.20051	4.93574	3.67429	5.86198	4.6408	3.97786	5.59961	6.01153	4.3197	1.80587	3.91275	5.3789	4.76784	5.45143	4.87152	1.91884	1.75956	2.08438	3.67723	1.62336	0	3.5823	10.9413	2.12095	2.31476	0.939709	3.39383	2.85961	5.47053	2.63869	protein_coding
CGI_10004683	0	0.646598	1.13241	1.66393	1.20045	0.275285	0	0.518058	2.55108	0.91963	2.10732	1.77121	0.0713435	1.83203	0.719096	0.846399	1.35906	0.210572	0	0.163357	0.622674	0	1.95897	0.429929	1.80491	0.500045	1.36742	1.08117	1.04972	1.59789	0.718042	0.505392	1.04726	0.857674	2.45345	protein_coding
CGI_10004731	0	0	0	0	0	0	0	0	0	0	0	0	0	0	0	0	0	0	0	0.516084	0	0	0	0	0	0	0	0	0.484301	0.445961	0	0	0.433605	0	0	protein_coding
CGI_10004761	4.47062	1.01345	0.446914	1.80786	3.40636	1.95035	2.25293	0.942925	2.4827	4.57883	1.37111	1.27658	2.11697	0.215453	0.625491	0.341119	1.33559	2.11602	5.30283	2.79854	2.11964	0.559303	0.575616	1.55063	1.11016	0.567541	0.696933	1.87294	1.07327	0.80183	0.568925	1.03127	1.11256	1.46647	1.83691	protein_coding	Kelch-like protein 3 [Source:UniProtKB/TrEMBL%3BAcc:K1PXC4]
CGI_10004770	2.322	0.820609	0.139776	4.69235	3.19976	0	0.148346	0.446565	0.292511	7.36366	1.55146	0.642191	6.2296	0	0.313223	0.979249	0.337457	4.70729	5.10874	1.96431	0.137653	0.694601	0.574659	0.151713	0.412725	0.286198	0	0.138814	0	0	0.144636	0.280884	0.413887	0.277508	1.10727	protein_coding	Tetraspanin-11 [Source:UniProtKB/TrEMBL%3BAcc:K1Q141]	GO:0005887,GO:0005178,GO:0007166	integral component of plasma membrane|integrin binding|cell surface receptor signaling pathway
CGI_10004820	15.4779	10.6039	4.15266	18.2373	4.24905	7.05983	17.5218	11.2651	10.3977	11.5895	5.28747	16.4707	6.73021	10.6628	6.51013	5.77625	8.4669	2.80978	0.104476	6.52355	7.0956	4.27407	9.00438	10.2646	7.05578	7.76817	15.4892	16.8504	15.6542	22.1374	6.71485	8.61459	12.8991	8.25607	23.9627	protein_coding	Heat shock 70 kDa protein 12A [Source:UniProtKB/TrEMBL%3BAcc:K1Q4I4]
CGI_10004848	3.53313	1.87484	0.42374	6.10077	2.63429	0.4153	0	0.454559	4.67741	2.11486	0	0	2.57055	1.24019	2.12434	1.50312	4.623	4.6139	2.49419	2.95555	0	2.39975	0	0.488771	0	0.217803	1.52431	5.15982	0.223208	0.42904	0.652813	1.70659	4.38512	3.97466	2.35669	protein_coding
CGI_10004985	0.406485	2.72187	0.782565	1.97085	4.89196	0	0	4.96247	2.46567	0	0	1.38364	3.20093	0.772897	0.447267	0	3.27703	0	5.63178	9.25275	4.68377	1.94489	2.02581	2.63023	1.18	0	2.79352	0.791729	0.842793	2.78411	1.60893	1.60513	0.386007	0.783924	3.17345	protein_coding
CGI_10005014	3.28023	1.509	1.89308	3.00971	4.34193	2.51294	4.54073	2.96117	3.55446	6.58616	5.6673	13.7239	0.974424	7.99612	4.31115	6.97375	11.4513	9.73883	1.90587	1.48081	2.68841	3.44453	6.4765	11.0951	5.36039	11.8381	4.68313	1.11944	3.02039	1.43937	2.43858	2.56995	6.81379	3.61317	7.51075	protein_coding	Thrombospondin-2 [Source:UniProtKB/TrEMBL%3BAcc:K1PQ16]
CGI_10005102	0	0	8.94835	0	0	0	0	1.26096	0	0	0	0	0.845784	0	0.464855	0	0.499398	0.416425	0.901669	0.966275	0	5.7401	0	1.29349	0	0	0	0	0	0	0	0	0	0	0	protein_coding	Tripartite motif-containing protein 2 [Source:UniProtKB/TrEMBL%3BAcc:K1PXQ5]
CGI_10005191	0.213801	0.204722	0.0820232	0.288959	0	0.0399689	0.0436889	0.259484	0.173036	0.162179	0	0	0	0.198027	0.0459868	0.531214	0.0975443	0.120986	1.26817	1.5367	0.949606	0.12763	0.595172	0.133662	0.367195	0.338	0.0418289	0.663088	0.0427818	0.0415737	0.0418749	0	0.0401737	0	0.0833368	protein_coding
CGI_10005246	0	0.357614	0	1.46928	0.192703	0	0	0	0	0.954886	0.193498	0	1.37565	0	0.423561	0.579177	0	0.94838	3.02118	0.43334	0.188922	1.53755	0.388155	0.577464	0	0	0	0	0	0	0	0	0.18862	0	0.190007	protein_coding
CGI_10005289	0.569999	0.867513	0.327483	0.768291	0.450216	0.107257	0.810628	0.349051	0	0	1.00192	0.382663	0.110169	0.960012	0.367785	0.565372	0.130723	0.877363	2.508	1.02258	0.557326	1.21761	0.343448	0.893577	0	0.112911	0.343334	0	0.587093	0.556097	0.223983	0.446376	0.865885	0.437065	0.563149	protein_coding	Autophagy-related protein 9A [Source:UniProtKB/TrEMBL%3BAcc:K1RCA8]			ko04140,ko04138,ko04137	Autophagy - animal|Autophagy - yeast|Mitophagy - animal
CGI_10005301	1.03535	0.516455	0.901432	0.257894	1.28163	1.66057	0.413269	0.319868	4.63056	1.7965	1.95213	1.25101	1.67905	1.07756	3.59342	0.209091	1.1417	1.34579	0.360536	0.0490226	0	0	0.653567	1.22831	0.247289	1.61262	0.563554	0.0848451	0.802815	0.175156	0.0439998	0.175026	0.381294	1.24412	0.0858736	protein_coding	Ankyrin-1 [Source:UniProtKB/TrEMBL%3BAcc:K1PAK1]
CGI_10005319	0.145983	0	0.139417	0	0.145799	0	0	1.04225	0	0.280759	0.142694	0	0.564609	0.137012	0.158376	0.281968	0	0.416521	0	0.162126	1.56064	0.140419	0.144107	1.06048	1.66931	0.570472	0	0	0	0	0.285455	0	0.137899	0	0.140996	protein_coding
CGI_10005321	0	0	0	0.637406	0.448225	0.212397	0.228754	1.15678	0.225166	0	0.665484	0.249024	0	1.28801	0	0	0.265914	0	0	0.747402	0.213687	0.645284	3.06024	1.53226	1.65665	2.82595	0.217761	0	0.685258	0.217959	4.20784	0.65117	0.214948	0	0.637422	protein_coding
CGI_10005344	0.244026	0.27144	0.0543117	0.368115	0.189523	0.177922	0.0961959	0.086635	0.190736	1.16944	0.497394	0.88694	0.874489	0.22019	0.26615	0.567933	1.14048	0.730096	0.0984167	0.128171	0.369191	0.148071	0.340135	0.400783	0.807314	0.889614	0.0924161	0.296737	0.198716	0.137575	0.074753	0.157333	0.629876	2.44481	0.919022	protein_coding	Prolow-density lipoprotein receptor-related protein 1 [Source:UniProtKB/TrEMBL%3BAcc:K1QUX9]			ko04340,ko04918	Hedgehog signaling pathway|Thyroid hormone synthesis
CGI_10005357	0	0	0	0	0.32156	0	0	0	0	3.13227	0	0	0	0	0.706544	1.26271	0	0	3.0239	0.722669	0	0.313015	0	0	0	0	0	0	0	0.938527	0	0	0	0	0	protein_coding
CGI_10005392	1.16376	0.435019	0.660126	1.30977	2.30019	2.79931	12.1702	17.2316	1.27449	0.224343	0.455484	1.13869	3.47108	11.5723	1.60636	1.69313	3.10404	3.63871	0.470853	1.00133	171.409	0.451022	12.1326	2.5505	22.6889	6.22491	1.36317	0.562337	0.598336	1.24635	46.3426	2.34352	2.08956	1.64707	1.6807	protein_coding	Baculoviral IAP repeat-containing protein 3 [Source:UniProtKB/TrEMBL%3BAcc:K1PGN7]
CGI_10005393	1.07714	1.50923	1.45195	3.25128	10.1888	15.4291	51.0691	61.4364	10.2955	0.641871	0.549783	0.789989	6.99205	37.0079	2.63544	4.27228	14.4255	9.11763	0.796196	1.16385	605.011	8.71895	67.7807	58.6629	268.172	43.4018	1.72429	1.49629	2.57453	4.91147	155.172	10.4211	9.27387	8.53535	3.64056	protein_coding	Inhibitor of apoptosis protein [Source:UniProtKB/TrEMBL%3BAcc:K1PPI1]			ko04120,ko04064,ko04668,ko04210,ko04215,ko04510,ko04624,ko04621,ko05200,ko05222,ko05145,ko01524	Ubiquitin mediated proteolysis|NF-kappa B signaling pathway|TNF signaling pathway|Apoptosis|Apoptosis - multiple species|Focal adhesion|Toll and Imd signaling pathway|NOD-like receptor signaling pathway|Pathways in cancer|Small cell lung cancer|Toxoplasmosis|Platinum drug resistance
CGI_10005419	0.349893	0.325807	0.667984	0.218762	1.39102	0.648716	0.592909	0.940293	1.98239	1.74647	0.563908	1.87989	0.556534	5.1722	3.20534	0.884675	3.47844	3.14908	3.83623	2.03988	3.16011	3.68657	2.38829	0.709122	0.214578	0.449867	3.95554	13.041	2.20559	10.9349	3.06055	8.38409	0.656012	0.65456	6.11774	protein_coding	Multimerin-1 [Source:UniProtKB/TrEMBL%3BAcc:K1QGN2]
CGI_10005424	1.64153	6.25005	0.0934355	0.37448	0	0	0.692446	0.494265	3.39413	2.97878	5.45747	1.92711	0.465603	0.181133	0.842465	6.75922	19.7247	16.5998	2.20351	0.874613	0.37992	1.22142	0.0963688	0	0.188657	0.0958403	0.0958801	0.190478	0.0979047	0	0	0.09505	12.7705	70.3655	12.7751	protein_coding	Protein fmtA [Source:UniProtKB/TrEMBL%3BAcc:K1R4C7]
CGI_10005425	5.61282	39.4274	0.23407	2.09009	0.241081	0.38401	2.66688	3.99038	16.2377	14.1821	34.1012	12.1659	2.14047	1.69631	2.71456	49.649	107.46	74.2367	10.5755	3.94057	1.6243	9.11292	0.40742	0.262297	2.19295	1.2139	0.0797955	0.93917	0.409984	1.34072	0.484522	0.630898	84.5426	375.739	83.6836	protein_coding	Gigasin-6 [Source:UniProtKB/Swiss-Prot%3BAcc:P86789]
CGI_10005450	2.07664	4.45415	1.99035	2.45256	1.10488	4.17939	1.98799	1.9697	2.2919	1.16881	1.32128	1.19765	0.817529	0.847112	0.973589	1.48687	1.20085	2.2603	1.18031	1.08197	4.55576	1.37296	3.70053	2.60441	4.9887	1.78376	4.51538	2.38775	3.24046	2.87845	5.52599	0.995129	2.12979	3.83424	2.3134	protein_coding
CGI_10005499	4.74897	11.7029	9.66091	9.00205	11.6612	3.81328	5.40186	13.5876	8.17398	1.80251	0.0353432	0.079325	3.17886	2.70156	0.393983	1.03173	1.7361	0.206853	2.85697	2.03445	0.100886	0.963665	0	0.509376	0.269873	0	2.02109	2.20102	4.06724	0.608945	0.821038	2.44186	0	0.104941	0	protein_coding	Ankyrin-2 [Source:UniProtKB/TrEMBL%3BAcc:K1PU03]
CGI_10005529	70.6768	16.7865	6.60539	188.84	66.0675	1.07272	4.49119	11.6912	9.54358	271.729	29.2405	71.1753	190.546	0.901058	0.569451	24.5896	0.410131	109.319	59.0049	32.6055	0.0817917	17.26	0.085942	0.0858167	12.8272	0.0858047	0.257445	2.86069	0	1.37588	4.92427	0	6.35744	4.18853	55.4705	protein_coding
CGI_10005530	0	0	0	0	0	0	0	0	0	0	0	0	0	0	0	0	0	0	0	0	0	0	0	0	0	0	0	0	0	0	0	0	0	0	0	protein_coding
CGI_10005704	0.403959	0.251941	0.635353	0	0.396639	0.497304	0	0.648375	0.529939	0	0	0	0.387073	0	0.575579	0.128015	0.152176	0.506045	0	0.149861	0.249436	0.908766	0.647719	0.261358	0.633868	0.382353	0.519186	0.384608	0.270037	0.130293	0.779763	0.258534	0.375963	0	0	protein_coding
CGI_10005736	0	0	0	0.231643	0.122307	0	0	0.244771	0	0	0	0	0	0	0.130351	0.116236	0.139603	0	1.10913	1.89398	0	0	0	0	0	0.356692	0	0	0.121253	0	0.356178	0	0.113672	0	0	protein_coding	Tripartite motif-containing protein 2 [Source:UniProtKB/TrEMBL%3BAcc:K1PA52]
CGI_10005757	2.48042	0.284234	25.5071	0.289322	1.21394	20.0767	4.29806	1.22949	50.2117	20.208	10.5982	15.6459	39.813	2.10754	3.82935	11.7781	0.737677	25.3112	2.66938	1.71613	86.1751	12.5944	3.25222	3.53488	39.9762	27.4873	1.47083	4.66206	3.95398	1.17382	2.07991	4.41853	1.46637	2.34048	6.65872	protein_coding	Ficolin-1 [Source:UniProtKB/TrEMBL%3BAcc:K1PA36]
CGI_10005791	0	0.373097	0	0	0.193861	0.180865	0.787644	0.385178	0	0.945392	0.952029	1.29686	1.6998	0.545366	2.73971	1.52522	1.98682	1.69351	3.68526	3.05018	0.561209	0.923977	0.961471	0.367364	1.12313	0	0.380821	0	1.60666	1.14244	1.33119	0.567519	1.46437	0.748324	0	protein_coding
CGI_10005795	0	0	0	0	0	0	0	0	0	0	0	0	0	0	0	0	0	0	0	0	0	0	0	0	0	0	0	0	0	0	0	0	0	0	0	protein_coding
CGI_10005824	3.65437	5.29451	4.23702	5.66049	5.77788	5.00207	5.10746	4.89302	13.6046	8.51642	14.5073	6.85108	11.0471	9.75156	7.16594	15.3819	6.50157	8.483	20.2083	12.0779	3.9219	5.66951	3.43278	4.43537	3.08464	5.0643	9.01419	11.7319	8.8332	16.1747	11.8114	6.13993	12.9431	10.7268	5.0096	protein_coding
CGI_10005873	9.26099	4.72256	2.92432	5.87607	6.78189	3.93158	5.5606	6.72276	3.37028	5.65182	6.07311	8.412	9.01955	7.68331	8.70707	5.53656	2.98429	5.1899	15.768	9.49321	4.8736	9.68092	2.70559	5.20998	4.20939	8.4348	5.60209	9.20066	6.19233	7.66219	7.05159	5.59387	7.36534	8.80664	5.84456	protein_coding	Ubiquitin carboxyl-terminal hydrolase 27 [Source:UniProtKB/TrEMBL%3BAcc:K1QG64]
CGI_10005891	0	0	0	0	0	1.264	0	0	0	0	0	0	2.689	0	0	0	0	0	0	0	0	1.04544	0	0	0	0	0	0	0	0	0	0	0	1.24827	0	protein_coding
CGI_10005917	23.3883	24.3786	8.22138	18.7553	6.67155	6.11528	16.7637	22.4121	29.1502	26.7045	39.0131	35.9647	23.5192	26.9036	20.1955	33.8519	26.1911	25.5796	0.322925	5.52224	13.7774	10.1832	17.79	9.84204	8.40476	19.3107	27.9018	21.6863	29.5191	20.8845	19.7476	24.1434	19.9835	24.3077	29.1085	protein_coding	Heat shock 70 kDa protein 12B [Source:UniProtKB/TrEMBL%3BAcc:K1PFW0]
CGI_10005949	0.30688	2.27998	1.1691	0.879465	1.20176	1.45331	0.311201	0.920936	1.5157	0	0	0	0.89011	0.287001	0.334675	1.47935	0.35056	3.22764	0	0.344091	0.880659	0.293862	0	0.334605	0	0.596144	0.892113	1.17656	1.54432	0	0.606542	0.593558	2.02677	1.17636	0	protein_coding
CGI_10005979	1.50603	3.80882	1.51597	3.74522	0	1.07213	5.64059	2.17709	1.45372	1.56476	2.50227	0.934981	1.66161	3.49026	0.92358	3.96002	0.995926	4.93377	4.5177	5.31861	0.890083	1.78942	0.77731	3.14626	0	0.424203	4.33175	6.56647	1.71679	2.84581	4.23494	3.34012	7.15968	2.86016	3.24583	protein_coding
CGI_10006116	4.36219	1.51271	5.10082	1.45701	6.64109	2.31467	6.70189	4.7418	1.8015	3.82563	4.10958	3.10172	2.45803	4.49201	2.80272	2.56246	3.57812	0.650973	3.7201	0.853109	3.9131	7.28317	3.50352	4.88308	2.56869	6.64259	1.42523	1.5282	3.01284	3.6673	1.14325	3.05706	1.46698	2.47424	0.8825	protein_coding	Tripartite motif-containing protein 45 [Source:UniProtKB/TrEMBL%3BAcc:K1PVQ4]
CGI_10006287	0	22.1302	0	0	0	145.838	0	1.59836	0	113.798	1.68119	4.84083	101.291	42.4578	0	5.10991	23.9711	81.0579	0	0	0.757742	0	1.56146	0	0	0	56.511	1.58022	135.4	0	0	136.977	0	3.19465	0.777456	protein_coding
CGI_10006424	2.43117	0.389108	0.132805	4.64734	2.44728	0.0638018	0.282547	0.354649	1.46763	3.97862	1.27449	0.521702	1.4492	0.256653	0.073388	1.11614	0.158225	2.39559	4.40224	2.5182	0.0640748	0.917465	0	0	0.252486	0.0661622	0	0	0.0690313	0	0.203504	0.0672399	0.131972	0.196303	0.263256	protein_coding	Coiled-coil domain-containing protein 63 [Source:UniProtKB/TrEMBL%3BAcc:K1PXT6]
CGI_10006435	12.6294	8.3902	7.89606	10.0898	12.9546	13.8472	8.90366	10.1112	15.0733	5.53141	7.43731	3.68053	7.18094	4.77469	5.05082	6.77799	3.76067	2.15204	2.86537	1.46242	6.94337	15.0749	0.78936	6.9529	3.52101	8.36863	0.996999	2.68604	6.25974	3.80815	2.00282	2.76144	5.52091	3.90214	3.32884	protein_coding	THAP domain-containing protein 2 [Source:UniProtKB/TrEMBL%3BAcc:K1QZY1]
CGI_10006445	13.8866	12.1383	10.001	12.0621	12.5898	12.9671	12.4125	13.0135	12.8949	14.2451	14.1682	13.1817	17.3453	16.1261	19.5377	14.0253	13.4764	13.2273	19.1261	14.2436	12.7639	10.6101	10.8526	8.73565	7.80019	8.79972	9.94861	10.2651	10.3355	11.8691	12.9083	13.2324	12.4478	12.446	11.7815	protein_coding	Tyrosine-protein phosphatase non-receptor type 6 [Source:UniProtKB/TrEMBL%3BAcc:K1PX68]
CGI_10006458	5.0042	1.90146	1.73789	4.75978	1.8237	1.42825	6.58779	3.37736	2.90193	2.49171	1.65894	3.09873	3.03604	3.13997	2.17483	2.26212	1.74541	3.7744	1.17675	2.78271	4.00994	2.18426	4.68267	4.71276	5.54893	6.23363	6.95854	7.46987	4.33464	3.98942	3.12855	5.74697	2.62588	4.02315	9.02059	protein_coding
CGI_10006465	2.64213	2.67705	1.26816	3.54545	0.0729138	0.824839	1.41942	2.78089	2.21046	4.01619	3.46289	5.84552	1.76566	1.42756	0.474562	1.65577	0.419411	4.46914	0.337859	0.414694	1.20232	1.8262	1.71587	2.0543	1.08784	3.0055	1.11102	2.622	2.78962	1.02898	2.16119	1.80797	1.24037	0.174868	2.20995	protein_coding	Membrane progestin receptor beta [Source:UniProtKB/TrEMBL%3BAcc:K1QQV7]
CGI_10006515	3.6115	3.24835	4.46304	9.44632	7.90432	4.48592	3.51226	5.18359	2.84063	3.59742	3.5094	6.7573	8.85517	6.76558	3.89503	4.72416	4.10387	7.02287	11.4605	7.36808	3.85303	10.5467	6.22641	2.33809	3.36211	7.26211	9.15474	2.85335	3.16578	2.87691	4.6025	6.24797	3.37278	5.14342	0	protein_coding				ko04514	Cell adhesion molecules (CAMs)
CGI_10006605	1.88001	2.97721	1.94383	3.74331	1.24525	1.32634	0.633877	2.50493	5.04001	5.25815	6.69146	3.62829	3.33007	4.83587	4.93172	7.25195	3.88943	7.8951	1.95248	1.97664	5.4978	0.307513	0.625426	5.2975	2.13848	6.83976	1.83101	10.51	7.56644	2.27405	5.2469	3.79096	1.61019	5.53626	5.90032	protein_coding
CGI_10006636	49.658	0	0	39.2205	0	52.0356	0	0	0	0	0	0	0	0	112.303	54.6867	0	0	58.4377	0	41.0747	0	41.4226	0	44.5415	0	88.9447	0	0	0	0	83.7114	0	0	0	protein_coding
CGI_10006666	1.89586	1.31428	1.32225	0.358144	1.39974	1.0462	0.383957	1.13179	1.52162	0.356363	0.975024	1.08537	1.0891	0.116782	0.269447	0.591582	0.145008	0.824286	3.93479	3.29856	0.816886	0.496466	2.91651	2.12913	0.920444	0.727025	0.725251	0.472931	1.25877	0.731787	0.738809	1.09257	0	0.357734	0.239236	protein_coding	Heat shock 70 kDa protein 12A [Source:UniProtKB/TrEMBL%3BAcc:K1RM93]
CGI_10006670	1.75571	0.740332	0.390279	3.87933	1.25865	0.274528	0.264848	0.412098	0.261953	4.30205	0.686658	2.64157	2.75661	0.408116	0.59076	1.2811	0.507234	2.88992	1.64742	0.734113	0.462539	0.619583	0.256646	0.447493	0.279971	0.290247	0.766714	0.506517	0.966122	0.0360957	0.252894	0.646169	0.770317	0.245567	1.3382	protein_coding	Forkhead box protein H1 [Source:UniProtKB/TrEMBL%3BAcc:K1QWG9]
CGI_10006729	0.349542	0.638641	0.332244	0.323338	0.698486	1.13759	1.57509	0	0.692949	3.3305	1.0089	0.380107	0	1.80162	1.30005	0.990358	0.408781	5.42362	0	0	2.16136	0	1.64331	2.00511	0.311716	1.6335	1.3264	2.59954	0.35025	4.91936	1.70382	2.16875	1.98426	0.165343	1.78172	protein_coding
CGI_10006869	5.97712	3.59631	6.54636	7.95719	4.10058	2.17214	4.59139	7.15782	2.19512	1.97087	3.06248	2.92721	4.81302	3.0862	1.81188	3.40064	6.05875	0.917515	4.2025	2.66952	3.81919	3.57564	40.263	1.12077	0.683174	2.61307	3.83185	2.34621	2.07742	0.831777	20.5525	2.57612	1.04367	1.26599	1.28237	protein_coding
CGI_10006895	1.82287	0.487842	0.21748	5.73241	1.60753	0.0258906	0.260698	0.312098	0.230073	7.12714	0.908168	2.34557	4.1955	0.621089	0	0.7748	0.0971788	3.93611	1.77939	0.948508	0.0267292	0.531258	0	0	0.443884	0.0273732	0.0829533	0.163761	0.084885	0.0551968	0.218724	0.219528	0.346407	0.0802768	1.84625	protein_coding	Laminin-like protein epi-1 [Source:UniProtKB/TrEMBL%3BAcc:K1P8Q7]			ko04530	Tight junction
CGI_10006925	0	0	0	0	0	0	0	0	0	0	0	0	0	0	0	0	0	0	0	0	0	0	0	0	0	0	0	0	0	0	0	0	0	0	0	protein_coding
CGI_10006926	395.028	383.746	386.62	348.28	276.408	334.599	370.427	321.459	473.952	438.325	345.842	256.279	258.032	218.297	208.105	406.666	287.185	115.667	444.832	465.337	260.42	308.454	267.482	235.493	225.628	210.047	414.784	326.788	421.515	446.284	419.957	234.925	311.083	323.264	231.383	protein_coding	Tumor necrosis factor ligand superfamily member 14 [Source:UniProtKB/TrEMBL%3BAcc:K1QBJ3]
CGI_10006927	363.834	257.652	198.667	537.175	122.322	351.534	212.277	153.48	312.062	334.653	479.933	445.116	380.563	335.374	381.128	438.144	92.2892	473.213	684.633	378.429	72.054	197.058	162.866	144.782	220.272	180.785	154.052	97.061	327.824	392.891	327.71	99.5398	316.639	97.8677	330.767	protein_coding
CGI_10006949	1.70484	0	0	0.747314	0.779336	0	0.81109	0	0	0.875416	0	0.979158	0	0	0	2.55773	0	2.52968	7.27022	1.87216	0	0	0	0	0.757052	0	0	0	0	0	0	0	0	0	0	protein_coding
CGI_10006950	0.715568	0.0570698	0.625543	2.27223	0.751509	0.0273917	0.0604146	0.119415	0.180946	3.11759	0.287894	0.740655	1.98998	0.0272783	0.0316591	0.509754	0.0337175	1.34581	1.17911	0.61985	0.0282019	0.234421	0.0585201	0.0286366	0.139424	0.0289451	0.116094	0.115439	0	0.0290101	0.0287609	0.0869634	0.251012	0.198174	1.09917	protein_coding	Transcription factor Sox-8 [Source:UniProtKB/TrEMBL%3BAcc:K1QMF2]
CGI_10007008	14.9284	28.8849	18.1488	41.6681	20.7225	13.9656	16.5131	15.0119	39.6896	13.8629	15.0895	22.2305	34.5541	7.23821	18.5192	16.192	34.1616	33.7347	16.6183	25.285	18.7918	8.21695	11.8728	30.4523	43.7681	34.1618	20.8295	36.41	10.9973	15.3722	37.5185	45.8169	18.0755	14.2638	9.80367	protein_coding	Fibrillin-2 [Source:UniProtKB/TrEMBL%3BAcc:K1QU87]
CGI_10007192	3.13277	2.85105	1.81211	1.18723	2.62778	1.77526	1.67351	3.23425	2.79534	2.88113	1.96298	2.05621	3.40569	2.73357	4.99452	2.88994	2.18279	1.4181	4.1063	5.08858	2.9575	3.38661	2.49411	2.47631	1.91945	1.74441	1.71253	1.07479	0.997121	2.78854	1.88306	1.20904	1.89229	1.66105	1.80695	protein_coding	SCO-spondin [Source:UniProtKB/TrEMBL%3BAcc:K1P8C2]
CGI_10007199	0	0	0.567566	0	0	0.591982	0.597753	1.76579	0	0	0	0	0	0	0	1.24261	0	0	4.62463	6.24344	2.25004	1.10247	2.31749	2.46374	0.56957	1.72322	4.08071	4.07765	1.96927	10.6168	2.40543	0	2.33262	1.16686	1.70889	protein_coding
CGI_10007296	0	0	0	0	0	0	0	0	0.146441	0	0	0	0	0	0	0	0	0	8.60819	4.71147	2.15817	4.94984	8.43412	0.949607	0.986075	0	0	0	0	0	0	0	0	0	0	protein_coding	Actin%2C cytoplasmic [Source:UniProtKB/TrEMBL%3BAcc:K1Q5R4]			ko04015,ko04390,ko04391,ko04145,ko04210,ko04510,ko04520,ko04530,ko04810,ko04611,ko04670,ko04921,ko04919,ko04745,ko05205,ko05418,ko05410,ko05412,ko05414,ko05416,ko05110,ko05130,ko05132,ko05131,ko05100,ko05164	Rap1 signaling pathway|Hippo signaling pathway|Hippo signaling pathway -fly|Phagosome|Apoptosis|Focal adhesion|Adherens junction|Tight junction|Regulation of actin cytoskeleton|Platelet activation|Leukocyte transendothelial migration|Oxytocin signaling pathway|Thyroid hormone signaling pathway|Phototransduction - fly|Proteoglycans in cancer|Fluid shear stress and atherosclerosis|Hypertrophic card…
CGI_10007413	0	0	0	0	0	0	0	0	0	0	0	0	0	0	0.999757	0.22276	0	1.99082	0	0	0.217582	0	0.2251	1.09428	1.73375	0.893016	0.448314	1.55387	0	5.63703	1.35293	0.448378	6.29921	0.881942	0	protein_coding
CGI_10007484	0	0	0	0.0703277	0	0	0	0.0720879	0.0728997	0.13745	0.140919	0.156638	0.411378	0.197046	0.387675	0.138876	0.325126	0.342352	0	0.396863	0.205973	0.207836	1.20862	0.778327	1.65013	0.348373	0.212935	0	0.514813	0.0709346	0	0.919251	0.408071	0.278415	0.213355	protein_coding
CGI_10007514	2.20239	4.32305	0	1.20985	0.177624	0.344725	0.738858	1.08967	2.33148	1.26031	5.20924	0.20676	1.08573	0.34677	0.39445	4.21065	23.164	15.8723	5.59049	2.05362	0.174668	2.73471	0	0	0.176118	0	0	0.718549	0.188887	0.178938	0	0	19.1365	62.9218	14.7408	protein_coding
CGI_10007554	0	0	0	0	0	0	266.708	0	0	361.959	0	378.317	0	0	0	0	0	668.892	0	347.074	498.907	208.29	0	0	0	0	273.253	281.183	0	0	0	263.954	0	0	0	protein_coding
CGI_10007563	8.55641	8.12451	9.97065	8.05282	10.0461	10.4056	13.6704	10.0697	7.17507	5.76626	6.87626	9.40825	6.06878	8.5683	6.94983	10.1752	8.11247	7.4372	6.55956	5.43765	10.3388	6.93764	14.2007	9.75194	12.8048	8.88414	7.49503	7.08099	10.2809	7.54903	12.1525	7.35432	8.51795	9.54147	6.61534	protein_coding	DnaJ-like protein subfamily C member 3 [Source:UniProtKB/TrEMBL%3BAcc:K1PZ23]			ko04141,ko05164	Protein processing in endoplasmic reticulum|Influenza A
CGI_10007608	1.35895	1.257	1.74156	1.60184	1.2717	3.77762	1.9837	1.58937	2.18068	1.54085	1.85796	1.20746	1.50525	1.7575	1.50864	1.75628	0.578063	1.12736	0.653651	1.52321	1.27107	0.542454	2.45037	1.23985	2.08496	2.62015	1.87225	1.99662	1.62373	2.20031	3.02688	3.14121	2.39595	1.99663	1.16108	protein_coding	Protocadherin-like wing polarity protein stan [Source:UniProtKB/TrEMBL%3BAcc:K1P7W2]
CGI_10007702	47.378	14.5687	10.2271	35.2786	5.66994	56.9338	15.5147	40.3175	22.9238	83.7429	13.7335	7.36316	14.5615	49.043	42.424	33.7567	0.118569	83.4067	63.698	65.9475	23.5698	89.5332	111.997	36.3129	7.85672	7.32625	5.63048	0	38.6272	36.4315	29.6523	45.7535	0.690114	0.297215	14.8539	protein_coding	40S ribosomal protein S19 [Source:UniProtKB/TrEMBL%3BAcc:K1P7Q6]			ko03010	Ribosome
CGI_10007750	2.41233	1.99481	3.76112	2.69164	2.89967	3.48771	2.34813	2.12981	2.74263	1.8873	2.07234	1.9629	2.94479	1.8295	2.46824	1.95704	2.63404	1.53594	1.9911	2.22071	6.23216	1.60434	3.41032	5.38197	4.98893	3.78146	2.32278	2.22227	3.0043	2.20253	5.39181	1.49482	3.70972	2.33388	2.92016	protein_coding	Bardet-Biedl syndrome 12-like protein [Source:UniProtKB/TrEMBL%3BAcc:K1QYL7]
CGI_10007850	2.69433	0	2.55002	0	3.91301	0.855022	0	1.76757	0	2.66895	0.888396	2.52604	0.441747	0.845203	0	2.67434	1.03671	2.1894	0	0	0	0.414076	1.30855	0	1.72705	1.72143	0.437543	0.875527	0.46828	0	0	0	0.846059	1.28954	0	protein_coding
CGI_10007959	5.01938	3.88203	3.61172	7.97563	5.71837	6.42437	5.54547	3.87481	4.57308	7.45932	4.48868	6.01874	9.01015	6.07466	6.99825	4.16554	5.05515	5.85743	4.80443	3.81735	12.2278	6.76268	5.29594	9.37916	8.51524	5.22193	5.53746	5.64081	7.20031	6.22855	12.3251	5.66748	6.43925	6.20792	6.82606	protein_coding
CGI_10007961	0	0	0	0	0	0	0	0	0	0	0	0	0	0	0.0771493	0.0682876	0	0	0	0.475392	0	0	0	1.04724	1.98736	0.415764	0	2.84407	0	0.352209	0.907171	2.09895	0.745369	2.26738	1.53213	protein_coding	Tripartite motif-containing protein 2 [Source:UniProtKB/TrEMBL%3BAcc:K1Q3X7]
CGI_10008012	7.11766	7.63502	6.63041	9.54811	5.6089	5.18853	10.2894	9.33423	5.85197	9.32435	7.58817	7.18967	8.22093	7.31483	6.96289	10.3757	6.37285	4.92416	8.66953	11.416	24.3896	2.72182	15.0235	12.8247	17.6479	11.5277	5.50049	7.15623	4.51064	6.67226	16.8075	6.74516	8.6116	5.74322	5.79819	protein_coding	Metallo-beta-lactamase domain-containing protein 1 [Source:UniProtKB/TrEMBL%3BAcc:K1PT96]
CGI_10008013	13.4378	11.9523	12.3967	15.5371	13.0466	12.5132	13.3346	15.1033	13.5386	10.286	8.47172	7.00191	9.44961	12.1887	11.3584	8.60069	8.4243	11.6384	16.348	14.3876	36.7515	10.1413	19.8124	33.047	22.0934	15.2958	13.9775	9.05982	8.95799	12.6727	18.3507	11.7646	13.7548	14.2734	14.1313	protein_coding	Metallo-beta-lactamase domain-containing protein 1 [Source:UniProtKB/TrEMBL%3BAcc:K1QDR7]
CGI_10008108	2.01957	0	0.214534	0	0.442818	0.627819	1.59547	0.448049	0	0.424054	3.67043	1.45601	1.28119	0.618389	1.44029	1.27752	0	1.26185	0.906362	0	0.423221	0	0	0	0.212685	0	0	0	0.223645	1.30725	0.870731	0	0.209548	0.425198	0.435823	protein_coding
CGI_10008131	1.39695	0.294713	0	3.93505	1.09261	0	0	0.561665	0.314083	1.86663	0.225708	0.42932	0.746486	0	0.167901	0.905464	0	1.11523	2.80509	0.866212	0	0.757065	0	0.087463	0.376878	0	0	0.306686	0.0789978	0	0.153111	0.152871	0.295425	0	0	protein_coding
CGI_10008167	7.77948	2.74481	2.64387	4.17149	3.63141	3.00685	6.13548	8.16833	4.50542	3.2595	3.14736	4.07065	4.75423	4.46029	3.09407	4.23811	2.54895	5.14118	1.54979	4.10927	8.02695	6.41878	5.35873	7.0835	5.8507	7.16955	8.89671	8.15974	7.41764	5.14779	3.84643	8.78975	3.56374	5.50851	9.90146	protein_coding
CGI_10008180	2.3716	0.35511	0	0.537834	0.314839	0	0.192772	0.0637744	0.253028	1.2637	0.87493	0.414884	1.58528	0.118445	0	0.55523	0	0.420132	2.7195	0.693784	0	0	0.123582	0	0.179381	0	0.0631186	0.0630118	0.0639977	0	0.0626356	0	0.0607298	0	0.36699	protein_coding
CGI_10008192	8.86661	18.6911	20.3696	7.64874	28.6131	14.1644	12.2267	20.3863	14.6204	0.814387	9.42578	8.65253	4.31833	6.81301	11.7154	11.3088	2.84744	5.0448	7.22325	12.3266	1.90733	11.4156	12.1259	19.1802	16.705	18.8597	6.51062	35.2162	6.21746	17.7026	19.3162	22.0107	31.1298	15.8922	10.9652	protein_coding	von Willebrand factor D and EGF domain-containing protein [Source:UniProtKB/TrEMBL%3BAcc:K1REU8]
CGI_10008331	0	0.223509	0.188119	0.230069	0	0.222404	0	0.0402276	0.235862	0.374618	0.305672	0.0863777	0.0373951	0.0362424	0.211097	0.266925	0.311295	0.11207	2.7515	0.922275	0.231659	0.190956	0.31426	0.0898261	0.154737	0.384807	0.275127	0.316067	0.039886	0.386957	0.231044	0.269356	0.0742903	0.529957	0.116117	protein_coding	Cadherin EGF LAG seven-pass G-type receptor 2 [Source:UniProtKB/TrEMBL%3BAcc:K1P7D2]
CGI_10008359	1.3807	0	0.325756	0.307137	0	0.323857	0	0	0	1.35531	1.00656	0	0.673092	0	0	0	0	0	2.85348	0	0	0.315603	0	0	0	0	0	0	0	0	0	0.323026	0	0.325833	0	protein_coding
CGI_10008376	11.1911	22.9267	0.482368	1.42045	0.250105	0	1.02494	0.507238	13.2506	11.1225	20.48	7.70852	4.07347	0	1.37969	24.6443	75.6441	66.0079	5.27517	0.544076	0.461146	5.51019	0.242318	0.468115	0.461114	0.238132	0.993677	0.49279	0.798686	3.01463	0.248119	1.46655	40.9718	76.3601	83.0397	protein_coding	Gigasin-4 [Source:UniProtKB/Swiss-Prot%3BAcc:P86787]
CGI_10008434	0.85921	4.81632	0.116115	0.118291	0	0	0.37151	0.0616327	2.45387	2.0439	6.27901	2.86955	0.0575186	0.274914	0.45161	8.31884	14.0405	12.6271	1.5174	0.788072	0	1.07469	0	0	0	0.467556	0	0.120586	0.123139	0.0603764	0	0.119163	6.93093	39.0313	10.1204	protein_coding
CGI_10008535	0.376487	0	0.721272	0.729147	0.570416	0	0.57707	0.570784	0.190748	0	0.366679	0.624868	0	1.56125	0	1.625	0.852331	0	0	0.206807	0.718747	0.181926	0	0.904849	0.354869	2.01473	2.75655	1.27923	0.388004	0.732305	0.913703	1.65236	0.880269	1.07337	0	protein_coding
CGI_10009013	22.3032	43.3297	27.4843	35.7546	60.4539	78.5343	67.6686	61.2287	61.3221	44.6152	26.3938	20.8392	73.0401	93.3979	50.3089	53.72	80.8409	75.843	36.888	38.641	209.781	43.8608	88.6803	159.358	110.9	111.373	31.727	41.9169	56.4946	43.6971	100.875	71.0908	67.9326	55.4325	51.3376	protein_coding
CGI_10009032	1.04425	0.380649	0.0779787	3.33776	1.2925	0.0778883	0.0827185	0.49987	0.163122	2.98954	1.19331	0.635115	2.07247	0	0	0.236115	0	1.01431	1.60905	0.364495	0	0.721973	0	0	0.232861	0	0	0.231089	0.246051	0.31255	0.240397	0	0	0	0.233474	protein_coding	Potassium voltage-gated channel protein Shaw [Source:UniProtKB/TrEMBL%3BAcc:K1PCL3]
CGI_10009057	3.24397	1.71648	0.663264	1.07563	2.07191	2.14914	0.938486	2.55814	2.77568	3.74002	1.79886	4.02528	2.23899	1.73689	3.6881	1.77537	2.96646	3.6923	1.17401	0.51241	3.08407	4.73943	0.906275	2.64795	0.644613	4.94493	1.12027	3.2941	2.55084	2.89077	2.5068	2.20418	2.63142	4.56831	4.16642	protein_coding	Sulfotransferase 1A3/1A4 [Source:UniProtKB/TrEMBL%3BAcc:K1QD08]
CGI_10009074	0	1.35195	0.281365	0.55352	0.436401	0.137994	0.149122	1.17711	0.441186	2.81391	2.00882	0.807285	4.98156	1.37267	3.00195	1.71322	3.04523	1.68043	0	0.490929	1.82665	0.419859	2.4552	2.34472	3.34306	1.00723	1.29346	0.284157	1.63132	3.42048	1.44591	1.276	0.556333	0.836829	0.851189	protein_coding
CGI_10009100	2.25139	1.49366	3.13041	2.03744	1.7158	2.49808	2.31376	2.07413	2.5841	2.52473	2.63138	2.07444	1.95853	2.62366	2.34306	2.33478	2.09019	3.63201	1.07416	1.38479	0.511588	2.44496	1.25162	2.29396	2.63865	3.12096	2.33178	0.735904	1.03925	0.526952	1.46916	2.39672	1.15082	0.969018	2.64818	protein_coding	Protein G7c [Source:UniProtKB/TrEMBL%3BAcc:K1PCK5]
CGI_10009119	4.55956	1.5034	0.251906	1.01346	3.18103	0.906401	3.3864	1.25159	0.885091	2.27338	0.426888	1.25062	0.0847035	1.22389	0.947015	1.59977	0.508178	0.584338	1.08737	0.193658	0.816987	2.4034	0.0856715	3.99958	5.93022	1.1879	1.19621	2.72149	2.47507	3.78677	2.07195	0.941677	2.33327	0.843256	1.68826	protein_coding	Multiple epidermal growth factor-like domains 6 [Source:UniProtKB/TrEMBL%3BAcc:K1QMN7]	GO:0005576,GO:0005509	extracellular region|calcium ion binding
CGI_10009179	0.621904	0.250024	0.0849008	0.168698	0.0886889	0.0819548	0	0	0	0.584081	0.085961	0.0955083	0.0842937	0.407294	0.0938448	0	0	0.248027	0.716196	0.290605	0	0.085182	0	0	0	0	0	0.17229	0	0	0	0	0.0839998	0	0.257248	protein_coding
CGI_10009196	0	0	0	0	0.213546	0	0	0.215314	0.215515	0.411502	0	1.18099	0	0.607004	0	0	0	0.408947	0.221779	0	0	0	0	0	0	0	0.419085	0	0.432353	0	0	0	0	0	0.209103	protein_coding
CGI_10009197	4.39279	9.49061	7.19985	6.16785	11.3317	6.19259	2.37807	8.80222	14.2407	3.45848	12.0391	12.0915	9.66222	13.3969	7.12468	12.0469	10.2432	4.14792	16.952	10.892	7.24368	5.61496	6.41489	3.39039	2.61384	9.44747	7.82062	5.62429	2.82444	6.94594	3.10163	4.4285	5.88935	4.813	5.8094	protein_coding	Lysozyme 1 [Source:UniProtKB/TrEMBL%3BAcc:K1PK30]
CGI_10009230	0	0	0	0	0	1.12416	0	0	0	1.48188	1.45606	3.39252	0	0	2.2553	1.48301	7.28968	0.58818	2.24243	0.659652	3.68762	0	0	0	0	0	1.74821	0	0	4.63125	0	2.01988	0.56061	0	0	protein_coding	Cathepsin L [Source:UniProtKB/TrEMBL%3BAcc:K1QCK7]	GO:0005615,GO:0045169,GO:0005764,GO:0004197,GO:0008233,GO:0048102,GO:0007586,GO:0006508,GO:0051603,GO:0035071	extracellular space|fusome|lysosome|cysteine-type endopeptidase activity|peptidase activity|autophagic cell death|digestion|proteolysis|proteolysis involved in cellular protein catabolic process|salivary gland cell autophagic cell death
CGI_10009296	0.956768	0.294257	0	2.95452	1.86593	0	0	0.322187	0	3.01894	0.31154	1.04043	2.46032	0.596808	0	2.16373	0.372792	1.49136	1.28788	1.08178	1.58341	0.316302	0	0	0.30302	0.318523	0	0.310066	0.316146	0.307159	0	0	2.11298	0	2.46562	protein_coding	Phytanoyl-CoA hydroxylase-interacting-like protein [Source:UniProtKB/TrEMBL%3BAcc:K1PI05]
CGI_10009359	1.94906	0.747391	4.71067	1.77158	3.5851	2.27817	4.22818	0.98338	2.63368	1.23405	1.4942	0.737553	0.601807	0.583725	1.0943	0.756149	1.18499	1.80827	2.18104	1.50253	3.36962	0.791716	0.718866	1.72271	2.94874	1.04776	3.15105	1.13767	0.68267	0.999161	1.62483	2.31072	5.01464	1.34737	1.14001	protein_coding
CGI_10009397	0	0	0.415627	0.843144	0.43153	0.415379	0.883377	1.74839	1.30123	0	0.429864	2.44351	0	0.820882	0.476377	0.428925	2.00614	1.27476	0.927804	2.95891	0.419292	2.04157	2.15217	4.90748	0	1.27509	1.71238	0	0	1.27239	3.42277	0	4.14902	1.26743	2.53615	protein_coding
CGI_10009398	0	0	3.21003	8.34053	7.19454	8.02126	0.67528	2.64832	0	4.28798	0	0.801278	3.48814	2.66346	3.06968	11.3051	0.805312	0	8.3262	3.91661	0	5.44705	0	4.26276	0	2.58866	2.65387	2.66416	0	1.33339	2.02373	0.653195	0	3.32277	3.93267	protein_coding
[truncated: 1,513 more rows]

## Sheet: BYQ & LT
id	ByQX_0h_1	ByQX_0h_2	ByQX_0h_3	ByQX_24h_1	ByQX_24h_2	ByQX_24h_3	ByQX_6h_1	ByQX_6h_2	ByQX_6h_3	ByQJ_0h_1	ByQJ_0h_2	ByQJ_0h_3	ByQJ_24h_1	ByQJ_24h_2	ByQJ_24h_3	ByQJ_6h_1	ByQJ_6h_2	ByQJ_6h_3	LTJ_0h_1	LTJ_0h_3	LTJ_24h_1	LTJ_24h_2	LTJ_24h_3	LTJ_6h_1	LTJ_6h_2	LTJ_6h_3	LTX_0h_1	LTX_0h_2	LTX_0h_3	LTX_24h_1	LTX_24h_2	LTX_24h_3	LTX_6h_1	LTX_6h_2	LTX_6h_3	biotype	description	GO_id	GO_term	pathway	pathway_description
[truncated: 438 more rows]
