# Supplementary material for: Transcriptomics and Fitness Data Reveal Adaptive Plasticity of Thermal Tolerance in Oysters Inhabiting Different Tidal Zones
Source: Front Physiol. 2018 Aug 20;9:825. doi: 10.3389/fphys.2018.00825 (PMC6120431; doi:10.3389/fphys.2018.00825)
Supplement: Supplementary file 5 [file Table_6.XLS]

## Sheet: 37
id	ByQX_0h_1	ByQX_0h_2	ByQX_0h_3	ByQX_24h_1	ByQX_24h_2	ByQX_24h_3	ByQX_6h_1	ByQX_6h_2	ByQX_6h_3	ByQJ_0h_1	ByQJ_0h_2	ByQJ_0h_3	ByQJ_24h_1	ByQJ_24h_2	ByQJ_24h_3	ByQJ_6h_1	ByQJ_6h_2	ByQJ_6h_3	LTJ_0h_1	LTJ_0h_3	LTJ_24h_1	LTJ_24h_2	LTJ_24h_3	LTJ_6h_1	LTJ_6h_2	LTJ_6h_3	LTX_0h_1	LTX_0h_2	LTX_0h_3	LTX_24h_1	LTX_24h_2	LTX_24h_3	LTX_6h_1	LTX_6h_2	LTX_6h_3	biotype	description	GO_id	GO_term	pathway	pathway_description
CGI_10002444	0	0	0	0	0	0	0	0	0	0	0	0	0	0	0	0	0	0	0	0	0	0	0	0	0	0	0	0	0	0	0	0	0	0	0	protein_coding
CGI_10002505	5.19478	5.60107	4.61339	1.05542	0.477505	0.595787	0.982356	4.50038	3.05946	0	0.470975	0	1.08244	0	0.171129	0.154116	2.0418	3.18181	0	0.533174	0	2.97844	1.09798	1.53306	0.895355	0.933528	4.24636	10.9613	3.23327	0.467198	4.06279	5.23523	13.5546	1.21465	6.21368	protein_coding
CGI_10009767	2.86605	4.3863	4.17584	6.48662	6.34268	4.78573	4.23794	2.70009	7.27901	11.5374	8.47346	10.5733	2.69563	4.22991	2.01749	9.52869	7.63286	12.8447	9.08865	19.3086	7.28703	10.3227	9.93427	4.3685	9.20543	3.91408	3.92792	6.34294	4.14649	3.79169	5.11498	4.92195	16.7262	12.7655	7.36225	protein_coding	Low-density lipoprotein receptor-related protein 1B [Source:UniProtKB/TrEMBL%3BAcc:K1PC90]
CGI_10012923	0	0	0	0	0	0	0	0	0	0	0	0	0	0	0	0	0	0	0	0	0	0	0	0	0	0	0	0	0	0	0	0	0	0	0	protein_coding
CGI_10014630	0.747957	0.190103	0.0961329	1.20733	0.572547	0.568409	0.0255721	0.0256817	0.201545	1.49622	0.854832	1.28002	1.03809	0.35294	0.0541018	0.516635	0.0571573	1.57886	0.888249	0.479849	0.0744802	0.0725755	0.0505551	0	0.172054	0.0249449	0	0	0	0	0.0497386	0	0.189774	0.19181	0.808753	protein_coding	Sodium/hydrogen exchanger 10 [Source:UniProtKB/TrEMBL%3BAcc:K1Q9T5]
CGI_10017948	3.17342	1.75064	1.49042	1.48181	0.431982	1.06674	1.30103	1.0004	1.72719	1.22775	0	0	0.139123	0.937985	0.154143	0.411178	0.333646	1.22047	0	0.312542	0.917172	0.423	0.137708	1.53724	1.68123	1.09979	0.81605	0.930964	0.861105	0.684525	0.420679	0.409774	0.678369	0	0.808662	protein_coding	Atlastin-1 [Source:UniProtKB/TrEMBL%3BAcc:K1QDH5]
CGI_10018405	3.77126	6.29177	7.0506	12.9467	13.9457	38.4386	2.0343	21.7641	16.8154	13.9804	37.6177	20.0421	9.01976	26.4887	8.65954	2.39116	5.24324	11.6634	101.041	73.4603	32.1449	42.2608	31.165	40.3742	27.009	55.1804	3.65754	4.53101	22.0124	22.7557	11.3304	7.01054	2.1366	13.153	20.3186	protein_coding	D-galactoside-specific lectin [Source:UniProtKB/TrEMBL%3BAcc:K1QGL2]
CGI_10018407	0.068782	0	0	0.796731	1.51341	0	0.764124	0	3.2468	1.41398	5.18218	3.51173	0.906566	3.56722	0.0728602	0	0.0771496	0.319396	0	0.148602	1.25815	3.50108	0	0.971023	2.20578	1.9523	1.93514	2.46286	0.688983	3.42544	0.785158	1.53602	3.07963	0.654555	0.46768	protein_coding	Tripartite motif-containing protein 2 [Source:UniProtKB/TrEMBL%3BAcc:K1PUF8]
CGI_10020948	0.133911	0	0.129553	3.21737	2.01042	0.127872	0.137297	0	0.270958	2.83068	1.8243	0.296042	1.03706	0	0.145977	0.389033	0	1.27335	2.75497	1.36897	0	0.66069	0	0.153145	0.129988	0	0	0	0	0	0.267076	0.130484	0.253635	0	0	protein_coding	Small conductance calcium-activated potassium channel protein [Source:UniProtKB/TrEMBL%3BAcc:K1Q120]
CGI_10021012	5.10821	0	0	9.91208	5.87829	0	1.55805	3.04228	1.48341	10.8578	3.36052	3.9622	21.273	0	0	1.73022	0	15.4063	9.23727	1.85244	1.44098	2.68149	0	1.42615	2.98892	0	0	0	0	0	0	0	0	0	11.7204	protein_coding
CGI_10024722	0	0	0	0.406051	0	4.38976	0	0	0.419941	19.7269	2.08109	0.952663	29.3727	47.1229	58.7739	40.7368	89.3343	0	13.904	5.68386	0	11.548	0	1.69632	0	0.407129	0	0.831062	0.44331	0.412228	0	0.409147	54.147	0	0	protein_coding
CGI_10004430	0.336941	0	0.426857	3.11097	2.81746	0.735824	1.01817	1.0237	1.00612	6.0757	0.218653	3.77457	2.1922	6.15506	2.27271	2.45053	0.664217	4.01144	0.112453	0	1.83375	2.74135	2.33048	0.103421	0.300263	0	1.17532	0.310454	0.112336	2.92342	1.86319	0.321121	2.33672	1.15197	0	protein_coding	Heat shock 70 kDa protein 12A [Source:UniProtKB/TrEMBL%3BAcc:K1PQ01]
CGI_10012453	1.71307	2.8655	0.817341	1.02382	4.65655	2.16435	2.53527	4.12283	6.05513	4.34266	3.74545	3.75154	4.21895	5.32662	5.77618	6.15638	2.82902	6.65427	20.8214	13.6541	9.60516	8.34293	1.04772	1.77552	3.44373	15.9991	1.17206	1.84697	5.19863	3.79531	3.36504	2.75583	4.37825	2.82756	5.44892	protein_coding	Tripartite motif-containing protein 3 [Source:UniProtKB/TrEMBL%3BAcc:K1PZ54]
CGI_10022350	0	0.309056	0	0.313927	1.32132	0	0.701804	1.73713	0	3.41138	0	8.62861	0.344156	0	0.382551	5.53444	0.837249	4.38278	1.45182	0.799319	0	0	0	0	12.9343	0	0	0	0	0	0	0	1.35474	0	0.659207	protein_coding
CGI_10001560	0	2.82341	1.85433	3.43812	0.588398	1.64199	0	1.57425	1.57289	0	0	0.211843	0	0	1.88899	1.11251	0.659114	1.65942	0	0	0.184669	0	0.957529	0.20634	0.186081	1.12968	4.18771	2.28515	0	1.13591	0	4.58002	0	0	0	protein_coding
CGI_10004504	0.396078	0.252422	0	1.27253	0.267354	0.855845	1.46932	0.796895	0.399886	3.37893	0.384358	2.1423	3.29685	0.48702	3.96483	6.24736	0.451296	1.12429	2.55573	1.14651	0.615869	2.18085	0.126843	0.126023	3.53593	0	2.66748	4.52775	5.72025	0.51281	0.383823	0.256702	1.73636	2.02245	2.0331	protein_coding
CGI_10005326	0	0	0	0	1.4763	0.968484	5.55669	2.48875	2.98261	11.1827	0	16.1096	0	0.971154	0.557932	5.06489	1.78202	11.9679	4.84387	3.39684	8.41178	0	2.91812	0	9.50213	0	0	0	0	0	0	0.485444	7.7134	2.42366	3.86158	protein_coding	Collectin-12 [Source:UniProtKB/TrEMBL%3BAcc:K1PWQ3]
CGI_10005428	0	0	0	0	1.58559	0	1.9587	1.28271	0	3.4856	0	4.34566	1.29215	0.310452	0.710216	9.23204	0.774115	15.433	4.05509	2.18691	0.919387	2.22667	0.939052	0.660078	0.930578	0	0	0	0	0	0	2.22663	4.06326	1.56629	0.61812	protein_coding	Complement C1q-like protein 4 [Source:UniProtKB/TrEMBL%3BAcc:K1QIM9]
CGI_10008173	0.143656	0.171509	0.103862	0.139184	0.936492	0.0677582	2.38555	1.21945	0.0363468	3.95068	0	4.85108	0.758776	0.0335352	0.0388085	3.1909	0.535067	2.15154	0.77678	0.320431	0.943742	0.177015	1.0032	0.235715	4.02356	0.0354616	0.0354628	0.0353062	0.144541	0	0.0353982	0.105501	5.34135	0.791567	2.13637	protein_coding
CGI_10008321	0.121099	0	0.345875	0	1.4083	0.115087	4.23295	2.18849	0	8.23279	0.117952	7.93775	0	0	0.787055	6.39206	0	3.0169	1.1341	0.689855	1.2921	0.695458	2.15544	0.277502	4.39035	0.11771	0	0.119838	0.369585	0	0	0.938401	1.95565	1.74312	1.74832	protein_coding	Perlucin [Source:UniProtKB/TrEMBL%3BAcc:K1PSX6]
CGI_10009515	0.0236993	0	0	0	0.523088	0	1.66785	0.673714	0.0716097	2.85114	0.114945	2.74949	0.0680491	0	0	2.18643	0.436783	1.79576	0.523282	0.362738	0.434077	0.0938632	0.535847	0	4.19719	0.0230894	0	0.136558	0.141427	0	0	0.251656	3.46386	0.804665	1.5078	protein_coding	Chitin synthase C [Source:UniProtKB/TrEMBL%3BAcc:K1Q406]			ko00520	Amino sugar and nucleotide sugar metabolism
CGI_10011008	0	0.0510703	0	0.0520741	0.270866	0	4.21623	0.446715	0.109335	5.48275	0	3.54708	0	0	0	2.21352	0	0.879286	0.843235	0.431285	0.641996	0.0532417	0.434947	0.061021	2.79647	0	0	0	0.0542859	0	0.054203	0.105443	1.23114	1.1897	1.67991	protein_coding	Nose resistant to fluoxetine protein 6 [Source:UniProtKB/TrEMBL%3BAcc:K1RC99]
CGI_10013259	0	0	0.211232	0	11.1016	0.207196	24.7516	17.0336	0	62.9943	0	76.3733	1.06168	0.413479	1.18384	81.9168	2.26592	33.936	12.9256	6.55811	6.76269	2.1012	10.6067	0.483636	18.6176	0	0	0	0.671649	0	0	2.34716	59.3156	7.77248	38.9381	protein_coding
CGI_10013462	0.688233	2.26132	0.146328	0.145083	0.149571	0.21499	1.3192	1.08125	1.51113	2.47264	6.73537	2.25222	0.146055	0.212235	0.490011	4.26784	5.8564	8.00334	1.4732	0.590987	0.294012	0.441218	0.224942	0.245516	0.218397	0.370903	0	0.224797	0.30864	0.149299	0	0.148593	9.47201	36.9599	10.0425	protein_coding
CGI_10015501	2.70007	0.439772	0.567016	0.744719	6.48708	0.34049	17.479	10.9672	0.441012	30.3116	0.25031	30.4209	2.64946	0.336463	0.835238	33.2495	2.8848	24.2042	10.1045	5.41163	8.84841	0.818985	7.66224	1.22851	15.5291	0.690237	0.431773	0.403197	0.43992	0.5015	0.836014	2.05831	18.4586	13.0202	11.2343	protein_coding
CGI_10015583	0.186228	0.120632	0.278627	0.162908	0.352977	0.0780441	0.422764	0.167247	0.230845	1.41392	0.626965	1.21451	0.5774	0.153341	0.450762	1.63182	0.257321	1.6052	0.367471	0.639703	0.593629	0.389315	3.14381	0.524551	1.33163	0.103541	0.143356	0.123489	0.146269	0.362796	0.488416	0.224142	1.59134	0.498987	0.69765	protein_coding	Ectonucleotide pyrophosphatase/phosphodiesterase family member 3 [Source:UniProtKB/TrEMBL%3BAcc:K1P2W3]			ko00500,ko00230,ko00240,ko00740,ko00760,ko00770	Starch and sucrose metabolism|Purine metabolism|Pyrimidine metabolism|Riboflavin metabolism|Nicotinate and nicotinamide metabolism|Pantothenate and CoA biosynthesis
CGI_10023202	0.018588	0.0353494	0.035778	0.107196	1.69458	0.0348304	1.86591	1.42612	0.0188517	7.6389	0	8.00244	0.0178933	0.0694188	0.0199784	3.32673	0.192535	2.38405	1.2297	0.638805	0.855357	0.0928056	0.605695	0.0188772	13.6474	0	0.108611	0.303544	0.204045	0.018081	0	1.32183	2.63102	3.46427	1.02379	protein_coding	Latent-transforming growth factor beta-binding protein 4 [Source:UniProtKB/TrEMBL%3BAcc:K1QTV0]
CGI_10023473	2.98919	1.19505	2.52964	0.934373	1.60737	1.87621	1.32903	2.33056	5.17247	6.71698	5.1605	6.97571	2.90521	2.80828	0.357516	2.88152	6.94635	2.83422	1.70685	1.83818	4.57798	3.97761	0	0.670426	1.84426	1.26787	0	0.950263	0	2.58408	0.32442	3.1878	4.10108	2.21375	5.32541	protein_coding	Complement C1q-like protein 4 [Source:UniProtKB/TrEMBL%3BAcc:K1Q0A5]
CGI_10024814	0.467441	0.395578	0.0447324	0.179681	0.605655	0.219916	1.04674	0.577853	0.282276	2.39446	1.58601	1.84092	0.402275	0.260385	0.0499939	1.80019	0.591647	1.45586	1.04847	0.617291	0.268333	0.319336	0.323497	0.504169	1.73181	0.181823	0.0460953	0.137229	0.140568	0.182527	0.0460867	0.136708	2.3006	1.06999	1.08311	protein_coding
CGI_10025055	0.193833	0	0.123404	0	0.710475	0.0615171	2.23383	1.23619	0	3.48957	0.126845	3.79822	0.188951	0	0.212468	2.76742	0.670704	1.73966	0.874845	0.443406	0.821885	0.0645537	0.387473	0	3.18504	0.0641914	0	0	0.0651287	0	0	0.688401	3.58657	1.65439	1.57274	protein_coding	Prominin-1-A [Source:UniProtKB/TrEMBL%3BAcc:K1RD67]	GO:0016324,GO:0005783,GO:0005793,GO:0016021,GO:0031528,GO:0005886	apical plasma membrane|endoplasmic reticulum|endoplasmic reticulum-Golgi intermediate compartment|integral component of membrane|microvillus membrane|plasma membrane	ko05202	Transcriptional misregulation in cancers
CGI_10026839	0.255874	0.12014	0	0.24377	0.891273	0	1.04144	0.131538	0.644794	1.58438	0.246724	2.37649	0.12293	0	0	1.3522	0.440174	0.969842	0.78096	0.280342	1.21959	0.251356	0.252665	0.539692	0.849069	0.124902	0.126479	0	0.129408	0	0	0.24784	2.18846	1.09723	0.74482	protein_coding	Homeobox protein Nkx-2.2a [Source:UniProtKB/TrEMBL%3BAcc:K1QCU1]			ko04950	Maturity onset diabetes of the young
CGI_10026868	39.0742	40.8917	30.4316	25.6803	28.7325	33.5199	43.8036	33.6973	54.6634	294.955	178.525	182.398	96.7062	52.35	68.3033	150.615	46.1912	357.006	150.609	112.46	147.776	76.7422	64.1759	147.42	69.5268	67.9631	18.8346	22.8155	49.9935	32.6958	19.8628	39.7311	167.534	271.364	152.673	protein_coding	Retinal dehydrogenase 1 [Source:UniProtKB/TrEMBL%3BAcc:K1R266]			ko00830	Retinol metabolism
CGI_10028727	3.87186	1.68192	2.52531	1.60003	5.75442	1.68104	4.17122	3.10047	2.95654	11.6738	4.16419	15.0637	1.91641	1.57345	1.47232	13.8271	1.44647	15.6687	4.71541	2.13363	2.84446	0.717094	5.17153	1.3291	9.177	1.88426	0.103345	0.203496	0.948327	0.304724	0.414099	1.53203	3.07925	4.97545	2.55579	protein_coding	Flavin-containing monooxygenase FMO GS-OX4 [Source:UniProtKB/TrEMBL%3BAcc:K1Q3P8]
CGI_10028845	0	2.51121	0	0	19.5646	0	33.1688	23.446	0	107.933	6.84622	44.676	7.31631	3.46085	7.42882	100.112	59.2813	87.3268	29.8393	11.1037	13.8811	7.62354	16.9714	2.86242	72.8362	0	0	0	0	0	0	0	86.4024	30.4444	34.0667	protein_coding
CGI_10003706	2.36781	3.93097	3.57277	9.6792	5.96029	7.64654	12.767	8.19027	3.88976	1.53017	0	2.29404	0	2.05911	0.268111	0.238652	1.416	2.11433	4.30937	1.67653	0.240455	8.70179	0	5.37104	2.71934	1.70606	0	0.960508	0.12428	2.64042	0.723416	1.67996	1.27447	0.58833	5.93729	protein_coding	Tripartite motif-containing protein 2 [Source:UniProtKB/TrEMBL%3BAcc:K1PYJ2]
CGI_10005744	1.44546	1.15951	2.52565	1.70497	0	1.87986	0.224131	0.333026	0.774562	0	1.4083	0	1.28404	0.72347	1.92536	0.320881	0.758494	0	0.230467	0.250359	0.105749	0	0	0	0	0.107129	2.03655	2.03234	2.68507	0	0	0	0.730345	0	2.44981	protein_coding
CGI_10011599	0.297003	0	0.568552	0.139203	0.59031	0	0.303094	0.149275	0.14914	0	1.00835	1.28455	0.429601	0.138115	0	0.424412	0.342447	0	0	0	0.141636	0.297497	0	0.145576	0	0.586492	0.288825	0.708813	0	0	0	0	0	0.139128	0.143097	protein_coding
